# Supplementary material for: Migratory and anti-fibrotic programmes define the regenerative potential of human cardiac progenitors
Source: Nat Cell Biol. 2022 May 12;24(5):659–71. doi: 10.1038/s41556-022-00899-8 (PMC9106586; doi:10.1038/s41556-022-00899-8)
Supplement: Source Data Fig. 1 — Source data for Fig. 1. [file 41556_2022_899_MOESM7_ESM.xlsx]

## Sheet: FIG 1B
Input Data Figure 1b
Analysis of contractile force of ex vivo cultured NHP heart slices with and without HVPs
			native NHP without HVPs							native NHP with HVPs
			D7	D14	D21	D50				D7	D14	D21	D50
		n1	2.1	2.8	0.38	0			n1	2.4	1.8	1.7	1.5
		n2	3.8	4.1	0.5	0			n2	3.2	2	2.9	1.8
		n3	2.8	3.2	0.41	0			n3	1.2	1.2	1	1.1
		n4	1.1	2.1	0.32	0			n4	1.6	1.4	2.4	1.5
		n5	3.6	3	0.2	0			n5	2.2	1	1.5	1.8
		n6	3.2	3.4	0.3	0			n6	2.7	2.2	2.2	2
		n7	2.9	3	0.5	0			n7	1.8	1.7	1.9	1.5
		n8	3.2	3.8	0.38	0			n8	2.1	1.5	2.6	2
		n9	3	3.1	0.4	0			n9	1.9	1.4	2.1	1.6
		n10	2.7	3.2	0.3	0			n10	2	2.1	2.5	1.8
		n11	3.4	2.8	0.36	0			n11	1.8	1.8	2	1.8
			D7	D14	D21	D50
	AVG	native NHP	2.89091	3.13636	0.368182	0
		HVP-NHP co-cultuire	2.08182	1.64545	2.07273	1.67273
			D7	D14	D21	D50
	ST DEV	native NHP	0.752934	0.527774	0.0881837	0
		HVP-NHP co-cultuire	0.543725	0.38043	0.540538	0.264919
			D7	D14	D21	D50
	SEM	native NHP	0.227018	0.15913	0.0265884	0
		HVP-NHP co-cultuire	0.163939	0.114704	0.162978	0.0798759
	Statistical analysis (Prism_Graph Pad)
	Two-way RM ANOVA	Matching: Stacked
	Assume sphericity?	Yes
	Alpha	0.05
	Source of Variation	% of total variation	P value	P value summary	Significant?
	Time x Column Factor	41.75	<0,0001	****	Yes
	Time	41.63	<0,0001	****	Yes
	Column Factor	1.461	0.0728	ns	No
	Subject	8.147	<0,0001	****	Yes
	ANOVA table	SS	DF	MS	F (DFn, DFd)	P value
	Time x Column Factor	45.6	3	15.2	F (3, 60) = 119,1	P<0,0001
	Time	45.48	3	15.16	F (3, 60) = 118,7	P<0,0001
	Column Factor	1.596	1	1.596	F (1, 20) = 3,586	P=0,0728
	Subject	8.899	20	0.445	F (20, 60) = 3,485	P<0,0001
	Residual	7.66	60	0.1277
	Difference between column means
	Mean of native NHP	1.599
	Mean of co-culture	1.868
	Difference between means	-0.2693
	SE of difference	0.1422
	95% CI of difference	-0,5660 to 0,02734
	Šídák's multiple comparisons test	Mean Diff,	95,00% CI of diff,	Below threshold?	Summary	Adjusted P Value
	native NHP - co-culture
	D7	0.8091	0,3147 to 1,303	Yes	***	0.0003
	D14	1.491	0,9966 to 1,985	Yes	***	<0,0001
	D21	-1.705	-2,199 to -1,210	Yes	***	<0,0001
	D50	-1.673	-2,167 to -1,178	Yes	***	<0,0001
	Test details	Mean 1	Mean 2	Mean Diff,	SE of diff,	N1	N2	t	DF
	native NHP - co-culture
	D7	2.891	2.082	0.8091	0.194	11	11	4.171	80
	D14	3.136	1.645	1.491	0.194	11	11	7.685	80
	D21	0.3682	2.073	-1.705	0.194	11	11	8.786	80
	D50	0	1.673	-1.673	0.194	11	11	8.622	80

## Sheet: FIG 1C
Input Data Figure 1c
Analysis of activated ClCasp3 in ex vivo cultured tissue and EdU+ in eGFP+ cells isolated on indicated days of co-culture
	ClCasp3+/eGFP- cells during co-culture										EDU+/eGFP+ cells during co-culture
	percentage			cell number							percentage
		native NHP			native NHP	native NHP						co-culture
	D0	% ClCasp3+/eGFP-		D0	ClCasp3+	total cells					D0	%EDU+/eGFP+
	n1	5.37634		n1	5	93					n1	70.69
	n2	4.47761		n2	3	67					n2	74.55
	n3	5.49451		n3	5	91					n3	75.92
	n4	6.12245		n4	6	98
		native NHP			native NHP	native NHP						co-culture
	D3	% ClCasp3+		D3	ClCasp3+	total cells					D3	%EDU+/eGFP+
	n1	5.71429		n1	6	105					n1	96.75
	n2	6.15385		n2	4	65					n2	96.69
	n3	10.4651		n3	9	86					n3	96.81
	n4	5.43478		n4	5	92
		native NHP			native NHP	native NHP						co-culture
	D7	% ClCasp3+		D7	ClCasp3+	total cells					D7	%EDU+/eGFP+
	n1	12.5		n1	12	96					n1	63.41
	n2	8		n2	2	25					n2	59.83
	n3	9.63855		n3	8	83					n3	54.3
	n4	12.5		n4	3	24
		native NHP			native NHP	native NHP						co-culture
	D14	% ClCasp3+		D14	ClCasp3+	total cells					D14	%EDU+/eGFP+
	n1	28		n1	21	75					n1	74.5
	n2	30.6452		n2	19	62					n2	69.74
	n3	33.8983		n3	20	59					n3	54.3
	n4	25		n4	9	36
		native NHP			native NHP	native NHP						co-culture
	D21	% ClCasp3+		D21	ClCasp3+	total cells					D21	%EDU+/eGFP+
	n1	21.0526		n1	12	57					n1	28.13
	n2	22.7273		n2	5	22					n2	28.37
	n3	27.5862		n3	8	29					n3	29.01
	n4	26.9231		n4	7	26
	AVG	ClCasp3+		Sum	ClCasp3+	total cells					AVG	%EDU+/eGFP+
	D0	5.36773		D0	19	349					D0	73.72
	D3	6.94201		D3	24	348					D3	96.75
	D7	10.6596		D7	25	228					D7	59.18
	D14	29.3859		D14	69	232					D14	66.18
	D21	24.5723		D21	32	134					D21	28.5033
	ST DEV	ClCasp3+									ST DEV	%EDU+/eGFP+
	D0	0.677755									D0	2.71199
	D3	2.36731									D3	0.06
	D7	2.22787									D7	4.58965
	D14	3.79053									D14	10.5601
	D21	3.18339									D21	0.454899
	SEM	ClCasp3+									SEM	%EDU+/eGFP+
	D0	0.338878									D0	1.56577
	D3	1.18366									D3	0.034641
	D7	1.11393									D7	2.64984
	D14	1.89527									D14	6.09686
	D21	1.5917									D21	0.262636
	Statistical analysis (Prism_Graph Pad)										Statistical analysis (Prism_Graph Pad)
	ClCasp3+/eGFP- cells during co-culture										EDU+/eGFP+ cells during co-culture
	RM one way ANOVA summary										RM one way ANOVA summary
	F	73.68									F	66.95
	P value	0.0002									P value	0.0131
	P value summary	***									P value summary	*
	Statistically significant (P < 0.05)?	Yes									Statistically significant (P < 0.05)?	Yes
	Geisser-Greenhouse's epsilon	0.4258									Geisser-Greenhouse's epsilon	0.2591
	R squared	0.9609									R squared	0.971
	Was the matching effective?										Was the matching effective?
	F	1.518									F	1.103
	P value	0.2601									P value	0.3775
	P value summary	ns									P value summary	ns
	Is there significant matching (P < 0.05)?	No									Is there significant matching (P < 0.05)?	No
	R squared	0.01463									R squared	0.007937
	ANOVA table	SS	DF	MS	F (DFn, DFd)	P value					ANOVA table	SS	DF	MS	F (DFn, DFd)	P value
	Treatment (between columns)	1898	4	474.4	F (1,703, 5,109) = 73,68	P=0,0002					Treatment (between columns)	7354	4	1838	F (1,037, 2,073) = 66,95	P=0,0131
	Individual (between rows)	29.32	3	9.775	F (3, 12) = 1,518	P=0,2601					Individual (between rows)	60.59	2	30.3	F (2, 8) = 1,103	P=0,3775
	Residual (random)	77.26	12	6.439							Residual (random)	219.7	8	27.46
	Total	2004	19								Total	7634	14
	Dunnett's multiple comparisons test	Mean Diff,	95,00% CI of diff,	Below threshold?	Summary	Adjusted P Value	A-?				Dunnett's multiple comparisons test	Mean Diff,	95,00% CI of diff,	Below threshold?	Summary	Adjusted P Value	A-?
	D0 vs. D3	-1.574	-7,162 to 4,014	No	ns	0.5912	B	D3			D0 vs. D3	-23.03	-33,17 to -12,89	Yes	*	0.0101	B	D3
	D0 vs. D7	-5.292	-9,219 to -1,365	Yes	*	0.0222	C	D9			D0 vs. D7	14.54	-12,43 to 41,51	No	ns	0.1555	C	D7
	D0 vs. D14	-24.02	-33,49 to -14,55	Yes	**	0.0036	D	D14			D0 vs. D14	7.54	-41,09 to 56,17	No	ns	0.7387	D	D14
	D0 vs. D21	-19.2	-25,66 to -12,75	Yes	**	0.0023	E	D21			D0 vs. D21	45.22	36,46 to 53,98	Yes	**	0.002	E	D21
	Test details	Mean 1	Mean 2	Mean Diff,	SE of diff,	n1	n2	q	DF		Test details	Mean 1	Mean 2	Mean Diff,	SE of diff,	n1	n2	q	DF
	D0 vs. D3	5.368	6.942	-1.574	1.231	4	4	1.279	3		D0 vs. D3	73.72	96.75	-23.03	1.557	3	3	14.79	2
	D0 vs. D7	5.368	10.66	-5.292	0.8652	4	4	6.116	3		D0 vs. D7	73.72	59.18	14.54	4.141	3	3	3.512	2
	D0 vs. D14	5.368	29.39	-24.02	2.086	4	4	11.51	3		D0 vs. D14	73.72	66.18	7.54	7.467	3	3	1.01	2
	D0 vs. D21	5.368	24.57	-19.2	1.421	4	4	13.51	3		D0 vs. D21	73.72	28.5	45.22	1.345	3	3	33.62	2

## Sheet: FIG 1D
Input Data Figure 1d
Analysis of HVPs expressing MLC2a and MLC2v or both on D21 and D50
	D21												D50
	percentage					cell number							percentage					cell number
		% MLC2a	% MLC2v	% MLC2a+ MLC2v+			MLC2a	MLC2v	MLC2a+ MLC2v+	total cell				% MLC2a	% MLC2v	% MLC2a+ MLC2v+			MLC2a	MLC2v	MLC2a+ MLC2v+	total CMs
	n1	21.0526	65.1822	13.7652		n1	52	161	34	247			n1	11.5044	84.0708	4.42478		n1	13	95	5	113
	n2	20.6897	61.3793	17.931		n2	60	178	52	290			n2	15.6716	77.6119	6.71642		n2	21	104	9	134
	n3	18.8976	65.748	15.3543		n3	48	167	39	254			n3	12.6829	82.439	4.87805		n3	26	169	10	205
	n4	21.0702	63.5452	15.3846		n4	63	190	46	299			n4	13.1737	79.0419	7.78443		n4	22	132	13	167
	n5	19.2513	68.984	11.7647		n5	36	129	22	187			n5	14.1732	76.378	9.44882		n5	18	97	12	127
						sum												sum
	AVG	20.1923	64.9677	14.84									AVG	13.4412	79.9083	6.6505
	ST DEV	1.03921	2.81449	2.27642			MLC2a	MLC2v	MLC2a+ MLC2v+	total CMs			ST DEV	1.57388	3.24878	2.07462			MLC2a	MLC2v	MLC2a+ MLC2v+	total CMs
	SEM	0.464751	1.25868	1.01804		D21	259	825	193	1277			SEM	0.703861	1.4529	0.927797		D50	100	597	49	746
	Statistical analysis (Prism_Graph Pad)
	Two-way ANOVA	Ordinary
	Alpha	0.05
	Source of Variation	% of total variation	P value	P value summary	Significant?
	Interaction	3.486	<0,0001	****	Yes
	Row Factor	7.32e-20	>0,9999	ns	No
	Column Factor	95.99	<0,0001	****	Yes
	ANOVA table	SS	DF	MS	F (DFn, DFd)	P value
	Interaction	839.7	2	419.8	F (2, 24) = 79,92	P<0,0001
	Row Factor	1.763e-17	1	1.763e-17	F (1, 24) = 3,357e-018	P>0,9999
	Column Factor	23122	2	11561	F (2, 24) = 2201	P<0,0001
	Residual	126.1	24	5.253
	Difference between row means
	Mean of D21	33.33
	Mean of D50	33.33
	Difference between means	1.533e-09
	SE of difference	0.8369
	95% CI of difference	-1,727 to 1,727
	Data summary
	Number of columns (Column Factor)	3
	Number of rows (Row Factor)	2
	Number of values	30
	Šídák's multiple comparisons test	Mean Diff,	95,00% CI of diff,	Below threshold?	Summary	Adjusted P Value
	D21:MLC2a vs. D21:MLC2v	-44.78	-49,48 to -40,07	Yes	****	<0,0001
	D21:MLC2a vs. D21:MLC2a2v	5.352	0,6433 to 10,06	Yes	*	0.017
	D21:MLC2a vs. D50 :MLC2a	6.751	2,042 to 11,46	Yes	**	0.0015
	D21:MLC2a vs. D50 :MLC2v	-59.72	-64,43 to -55,01	Yes	****	<0,0001
	D21:MLC2a vs. D50 :MLC2a2v	13.54	8,833 to 18,25	Yes	****	<0,0001
	D21:MLC2v vs. D21:MLC2a2v	50.13	45,42 to 54,84	Yes	****	<0,0001
	D21:MLC2v vs. D50 :MLC2a	51.53	46,82 to 56,24	Yes	****	<0,0001
	D21:MLC2v vs. D50 :MLC2v	-14.94	-19,65 to -10,23	Yes	****	<0,0001
	D21:MLC2v vs. D50 :MLC2a2v	58.32	53,61 to 63,03	Yes	****	<0,0001
	D21:MLC2a2v vs. D50 :MLC2a	1.399	-3,310 to 6,108	No	ns	0.9982
	D21:MLC2a2v vs. D50 :MLC2v	-65.07	-69,78 to -60,36	Yes	****	<0,0001
	D21:MLC2a2v vs. D50 :MLC2a2v	8.189	3,480 to 12,90	Yes	***	0.0001
	D50 :MLC2a vs. D50 :MLC2v	-66.47	-71,18 to -61,76	Yes	****	<0,0001
	D50 :MLC2a vs. D50 :MLC2a2v	6.791	2,082 to 11,50	Yes	**	0.0014
	D50 :MLC2v vs. D50 :MLC2a2v	73.26	68,55 to 77,97	Yes	****	<0,0001
	Test details	Mean 1	Mean 2	Mean Diff,	SE of diff,	N1	N2	t	DF
	D21:MLC2a vs. D21:MLC2v	20.19	64.97	-44.78	1.45	5	5	30.89	24
	D21:MLC2a vs. D21:MLC2a2v	20.19	14.84	5.352	1.45	5	5	3.692	24
	D21:MLC2a vs. D50 :MLC2a	20.19	13.44	6.751	1.45	5	5	4.657	24
	D21:MLC2a vs. D50 :MLC2v	20.19	79.91	-59.72	1.45	5	5	41.2	24
	D21:MLC2a vs. D50 :MLC2a2v	20.19	6.65	13.54	1.45	5	5	9.342	24
	D21:MLC2v vs. D21:MLC2a2v	64.97	14.84	50.13	1.45	5	5	34.58	24
	D21:MLC2v vs. D50 :MLC2a	64.97	13.44	51.53	1.45	5	5	35.55	24
	D21:MLC2v vs. D50 :MLC2v	64.97	79.91	-14.94	1.45	5	5	10.31	24
	D21:MLC2v vs. D50 :MLC2a2v	64.97	6.65	58.32	1.45	5	5	40.23	24
	D21:MLC2a2v vs. D50 :MLC2a	14.84	13.44	1.399	1.45	5	5	0.965	24
	D21:MLC2a2v vs. D50 :MLC2v	14.84	79.91	-65.07	1.45	5	5	44.89	24
	D21:MLC2a2v vs. D50 :MLC2a2v	14.84	6.65	8.189	1.45	5	5	5.65	24
	D50 :MLC2a vs. D50 :MLC2v	13.44	79.91	-66.47	1.45	5	5	45.85	24
	D50 :MLC2a vs. D50 :MLC2a2v	13.44	6.65	6.791	1.45	5	5	4.685	24
	D50 :MLC2v vs. D50 :MLC2a2v	79.91	6.65	73.26	1.45	5	5	50.54	24

## Sheet: FIG 1E
Input Data Figure 1e
Analysis of human cells expressing CD31 and GFP on days 21 and 50
	D21				D21
	percentage				cell number
		%CD31+ HuNu+ GFP+	%CD31+ HuNu+ GFP-			GFP- HuNu+ CD31+	GFP+ HuNu+ CD31+	total HuNu+	total GFP+	total HuNu+ GFP-
	n1	2.60417	9.67742		n1	3	5	223	192	31
	n2	4.34783	9.52381		n2	2	10	251	230	21
	n3	2.40964	13.3333		n3	4	4	196	166	30
		%CD31+ HuNu+ GFP+	%CD31+ HuNu+ GFP-		sum
	AVG	3.12054	10.8449
	ST DEV	1.0673	2.15645			GFP- HuNu+ CD31+	GFP+ HuNu+ CD31+	total HuNu+	total GFP+	total HuNu+ GFP-
	SEM	0.616205	1.24503		D21	9	19	670	588	82
	D50				D50
	percentage				cell number
		%CD31+ HuNu+ GFP+	%CD31+ HuNu+ GFP-			GFP- HuNu+ CD31+	GFP+ HuNu+ CD31+	total HuNu+	total GFP+	total HuNu+ GFP-
	n1	1	10		n1	1	1	110	100	10
	n2	1.7094	6.25		n2	1	2	133	117	16
	n3	0.649351	2.43902		n3	1	1	195	154	41
	n4	1.03093	5.26316		n4	1	1	116	97	19
		%CD31+ HuNu+ GFP+	%CD31+ HuNu+ GFP-		sum
	AVG	1.09742	5.98805
	ST DEV	0.540048	3.78053			GFP- HuNu+ CD31+	GFP+ HuNu+ CD31+	Total HuNu+	total GFP+	total HuNu+ GFP-
	SEM	0.270024	1.89026		D50	4	5	554	468	86
	Statistical analysis (Prism_Graph Pad)
	CD31+ HuNu+ GFP+
	vs,
	CD31+ HuNu+ GFP-
	Test name	Unpaired t test
	Variance assumption	Individual variance for each row
	Multiple comparisons	False Discovery Rate (FDR)
	Method	Two-stage step-up (Benjamini, Krieger, and Yekutieli)
	Desired FDR (Q)	1,00%
	Number of tests performed	2
	Number of rows omitted	0
		Discovery?	P value	Mean of CD31+ HuNu+ GFP+	Mean of CD31+ HuNu+ GFP-	Difference	SE of difference	t ratio	df	q value
	D25	No	0.005122	3.121	10.84	-7.724	1.389	5.56	4	0.010347
	D50	No	0.021128	1.097	5.988	-4.891	1.578	3.1	6	0.021339
