# Supplementary material for: Migratory and anti-fibrotic programmes define the regenerative potential of human cardiac progenitors
Source: Nat Cell Biol. 2022 May 12;24(5):659–71. doi: 10.1038/s41556-022-00899-8 (PMC9106586; doi:10.1038/s41556-022-00899-8)
Supplement: Source Data Fig. 2 — Source data for Fig. 2. [file 41556_2022_899_MOESM8_ESM.xlsx]

## Sheet: FIG 2A
Input Data Figure 2a
Differentially expressed genes (DEGs) for each of the 7 clusters obtained by unsupervised clustering analysis of the chronic model scRNAseq.
Gene	p_val	avg_logFC	pct.1	pct.2	p_val_adj	cluster
MYL3	2.06944e-31	-2.25383	0.122	0.425	7.11163e-27	0
PLN	1.13924e-19	-1.8724	0.385	0.572	3.91499e-15	0
FHL2	2.79147e-21	-1.46798	0.39	0.614	9.59288e-17	0
HSPB7	6.12859e-31	-1.46177	0.166	0.462	2.10609e-26	0
TTN	5.53935e-09	-1.29268	0.995	0.976	0.00019036	0
MYH6	0.000259735	-1.1566	0.829	0.755	1	0
CKM	1.08326e-34	-1.11714	0.048	0.372	3.72261e-30	0
ACTN2	1.96465e-31	-0.983118	0.148	0.451	6.75151e-27	0
CSRP3	2.76701e-27	-0.980887	0.026	0.283	9.50882e-23	0
TNNT2	0.00430367	-0.937946	0.99	0.887	1	0
DCN	0.00113593	-0.870691	0.199	0.274	1	0
A2M	2.01933e-46	-0.814212	0.02	0.415	6.93943e-42	0
CTD-2545M3.8	1.02566e-10	-0.796571	0.5	0.597	3.52468e-06	0
GSN	1.78385e-34	-0.772324	0.421	0.706	6.13021e-30	0
PFKP	1.5249e-13	-0.722076	0.661	0.759	5.24032e-09	0
SLC25A4	7.91412e-12	-0.717583	0.571	0.684	2.71969e-07	0
COL3A1	6.27756e-05	-0.71326	0.74	0.578	1	0
MB	1.62895e-25	-0.697962	0.089	0.355	5.59789e-21	0
NEAT1	2.52996e-35	-0.671468	0.454	0.721	8.69419e-31	0
NKX2-5	3.3044e-13	-0.663814	0.378	0.524	1.13556e-08	0
CRIP2	3.37706e-07	-0.6536	0.786	0.775	0.0116053	0
MASP1	6.28441e-40	-0.644845	0.071	0.42	2.15964e-35	0
S100A6	1.77446e-15	-0.6144	0.255	0.522	6.09794e-11	0
IGFBP7	3.85801e-25	-0.606539	0.281	0.558	1.32581e-20	0
LDB3	1.47428e-28	-0.585477	0.214	0.521	5.06638e-24	0
MYH7	5.29275e-27	-0.58423	0.094	0.37	1.81885e-22	0
MYBPC3	5.02084e-31	-0.581732	0.105	0.417	1.72541e-26	0
TECRL	1.2747e-06	-0.569363	0.589	0.641	0.043805	0
CDKN1A	6.43225e-21	-0.526739	0.196	0.458	2.21044e-16	0
APOBEC2	7.15581e-24	-0.516691	0.196	0.46	2.45909e-19	0
DST	7.27906e-29	-0.506058	0.36	0.648	2.50145e-24	0
SOD2	3.63463e-18	-0.502169	0.543	0.759	1.24904e-13	0
ASB2	4.76321e-20	-0.497693	0.194	0.445	1.63688e-15	0
PGK1	5.03171e-05	-0.488556	0.977	0.961	1	0
PDE4DIP	7.86341e-23	-0.47924	0.388	0.641	2.70226e-18	0
TRDN	5.12216e-39	-0.452812	0.125	0.497	1.76023e-34	0
FABP3	1.41861e-27	-0.448776	0.112	0.397	4.87505e-23	0
ASAH1	4.49146e-18	-0.444864	0.487	0.69	1.54349e-13	0
HSPB1	0.00278803	-0.442178	0.936	0.901	1	0
NCK1	3.47343e-07	-0.442086	0.258	0.432	0.0119364	0
SMPX	1.38257e-26	-0.44199	0.122	0.406	4.75121e-22	0
BEST1	9.10564e-17	-0.441161	0.14	0.343	3.12915e-12	0
PGM1	2.25717e-12	-0.439229	0.526	0.706	7.75676e-08	0
LARP7	2.66903e-06	-0.437181	0.436	0.596	0.0917211	0
CXCL12	1.01139e-10	-0.432847	0.39	0.582	3.47563e-06	0
SAT1	1.34957e-14	-0.431942	0.444	0.656	4.63778e-10	0
ATP1A1	2.92787e-15	-0.428173	0.638	0.764	1.00616e-10	0
TMOD1	5.59541e-40	-0.426456	0.099	0.482	1.92286e-35	0
FBN2	2.97394e-15	-0.425013	0.467	0.696	1.02199e-10	0
PDLIM5	1.46822e-08	-0.421783	0.77	0.828	0.000504553	0
JAK1	1.46548e-18	-0.42026	0.176	0.44	5.03614e-14	0
NEBL	0.00366906	-0.418567	0.847	0.831	1	0
IGFBP4	1.39103e-12	-0.41809	0.38	0.604	4.78028e-08	0
ENO2	2.66021e-25	-0.4137	0.227	0.533	9.14182e-21	0
SORBS2	1.53504e-35	-0.411566	0.11	0.452	5.27516e-31	0
HSPB3	4.59008e-28	-0.405	0.013	0.273	1.57738e-23	0
GOT1	1.08244e-12	-0.400756	0.462	0.632	3.71981e-08	0
MDH1	4.01929e-08	-0.399192	0.867	0.883	0.00138123	0
ENO3	5.7046e-10	-0.397999	0.75	0.827	1.96039e-05	0
TMEM176B	3.3461e-33	-0.397673	0	0.293	1.14989e-28	0
HK1	7.5349e-17	-0.389226	0.48	0.668	2.58937e-12	0
BNIP3	0.00774792	-0.387846	0.806	0.831	1	0
IFITM1	0.000835605	-0.387629	0.559	0.699	1	0
SUCLG1	5.85393e-06	-0.38168	0.592	0.747	0.20117	0
FN1	4.30288e-10	-0.379119	0.911	0.865	1.47869e-05	0
SLC8A1	2.58235e-19	-0.378697	0.291	0.54	8.87426e-15	0
ARL6IP5	3.23364e-17	-0.377859	0.474	0.677	1.11124e-12	0
TMEM176A	2.50841e-28	-0.377835	0.008	0.268	8.62017e-24	0
SNRPN	1.69387e-13	-0.376949	0.342	0.558	5.82098e-09	0
RYR2	3.66085e-22	-0.375115	0.301	0.565	1.25805e-17	0
GPI	2.53747e-06	-0.373126	0.885	0.885	0.0872002	0
ALDOA	5.26447e-05	-0.37257	0.992	0.991	1	0
PPP1R12B	1.05663e-18	-0.367223	0.36	0.599	3.63112e-14	0
NREP	0.000129317	-0.366403	0.913	0.91	1	0
MYOZ2	2.10459e-30	-0.364692	0.031	0.32	7.23244e-26	0
BMP5	6.67996e-09	-0.362441	0.663	0.729	0.000229557	0
NDRG2	9.1448e-17	-0.360372	0.36	0.602	3.14261e-12	0
MACF1	2.73453e-23	-0.360255	0.497	0.735	9.3972e-19	0
NUDT4	1.66906e-24	-0.355055	0.378	0.648	5.73572e-20	0
SDHA	1.56066e-17	-0.353246	0.49	0.714	5.36322e-13	0
ATP5B	1.80061e-09	-0.353052	0.995	0.992	6.18779e-05	0
HSPB8	9.1547e-32	-0.351688	0.138	0.473	3.14601e-27	0
PAM	1.13232e-16	-0.35109	0.523	0.725	3.89123e-12	0
PPP1R3C	7.31414e-13	-0.350987	0.273	0.47	2.5135e-08	0
NDUFS2	3.52073e-13	-0.350259	0.719	0.807	1.2099e-08	0
FTH1P10	1.00347e-07	-0.348215	0.158	0.272	0.00344842	0
ATP1B1	8.13687e-20	-0.344363	0.477	0.719	2.79624e-15	0
CCDC141	2.92236e-16	-0.339922	0.395	0.628	1.00427e-11	0
LINC00881	3.66569e-30	-0.338535	0.01	0.285	1.25971e-25	0
SERPINF1	1.07773e-16	-0.337153	0.406	0.654	3.7036e-12	0
HADHA	4.34208e-08	-0.335012	0.663	0.778	0.00149216	0
CRK	0.00573089	-0.329411	0.306	0.424	1	0
ABLIM1	4.58964e-16	-0.324559	0.48	0.7	1.57723e-11	0
HIPK3	9.69318e-25	-0.323519	0.286	0.583	3.33106e-20	0
CRIP1	3.94909e-07	-0.321945	0.436	0.597	0.013571	0
LUM	0.000952084	-0.320949	0.423	0.313	1	0
NRP1	1.68356e-10	-0.319944	0.492	0.678	5.78556e-06	0
MFAP4	0.000221698	-0.313619	0.352	0.443	1	0
ALPK2	4.65262e-11	-0.312149	0.423	0.617	1.59887e-06	0
ITGB1BP2	1.20798e-25	-0.311828	0.069	0.341	4.15121e-21	0
FBXO32	4.44851e-34	-0.305739	0.051	0.384	1.52873e-29	0
RBM18	2.16239e-08	-0.303488	0.265	0.451	0.000743104	0
COL6A3	8.19062e-17	-0.300649	0.151	0.375	2.81471e-12	0
VCAM1	5.18191e-30	-0.300275	0.048	0.347	1.78076e-25	0
FILIP1	9.39768e-21	-0.298885	0.293	0.555	3.22951e-16	0
MYOM1	2.49022e-36	-0.294469	0.043	0.372	8.55765e-32	0
MAGED2	1.50217e-07	-0.293872	0.936	0.902	0.00516221	0
SYNGR2	1.30635e-20	-0.293585	0.416	0.669	4.48926e-16	0
ACO2	6.82585e-17	-0.290901	0.408	0.643	2.3457e-12	0
MIEN1	2.02163e-12	-0.288933	0.429	0.643	6.94733e-08	0
STAT3	2.59543e-23	-0.287922	0.316	0.588	8.91918e-19	0
ATP2A2	4.76647e-12	-0.287642	0.513	0.709	1.638e-07	0
FITM1	1.13774e-16	-0.28757	0.133	0.348	3.90986e-12	0
MT-TE	1.23155e-15	-0.28708	0.398	0.6	4.23224e-11	0
SCARB2	4.04546e-12	-0.285504	0.355	0.586	1.39022e-07	0
HRC	9.28209e-24	-0.285256	0.117	0.391	3.18979e-19	0
ATP5A1	2.4259e-08	-0.284884	0.98	0.982	0.00083366	0
COX6A2	1.33153e-26	-0.283648	0.008	0.254	4.5758e-22	0
CFL2	2.2666e-05	-0.283092	0.482	0.657	0.778917	0
PLOD1	4.79522e-09	-0.282869	0.625	0.757	0.000164788	0
DLL3	0.00034394	-0.281008	0.171	0.264	1	0
ATXN3	2.91676e-09	-0.280182	0.319	0.494	0.000100234	0
DKK3	2.68619e-25	-0.278309	0.145	0.447	9.23108e-21	0
MLIP	1.22762e-35	-0.278181	0.023	0.34	4.21873e-31	0
JUNB	3.08257e-10	-0.276428	0.253	0.426	1.05932e-05	0
PPIC	1.95691e-20	-0.272936	0.281	0.544	6.72493e-16	0
SPTBN1	1.26107e-10	-0.271429	0.645	0.769	4.33367e-06	0
LGALS3BP	5.32172e-21	-0.27057	0.301	0.558	1.82881e-16	0
LBH	4.37321e-24	-0.267964	0.273	0.57	1.50285e-19	0
C7	8.02609e-31	-0.267862	0.056	0.359	2.75817e-26	0
CORIN	1.65138e-23	-0.266684	0.184	0.475	5.67496e-19	0
NCAM1	3.4735e-14	-0.266394	0.434	0.65	1.19367e-09	0
PDLIM1	1.56338e-13	-0.26392	0.347	0.58	5.37254e-09	0
ATP6V1D	0.00229891	-0.261478	0.561	0.701	1	0
KCNQ1OT1	3.32528e-11	-0.259925	0.554	0.771	1.14273e-06	0
CCND1	2.28595e-13	-0.259826	0.196	0.413	7.85567e-09	0
HTRA1	5.25607e-10	-0.257157	0.408	0.605	1.80625e-05	0
IGFBP5	2.4873e-08	-0.256045	0.232	0.398	0.000854762	0
RTN4	2.69784e-11	-0.256025	0.469	0.674	9.27113e-07	0
CKMT2	1.29873e-28	-0.256019	0.02	0.287	4.46309e-24	0
ANKRD12	3.14905e-09	-0.255836	0.352	0.545	0.000108217	0
PHC1	4.36105e-08	-0.25466	0.145	0.274	0.00149867	0
UBR3	8.50633e-20	-0.254546	0.13	0.393	2.9232e-15	0
LMNA	7.65129e-26	-0.254139	0.202	0.512	2.62937e-21	0
WNK1	1.26364e-15	-0.252817	0.413	0.649	4.34249e-11	0
ADCK3	3.64327e-11	-0.251276	0.224	0.414	1.25201e-06	0
RPL7A	2.06002e-27	0.250201	0.992	0.992	7.07926e-23	0
SSBP1	5.33961e-22	0.250331	0.88	0.841	1.83496e-17	0
MRPL51	1.0346e-21	0.251086	0.878	0.841	3.55541e-17	0
C4orf48	1.44852e-18	0.252713	0.832	0.789	4.97786e-14	0
IFT74	0.00391435	0.252964	0.327	0.453	1	0
SC5D	2.0989e-18	0.253116	0.849	0.816	7.21286e-14	0
UBA52	3.00412e-35	0.253667	0.987	0.977	1.03236e-30	0
RPS27	8.74178e-25	0.254067	0.982	0.978	3.00411e-20	0
ITGB3BP	1.78326e-16	0.254533	0.597	0.449	6.12817e-12	0
SPC25	1.33092e-23	0.254769	0.52	0.299	4.5737e-19	0
PTN	2.54895e-14	0.255589	0.661	0.544	8.75946e-10	0
RPL23	8.73256e-39	0.256276	0.995	0.963	3.00094e-34	0
HAPLN1	1.03797e-22	0.256769	0.832	0.614	3.567e-18	0
GGH	1.67162e-14	0.257106	0.602	0.476	5.74451e-10	0
TYMS	1.95107e-14	0.257197	0.679	0.618	6.70485e-10	0
RPS3A	1.60093e-31	0.257226	0.995	0.961	5.5016e-27	0
H2AFX	2.43278e-15	0.258123	0.582	0.475	8.36025e-11	0
CNTNAP2	2.49877e-18	0.25921	0.579	0.394	8.58704e-14	0
FAM213A	0.00126765	0.259458	0.722	0.756	1	0
SH3BGRL3	5.18823e-21	0.261086	0.916	0.805	1.78294e-16	0
RPS11	9.55736e-31	0.261542	0.997	0.989	3.28439e-26	0
LSM3	5.61656e-32	0.261608	0.824	0.733	1.93013e-27	0
PRDX3	2.05397e-17	0.262142	0.946	0.914	7.05848e-13	0
NAP1L1	1.03153e-15	0.262874	0.944	0.829	3.54487e-11	0
PSMD10	8.52088e-19	0.263247	0.867	0.792	2.9282e-14	0
SNRPF	7.15952e-19	0.263326	0.75	0.718	2.46037e-14	0
HAUS1	2.94645e-18	0.263928	0.722	0.627	1.01255e-13	0
ACAT2	8.04227e-19	0.264224	0.671	0.508	2.76373e-14	0
RP11-217O12.1	1.40823e-14	0.264377	1	0.891	4.83938e-10	0
C12orf23	0.000642023	0.266159	0.385	0.511	1	0
RPL29	8.31606e-37	0.268168	0.995	0.982	2.85781e-32	0
TMEM97	3.11053e-18	0.268587	0.668	0.516	1.06893e-13	0
RPL6	5.73172e-28	0.268591	0.99	0.965	1.9697e-23	0
LSM4	3.59854e-24	0.268651	0.939	0.9	1.23664e-19	0
RPL30	1.68187e-31	0.268978	0.997	0.955	5.77973e-27	0
TXN	5.41346e-39	0.269263	0.941	0.893	1.86034e-34	0
RPL37	1.22966e-32	0.270568	0.995	0.985	4.22571e-28	0
DYNLL1	1.29544e-32	0.270936	0.992	0.953	4.45176e-28	0
RPS2	7.06448e-28	0.271739	0.985	0.951	2.42771e-23	0
SPCS1	8.20311e-20	0.272158	0.829	0.79	2.819e-15	0
CCDC34	7.0838e-16	0.273475	0.656	0.552	2.43435e-11	0
SUB1	7.30256e-31	0.273493	0.944	0.928	2.50952e-26	0
RPL9	1.49652e-35	0.273575	0.987	0.975	5.14278e-31	0
CNN2	1.2545e-19	0.27428	0.901	0.838	4.31108e-15	0
UBE2V2	8.49978e-17	0.275067	0.786	0.738	2.92095e-12	0
ANAPC11	6.92226e-39	0.276327	0.931	0.778	2.37883e-34	0
YWHAE	2.6255e-32	0.277039	0.992	0.977	9.02252e-28	0
RPL13A	2.76808e-31	0.277124	1	0.999	9.5125e-27	0
CSTB	3.22141e-13	0.280583	0.834	0.821	1.10704e-08	0
TPRKB	2.42161e-19	0.281338	0.704	0.613	8.32186e-15	0
ASF1B	2.78242e-20	0.281887	0.551	0.35	9.56177e-16	0
CST3	0.00179157	0.281954	0.786	0.792	1	0
TCEB1	5.60333e-24	0.282838	0.781	0.677	1.92558e-19	0
RPS25	1.38045e-35	0.28321	0.982	0.956	4.7439e-31	0
CBX3	6.06267e-20	0.28325	0.872	0.836	2.08344e-15	0
CRABP2	4.51083e-25	0.283964	0.985	0.962	1.55015e-20	0
IP6K2	0.00202855	0.284202	0.776	0.765	1	0
TK1	8.20978e-15	0.284605	0.584	0.455	2.82129e-10	0
PSMA7	1.93422e-14	0.284706	0.944	0.905	6.64696e-10	0
PRDX1	2.6205e-44	0.285127	1	0.997	9.00535e-40	0
RPL15	3.36107e-25	0.285137	1	0.992	1.15503e-20	0
TMEM88	8.13779e-25	0.285716	0.816	0.595	2.79655e-20	0
IDI1	1.04943e-09	0.286498	0.666	0.597	3.60638e-05	0
PBK	8.9277e-21	0.286549	0.497	0.295	3.068e-16	0
SNRPD1	3.6312e-26	0.288083	0.816	0.741	1.24786e-21	0
RPL35A	2.56375e-39	0.28823	1	0.987	8.81034e-35	0
CENPU	1.52117e-25	0.288534	0.612	0.387	5.22748e-21	0
GMNN	1.22457e-18	0.289802	0.722	0.645	4.20824e-14	0
WBP5	7.42632e-34	0.290272	0.959	0.803	2.55205e-29	0
FAM64A	1.02091e-37	0.293437	0.579	0.251	3.50836e-33	0
PCNA	4.34249e-18	0.296467	0.732	0.633	1.4923e-13	0
HNRNPA1	8.95049e-29	0.296496	1	0.987	3.07584e-24	0
RPL10A	6.21635e-34	0.297302	0.99	0.972	2.13625e-29	0
RPL27A	6.75002e-37	0.297511	1	0.982	2.31964e-32	0
ODC1	1.53024e-16	0.297577	0.747	0.645	5.25868e-12	0
HINT1	1.73844e-31	0.297692	0.98	0.961	5.97416e-27	0
RPL21	1.50113e-40	0.29823	0.992	0.98	5.15863e-36	0
RPL7	2.04839e-39	0.298891	0.992	0.987	7.03929e-35	0
DLGAP5	7.66327e-31	0.300064	0.661	0.366	2.63348e-26	0
RPS15	1.12021e-38	0.300505	0.992	0.978	3.8496e-34	0
GGCT	0.000342895	0.301367	0.564	0.571	1	0
RPL36	4.54357e-33	0.301864	0.987	0.981	1.5614e-28	0
MRP63	1.33593e-10	0.302813	0.712	0.668	4.59093e-06	0
CCNB2	1.29249e-32	0.30334	0.75	0.466	4.44163e-28	0
RPS21	5.30929e-27	0.303784	0.944	0.94	1.82454e-22	0
SNRPG	5.51109e-26	0.304631	0.824	0.813	1.89389e-21	0
PTBP1	2.12438e-14	0.305344	0.791	0.659	7.30044e-10	0
RPS8	1.34269e-29	0.305704	0.987	0.982	4.61416e-25	0
FABP5	1.63705e-20	0.305929	0.709	0.6	5.62573e-16	0
PHGDH	1.3929e-25	0.307586	0.941	0.842	4.78668e-21	0
HMGB3	2.77084e-30	0.308929	0.901	0.782	9.52201e-26	0
SNRPD2	2.85111e-38	0.30913	0.972	0.94	9.79783e-34	0
TPM2	2.48034e-32	0.310621	0.959	0.918	8.5237e-28	0
VPS29	3.03362e-09	0.317547	0.699	0.706	0.00010425	0
NACA	1.7571e-37	0.317801	0.992	0.87	6.03829e-33	0
U2AF1	4.24758e-30	0.318027	0.821	0.773	1.45968e-25	0
HNRNPDL	1.33739e-16	0.318498	0.936	0.918	4.59595e-12	0
MYL6	1.74574e-32	0.318755	1	0.997	5.99923e-28	0
PPIB	3.26757e-07	0.319088	0.844	0.816	0.011229	0
NDUFA4	5.84112e-42	0.321255	0.995	0.977	2.0073e-37	0
NAE1	1.22597e-27	0.321324	0.796	0.638	4.21303e-23	0
RPS9	8.45122e-31	0.321554	0.995	0.98	2.90426e-26	0
PTGES3	4.03532e-28	0.321894	0.934	0.882	1.38674e-23	0
RPLP0	3.38323e-40	0.322308	1	0.995	1.16265e-35	0
RPS12	1.71463e-44	0.324179	0.997	0.981	5.89233e-40	0
RPL18A	4.68745e-37	0.324326	0.992	0.98	1.61084e-32	0
FAM211A-AS1	3.04347e-37	0.32614	0.946	0.78	1.04589e-32	0
RPS23	9.72038e-38	0.32696	0.995	0.965	3.34041e-33	0
RPS27A	1.27406e-43	0.330626	0.992	0.983	4.37831e-39	0
PRDX6	2.79184e-36	0.331539	0.997	0.962	9.59415e-32	0
RPL24	9.36273e-40	0.33329	0.992	0.972	3.2175e-35	0
SHFM1	1.05533e-37	0.333415	0.867	0.723	3.62663e-33	0
RPL11	7.27873e-51	0.335756	1	0.992	2.50134e-46	0
RPA3	5.05994e-25	0.337178	0.758	0.681	1.73885e-20	0
RPS3	1.76368e-43	0.339093	1	0.997	6.06088e-39	0
RPL34	4.88412e-41	0.339819	0.992	0.982	1.67843e-36	0
CYB5A	0.00577515	0.340914	0.714	0.757	1	0
NUSAP1	2.06104e-31	0.342474	0.776	0.613	7.08278e-27	0
TMEM141	1.2209e-26	0.342773	0.829	0.78	4.19563e-22	0
UQCC2	2.14491e-11	0.344384	0.702	0.728	7.37098e-07	0
SORT1	9.46823e-08	0.344941	0.196	0.367	0.00325376	0
RPL19	7.29988e-44	0.347556	1	0.993	2.5086e-39	0
CBS	5.14541e-22	0.347814	0.696	0.559	1.76822e-17	0
SF3B14	5.13948e-23	0.349364	0.86	0.746	1.76618e-18	0
RPS18	1.27921e-48	0.350106	1	0.999	4.39602e-44	0
RPL14	1.60221e-41	0.350626	0.99	0.956	5.506e-37	0
HNRNPA2B1	1.88167e-32	0.350715	0.99	0.971	6.46637e-28	0
RPL41	2.50372e-43	0.350827	0.982	0.983	8.60403e-39	0
CYR61	8.23253e-35	0.352625	0.883	0.657	2.82911e-30	0
GNB2L1	7.47929e-26	0.352629	1	0.888	2.57026e-21	0
ACTG1	2.22243e-27	0.353399	1	0.995	7.63738e-23	0
HNRNPH1	1.30896e-33	0.353951	0.959	0.9	4.49825e-29	0
KRT19	2.71594e-33	0.354551	1	0.975	9.33332e-29	0
CSRP2	1.85077e-43	0.356604	0.99	0.949	6.36018e-39	0
RPLP1	4.86407e-51	0.356787	1	0.998	1.67154e-46	0
TNFAIP8L1	5.35063e-06	0.357469	0.199	0.32	0.183874	0
NPM1	1.25916e-38	0.358433	1	0.985	4.3271e-34	0
HMGN1	2.54068e-36	0.361673	0.98	0.924	8.73104e-32	0
PFN1	2.64737e-38	0.362388	0.995	0.987	9.0977e-34	0
ACLY	1.2809e-05	0.36468	0.666	0.609	0.44018	0
ZWINT	4.77315e-26	0.364947	0.712	0.525	1.64029e-21	0
NASP	2.63158e-35	0.365641	0.893	0.779	9.04344e-31	0
RPL35	3.50061e-47	0.36614	0.98	0.974	1.20298e-42	0
RPLP2	5.07463e-37	0.36729	1	0.992	1.7439e-32	0
SRSF7	2.30916e-32	0.368579	0.931	0.892	7.93542e-28	0
SRSF3	2.16986e-35	0.369013	0.949	0.916	7.45671e-31	0
EEF1B2	2.70204e-40	0.369203	0.969	0.93	9.28556e-36	0
SCD	1.17994e-10	0.369503	0.755	0.718	4.05485e-06	0
RPS19	1.23252e-49	0.370664	1	0.999	4.23555e-45	0
HSPA8	2.81181e-29	0.372944	0.99	0.97	9.66277e-25	0
CCNA2	7.04022e-51	0.374065	0.681	0.306	2.41937e-46	0
RAN	8.09701e-42	0.374174	0.99	0.972	2.78254e-37	0
PRDX4	8.26786e-35	0.374408	0.969	0.912	2.84125e-30	0
TMEM67	1.58604e-12	0.379218	0.202	0.415	5.45042e-08	0
CFL1	9.01513e-47	0.379685	0.997	0.992	3.09805e-42	0
S100A11	8.94985e-35	0.380929	0.941	0.892	3.07562e-30	0
B9D1	2.71273e-06	0.381061	0.298	0.473	0.093223	0
RPL27	9.5696e-42	0.383056	0.99	0.981	3.28859e-37	0
TRMT112	1.39353e-20	0.383893	0.895	0.85	4.78887e-16	0
RPS5	3.1067e-48	0.384177	1	0.993	1.06762e-43	0
RPS13	4.69836e-51	0.385019	0.997	0.989	1.61459e-46	0
RPS14	1.48365e-54	0.386366	1	0.997	5.09857e-50	0
RPS7	2.23128e-40	0.390618	0.985	0.962	7.66779e-36	0
KPNA2	1.124e-65	0.390939	0.964	0.758	3.86262e-61	0
GNAI3	2.30485e-11	0.392183	0.722	0.624	7.92062e-07	0
UCHL1	4.63279e-21	0.392241	0.768	0.591	1.59206e-16	0
RPL31	2.0972e-49	0.395457	0.997	0.996	7.20701e-45	0
STT3B	0.000359664	0.398938	0.429	0.576	1	0
TMSB10	4.28048e-51	0.400287	1	0.993	1.47099e-46	0
POLR2K	1.85888e-13	0.401629	0.712	0.667	6.38805e-09	0
AURKB	3.07146e-39	0.40183	0.737	0.445	1.05551e-34	0
RPL18	1.07118e-43	0.40211	1	0.998	3.68113e-39	0
PSMB1	7.20869e-25	0.402235	0.969	0.939	2.47727e-20	0
RPS16	2.52106e-40	0.405783	1	0.992	8.66363e-36	0
HN1	2.82659e-42	0.406648	0.921	0.731	9.71356e-38	0
HMGA1	9.73931e-33	0.408611	0.98	0.905	3.34692e-28	0
UBE2T	9.61926e-34	0.412128	0.77	0.598	3.30566e-29	0
EMP2	4.08203e-42	0.412251	0.946	0.893	1.40279e-37	0
TPX2	2.07602e-52	0.412638	0.862	0.585	7.13424e-48	0
ID3	5.43528e-36	0.415121	0.974	0.94	1.86783e-31	0
NGFRAP1	8.48868e-52	0.41876	1	0.888	2.91713e-47	0
RPL32	5.45813e-53	0.419647	0.997	0.991	1.87569e-48	0
SNRPE	4.08267e-45	0.42027	0.949	0.885	1.40301e-40	0
RPS20	6.16542e-47	0.420334	0.99	0.984	2.11875e-42	0
RPS24	1.83677e-54	0.423388	0.997	0.987	6.31205e-50	0
GSTP1	5.26683e-50	0.424854	0.995	0.987	1.80994e-45	0
SNRPB	4.89198e-38	0.428152	0.944	0.894	1.68113e-33	0
TUBB	3.22412e-46	0.429682	1	0.982	1.10797e-41	0
HMGB1	7.59411e-49	0.430545	0.967	0.916	2.60972e-44	0
AP2S1	1.86948e-11	0.436403	0.862	0.852	6.42447e-07	0
TOP2A	7.42653e-50	0.438531	0.88	0.628	2.55213e-45	0
RANBP1	6.54129e-39	0.439481	0.857	0.733	2.24791e-34	0
LIX1	2.69274e-37	0.443843	0.954	0.858	9.2536e-33	0
NAA50	2.10578e-07	0.446622	0.569	0.508	0.00723652	0
EGR1	1.18872e-40	0.447231	0.969	0.764	4.08503e-36	0
C1orf50	1.83502e-06	0.447361	0.189	0.337	0.0630603	0
RNASEH2A	5.34196e-42	0.447809	0.76	0.485	1.83577e-37	0
CCNB1	9.86042e-58	0.449055	0.913	0.641	3.38853e-53	0
FHL1	0.000212269	0.450976	0.648	0.63	1	0
PTMA	1.50828e-48	0.453026	1	0.987	5.18321e-44	0
MDK	5.51753e-53	0.454143	1	0.999	1.8961e-48	0
NPC2	2.29473e-37	0.457875	0.974	0.931	7.88585e-33	0
TRIM69	4.22278e-24	0.458313	0.186	0.466	1.45116e-19	0
TXNDC12	0.000628175	0.458665	0.679	0.695	1	0
PTTG1	1.38152e-55	0.458872	0.941	0.736	4.74758e-51	0
MTPN	0.00838031	0.459338	0.526	0.659	1	0
SLC25A23	2.35591e-09	0.467025	0.176	0.344	8.09609e-05	0
KIAA0101	9.23271e-44	0.472101	0.732	0.477	3.17282e-39	0
RRM2	1.08209e-32	0.474845	0.707	0.515	3.7186e-28	0
CKS1B	4.17044e-56	0.476315	0.918	0.785	1.43317e-51	0
CDK1	6.88025e-57	0.47849	0.824	0.497	2.3644e-52	0
CTSV	1.31433e-56	0.482868	0.995	0.858	4.51671e-52	0
MAD2L1	9.54127e-48	0.483884	0.801	0.526	3.27886e-43	0
GPNMB	9.43865e-18	0.490059	0.074	0.277	3.24359e-13	0
KDELR3	7.95535e-11	0.492975	0.11	0.284	2.73386e-06	0
STMN1	4.7901e-67	0.497957	0.997	0.981	1.64612e-62	0
ID1	4.27145e-39	0.503715	0.982	0.909	1.46789e-34	0
TMSB15A	4.15808e-59	0.518558	0.916	0.629	1.42892e-54	0
UBE2C	1.60201e-76	0.527961	0.941	0.615	5.50531e-72	0
ACTB	5.59178e-62	0.532142	1	0.999	1.92162e-57	0
RPS6	1.0624e-52	0.535211	1	0.996	3.65092e-48	0
TUBB6	1.29554e-07	0.541332	0.75	0.757	0.00445213	0
MGST1	4.87245e-22	0.552125	0.832	0.783	1.67442e-17	0
KRT8	1.58191e-65	0.561503	1	0.998	5.43623e-61	0
CKS2	7.201e-67	0.572401	0.929	0.733	2.47462e-62	0
KRT18	1.19827e-58	0.58448	0.992	0.955	4.11784e-54	0
H2AFZ	3.34808e-77	0.617353	1	0.968	1.15057e-72	0
NPPB	8.89908e-22	0.628734	0.536	0.315	3.05817e-17	0
CTNNAL1	4.48834e-05	0.643484	0.592	0.57	1	0
HMGB2	1.70462e-83	0.6479	0.99	0.888	5.85793e-79	0
PPIA	4.39341e-77	0.655078	1	0.992	1.5098e-72	0
HMGN2	7.58105e-72	0.655695	0.997	0.971	2.60523e-67	0
HIST1H4C	4.61243e-51	0.67913	0.939	0.917	1.58506e-46	0
APOC1	3.15389e-10	0.698142	0.543	0.425	1.08384e-05	0
GOSR1	2.70218e-06	0.82313	0.37	0.549	0.0928603	0
MYL3	7.81459e-41	-2.28944	0.066	0.439	2.68548e-36	1
PLN	4.10311e-37	-1.95996	0.255	0.61	1.41003e-32	1
ACTC1	3.05714e-08	-1.63985	0.952	0.911	0.00105059	1
FHL2	1.31566e-61	-1.57312	0.165	0.681	4.52127e-57	1
HSPB7	5.02457e-44	-1.49217	0.085	0.483	1.72669e-39	1
MYH6	1.83901e-22	-1.43809	0.665	0.807	6.31976e-18	1
TTN	8.05098e-28	-1.31819	0.936	0.994	2.76672e-23	1
MYL7	9.24974e-17	-1.28917	0.971	0.916	3.17867e-12	1
TNNT2	3.51204e-28	-1.28478	0.862	0.928	1.20691e-23	1
MYL4	4.21962e-20	-1.18105	0.854	0.885	1.45007e-15	1
TNNC1	8.05474e-26	-1.11111	0.487	0.774	2.76801e-21	1
CKM	1.12727e-39	-1.05928	0.019	0.377	3.87386e-35	1
PFKP	1.48098e-64	-1.01223	0.37	0.849	5.08938e-60	1
ACTN2	9.1428e-44	-1.00182	0.074	0.47	3.14192e-39	1
CSRP3	3.77273e-27	-0.962369	0.019	0.281	1.2965e-22	1
CTD-2545M3.8	4.73887e-34	-0.948348	0.324	0.651	1.62851e-29	1
DCN	4.70235e-15	-0.930773	0.098	0.305	1.61596e-10	1
TIMP1	2.51228e-33	-0.926319	0.516	0.878	8.63345e-29	1
ALDOA	3.3421e-88	-0.918294	0.971	0.998	1.14851e-83	1
TNNI1	5.76689e-23	-0.900797	0.987	0.94	1.98179e-18	1
SLC25A4	4.82796e-57	-0.890983	0.303	0.766	1.65913e-52	1
GSN	9.01772e-65	-0.871022	0.245	0.757	3.09894e-60	1
TPM1	3.98856e-42	-0.86272	0.989	0.997	1.37067e-37	1
NKX2-5	5.30748e-44	-0.845823	0.178	0.584	1.82392e-39	1
PGK1	8.90948e-66	-0.840973	0.878	0.993	3.06174e-61	1
MT-RNR2	1.43838e-45	-0.832465	1	0.894	4.94299e-41	1
MT-CO1	3.86464e-61	-0.82503	0.997	0.894	1.32808e-56	1
A2M	6.14932e-45	-0.811517	0.016	0.411	2.11321e-40	1
ATP5B	2.04609e-85	-0.802362	0.973	0.998	7.03138e-81	1
CRIP2	1.90662e-31	-0.775589	0.596	0.834	6.5521e-27	1
ESRG	9.18748e-20	-0.735375	0.074	0.311	3.15728e-15	1
SERPINE2	2.58629e-21	-0.725027	0.266	0.55	8.88779e-17	1
MDH1	6.3524e-63	-0.72142	0.662	0.947	2.183e-58	1
MT-CYB	3.09402e-54	-0.719025	1	0.894	1.06326e-49	1
GPI	6.60317e-64	-0.707157	0.657	0.956	2.26918e-59	1
GAPDH	2.53768e-80	-0.70439	0.995	1	8.72075e-76	1
HSPB1	1.5196e-36	-0.701325	0.739	0.963	5.22209e-32	1
TECRL	3.64429e-34	-0.701215	0.348	0.715	1.25236e-29	1
MB	2.12674e-31	-0.698734	0.051	0.363	7.30854e-27	1
BNIP3	7.23207e-48	-0.689182	0.535	0.915	2.4853e-43	1
PLD3	2.0758e-61	-0.682759	0.678	0.952	7.13349e-57	1
ATP5A1	1.27435e-77	-0.680141	0.944	0.993	4.37929e-73	1
ENO1	1.10241e-56	-0.679915	0.987	1	3.78845e-52	1
IGFBP7	1.5044e-51	-0.679559	0.13	0.601	5.16987e-47	1
MT-RNR1	8.52446e-20	-0.653391	1	0.894	2.92943e-15	1
EIF4A1	2.00408e-17	-0.644544	0.056	0.263	6.88704e-13	1
MASP1	2.11112e-49	-0.643164	0.013	0.434	7.25487e-45	1
UQCRC1	5.0369e-60	-0.635757	0.723	0.962	1.73093e-55	1
MDH2	4.31149e-64	-0.635153	0.673	0.946	1.48164e-59	1
PDLIM5	3.21344e-44	-0.633548	0.524	0.904	1.1043e-39	1
ENO3	3.55216e-51	-0.632721	0.527	0.896	1.2207e-46	1
ATP1A1	1.70622e-64	-0.628906	0.356	0.85	5.86341e-60	1
CYC1	7.48969e-63	-0.624314	0.529	0.906	2.57383e-58	1
APLNR	4.5715e-05	-0.623784	0.535	0.626	1	1
UBC	1.11816e-63	-0.622408	0.798	0.984	3.84255e-59	1
NEAT1	3.73771e-52	-0.62227	0.277	0.773	1.28446e-47	1
IDH2	6.13824e-47	-0.617074	0.622	0.927	2.10941e-42	1
PGM1	8.80933e-53	-0.615943	0.298	0.774	3.02733e-48	1
MYBPC3	3.4617e-38	-0.615521	0.061	0.426	1.18961e-33	1
MT-ND6	9.32464e-42	-0.615417	0.782	0.873	3.20441e-37	1
LDB3	6.95864e-51	-0.612613	0.096	0.554	2.39134e-46	1
FN1	1.77286e-06	-0.612342	0.758	0.913	0.0609242	1
GOT1	2.06741e-55	-0.595492	0.21	0.708	7.10467e-51	1
ZFP36L1	1.88841e-56	-0.594536	0.535	0.914	6.48951e-52	1
TMBIM6	7.89232e-54	-0.592316	0.763	0.978	2.71219e-49	1
IFITM1	1.38849e-46	-0.589867	0.274	0.786	4.77155e-42	1
MYH7	2.49829e-39	-0.585124	0.024	0.388	8.58537e-35	1
NREP	1.13135e-42	-0.584338	0.758	0.959	3.8879e-38	1
HSPA5	1.20412e-31	-0.578057	0.814	0.974	4.13795e-27	1
CXCL12	6.814e-39	-0.572678	0.213	0.635	2.34163e-34	1
DST	1.46125e-56	-0.566589	0.189	0.698	5.02159e-52	1
COL1A2	5.43103e-13	-0.558945	0.713	0.902	1.86637e-08	1
HK1	8.84995e-56	-0.557261	0.247	0.738	3.04128e-51	1
SLC2A1	3.25562e-49	-0.557004	0.457	0.878	1.11879e-44	1
TPI1	1.19011e-64	-0.555347	0.981	0.999	4.08982e-60	1
MAGED2	2.07302e-50	-0.552326	0.715	0.971	7.12393e-46	1
ECH1	8.281e-54	-0.54812	0.468	0.891	2.84577e-49	1
PDE4DIP	5.69888e-65	-0.545863	0.17	0.705	1.95842e-60	1
VCP	5.04901e-47	-0.540647	0.649	0.951	1.73509e-42	1
MT-ND4	7.99836e-32	-0.53561	1	0.894	2.74864e-27	1
TSC22D1	6.72849e-43	-0.534026	0.713	0.963	2.31224e-38	1
LDHA	1.95739e-36	-0.532246	0.976	1	6.72658e-32	1
FOS	0.00037493	-0.532082	0.782	0.86	1	1
PKM	3.35455e-64	-0.529798	0.934	0.994	1.15279e-59	1
SLC25A5	5.2032e-61	-0.529255	0.691	0.958	1.78808e-56	1
SERPINB9	8.38435e-24	-0.528736	0.218	0.55	2.88128e-19	1
MALAT1	2.97276e-47	-0.528348	1	1	1.02159e-42	1
NDUFS2	6.30935e-50	-0.528123	0.479	0.881	2.16821e-45	1
RGS4	4.61348e-10	-0.526459	0.128	0.286	1.58542e-05	1
ASB2	3.30744e-32	-0.525492	0.114	0.466	1.1366e-27	1
FAM127A	7.54724e-48	-0.523994	0.455	0.822	2.59361e-43	1
ATP5D	3.25553e-56	-0.522127	0.559	0.918	1.11876e-51	1
LAPTM4B	3.61368e-53	-0.519324	0.787	0.976	1.24184e-48	1
MT-ND5	3.72817e-50	-0.518702	0.997	0.894	1.28119e-45	1
TUFM	6.79166e-45	-0.516936	0.556	0.901	2.33395e-40	1
APOBEC2	1.73799e-33	-0.516728	0.125	0.478	5.97262e-29	1
EEF2	1.61283e-35	-0.51633	0.816	0.967	5.54249e-31	1
LGALS3BP	5.59479e-59	-0.515462	0.104	0.616	1.92265e-54	1
IGFBP4	9.4292e-41	-0.509562	0.205	0.656	3.24035e-36	1
HDLBP	3.25651e-50	-0.503549	0.42	0.86	1.1191e-45	1
MGST3	2.70368e-56	-0.500587	0.431	0.887	9.29119e-52	1
SYNGR2	2.54703e-54	-0.499913	0.218	0.727	8.75285e-50	1
MT-ATP6	4.37589e-39	-0.499296	0.992	0.894	1.50377e-34	1
SDHA	2.03301e-53	-0.499049	0.295	0.772	6.98645e-49	1
HADHB	3.79127e-57	-0.49752	0.311	0.806	1.30287e-52	1
NDRG2	3.9417e-58	-0.496868	0.154	0.663	1.35457e-53	1
MT-ND4L	5.93944e-39	-0.493415	0.992	0.894	2.04109e-34	1
ARPC1A	1.29159e-55	-0.491638	0.465	0.892	4.43855e-51	1
PDIA6	1.20009e-34	-0.488424	0.713	0.943	4.12412e-30	1
PDHA1	6.64217e-54	-0.48808	0.441	0.884	2.28258e-49	1
EZR	1.11997e-39	-0.487486	0.601	0.926	3.84878e-35	1
SERPINF1	3.64565e-47	-0.487097	0.221	0.709	1.25283e-42	1
DYNC1H1	1.97452e-53	-0.487094	0.332	0.826	6.78543e-49	1
PLOD1	4.36896e-43	-0.486862	0.399	0.825	1.50139e-38	1
ASAH1	6.66607e-45	-0.484989	0.295	0.748	2.2908e-40	1
SAT1	4.72694e-39	-0.48407	0.269	0.708	1.62441e-34	1
VDAC1	4.6886e-52	-0.483938	0.535	0.906	1.61124e-47	1
GRN	1.49967e-46	-0.483258	0.574	0.903	5.1536e-42	1
APLP2	4.61234e-44	-0.482092	0.718	0.962	1.58503e-39	1
MMP2	8.37162e-18	-0.481439	0.34	0.599	2.87691e-13	1
SURF4	3.73809e-42	-0.480041	0.418	0.828	1.28459e-37	1
NCL	6.24519e-32	-0.479841	0.835	0.987	2.14616e-27	1
MRFAP1	4.88488e-49	-0.479042	0.676	0.955	1.67869e-44	1
PPP2R1A	1.58128e-46	-0.477916	0.745	0.969	5.43408e-42	1
NEBL	6.22231e-32	-0.475201	0.628	0.899	2.1383e-27	1
ITGB1	6.09705e-44	-0.475001	0.59	0.94	2.09525e-39	1
DDX17	9.24263e-42	-0.474422	0.511	0.91	3.17623e-37	1
GRHPR	4.73837e-49	-0.473236	0.471	0.892	1.62834e-44	1
SEMA6A	1.07344e-28	-0.472813	0.16	0.516	3.68886e-24	1
ABLIM1	6.13951e-56	-0.470931	0.242	0.771	2.10984e-51	1
AP2M1	9.24063e-52	-0.470221	0.739	0.964	3.17554e-47	1
FABP3	2.00367e-39	-0.469207	0.045	0.414	6.88562e-35	1
RHBDD3	1.80943e-27	-0.46584	0.12	0.474	6.21812e-23	1
HSP90AB1	1.29155e-31	-0.46343	0.96	1	4.43841e-27	1
PAM	4.19409e-46	-0.461397	0.322	0.785	1.4413e-41	1
GPNMB	3.98498e-27	-0.46052	0.021	0.291	1.36944e-22	1
ENO2	3.27106e-46	-0.458985	0.112	0.565	1.1241e-41	1
CDH2	4.97297e-48	-0.458498	0.391	0.85	1.70896e-43	1
HSPA8	4.87717e-30	-0.457412	0.915	0.993	1.67604e-25	1
PDLIM1	8.31149e-51	-0.456919	0.16	0.635	2.85624e-46	1
FBN2	1.53401e-41	-0.454539	0.29	0.748	5.27164e-37	1
SLC2A3	6.56706e-13	-0.453899	0.782	0.951	2.25677e-08	1
UQCRC2	1.115e-45	-0.452125	0.58	0.908	3.83169e-41	1
PGAM1	3.81285e-47	-0.452125	0.883	0.987	1.31029e-42	1
FLOT1	4.92051e-48	-0.451399	0.338	0.807	1.69093e-43	1
PTTG1IP	5.35956e-55	-0.451113	0.399	0.87	1.84181e-50	1
TMED9	1.32462e-45	-0.450568	0.356	0.787	4.55206e-41	1
ATP5G3	5.41175e-53	-0.450283	0.923	0.993	1.85975e-48	1
SNRPN	5.20624e-59	-0.450002	0.104	0.629	1.78912e-54	1
TRDN	1.07743e-45	-0.446564	0.077	0.507	3.7026e-41	1
OAZ1	2.46269e-61	-0.446446	0.83	0.988	8.46304e-57	1
RNH1	4.28352e-56	-0.445099	0.261	0.776	1.47203e-51	1
RPN1	3.59126e-39	-0.444559	0.609	0.93	1.23414e-34	1
TSPAN3	6.21639e-36	-0.442	0.713	0.964	2.13626e-31	1
DDX5	7.92181e-39	-0.440974	0.843	0.986	2.72233e-34	1
PRDX2	1.96099e-55	-0.439916	0.785	0.982	6.73895e-51	1
SMPX	8.90391e-35	-0.439584	0.069	0.419	3.05983e-30	1
PARP1	6.21725e-40	-0.4369	0.426	0.835	2.13656e-35	1
UGP2	7.21172e-48	-0.436222	0.354	0.82	2.47831e-43	1
ISYNA1	7.66257e-19	-0.435832	0.782	0.863	2.63324e-14	1
SPINT2	1.21406e-35	-0.433251	0.588	0.932	4.17211e-31	1
GOSR1	3.33817e-38	-0.432864	0.162	0.611	1.14716e-33	1
IGF2	3.40218e-16	-0.432489	0.665	0.903	1.16916e-11	1
CSDE1	2.75219e-39	-0.430436	0.684	0.947	9.45789e-35	1
ACO2	1.79205e-54	-0.430042	0.199	0.705	6.15839e-50	1
MT-TS1	1.06987e-27	-0.429106	0.556	0.805	3.67661e-23	1
VAT1	9.28249e-37	-0.428384	0.436	0.818	3.18993e-32	1
ECHS1	3.45051e-45	-0.425462	0.468	0.88	1.18577e-40	1
CADM1	2.57019e-36	-0.424709	0.359	0.792	8.83244e-32	1
SLC25A3	1.6287e-50	-0.423778	0.928	0.993	5.59704e-46	1
CSNK1A1	2.50715e-55	-0.423127	0.287	0.801	8.61581e-51	1
SNX17	4.49971e-53	-0.423036	0.306	0.795	1.54633e-48	1
ATP2A2	6.56751e-44	-0.421803	0.298	0.773	2.25692e-39	1
BEST1	6.46903e-32	-0.420151	0.045	0.37	2.22308e-27	1
PPIB	2.68921e-24	-0.419436	0.585	0.897	9.24148e-20	1
ACADVL	2.74444e-46	-0.419049	0.34	0.809	9.43125e-42	1
BZW2	9.46419e-52	-0.418354	0.311	0.796	3.25237e-47	1
NCOA4	6.10539e-60	-0.418044	0.189	0.723	2.09812e-55	1
ATP6V0B	8.78442e-43	-0.41533	0.553	0.914	3.01877e-38	1
MLF2	3.67115e-40	-0.414982	0.723	0.945	1.26159e-35	1
SPARC	3.99802e-21	-0.414727	0.886	0.99	1.37392e-16	1
TUBB4B	5.28907e-15	-0.414447	0.777	0.969	1.81759e-10	1
CCDC141	2.64567e-46	-0.413125	0.197	0.686	9.09184e-42	1
TMOD1	3.74661e-43	-0.412914	0.077	0.484	1.28752e-38	1
BAMBI	8.94286e-37	-0.412617	0.311	0.731	3.07321e-32	1
SORBS2	1.21409e-41	-0.412578	0.069	0.46	4.17221e-37	1
HSPA9	3.88747e-41	-0.411788	0.484	0.883	1.33593e-36	1
CD164	6.92386e-41	-0.410632	0.5	0.885	2.37938e-36	1
OAZ2	1.8463e-41	-0.409928	0.519	0.898	6.3448e-37	1
FSCN1	5.10994e-42	-0.409631	0.282	0.719	1.75603e-37	1
CTSD	2.60933e-51	-0.408638	0.356	0.832	8.96695e-47	1
PFKL	1.05198e-37	-0.407979	0.332	0.754	3.61513e-33	1
PSMA7	9.83846e-34	-0.407091	0.761	0.963	3.38099e-29	1
CST3	2.86729e-27	-0.406855	0.545	0.867	9.85345e-23	1
SALL4	5.05217e-16	-0.40606	0.17	0.41	1.73618e-11	1
NUDT4	3.98124e-54	-0.405278	0.181	0.705	1.36815e-49	1
KDM5B	7.17123e-34	-0.404921	0.468	0.852	2.46439e-29	1
PFKM	5.65835e-38	-0.404593	0.447	0.856	1.94449e-33	1
DSTN	4.86103e-43	-0.404337	0.755	0.964	1.67049e-38	1
COL6A1	3.11421e-18	-0.404207	0.556	0.838	1.0702e-13	1
RYR2	1.58195e-46	-0.403655	0.146	0.61	5.43639e-42	1
NDUFV1	1.97217e-48	-0.403628	0.378	0.839	6.77735e-44	1
ACTN1	5.86902e-43	-0.401616	0.388	0.843	2.01689e-38	1
SLC25A6	4.88081e-20	-0.401073	0.867	0.886	1.67729e-15	1
MTATP6P1	2.68766e-30	-0.401009	0.798	0.87	9.23614e-26	1
HAND1	4.52141e-22	-0.400582	0.37	0.724	1.55378e-17	1
MT-ND1	5.63792e-33	-0.399135	1	0.894	1.93747e-28	1
WDR18	8.40914e-42	-0.398953	0.309	0.736	2.8898e-37	1
PSAP	1.49913e-61	-0.398924	0.843	0.983	5.15177e-57	1
HSP90AA1	4.02739e-49	-0.397512	0.923	0.993	1.38401e-44	1
AIFM1	1.22641e-46	-0.397219	0.34	0.808	4.21457e-42	1
ATP5G1	4.34065e-42	-0.397181	0.415	0.855	1.49167e-37	1
DCTN2	8.22576e-48	-0.397123	0.404	0.849	2.82678e-43	1
CDK16	1.56568e-46	-0.396928	0.535	0.905	5.38045e-42	1
HNRNPK	4.47361e-36	-0.396394	0.795	0.975	1.53736e-31	1
USP11	1.20412e-30	-0.395271	0.588	0.887	4.13797e-26	1
PNISR	4.47213e-31	-0.395215	0.519	0.892	1.53685e-26	1
SLC8A1	1.65299e-33	-0.394923	0.189	0.569	5.68051e-29	1
ITM2C	3.11859e-34	-0.394088	0.723	0.959	1.0717e-29	1
CCT4	2.10506e-33	-0.393754	0.633	0.939	7.23402e-29	1
TMEM176B	1.62657e-31	-0.393318	0	0.289	5.58971e-27	1
HSPB3	7.17575e-27	-0.392704	0.011	0.271	2.46595e-22	1
PPP1R12B	2.87822e-51	-0.391933	0.165	0.656	9.891e-47	1
PPIC	7.0928e-53	-0.391927	0.109	0.594	2.43744e-48	1
CALU	3.37392e-38	-0.391901	0.641	0.946	1.15945e-33	1
NRP1	1.99456e-39	-0.391726	0.285	0.74	6.85431e-35	1
BCAP31	7.96515e-47	-0.391672	0.386	0.846	2.73722e-42	1
PABPC1	4.3469e-21	-0.391313	0.702	0.933	1.49381e-16	1
TKT	7.55965e-17	-0.38956	0.684	0.868	2.59787e-12	1
UBA1	3.29835e-29	-0.388078	0.811	0.958	1.13348e-24	1
HMGA1	1.30079e-09	-0.386462	0.894	0.933	4.47017e-05	1
USP9X	2.0292e-35	-0.386126	0.455	0.876	6.97336e-31	1
CYP26A1	1.31784e-08	-0.386016	0.109	0.251	0.000452877	1
CHD4	3.10829e-41	-0.385648	0.298	0.758	1.06816e-36	1
DDX3X	2.96672e-40	-0.384599	0.436	0.876	1.01951e-35	1
RPL17	1.08643e-41	-0.383982	0.133	0.572	3.73352e-37	1
PEG10	1.24923e-53	-0.383869	0.144	0.655	4.29296e-49	1
PDIA3	1.03148e-28	-0.383819	0.721	0.947	3.54466e-24	1
SHMT2	4.77937e-37	-0.383409	0.218	0.635	1.64243e-32	1
PUF60	1.1457e-36	-0.383255	0.476	0.848	3.93719e-32	1
FXYD6	2.20802e-48	-0.382802	0.338	0.808	7.58785e-44	1
ARF1	3.32209e-52	-0.382247	0.771	0.978	1.14164e-47	1
GLG1	3.24866e-34	-0.382069	0.426	0.831	1.1164e-29	1
MFGE8	1.99228e-62	-0.381587	0.239	0.782	6.84645e-58	1
MAP1B	2.01152e-32	-0.381186	0.529	0.894	6.91261e-28	1
PSMD2	3.60789e-34	-0.380878	0.577	0.92	1.23985e-29	1
CTNNAL1	3.48441e-27	-0.380376	0.271	0.67	1.19742e-22	1
COPA	2.68109e-41	-0.379925	0.338	0.792	9.21355e-37	1
MTCH1	1.40107e-37	-0.379014	0.564	0.907	4.81477e-33	1
DDB1	4.87959e-34	-0.378686	0.508	0.877	1.67687e-29	1
DDOST	6.2406e-31	-0.378116	0.628	0.906	2.14458e-26	1
GPAA1	5.15496e-47	-0.377688	0.298	0.757	1.7715e-42	1
PNN	1.2578e-28	-0.377663	0.42	0.795	4.32243e-24	1
HSPB8	7.16679e-44	-0.376313	0.072	0.489	2.46287e-39	1
IMPDH2	9.3866e-31	-0.375838	0.551	0.882	3.22571e-26	1
ATP6AP1	8.38569e-37	-0.375604	0.436	0.84	2.88174e-32	1
CRYAB	5.73403e-36	-0.375025	0.043	0.392	1.9705e-31	1
STOML2	3.99366e-34	-0.374868	0.535	0.889	1.37242e-29	1
MACF1	9.60943e-41	-0.374751	0.322	0.786	3.30228e-36	1
MAGED1	3.01325e-29	-0.374311	0.726	0.945	1.0355e-24	1
YARS	8.88322e-42	-0.373366	0.412	0.852	3.05272e-37	1
DOK4	9.4028e-38	-0.373027	0.343	0.761	3.23127e-33	1
PRRC2C	6.57403e-28	-0.372732	0.481	0.84	2.25916e-23	1
PDIA4	3.06358e-24	-0.372473	0.644	0.875	1.0528e-19	1
TUBB2B	1.95545e-19	-0.37185	0.221	0.512	6.71989e-15	1
ATRX	1.95146e-36	-0.371772	0.372	0.816	6.70618e-32	1
TUBB6	7.01441e-17	-0.370952	0.519	0.829	2.4105e-12	1
ETFA	4.86592e-43	-0.370869	0.452	0.863	1.67217e-38	1
EIF3D	2.22706e-39	-0.370054	0.481	0.877	7.65328e-35	1
ASPH	2.03126e-51	-0.370008	0.279	0.773	6.98042e-47	1
LGMN	2.96038e-41	-0.369774	0.351	0.821	1.01733e-36	1
TUSC3	3.45923e-37	-0.369628	0.479	0.851	1.18876e-32	1
PPIF	2.4057e-43	-0.369531	0.266	0.724	8.26718e-39	1
GPX1	3.66288e-40	-0.369502	0.473	0.88	1.25875e-35	1
ID3	4.2193e-12	-0.368976	0.904	0.962	1.44996e-07	1
STT3A	7.03601e-38	-0.368838	0.375	0.796	2.41792e-33	1
RGS5	2.30326e-16	-0.368425	0.527	0.82	7.91517e-12	1
MARS	9.26321e-41	-0.3681	0.359	0.8	3.1833e-36	1
NOP56	3.2678e-26	-0.36782	0.38	0.765	1.12298e-21	1
EEF1D	3.06887e-40	-0.367471	0.527	0.911	1.05462e-35	1
WSB1	4.97199e-28	-0.367355	0.601	0.916	1.70862e-23	1
CALR	4.19626e-24	-0.366103	0.734	0.945	1.44204e-19	1
EIF2S3	1.6462e-20	-0.365875	0.702	0.96	5.65718e-16	1
ITM2B	9.02896e-46	-0.365233	0.67	0.947	3.1028e-41	1
HSP90B1	6.04249e-19	-0.365162	0.867	0.987	2.0765e-14	1
MRPS34	3.04613e-49	-0.365025	0.319	0.802	1.0468e-44	1
THBS1	3.04589e-23	-0.364656	0.258	0.615	1.04672e-18	1
SLC38A2	3.4471e-23	-0.364536	0.63	0.911	1.18459e-18	1
RBM25	2.93022e-41	-0.364313	0.29	0.77	1.00697e-36	1
IST1	1.24969e-34	-0.363818	0.545	0.893	4.29456e-30	1
GOLGA4	9.18585e-51	-0.363568	0.104	0.59	3.15672e-46	1
APOE	2.66106e-40	-0.363451	0.516	0.911	9.14473e-36	1
RP11-750B16.1	2.33379e-26	-0.362181	0.46	0.733	8.02008e-22	1
SLC25A11	9.95579e-43	-0.362101	0.399	0.822	3.42131e-38	1
NDUFS8	1.54773e-42	-0.361743	0.58	0.943	5.31879e-38	1
SLC3A2	2.14987e-25	-0.361073	0.42	0.772	7.38803e-21	1
DSP	2.94673e-25	-0.36067	0.633	0.916	1.01264e-20	1
PPP1R15A	1.2973e-27	-0.36015	0.221	0.576	4.45816e-23	1
GOT2	1.74569e-41	-0.35999	0.394	0.834	5.99907e-37	1
SND1	2.07713e-32	-0.359306	0.391	0.778	7.13807e-28	1
SPTBN1	2.85467e-42	-0.359273	0.386	0.849	9.81009e-38	1
OXA1L	1.96154e-41	-0.358061	0.306	0.761	6.74082e-37	1
STAT3	3.52318e-58	-0.358061	0.128	0.643	1.21074e-53	1
HNRNPC	1.03333e-26	-0.35805	0.934	0.994	3.55102e-22	1
ID2	4.36796e-18	-0.357675	0.755	0.955	1.50105e-13	1
NRBP1	2.93363e-38	-0.357633	0.372	0.805	1.00814e-33	1
ATP1B3	2.27811e-29	-0.356451	0.505	0.858	7.82873e-25	1
CLPTM1	1.22142e-46	-0.355734	0.229	0.709	4.19741e-42	1
AHCY	3.05633e-30	-0.355668	0.556	0.892	1.05031e-25	1
SF3B1	9.34101e-34	-0.355603	0.652	0.93	3.21004e-29	1
MYOZ2	2.44772e-31	-0.355377	0.019	0.32	8.41158e-27	1
APP	8.33346e-51	-0.354864	0.207	0.704	2.86379e-46	1
TARDBP	1.60221e-35	-0.354057	0.423	0.842	5.506e-31	1
NDUFA10	1.69595e-44	-0.353401	0.311	0.774	5.82812e-40	1
SERPINH1	1.37246e-29	-0.353341	0.779	0.967	4.71646e-25	1
UBXN4	2.1116e-45	-0.353333	0.362	0.829	7.25653e-41	1
CD63	1.84255e-47	-0.353268	0.753	0.976	6.33193e-43	1
HSPD1	9.70573e-42	-0.352891	0.742	0.978	3.33537e-37	1
WDR1	1.02858e-26	-0.352414	0.59	0.895	3.53472e-22	1
EIF4G2	7.99859e-29	-0.351718	0.899	0.985	2.74871e-24	1
KRT19	2.31262e-09	-0.351667	0.947	0.992	7.9473e-05	1
P4HB	8.06768e-31	-0.351213	0.577	0.903	2.77246e-26	1
IP6K2	8.51685e-23	-0.350637	0.519	0.845	2.92681e-18	1
ATXN3	3.2956e-38	-0.350581	0.136	0.549	1.13253e-33	1
PRNP	6.59412e-47	-0.34958	0.165	0.645	2.26607e-42	1
AP2S1	3.18345e-23	-0.348666	0.633	0.924	1.09399e-18	1
PRMT1	3.88971e-29	-0.348649	0.678	0.941	1.3367e-24	1
KLHDC2	2.12067e-49	-0.348495	0.285	0.776	7.28769e-45	1
SVIL	5.79999e-51	-0.34837	0.255	0.752	1.99317e-46	1
MTND4P12	1.58824e-29	-0.348029	0.386	0.753	5.45799e-25	1
SERBP1	8.68043e-26	-0.347865	0.641	0.93	2.98303e-21	1
SNRPB	1.86388e-17	-0.347656	0.777	0.947	6.40522e-13	1
COPB2	1.40226e-36	-0.34759	0.426	0.847	4.81886e-32	1
WLS	1.17997e-34	-0.346975	0.434	0.827	4.05497e-30	1
DUSP1	2.94547e-20	-0.346756	0.146	0.422	1.01221e-15	1
WNK1	7.39135e-55	-0.346739	0.191	0.715	2.54004e-50	1
LARP7	4.99509e-40	-0.346724	0.197	0.668	1.71656e-35	1
PTBP1	6.76052e-20	-0.346346	0.487	0.756	2.32325e-15	1
YWHAB	3.22706e-38	-0.346079	0.596	0.921	1.10898e-33	1
TMED10	2.42944e-31	-0.345572	0.569	0.903	8.34878e-27	1
HMGN2	1.70749e-07	-0.345541	0.941	0.989	0.00586778	1
PPM1G	3.19445e-35	-0.345176	0.415	0.82	1.09777e-30	1
EIF3A	6.41006e-30	-0.345078	0.449	0.856	2.20282e-25	1
PDHB	1.53945e-36	-0.344881	0.524	0.903	5.29031e-32	1
TXNDC12	6.78084e-26	-0.343903	0.396	0.782	2.33023e-21	1
FUS	7.46142e-26	-0.342787	0.511	0.836	2.56412e-21	1
PRKDC	4.47643e-26	-0.341928	0.673	0.94	1.53833e-21	1
LMNA	1.11087e-50	-0.341871	0.085	0.544	3.81751e-46	1
AAMP	1.20478e-38	-0.341423	0.473	0.858	4.14024e-34	1
CANX	1.22613e-30	-0.341092	0.582	0.917	4.2136e-26	1
H1F0	1.73763e-24	-0.340224	0.524	0.863	5.97138e-20	1
SF3B3	2.90539e-28	-0.340198	0.399	0.778	9.98438e-24	1
HNRNPF	7.43287e-31	-0.339897	0.572	0.906	2.55431e-26	1
ADIPOR1	5.41507e-39	-0.339657	0.386	0.826	1.86089e-34	1
GPC3	1.68189e-06	-0.339196	0.638	0.791	0.057798	1
ANXA6	6.60877e-36	-0.339173	0.556	0.899	2.2711e-31	1
NCOR1	9.64877e-42	-0.338915	0.362	0.82	3.3158e-37	1
CCND2	8.58183e-22	-0.338873	0.412	0.772	2.94914e-17	1
PGD	5.80035e-27	-0.337794	0.572	0.856	1.99329e-22	1
EWSR1	2.49117e-29	-0.336787	0.588	0.905	8.56091e-25	1
CDC37	6.11283e-37	-0.336135	0.383	0.806	2.10068e-32	1
TCP1	8.61433e-31	-0.336035	0.574	0.905	2.96031e-26	1
PSMD11	3.01616e-31	-0.334877	0.473	0.836	1.0365e-26	1
PLEKHJ1	3.1654e-38	-0.334786	0.439	0.854	1.08779e-33	1
TAF7	1.27184e-42	-0.33408	0.33	0.82	4.37067e-38	1
RHBDD2	1.28729e-36	-0.333438	0.335	0.757	4.42377e-32	1
TCF25	5.29261e-51	-0.332724	0.231	0.751	1.8188e-46	1
TBCB	3.80624e-29	-0.332642	0.529	0.875	1.30802e-24	1
GLUL	2.86809e-36	-0.332105	0.54	0.882	9.8562e-32	1
JUNB	3.42386e-31	-0.331833	0.109	0.469	1.17661e-26	1
HIPK3	2.45631e-38	-0.33151	0.189	0.609	8.44112e-34	1
ANXA5	4.52779e-37	-0.330566	0.691	0.951	1.55598e-32	1
LMAN2	3.40589e-30	-0.330518	0.521	0.852	1.17043e-25	1
ID1	0.000498354	-0.330339	0.883	0.941	1	1
SUN1	2.04107e-47	-0.330022	0.197	0.694	7.01414e-43	1
THRAP3	6.52631e-39	-0.329592	0.402	0.85	2.24277e-34	1
RAB34	5.0999e-32	-0.329058	0.434	0.815	1.75258e-27	1
MCM3	3.38297e-19	-0.328207	0.489	0.795	1.16256e-14	1
NUDT16L1	1.6209e-38	-0.328196	0.255	0.696	5.57022e-34	1
LINC00881	6.56756e-29	-0.327908	0.008	0.282	2.25694e-24	1
PCBP1	1.08561e-43	-0.327825	0.487	0.889	3.73071e-39	1
TPR	1.31913e-33	-0.327607	0.394	0.819	4.53319e-29	1
CCT8	1.96917e-31	-0.326979	0.742	0.966	6.76707e-27	1
VCL	1.87233e-38	-0.32655	0.356	0.817	6.43425e-34	1
SF3B2	2.58023e-27	-0.326089	0.428	0.79	8.86697e-23	1
ATP1B1	6.87297e-46	-0.325882	0.298	0.772	2.3619e-41	1
QPRT	9.8235e-28	-0.325429	0.604	0.918	3.37584e-23	1
CYR61	8.27514e-09	-0.325014	0.596	0.749	0.000284375	1
VDAC2	2.20427e-40	-0.324451	0.545	0.913	7.57497e-36	1
RBPMS	3.50308e-39	-0.324009	0.322	0.789	1.20383e-34	1
HRC	2.5075e-37	-0.323887	0.048	0.409	8.61703e-33	1
ANP32B	1.2712e-27	-0.323834	0.516	0.855	4.36848e-23	1
NDUFS7	2.00557e-48	-0.323688	0.327	0.811	6.89213e-44	1
ITGB1BP2	1.57497e-31	-0.323355	0.035	0.348	5.41239e-27	1
CTBP2	1.80262e-34	-0.323246	0.13	0.529	6.19469e-30	1
GJA1	5.65183e-24	-0.323132	0.194	0.522	1.94225e-19	1
SRRM1	1.72198e-31	-0.323073	0.455	0.87	5.91757e-27	1
C1QBP	9.09508e-27	-0.322994	0.566	0.9	3.12553e-22	1
COL4A2	1.87843e-55	-0.322956	0.152	0.674	6.45521e-51	1
PTGES3	1.59139e-30	-0.322781	0.673	0.964	5.4688e-26	1
MRPL28	9.82785e-39	-0.322725	0.375	0.806	3.37734e-34	1
SNHG16	3.6581e-32	-0.321999	0.359	0.784	1.25711e-27	1
ALDOC	4.21168e-45	-0.321805	0.165	0.625	1.44734e-40	1
FBXO7	5.47181e-35	-0.3218	0.324	0.775	1.88039e-30	1
STIP1	6.17008e-32	-0.321747	0.484	0.86	2.12035e-27	1
RABAC1	2.46534e-34	-0.321665	0.452	0.844	8.47215e-30	1
HLA-B	5.02815e-36	-0.321599	0.088	0.469	1.72793e-31	1
PITPNB	5.57555e-45	-0.32129	0.287	0.771	1.91604e-40	1
DUSP6	1.08008e-07	-0.32128	0.572	0.724	0.00371171	1
FITM1	2.42944e-31	-0.320831	0.051	0.371	8.34878e-27	1
FKBP1A	1.01777e-38	-0.320722	0.604	0.933	3.49757e-34	1
AUP1	2.9841e-40	-0.320467	0.25	0.703	1.02549e-35	1
VMP1	3.25573e-36	-0.320308	0.335	0.776	1.11883e-31	1
JUN	3.42896e-26	-0.320219	0.043	0.32	1.17836e-21	1
ALDH7A1	4.10868e-23	-0.320214	0.484	0.815	1.41195e-18	1
ITGA5	1.00908e-28	-0.320172	0.181	0.55	3.46771e-24	1
UBE2D3	7.15995e-39	-0.319778	0.657	0.953	2.46052e-34	1
MT-ND2	5.70163e-31	-0.319749	1	0.893	1.95937e-26	1
LRPPRC	1.67437e-34	-0.319697	0.372	0.803	5.75396e-30	1
ARPC2	3.62044e-48	-0.319543	0.66	0.947	1.24417e-43	1
HAS2	2.82622e-18	-0.31909	0.213	0.507	9.7123e-14	1
UBR4	1.10231e-47	-0.319044	0.184	0.682	3.78808e-43	1
RAB2A	1.17732e-54	-0.318865	0.33	0.828	4.04587e-50	1
PRDX5	1.43936e-35	-0.318588	0.761	0.959	4.94637e-31	1
RPN2	1.41989e-37	-0.317986	0.742	0.966	4.87945e-33	1
MEST	8.38518e-06	-0.317813	0.721	0.811	0.288157	1
SMARCC1	2.94719e-31	-0.317796	0.258	0.653	1.0128e-26	1
AKR1B1	1.59447e-35	-0.317618	0.731	0.956	5.4794e-31	1
LDHB	3.7071e-47	-0.317582	0.96	0.998	1.27395e-42	1
L1TD1	3.34146e-13	-0.317469	0.098	0.283	1.14829e-08	1
CLU	4.15933e-42	-0.317049	0.13	0.559	1.42936e-37	1
RPL8	2.51335e-25	-0.316827	0.989	1	8.63714e-21	1
IDH3B	1.40432e-39	-0.316073	0.415	0.838	4.82596e-35	1
LRRC41	3.45196e-34	-0.315464	0.364	0.794	1.18627e-29	1
WARS	1.70981e-34	-0.315414	0.231	0.66	5.87576e-30	1
PDK1	1.54416e-22	-0.315337	0.612	0.913	5.3065e-18	1
DBN1	2.33544e-23	-0.315335	0.492	0.793	8.02573e-19	1
SQSTM1	3.31851e-54	-0.315037	0.138	0.661	1.14041e-49	1
SMARCA1	6.98085e-44	-0.315029	0.447	0.883	2.39897e-39	1
OTUB1	1.69736e-33	-0.314801	0.529	0.901	5.83297e-29	1
RPUSD3	1.9056e-42	-0.314681	0.279	0.737	6.5486e-38	1
YWHAZ	5.0353e-32	-0.314084	0.862	0.989	1.73038e-27	1
ARL2	4.12456e-35	-0.313968	0.407	0.843	1.4174e-30	1
VCAM1	3.33431e-35	-0.313846	0.021	0.352	1.14584e-30	1
CAPRIN1	4.9473e-31	-0.313825	0.503	0.875	1.70014e-26	1
PLTP	4.32876e-32	-0.313484	0.277	0.657	1.48758e-27	1
CTSA	1.26034e-56	-0.313342	0.117	0.633	4.33117e-52	1
NDUFB5	1.19771e-37	-0.313288	0.439	0.883	4.11592e-33	1
CDH11	2.41614e-26	-0.313279	0.205	0.555	8.30308e-22	1
GNB2L1	3.13655e-14	-0.313256	0.987	0.894	1.07788e-09	1
PAFAH1B2	3.23321e-36	-0.312887	0.375	0.817	1.11109e-31	1
DLL3	8.67384e-13	-0.312818	0.096	0.286	2.98076e-08	1
FBLN1	2.41465e-11	-0.312501	0.79	0.882	8.29794e-07	1
BCKDK	3.81282e-41	-0.31243	0.287	0.744	1.31028e-36	1
TRIM69	3.60912e-47	-0.312229	0.064	0.501	1.24027e-42	1
MTFR1L	1.53782e-60	-0.312226	0.173	0.715	5.28471e-56	1
EIF4G1	6.05077e-30	-0.311729	0.38	0.769	2.07935e-25	1
HTRA1	8.16963e-36	-0.31151	0.231	0.657	2.80749e-31	1
TARS	1.71133e-41	-0.311466	0.287	0.739	5.88097e-37	1
ATP6V0D1	9.01588e-38	-0.31127	0.399	0.817	3.09831e-33	1
NXF1	1.415e-38	-0.311142	0.229	0.66	4.86266e-34	1
AGTRAP	1.18937e-32	-0.310858	0.205	0.613	4.08727e-28	1
LIN28A	0.00767495	-0.310806	0.553	0.606	1	1
ZNF638	7.09672e-37	-0.310309	0.324	0.792	2.43879e-32	1
MATR3	1.62034e-32	-0.310279	0.707	0.967	5.56831e-28	1
HDAC2	5.65905e-23	-0.309264	0.729	0.94	1.94473e-18	1
EIF1	1.36809e-41	-0.309101	0.904	0.995	4.70142e-37	1
EIF4B	2.16278e-18	-0.309088	0.516	0.858	7.4324e-14	1
PLAT	0.00590942	-0.309072	0.42	0.538	1	1
MYL9	1.84058e-45	-0.308957	0.285	0.764	6.32516e-41	1
MAPK1IP1L	3.20661e-38	-0.308927	0.452	0.878	1.10195e-33	1
HNRNPH2	3.6131e-36	-0.308645	0.37	0.791	1.24164e-31	1
PRPF8	1.10142e-28	-0.308495	0.394	0.808	3.78501e-24	1
MRPS6	4.08317e-38	-0.308297	0.457	0.876	1.40318e-33	1
DDX39B	1.03404e-35	-0.307892	0.117	0.509	3.55349e-31	1
YIPF3	1.65397e-36	-0.306905	0.418	0.829	5.68387e-32	1
RAB3B	3.13131e-15	-0.306803	0.239	0.499	1.07607e-10	1
ACTR1A	1.71021e-43	-0.306791	0.34	0.802	5.87712e-39	1
ACSL3	2.08061e-50	-0.306543	0.213	0.713	7.15003e-46	1
MTCH2	5.36088e-32	-0.306	0.516	0.879	1.84227e-27	1
IER2	7.17612e-32	-0.305876	0.247	0.631	2.46607e-27	1
EIF3G	2.44986e-36	-0.305572	0.407	0.834	8.41895e-32	1
AK3	1.49665e-39	-0.305241	0.239	0.695	5.14324e-35	1
FILIP1	6.41585e-45	-0.305071	0.149	0.596	2.20481e-40	1
JMJD1C	1.66874e-45	-0.30474	0.231	0.729	5.73463e-41	1
SHC1	2.13559e-37	-0.303797	0.194	0.612	7.33896e-33	1
MAT2A	6.81854e-42	-0.303794	0.322	0.766	2.34319e-37	1
NEXN	7.76674e-50	-0.30335	0.162	0.647	2.66904e-45	1
SUMF2	4.69355e-32	-0.302984	0.346	0.725	1.61294e-27	1
TUBB	3.79433e-07	-0.3026	0.981	0.988	0.0130392	1
NDUFS1	3.74361e-41	-0.302574	0.33	0.78	1.28649e-36	1
H3F3B	5.87851e-13	-0.302317	0.926	0.985	2.02015e-08	1
DDX41	2.59056e-39	-0.302218	0.184	0.627	8.90248e-35	1
CPVL	3.94924e-41	-0.301988	0.178	0.618	1.35716e-36	1
SLC25A36	1.37311e-49	-0.301784	0.162	0.679	4.7187e-45	1
GABARAPL2	7.65371e-32	-0.301733	0.596	0.925	2.6302e-27	1
DDX24	3.11392e-40	-0.301474	0.338	0.817	1.0701e-35	1
TMEM230	2.48869e-41	-0.301438	0.388	0.844	8.55239e-37	1
IMMT	1.05553e-42	-0.301364	0.346	0.784	3.62732e-38	1
NDUFA13	3.28838e-45	-0.30107	0.237	0.744	1.13005e-40	1
CS	8.05821e-41	-0.300939	0.386	0.825	2.76921e-36	1
CCT5	9.35216e-34	-0.300566	0.54	0.902	3.21387e-29	1
POLR2E	2.89596e-30	-0.300423	0.636	0.922	9.95198e-26	1
ARL6IP5	1.52588e-49	-0.300106	0.25	0.744	5.2437e-45	1
RRAGA	1.41139e-41	-0.299991	0.274	0.733	4.85024e-37	1
AP2B1	3.57896e-39	-0.299452	0.332	0.791	1.22991e-34	1
SLC25A39	1.80039e-31	-0.299401	0.537	0.878	6.18703e-27	1
TMEM59	4.89019e-37	-0.299352	0.545	0.897	1.68051e-32	1
PIGT	1.03045e-30	-0.299317	0.431	0.808	3.54115e-26	1
ATP6V1E1	3.25527e-49	-0.298489	0.207	0.714	1.11867e-44	1
UQCRFS1	7.38354e-45	-0.298368	0.439	0.882	2.53735e-40	1
FBXW5	3.86604e-34	-0.29806	0.194	0.611	1.32856e-29	1
TMED3	5.81232e-36	-0.297906	0.301	0.724	1.9974e-31	1
SPAG7	8.49136e-39	-0.297829	0.396	0.858	2.91805e-34	1
CPNE1	1.55289e-33	-0.297434	0.447	0.853	5.33652e-29	1
TMEM98	2.27934e-23	-0.297208	0.59	0.894	7.83296e-19	1
PPP1R3C	3.09532e-19	-0.297144	0.207	0.488	1.06371e-14	1
MSN	7.1037e-33	-0.296207	0.309	0.718	2.44118e-28	1
LRPAP1	5.07532e-34	-0.295884	0.441	0.834	1.74413e-29	1
CAP2	8.49215e-27	-0.295335	0.473	0.825	2.91833e-22	1
SLC16A3	1.4968e-42	-0.295146	0.239	0.687	5.14377e-38	1
CALM3	6.97272e-31	-0.295134	0.588	0.917	2.39617e-26	1
MAP1LC3B	8.55146e-39	-0.295125	0.388	0.828	2.93871e-34	1
ARHGAP5	3.34072e-49	-0.294763	0.168	0.675	1.14804e-44	1
DLD	5.07383e-42	-0.294762	0.362	0.836	1.74362e-37	1
EID1	2.47321e-33	-0.294217	0.434	0.863	8.49918e-29	1
PYGM	5.29793e-39	-0.294138	0.12	0.526	1.82063e-34	1
KIF5B	1.78873e-37	-0.294111	0.465	0.877	6.14696e-33	1
PEX19	7.39662e-47	-0.293127	0.194	0.674	2.54185e-42	1
LAMB2	1.41214e-31	-0.293096	0.396	0.789	4.85282e-27	1
SSR1	2.08702e-38	-0.293015	0.34	0.8	7.17206e-34	1
NDUFA8	6.83828e-40	-0.292706	0.42	0.856	2.34998e-35	1
USP22	4.74604e-35	-0.292583	0.298	0.736	1.63098e-30	1
PPP1R12A	1.82748e-46	-0.291726	0.314	0.812	6.28015e-42	1
EEF1A1	4.26213e-26	-0.291685	0.989	1	1.46468e-21	1
CNDP2	4.84016e-30	-0.291257	0.301	0.691	1.66332e-25	1
VDAC3	1.06437e-41	-0.291021	0.553	0.912	3.6577e-37	1
PPP1CA	5.45675e-23	-0.290984	0.657	0.886	1.87521e-18	1
RGS3	2.01918e-42	-0.290944	0.096	0.517	6.93892e-38	1
MLTK	2.55932e-43	-0.290667	0.157	0.601	8.79511e-39	1
CIRBP	5.9807e-30	-0.290546	0.588	0.906	2.05527e-25	1
CTSL	3.72756e-37	-0.29017	0.306	0.751	1.28098e-32	1
PFN1	2.59673e-19	-0.290038	0.963	0.998	8.92367e-15	1
PTP4A3	1.81167e-46	-0.290027	0.117	0.581	6.2258e-42	1
H2AFY2	4.24112e-20	-0.29	0.521	0.827	1.45746e-15	1
TRAP1	3.94796e-33	-0.289941	0.231	0.651	1.35671e-28	1
MYOM1	2.07441e-40	-0.289731	0.013	0.377	7.12872e-36	1
ARCN1	1.74781e-37	-0.289329	0.348	0.797	6.00634e-33	1
EIF4H	2.69357e-26	-0.289235	0.572	0.887	9.25647e-22	1
PXDN	3.57252e-32	-0.289221	0.311	0.712	1.2277e-27	1
PLK2	3.14463e-23	-0.289026	0.101	0.392	1.08065e-18	1
DFFA	2.3459e-39	-0.288844	0.205	0.651	8.06169e-35	1
ZFP36	1.28573e-28	-0.288547	0.048	0.35	4.41842e-24	1
MFAP4	2.75649e-15	-0.288504	0.229	0.48	9.47268e-11	1
XRCC6	3.65476e-23	-0.288323	0.785	0.966	1.25596e-18	1
MAP4	2.8623e-32	-0.288279	0.404	0.82	9.8363e-28	1
SNTA1	1.39018e-40	-0.287685	0.093	0.511	4.77735e-36	1
MAF1	2.62893e-38	-0.287665	0.322	0.772	9.03431e-34	1
SLC16A1	2.20704e-17	-0.287435	0.806	0.979	7.5845e-13	1
SRSF11	3.76073e-28	-0.287413	0.596	0.914	1.29237e-23	1
CHCHD3	7.56772e-36	-0.28728	0.38	0.828	2.60065e-31	1
GUK1	8.17199e-35	-0.28727	0.503	0.88	2.80831e-30	1
EIF4A3	3.53652e-30	-0.287215	0.447	0.825	1.21533e-25	1
HNRNPM	1.34021e-19	-0.287191	0.633	0.901	4.60563e-15	1
CLTA	7.00797e-23	-0.287017	0.636	0.896	2.40829e-18	1
RTN3	1.36063e-17	-0.286833	0.556	0.863	4.67579e-13	1
PNRC1	1.38955e-47	-0.286806	0.202	0.699	4.7752e-43	1
ARF5	5.41445e-28	-0.28652	0.577	0.887	1.86067e-23	1
FGFR1	8.59745e-26	-0.286413	0.207	0.561	2.95451e-21	1
MT-ATP8	1.04249e-21	-0.286247	0.915	0.89	3.58253e-17	1
MAPRE1	7.2827e-38	-0.286104	0.426	0.861	2.5027e-33	1
MRPL34	3.15507e-48	-0.285817	0.263	0.76	1.08424e-43	1
SMARCA4	1.62187e-30	-0.285764	0.367	0.757	5.57357e-26	1
NFKBIA	1.9565e-29	-0.285666	0.258	0.649	6.72352e-25	1
WDR6	1.11471e-34	-0.285437	0.213	0.628	3.83069e-30	1
IDH3G	1.72784e-43	-0.284922	0.25	0.723	5.93772e-39	1
EGR1	0.00492625	-0.284565	0.79	0.823	1	1
ALDH2	6.70586e-39	-0.28442	0.306	0.752	2.30447e-34	1
G3BP1	5.04628e-22	-0.284142	0.601	0.887	1.73415e-17	1
DCAF7	1.05038e-34	-0.284064	0.274	0.69	3.60962e-30	1
CKB	4.75234e-24	-0.284061	0.463	0.803	1.63314e-19	1
SNRNP200	4.14464e-31	-0.283828	0.375	0.787	1.42431e-26	1
NOP58	9.33135e-31	-0.28382	0.343	0.745	3.20672e-26	1
RAB11B	7.55536e-38	-0.283685	0.404	0.844	2.5964e-33	1
BRD3	3.77331e-26	-0.283682	0.261	0.616	1.2967e-21	1
DDIT4	3.31288e-25	-0.283157	0.274	0.64	1.13847e-20	1
NR6A1	4.29854e-09	-0.283135	0.465	0.658	0.000147719	1
COX6A2	8.31949e-26	-0.283005	0.005	0.252	2.85899e-21	1
CCNG1	2.11675e-22	-0.28283	0.633	0.901	7.27421e-18	1
TP53BP1	3.4777e-44	-0.282514	0.17	0.632	1.19511e-39	1
PEBP1	1.64011e-36	-0.282408	0.707	0.959	5.63623e-32	1
ADD3	3.16722e-49	-0.2824	0.16	0.652	1.08841e-44	1
SMS	9.17289e-25	-0.282258	0.59	0.902	3.15227e-20	1
USP47	1.90902e-33	-0.282096	0.245	0.683	6.56036e-29	1
ALKBH5	3.74107e-41	-0.282026	0.189	0.647	1.28562e-36	1
PSMD4	2.46148e-31	-0.281973	0.566	0.897	8.45886e-27	1
PAIP2	1.53137e-39	-0.281891	0.348	0.829	5.26256e-35	1
RNF10	1.10757e-40	-0.281344	0.316	0.773	3.80616e-36	1
AP1S2	9.36066e-33	-0.281108	0.566	0.93	3.21679e-28	1
NDUFA6	8.15814e-22	-0.2811	0.545	0.897	2.80355e-17	1
CDKN1A	3.3208e-41	-0.28059	0.082	0.49	1.14119e-36	1
NCSTN	6.46667e-44	-0.279935	0.29	0.762	2.22227e-39	1
UBXN1	9.21566e-32	-0.279922	0.434	0.815	3.16696e-27	1
GPX4	5.5467e-32	-0.279518	0.79	0.983	1.90612e-27	1
CHTOP	2.44684e-38	-0.279368	0.316	0.768	8.40858e-34	1
LUC7L3	2.62719e-30	-0.279129	0.564	0.921	9.02833e-26	1
GNL3	4.33067e-27	-0.279105	0.285	0.663	1.48824e-22	1
CD9	5.727e-20	-0.279093	0.088	0.349	1.96808e-15	1
MORF4L2	2.63706e-32	-0.278957	0.891	0.992	9.06225e-28	1
WBP2	6.45401e-39	-0.27874	0.335	0.768	2.21792e-34	1
PSMB5	5.20946e-23	-0.278695	0.739	0.953	1.79023e-18	1
APEH	2.63486e-37	-0.278392	0.33	0.796	9.05471e-33	1
NSD1	2.34879e-46	-0.278347	0.165	0.654	8.07163e-42	1
SLC1A5	3.35676e-24	-0.278299	0.316	0.652	1.15355e-19	1
ATXN10	4.83826e-27	-0.278198	0.582	0.904	1.66267e-22	1
BPTF	2.64166e-34	-0.278167	0.245	0.684	9.07807e-30	1
YPEL5	8.21687e-40	-0.277871	0.314	0.772	2.82373e-35	1
ECI1	2.30153e-37	-0.277724	0.215	0.659	7.90922e-33	1
TNRC6B	4.95149e-43	-0.277711	0.274	0.791	1.70158e-38	1
AHSA1	2.69152e-39	-0.27771	0.364	0.828	9.24942e-35	1
TGIF1	7.09462e-25	-0.277679	0.223	0.551	2.43807e-20	1
RBM39	2.67888e-26	-0.277612	0.572	0.91	9.20595e-22	1
REEP5	3.39051e-42	-0.277583	0.33	0.786	1.16515e-37	1
BNIP3L	3.58911e-24	-0.277499	0.513	0.873	1.2334e-19	1
ATP1B2	2.11408e-44	-0.277265	0.141	0.611	7.26502e-40	1
PPP2CA	2.6623e-31	-0.277091	0.535	0.892	9.14901e-27	1
SYNE2	7.18193e-37	-0.27679	0.293	0.743	2.46807e-32	1
AFG3L2	2.15446e-35	-0.276728	0.168	0.598	7.4038e-31	1
PPT1	1.72947e-24	-0.276702	0.367	0.713	5.94331e-20	1
DDX39A	2.53323e-26	-0.276675	0.319	0.687	8.70544e-22	1
TRO	2.47445e-27	-0.276636	0.269	0.623	8.50346e-23	1
KTN1	1.23444e-30	-0.276308	0.503	0.883	4.24215e-26	1
POLDIP2	7.52359e-31	-0.276047	0.38	0.773	2.58548e-26	1
RHOT2	6.21018e-36	-0.275997	0.197	0.604	2.13413e-31	1
AKAP9	2.61882e-38	-0.275917	0.311	0.774	8.99959e-34	1
PRRC2B	1.37631e-37	-0.275782	0.191	0.627	4.72971e-33	1
FHOD3	5.27023e-47	-0.275413	0.024	0.435	1.81111e-42	1
EIF3H	3.47879e-26	-0.275367	0.612	0.923	1.19549e-21	1
LAMTOR4	1.12208e-28	-0.27534	0.513	0.884	3.85603e-24	1
TPGS2	8.54642e-30	-0.275206	0.479	0.853	2.93698e-25	1
FARSA	1.42124e-30	-0.275093	0.319	0.738	4.88408e-26	1
DKK3	6.15563e-46	-0.275087	0.048	0.474	2.11538e-41	1
MLIP	2.02746e-37	-0.274979	0.005	0.341	6.96735e-33	1
UBE2L3	1.71172e-32	-0.274954	0.532	0.911	5.88231e-28	1
SLC39A1	4.98663e-22	-0.274668	0.378	0.714	1.71365e-17	1
MMACHC	1.00724e-21	-0.274462	0.035	0.268	3.46137e-17	1
CRABP2	1.55208e-07	-0.274033	0.931	0.979	0.00533373	1
SSR3	4.37799e-28	-0.274028	0.505	0.885	1.5045e-23	1
POLD2	3.01446e-24	-0.273819	0.497	0.829	1.03592e-19	1
FKBP4	3.02763e-36	-0.273818	0.287	0.722	1.04045e-31	1
NONO	8.37271e-16	-0.27381	0.771	0.949	2.87728e-11	1
TCOF1	9.69353e-30	-0.273776	0.21	0.593	3.33118e-25	1
AURKAIP1	4.82107e-37	-0.273337	0.41	0.849	1.65676e-32	1
MANBAL	3.74962e-36	-0.2733	0.258	0.709	1.28856e-31	1
COPS8	1.6797e-36	-0.273284	0.402	0.844	5.77229e-32	1
CISD1	3.04412e-43	-0.27263	0.269	0.761	1.04611e-38	1
RBBP4	2.22549e-23	-0.272544	0.604	0.914	7.64789e-19	1
SRSF3	2.61386e-15	-0.272389	0.811	0.959	8.98254e-11	1
SARS	9.42621e-39	-0.272341	0.38	0.817	3.23932e-34	1
SERINC1	5.4399e-29	-0.27232	0.484	0.849	1.86942e-24	1
BMP4	1.12139e-16	-0.272274	0.154	0.398	3.85365e-12	1
BSG	2.52992e-35	-0.27193	0.875	0.992	8.69407e-31	1
MPI	6.65191e-37	-0.271535	0.234	0.673	2.28593e-32	1
HLA-C	2.46107e-36	-0.271461	0.306	0.717	8.45748e-32	1
DALRD3	9.14774e-38	-0.271391	0.12	0.515	3.14362e-33	1
DDX1	6.03516e-28	-0.271359	0.449	0.839	2.07398e-23	1
ZNF292	9.9072e-33	-0.271192	0.372	0.805	3.40461e-28	1
COL4A1	3.39073e-42	-0.271097	0.088	0.498	1.16522e-37	1
IPO9	9.023e-33	-0.270966	0.314	0.728	3.10076e-28	1
ACTG1	3.2697e-08	-0.270848	0.997	0.996	0.00112363	1
HK2	9.78741e-36	-0.270684	0.112	0.505	3.36344e-31	1
PTK7	1.02392e-30	-0.270608	0.178	0.566	3.51871e-26	1
ZNHIT3	1.26364e-29	-0.270552	0.223	0.637	4.34251e-25	1
NUP93	9.6658e-31	-0.270477	0.372	0.781	3.32165e-26	1
TRPC4AP	1.25458e-36	-0.27045	0.266	0.713	4.31137e-32	1
RAB7A	9.99934e-34	-0.270263	0.484	0.868	3.43627e-29	1
EPRS	9.09907e-38	-0.269973	0.258	0.71	3.1269e-33	1
TMEM106C	1.23938e-39	-0.269921	0.237	0.68	4.25913e-35	1
C1orf43	3.73737e-30	-0.26987	0.503	0.878	1.28435e-25	1
SET	1.15127e-10	-0.269264	0.742	0.941	3.95634e-06	1
MTDH	5.09867e-48	-0.269222	0.226	0.728	1.75216e-43	1
YWHAQ	6.27283e-21	-0.269196	0.883	0.984	2.15566e-16	1
HDAC1	6.7107e-22	-0.269082	0.338	0.688	2.30613e-17	1
HUWE1	6.64534e-34	-0.269058	0.391	0.819	2.28367e-29	1
HNRNPDL	6.54674e-14	-0.268798	0.803	0.959	2.24979e-09	1
DNAJB1	8.36143e-31	-0.26878	0.277	0.656	2.87341e-26	1
ILF3	1.68246e-15	-0.268714	0.673	0.875	5.78178e-11	1
TNNI3	7.98239e-35	-0.268087	0.056	0.413	2.74315e-30	1
CAPZB	8.81565e-30	-0.268058	0.495	0.853	3.0295e-25	1
FGF13	2.56277e-34	-0.268051	0.178	0.581	8.80697e-30	1
COPS6	2.01835e-27	-0.268047	0.644	0.921	6.93605e-23	1
PAPSS1	2.24018e-25	-0.267984	0.311	0.675	7.69837e-21	1
BIRC6	4.11857e-48	-0.26778	0.16	0.658	1.41535e-43	1
SNX22	5.27611e-20	-0.267717	0.035	0.252	1.81314e-15	1
HNRNPA1	7.60773e-10	-0.267677	0.971	0.996	2.61439e-05	1
UBB	4.58633e-23	-0.267532	0.875	0.993	1.57609e-18	1
FLNA	7.75247e-10	-0.267154	0.588	0.753	2.66414e-05	1
CHMP2A	1.7848e-38	-0.266935	0.391	0.857	6.13348e-34	1
CNN1	2.00498e-30	-0.266668	0.247	0.644	6.89011e-26	1
FSTL1	1.88374e-18	-0.266516	0.761	0.971	6.47346e-14	1
KDELR2	9.50238e-27	-0.266274	0.492	0.834	3.26549e-22	1
PLIN3	9.8713e-42	-0.266136	0.178	0.633	3.39227e-37	1
SCP2	2.8496e-32	-0.266121	0.322	0.762	9.79267e-28	1
HSF1	1.90677e-45	-0.265733	0.229	0.716	6.55261e-41	1
SH3D19	9.15002e-28	-0.265721	0.074	0.382	3.1444e-23	1
TUBA1B	1.50129e-13	-0.265693	0.678	0.924	5.1592e-09	1
ATG10	7.83395e-31	-0.26565	0.149	0.517	2.69214e-26	1
TUBB2A	8.19859e-30	-0.265629	0.146	0.529	2.81744e-25	1
ATF7IP	6.64148e-31	-0.265447	0.354	0.773	2.28235e-26	1
PSME1	1.64027e-40	-0.264969	0.481	0.897	5.63678e-36	1
TUBG1	7.91217e-37	-0.264948	0.343	0.791	2.71902e-32	1
C7	6.20878e-34	-0.264221	0.032	0.363	2.13365e-29	1
STK25	6.55014e-33	-0.264132	0.293	0.707	2.25096e-28	1
AARS	8.92361e-28	-0.263916	0.271	0.655	3.0666e-23	1
NDUFB10	7.90807e-30	-0.263748	0.548	0.911	2.71761e-25	1
CENPF	2.73508e-07	-0.263483	0.489	0.666	0.00939912	1
KAT7	1.01367e-45	-0.263053	0.152	0.633	3.48347e-41	1
SNRPC	3.88153e-26	-0.263038	0.566	0.906	1.33389e-21	1
MRPS26	1.4535e-35	-0.262813	0.354	0.791	4.99495e-31	1
GABARAP	2.64864e-39	-0.2628	0.324	0.804	9.10206e-35	1
COX8A	2.95767e-30	-0.262594	0.636	0.94	1.0164e-25	1
CORO1C	8.27984e-27	-0.262522	0.436	0.8	2.84537e-22	1
TMEM9	6.97198e-40	-0.262424	0.351	0.796	2.39592e-35	1
RPL7L1	3.37274e-46	-0.262335	0.293	0.799	1.15904e-41	1
AKAP13	2.96853e-46	-0.262023	0.186	0.674	1.02014e-41	1
COX14	2.11457e-52	-0.261983	0.136	0.636	7.26673e-48	1
TPP1	3.32737e-36	-0.261962	0.234	0.687	1.14345e-31	1
HM13	3.7906e-29	-0.261781	0.569	0.893	1.30264e-24	1
PHC1	5.8478e-21	-0.261751	0.056	0.3	2.0096e-16	1
PPP4C	1.55421e-30	-0.261473	0.426	0.821	5.34103e-26	1
CBX5	4.20626e-11	-0.261397	0.723	0.932	1.44548e-06	1
SAMM50	2.91921e-35	-0.261329	0.271	0.706	1.00319e-30	1
CD99	1.03358e-23	-0.261228	0.739	0.864	3.55188e-19	1
GLRX3	1.52615e-33	-0.26118	0.431	0.842	5.24463e-29	1
TMED4	4.77425e-32	-0.261011	0.436	0.839	1.64067e-27	1
HIGD2A	5.22413e-33	-0.261003	0.386	0.834	1.79527e-28	1
PTOV1	1.09347e-40	-0.260904	0.279	0.748	3.75773e-36	1
EIF4A2	1.5295e-31	-0.260822	0.782	0.973	5.25612e-27	1
SLC25A23	1.37666e-25	-0.260804	0.074	0.373	4.73089e-21	1
CCNDBP1	6.22521e-34	-0.260609	0.247	0.691	2.13929e-29	1
GART	4.65645e-34	-0.260587	0.221	0.635	1.60019e-29	1
C10orf10	8.11932e-29	-0.260132	0.117	0.452	2.7902e-24	1
ENSA	3.10975e-40	-0.259967	0.261	0.725	1.06866e-35	1
UNC45B	2.95255e-25	-0.259693	0.226	0.567	1.01464e-20	1
GBAS	4.41257e-31	-0.259644	0.266	0.664	1.51638e-26	1
FIS1	4.238e-30	-0.259297	0.463	0.868	1.45639e-25	1
MFSD10	4.89153e-34	-0.259256	0.271	0.69	1.68097e-29	1
NME4	5.02528e-17	-0.259172	0.856	0.978	1.72694e-12	1
JTB	2.03192e-38	-0.259161	0.354	0.807	6.98268e-34	1
DCTN1	7.62424e-37	-0.259005	0.261	0.709	2.62007e-32	1
OCIAD1	1.85001e-32	-0.258986	0.431	0.849	6.35756e-28	1
CDH3	5.35249e-12	-0.258863	0.617	0.826	1.83938e-07	1
SAP18	2.20027e-26	-0.25853	0.662	0.948	7.56122e-22	1
CDC42	2.65601e-28	-0.258491	0.511	0.901	9.12737e-24	1
RPS10	3.46919e-31	-0.258482	0.269	0.716	1.19219e-26	1
CHTF8	1.36613e-37	-0.258241	0.213	0.644	4.69472e-33	1
MRPL37	7.46536e-27	-0.258079	0.391	0.772	2.56547e-22	1
COL4A5	4.90484e-51	-0.257677	0.157	0.675	1.68555e-46	1
PRPF40A	5.21306e-31	-0.25683	0.407	0.815	1.79147e-26	1
SHISA5	9.09841e-36	-0.256614	0.404	0.834	3.12667e-31	1
SPTAN1	9.15598e-32	-0.256218	0.34	0.76	3.14645e-27	1
TIMM17A	2.44497e-38	-0.255967	0.346	0.815	8.40214e-34	1
HMGB3	1.19792e-08	-0.255886	0.676	0.853	0.000411664	1
SAE1	5.78763e-21	-0.255852	0.543	0.855	1.98892e-16	1
VPS35	8.45385e-30	-0.255828	0.415	0.824	2.90517e-25	1
RARS	3.54463e-30	-0.2557	0.359	0.765	1.21811e-25	1
TMEM41A	5.02726e-49	-0.25561	0.098	0.57	1.72762e-44	1
TSC22D3	4.49491e-27	-0.255604	0.314	0.693	1.54468e-22	1
CLK3	5.16156e-44	-0.255481	0.157	0.611	1.77377e-39	1
PKP2	5.6733e-26	-0.255468	0.449	0.844	1.94963e-21	1
MTF2	1.2611e-32	-0.255394	0.282	0.702	4.33375e-28	1
BEX4	1.42181e-27	-0.255288	0.644	0.937	4.88604e-23	1
SERINC5	3.01256e-46	-0.2548	0.122	0.605	1.03526e-41	1
CEBPZ	3.00032e-36	-0.254774	0.141	0.546	1.03106e-31	1
TXNRD1	1.25564e-30	-0.254591	0.261	0.677	4.31501e-26	1
OSBPL9	6.88702e-34	-0.25449	0.394	0.829	2.36672e-29	1
CELF1	1.31789e-31	-0.254441	0.316	0.752	4.52893e-27	1
UBR5	2.39144e-37	-0.254329	0.168	0.611	8.21818e-33	1
RPL3	4.64481e-19	-0.254256	0.992	1	1.59619e-14	1
SH3BGR	7.363e-35	-0.254167	0.08	0.449	2.5303e-30	1
SRSF4	1.6378e-22	-0.254142	0.322	0.689	5.62829e-18	1
QRICH1	1.12858e-37	-0.253992	0.237	0.675	3.87835e-33	1
ARID1A	7.57148e-34	-0.253863	0.247	0.678	2.60194e-29	1
ZCCHC11	8.15889e-47	-0.253701	0.239	0.733	2.8038e-42	1
RBM6	4.44035e-36	-0.253672	0.261	0.696	1.52592e-31	1
PRDX4	4.29742e-22	-0.253591	0.769	0.975	1.47681e-17	1
ERGIC3	1.28414e-30	-0.253585	0.676	0.943	4.41295e-26	1
CORIN	7.68717e-37	-0.253567	0.101	0.497	2.6417e-32	1
MRPS2	6.75417e-37	-0.253238	0.231	0.676	2.32107e-32	1
PYGB	7.48637e-46	-0.253157	0.112	0.561	2.57269e-41	1
EIF4EBP1	8.36899e-19	-0.253108	0.668	0.91	2.876e-14	1
APEX1	1.6009e-18	-0.252923	0.668	0.9	5.50149e-14	1
ZNHIT1	1.68907e-36	-0.252765	0.396	0.846	5.80449e-32	1
UCK1	1.05665e-23	-0.252604	0.136	0.447	3.63118e-19	1
ARL4D	6.56422e-24	-0.252478	0.205	0.523	2.25579e-19	1
TMEM147	1.04682e-35	-0.252393	0.519	0.895	3.59739e-31	1
NKTR	5.98799e-35	-0.252381	0.271	0.719	2.05777e-30	1
ANKRD11	2.3575e-35	-0.252347	0.128	0.54	8.10155e-31	1
EDF1	1.35656e-21	-0.252342	0.705	0.955	4.66183e-17	1
CHD2	1.47452e-38	-0.252339	0.226	0.691	5.06719e-34	1
MAD2L2	7.7724e-28	-0.252262	0.42	0.814	2.67099e-23	1
GTF3C5	2.09655e-34	-0.252247	0.245	0.672	7.20481e-30	1
NUDC	1.09323e-25	-0.252243	0.609	0.898	3.7569e-21	1
ST13	3.18946e-23	-0.252148	0.641	0.921	1.09606e-18	1
RAC1	8.80986e-27	-0.252119	0.553	0.901	3.02751e-22	1
NOSIP	1.24845e-39	-0.252075	0.372	0.834	4.2903e-35	1
SCAP	3.90207e-31	-0.252049	0.181	0.565	1.34095e-26	1
CKMT2	3.16638e-30	-0.252048	0.005	0.288	1.08813e-25	1
CTSC	2.13275e-17	-0.251742	0.601	0.899	7.32921e-13	1
MRPL43	1.233e-36	-0.251509	0.306	0.756	4.2372e-32	1
THOC2	3.85127e-34	-0.251479	0.34	0.802	1.32349e-29	1
SFPQ	2.72382e-19	-0.251453	0.378	0.724	9.36042e-15	1
LEPROT	3.30237e-40	-0.251421	0.301	0.778	1.13486e-35	1
SPRY4	2.06303e-23	-0.251421	0.066	0.339	7.08961e-19	1
C1orf50	2.7635e-25	-0.251272	0.072	0.372	9.49675e-21	1
NDUFS3	5.49207e-29	-0.251126	0.481	0.868	1.88735e-24	1
HIST1H1C	1.82889e-31	-0.250805	0.176	0.563	6.28499e-27	1
OBSL1	1.18841e-38	-0.250738	0.144	0.574	4.08398e-34	1
CYCS	7.64449e-32	-0.250663	0.59	0.92	2.62703e-27	1
PEF1	5.71614e-41	-0.250628	0.218	0.69	1.96435e-36	1
RXRG	1.66231e-38	-0.250596	0.008	0.355	5.71251e-34	1
NUCB1	2.18821e-39	-0.25055	0.287	0.752	7.51979e-35	1
PPP2R5D	2.2556e-29	-0.250281	0.287	0.67	7.75137e-25	1
GARS	6.69504e-34	-0.25027	0.343	0.767	2.30075e-29	1
DMD	2.8602e-45	-0.250143	0.045	0.463	9.82909e-41	1
SYF2	2.41518e-41	-0.250108	0.165	0.642	8.29977e-37	1
CHD7	1.77075e-28	-0.250014	0.322	0.728	6.08517e-24	1
C9orf16	1.29288e-23	0.252677	0.383	0.798	4.44297e-19	1
DAD1	1.41851e-10	0.254114	0.739	0.964	4.8747e-06	1
TMEM160	1.81469e-21	0.256545	0.314	0.694	6.23617e-17	1
BOLA3	7.09902e-25	0.257133	0.218	0.613	2.43958e-20	1
NLN	1.23902e-19	0.268328	0.197	0.497	4.2579e-15	1
BUB3	8.21869e-16	0.272563	0.468	0.793	2.82435e-11	1
ENY2	1.9547e-11	0.272805	0.553	0.882	6.71734e-07	1
EBP	6.18659e-29	0.273871	0.338	0.743	2.12602e-24	1
DGCR14	1.84705e-14	0.278362	0.082	0.285	6.34739e-10	1
NCAPD3	6.30772e-15	0.278627	0.112	0.338	2.16765e-10	1
TOMM7	1.25588e-11	0.282821	0.556	0.903	4.31583e-07	1
FAM188A	2.00673e-12	0.284099	0.122	0.325	6.89614e-08	1
NBR1	1.33415e-36	0.284137	0.184	0.617	4.5848e-32	1
MAP4K5	1.74825e-28	0.286641	0.152	0.526	6.00784e-24	1
CEP41	1.79199e-21	0.290844	0.154	0.464	6.15817e-17	1
PLEKHA3	0.00251241	0.292651	0.556	0.689	1	1
HIF1AN	6.29144e-32	0.293267	0.239	0.661	2.16206e-27	1
SCARB2	3.75421e-40	0.295839	0.181	0.637	1.29013e-35	1
MYO1D	7.76935e-14	0.3017	0.069	0.26	2.66994e-09	1
FLYWCH2	7.63033e-27	0.310459	0.181	0.554	2.62216e-22	1
PFDN4	1.59445e-06	0.321506	0.431	0.736	0.0547932	1
RP11-349A22.5	1.22387e-20	0.322255	0.173	0.496	4.20582e-16	1
FOCAD	1.30959e-24	0.324568	0.186	0.556	4.50041e-20	1
DENND2C	1.30867e-33	0.325956	0.053	0.402	4.49724e-29	1
ORAI3	3.60873e-20	0.3307	0.061	0.315	1.24014e-15	1
SELENBP1	2.25892e-33	0.336356	0.173	0.578	7.76277e-29	1
PAPOLA	1.69701e-17	0.338012	0.511	0.863	5.83176e-13	1
NUCB2	1.35629e-29	0.341051	0.239	0.657	4.66091e-25	1
TIMMDC1	1.23937e-25	0.341888	0.415	0.827	4.25909e-21	1
PNKD	2.23787e-42	0.343674	0.239	0.714	7.69042e-38	1
COL5A2	7.96302e-17	0.344146	0.25	0.565	2.73649e-12	1
HEPACAM	7.05018e-07	0.345565	0.407	0.367	0.0242279	1
ZFAS1	0.00450921	0.34936	0.628	0.883	1	1
RPL31	0.00567182	0.350705	0.987	0.999	1	1
TMSB10	0.00186566	0.355313	0.989	0.997	1	1
PLA2G16	4.5141e-31	0.358824	0.069	0.404	1.55127e-26	1
RP11-102N12.3	1.56428e-09	0.359488	0.484	0.453	5.37564e-05	1
CCDC53	4.28703e-22	0.361177	0.154	0.474	1.47324e-17	1
GPKOW	6.36359e-17	0.368159	0.082	0.31	2.18685e-12	1
UBR3	1.16657e-33	0.371033	0.056	0.413	4.0089e-29	1
TNFSF13B	1.94413e-07	0.37673	0.545	0.595	0.006681	1
DBI	4.47127e-11	0.378348	0.644	0.922	1.53655e-06	1
WT1-AS	1.67027e-07	0.379074	0.481	0.483	0.00573989	1
GPAM	1.05801e-10	0.388001	0.114	0.301	3.63584e-06	1
NDE1	9.15219e-18	0.390295	0.077	0.31	3.14515e-13	1
THRB	0.00049741	0.393816	0.431	0.458	1	1
C1orf112	4.40339e-23	0.396501	0.088	0.381	1.51322e-18	1
RBM18	1.50051e-21	0.402701	0.154	0.483	5.15651e-17	1
ZFP82	2.12871e-25	0.412424	0.069	0.361	7.31532e-21	1
CD74	1.08252e-11	0.423377	0.351	0.608	3.72006e-07	1
LGALS1	1.3555e-19	0.435102	0.271	0.594	4.65817e-15	1
FBLN2	1.41995e-12	0.440724	0.231	0.46	4.87965e-08	1
FADS3	0.00974667	0.441098	0.484	0.593	1	1
MBNL1	3.27335e-42	0.441779	0.072	0.484	1.12489e-37	1
MBTPS2	7.97257e-24	0.443341	0.109	0.418	2.73978e-19	1
SUCLG1	5.80944e-35	0.45277	0.378	0.812	1.99641e-30	1
VPS28	2.25364e-35	0.467991	0.428	0.84	7.74462e-31	1
PSMA4	1.52832e-10	0.472541	0.715	0.944	5.25208e-06	1
EFEMP1	1.34828e-08	0.475786	0.109	0.254	0.000463336	1
PRKACA	1.88736e-19	0.49045	0.082	0.34	6.4859e-15	1
GPM6A	2.97144e-09	0.492466	0.63	0.707	0.000102114	1
CNOT6L	1.13744e-09	0.497707	0.606	0.667	3.90881e-05	1
RP1-17K7.2	2.4665e-31	0.52033	0.561	0.349	8.47613e-27	1
PPA1	1.60216e-17	0.540903	0.394	0.75	5.50583e-13	1
SHOX	2.15117e-13	0.542832	0.612	0.635	7.39251e-09	1
IFIT1	6.90754e-13	0.574788	0.152	0.385	2.37378e-08	1
ASUN	5.93167e-16	0.588978	0.082	0.297	2.03842e-11	1
RP11-403P13.1	7.11444e-44	0.596903	0.694	0.464	2.44488e-39	1
CLDN11	1.0107e-28	0.608996	0.758	0.784	3.47328e-24	1
JAK1	3.78651e-30	0.626924	0.106	0.459	1.30123e-25	1
AP006216.11	1.57214e-15	0.629754	0.601	0.603	5.40264e-11	1
EEA1	1.84634e-36	0.659683	0.09	0.481	6.34495e-32	1
LRRC69	7.31678e-25	0.660801	0.713	0.726	2.51441e-20	1
PLCE1	1.89763e-20	0.676782	0.753	0.828	6.52119e-16	1
RP11-366M4.8	4.00289e-26	0.684774	0.665	0.588	1.37559e-21	1
KCNJ3	2.11028e-24	0.689745	0.702	0.702	7.25199e-20	1
PRRG3	7.48484e-26	0.768438	0.721	0.69	2.57216e-21	1
CRK	3.56877e-23	0.796137	0.146	0.472	1.22641e-18	1
RP11-87N24.3	6.4065e-45	0.800325	0.779	0.634	2.20159e-40	1
RP11-44M6.3	3.61576e-50	0.807497	0.859	0.758	1.24256e-45	1
NCK1	3.55353e-18	0.938222	0.16	0.46	1.22117e-13	1
S100A6	5.2432e-37	1.06344	0.133	0.556	1.80183e-32	1
BTN3A2	1.54695e-68	1.06739	0.91	0.856	5.31609e-64	1
KCNJ15	1.26002e-78	1.2851	0.955	0.869	4.33008e-74	1
MCC	3.35007e-73	1.29193	0.989	0.95	1.15125e-68	1
AMFR	2.37475e-99	1.29622	0.995	0.979	8.16084e-95	1
AC068620.1	1.11424e-93	1.35578	0.992	0.865	3.82907e-89	1
MBOAT1	1.92443e-77	1.39063	0.963	0.872	6.61329e-73	1
RP11-805I24.1	1.13341e-90	1.41166	0.995	0.892	3.89495e-86	1
RAB12	7.20827e-92	1.48331	0.995	0.998	2.47712e-87	1
RP11-217O12.1	4.10636e-105	1.56929	0.995	0.894	1.41115e-100	1
ACTB	6.77204e-161	-2.31109	1	0.999	2.32721e-156	2
TMSB4X	3.99999e-156	-2.23937	0.524	0.984	1.37459e-151	2
ACTG1	2.06465e-157	-2.06026	0.984	0.999	7.09517e-153	2
TMSB10	2.27858e-149	-1.76499	0.987	0.997	7.83036e-145	2
RPS6	6.72489e-146	-1.58728	0.997	0.997	2.31101e-141	2
COL1A1	1.13878e-113	-1.53614	0.581	0.937	3.91342e-109	2
CTSV	1.19146e-112	-1.51217	0.626	0.958	4.09445e-108	2
MDK	1.11553e-112	-1.4878	1	0.999	3.83352e-108	2
RPS18	6.20617e-137	-1.43067	1	0.999	2.13275e-132	2
FN1	1.04918e-52	-1.43025	0.827	0.888	3.60552e-48	2
TUBB	2.05704e-123	-1.41855	0.955	0.994	7.06901e-119	2
HMGA1	1.3718e-116	-1.40939	0.776	0.96	4.7142e-112	2
PTMA	4.87047e-139	-1.4079	0.974	0.994	1.67374e-134	2
HMGB2	1.7833e-100	-1.39629	0.706	0.964	6.1283e-96	2
VIM	7.33881e-119	-1.39269	0.859	0.972	2.52198e-114	2
STMN1	3.906e-126	-1.38534	0.958	0.991	1.3423e-121	2
KRT18	1.43257e-104	-1.37446	0.904	0.979	4.92303e-100	2
RPS3	2.60239e-136	-1.36935	1	0.998	8.94312e-132	2
RPS19	6.64654e-130	-1.36468	1	0.999	2.28408e-125	2
SERPINE2	8.68044e-46	-1.34646	0.141	0.566	2.98303e-41	2
RPS14	3.32429e-132	-1.34154	1	0.997	1.14239e-127	2
HNRNPA1	1.42855e-136	-1.33142	0.984	0.991	4.90921e-132	2
KRT8	1.60797e-95	-1.33025	1	0.998	5.52579e-91	2
H2AFZ	7.14538e-119	-1.31677	0.946	0.983	2.45551e-114	2
EGR1	2.1719e-83	-1.26343	0.585	0.872	7.46374e-79	2
RPL18A	9.2665e-133	-1.24605	0.974	0.985	3.18443e-128	2
COL3A1	1.59978e-33	-1.19754	0.403	0.671	5.49765e-29	2
ID1	4.44813e-86	-1.19396	0.821	0.954	1.5286e-81	2
SET	2.2759e-92	-1.18382	0.866	0.901	7.82111e-88	2
APLNR	2.70264e-78	-1.18336	0.112	0.725	9.28762e-74	2
H3F3B	1.75286e-112	-1.17033	0.965	0.972	6.0237e-108	2
GSTP1	3.67606e-112	-1.15272	0.981	0.991	1.26328e-107	2
RPL7	5.66556e-113	-1.14912	0.997	0.986	1.94697e-108	2
NPM1	3.71589e-119	-1.12828	0.99	0.988	1.27697e-114	2
MEST	7.43668e-85	-1.12825	0.489	0.864	2.55562e-80	2
CRABP2	2.78545e-93	-1.12803	0.942	0.974	9.57221e-89	2
PRDX1	1.16016e-81	-1.11693	1	0.998	3.98687e-77	2
RPL32	3.66283e-107	-1.11241	0.997	0.991	1.25873e-102	2
RPS11	3.02571e-116	-1.11212	0.994	0.991	1.03978e-111	2
RPL13A	8.6086e-118	-1.10614	1	0.999	2.95835e-113	2
RPL27A	7.93146e-117	-1.10204	0.997	0.984	2.72564e-112	2
TPM4	8.62623e-100	-1.09696	0.712	0.91	2.9644e-95	2
COL1A2	2.24728e-44	-1.08386	0.805	0.87	7.72277e-40	2
RPL31	1.32315e-93	-1.08371	1	0.995	4.54701e-89	2
FOS	2.01744e-40	-1.0789	0.847	0.84	6.93293e-36	2
SPARC	7.10108e-63	-1.07824	0.981	0.961	2.44029e-58	2
RPS24	3.57986e-99	-1.07776	0.994	0.989	1.23022e-94	2
HMGN2	1.59777e-97	-1.07281	0.962	0.982	5.49074e-93	2
AMFR	1.89951e-23	-1.07204	0.997	0.98	6.52767e-19	2
FBLN1	1.55943e-90	-1.06311	0.645	0.913	5.35898e-86	2
HNRNPH1	5.54025e-96	-1.05822	0.895	0.92	1.90391e-91	2
RPL23	5.09586e-104	-1.0544	0.971	0.971	1.75119e-99	2
RPLP1	1.20567e-100	-1.05312	1	0.998	4.14327e-96	2
RPL10A	8.01497e-109	-1.05116	0.971	0.978	2.75434e-104	2
RPS23	4.23824e-101	-1.04453	0.968	0.973	1.45647e-96	2
RPL14	1.46296e-114	-1.04317	0.952	0.968	5.02745e-110	2
RPL30	1.14243e-101	-1.03801	0.958	0.967	3.92597e-97	2
ID3	4.48916e-75	-1.03321	0.911	0.958	1.5427e-70	2
RPS7	1.12461e-102	-1.03185	0.955	0.971	3.86473e-98	2
RPS5	3.47713e-110	-1.0248	1	0.994	1.19492e-105	2
RPL13	6.0805e-113	-1.02316	0.99	0.999	2.08956e-108	2
RPL11	3.48948e-101	-1.02039	0.997	0.994	1.19916e-96	2
RPL6	3.63178e-113	-1.02003	0.968	0.972	1.24806e-108	2
RPL21	2.62187e-103	-1.01428	0.987	0.982	9.01005e-99	2
RPL10	7.09556e-115	-1.01368	0.984	0.991	2.43839e-110	2
RPS20	1.67259e-99	-1.01303	0.99	0.984	5.74785e-95	2
DLK1	5.03311e-76	-1.01088	0.035	0.655	1.72963e-71	2
PHGDH	1.02998e-77	-1.0089	0.693	0.91	3.53952e-73	2
UBE2C	1.37991e-74	-1.00785	0.275	0.799	4.74207e-70	2
RPL34	2.07321e-92	-1.00663	0.994	0.983	7.12458e-88	2
RPL18	4.49648e-103	-1.00605	0.997	0.999	1.54522e-98	2
CNN2	2.88817e-81	-0.996577	0.69	0.894	9.92521e-77	2
TXN	1.20572e-77	-0.994527	0.914	0.903	4.14347e-73	2
HMGN1	5.13196e-102	-0.992974	0.911	0.945	1.7636e-97	2
RPLP0	1.45395e-112	-0.989116	1	0.995	4.99649e-108	2
RPS12	4.02518e-92	-0.989001	0.994	0.983	1.38325e-87	2
DUSP6	1.36495e-70	-0.987968	0.329	0.776	4.69065e-66	2
RPS9	3.89853e-104	-0.986388	0.987	0.983	1.33973e-99	2
LIN28A	6.70797e-79	-0.962362	0.128	0.708	2.30519e-74	2
DCN	1.2606e-16	-0.96236	0.077	0.3	4.33204e-12	2
CALD1	1.84847e-68	-0.959313	0.53	0.805	6.35227e-64	2
TMSB15A	8.22114e-95	-0.951405	0.204	0.822	2.8252e-90	2
RPS25	1.56918e-86	-0.949623	0.974	0.959	5.39248e-82	2
RPL19	1.73035e-98	-0.948178	0.997	0.994	5.94635e-94	2
RPLP2	3.05352e-81	-0.943628	1	0.993	1.04934e-76	2
SNRPE	1.07524e-82	-0.941948	0.853	0.913	3.69507e-78	2
HSP90B1	6.98938e-83	-0.937483	0.968	0.956	2.4019e-78	2
RPS27	1.59112e-89	-0.935188	0.994	0.976	5.4679e-85	2
PPIA	2.83635e-82	-0.932413	0.997	0.994	9.74713e-78	2
RPS27A	4.76176e-86	-0.930608	0.997	0.983	1.63638e-81	2
KRT19	2.31451e-63	-0.92969	0.974	0.983	7.9538e-59	2
RPL37	3.06383e-88	-0.92645	1	0.984	1.05289e-83	2
CCNB1	5.89139e-69	-0.921672	0.342	0.799	2.02458e-64	2
SH3BGRL3	2.20242e-80	-0.918852	0.677	0.87	7.56861e-76	2
RPS13	4.3208e-82	-0.916453	0.997	0.99	1.48484e-77	2
TOP2A	4.89442e-63	-0.914482	0.335	0.778	1.68197e-58	2
RPL24	4.20263e-88	-0.911921	0.997	0.972	1.44423e-83	2
TMEM88	1.01364e-89	-0.909739	0.137	0.776	3.48338e-85	2
RPL23A	4.98964e-96	-0.905352	0.958	0.943	1.71469e-91	2
RPS3A	6.00338e-98	-0.902472	0.984	0.965	2.06306e-93	2
CKS2	6.5197e-69	-0.901774	0.527	0.844	2.2405e-64	2
PABPC1	3.61116e-63	-0.901669	0.911	0.87	1.24098e-58	2
RPS15	2.81725e-92	-0.894236	0.994	0.979	9.68149e-88	2
HMGB1	1.29623e-82	-0.878897	0.933	0.928	4.4545e-78	2
CKS1B	5.73125e-62	-0.874064	0.658	0.858	1.96954e-57	2
RPL39	2.9437e-66	-0.873002	0.994	0.972	1.0116e-61	2
ILF3	6.20792e-58	-0.872071	0.735	0.85	2.13335e-53	2
RAN	1.11153e-80	-0.871249	0.99	0.973	3.81977e-76	2
HMGB3	4.87112e-64	-0.871048	0.671	0.846	1.67396e-59	2
ARL6IP1	4.51011e-76	-0.867649	0.393	0.811	1.5499e-71	2
RPL29	2.25828e-81	-0.853087	0.997	0.983	7.76059e-77	2
EEF1B2	7.35614e-87	-0.849293	0.927	0.943	2.52794e-82	2
LUM	2.11442e-41	-0.84861	0.01	0.422	7.26622e-37	2
UBA52	1.38382e-87	-0.844861	0.994	0.976	4.75549e-83	2
SRSF7	2.99661e-73	-0.84301	0.843	0.916	1.02978e-68	2
RPL15	4.70678e-98	-0.839902	1	0.993	1.61749e-93	2
RPL38	5.31647e-70	-0.838285	0.971	0.935	1.827e-65	2
FLNA	7.94964e-75	-0.837443	0.383	0.795	2.73189e-70	2
RPL7A	2.95718e-94	-0.834483	0.997	0.991	1.01624e-89	2
RPS21	7.36926e-62	-0.83368	0.974	0.932	2.53244e-57	2
SCD	2.84988e-35	-0.832413	0.645	0.747	9.7936e-31	2
PSMB1	4.7768e-57	-0.831356	0.981	0.938	1.64155e-52	2
NR6A1	3.76784e-56	-0.820978	0.307	0.688	1.29482e-51	2
RPL36	2.15649e-67	-0.819508	0.997	0.979	7.41077e-63	2
CFL1	9.16757e-76	-0.809456	1	0.992	3.15044e-71	2
TKT	2.14541e-54	-0.807887	0.7	0.855	7.37271e-50	2
SRSF3	8.03324e-73	-0.804323	0.93	0.923	2.76062e-68	2
PPIB	6.84512e-60	-0.803317	0.824	0.823	2.35233e-55	2
MCM7	5.21888e-52	-0.801842	0.546	0.821	1.79347e-47	2
RPL35	4.81983e-68	-0.801175	0.987	0.972	1.65634e-63	2
S100A11	1.52729e-60	-0.80101	0.875	0.911	5.24853e-56	2
HAPLN1	1.62649e-62	-0.800377	0.297	0.759	5.58944e-58	2
PSMA4	5.23371e-51	-0.79861	0.895	0.888	1.79857e-46	2
RPS16	4.78055e-79	-0.797538	0.997	0.994	1.64283e-74	2
PTTG1	7.39618e-46	-0.795996	0.62	0.828	2.5417e-41	2
SNRPD2	1.83716e-68	-0.795116	0.968	0.943	6.31342e-64	2
RPL12	9.18529e-70	-0.793806	0.99	0.966	3.15653e-65	2
CTGF	1.28566e-64	-0.793344	0.23	0.725	4.41817e-60	2
TUBA1A	1.56268e-61	-0.791524	0.955	0.94	5.37015e-57	2
TPM3	8.88951e-70	-0.791524	0.55	0.832	3.05488e-65	2
CYR61	7.39015e-55	-0.78663	0.46	0.775	2.53962e-50	2
RPL27	4.822e-61	-0.778455	0.994	0.98	1.65708e-56	2
HIST1H4C	3.2446e-28	-0.77704	0.968	0.911	1.11501e-23	2
PTBP1	1.58515e-60	-0.774759	0.415	0.76	5.44737e-56	2
EIF2S3	1.1644e-60	-0.77205	0.949	0.887	4.00147e-56	2
MARCKSL1	3.10779e-71	-0.766249	0.511	0.814	1.06799e-66	2
LIX1	3.92737e-33	-0.764496	0.888	0.88	1.34964e-28	2
PFN1	1.19284e-77	-0.761933	0.997	0.987	4.09918e-73	2
RPL9	1.61962e-80	-0.75974	0.994	0.974	5.56584e-76	2
CENPF	1.02711e-57	-0.759727	0.259	0.714	3.52967e-53	2
HSP90AB1	6.11787e-68	-0.759367	1	0.988	2.10241e-63	2
SNRPB	1.49991e-60	-0.757967	0.895	0.91	5.15444e-56	2
EIF3E	1.97159e-66	-0.756693	0.936	0.916	6.77538e-62	2
UCHL1	3.85603e-75	-0.756648	0.195	0.744	1.32512e-70	2
RPL28	2.599e-74	-0.754976	0.962	0.93	8.93146e-70	2
RPS8	7.20101e-75	-0.752364	0.997	0.98	2.47463e-70	2
RCN2	4.82369e-61	-0.748766	0.645	0.832	1.65766e-56	2
RPSA	3.50202e-72	-0.748158	0.981	0.955	1.20347e-67	2
GPC3	4.22711e-54	-0.747768	0.521	0.813	1.45265e-49	2
PDIA4	5.52168e-49	-0.747421	0.748	0.838	1.89753e-44	2
RANBP1	1.4898e-64	-0.743739	0.559	0.814	5.11968e-60	2
ESRG	2.13202e-15	-0.740928	0.086	0.297	7.3267e-11	2
HNRNPA2B1	1.03364e-62	-0.739503	0.997	0.97	3.5521e-58	2
EMP2	1.5253e-41	-0.7348	0.895	0.909	5.24169e-37	2
PDGFRA	3.95457e-57	-0.734085	0.553	0.812	1.35899e-52	2
YWHAE	8.3678e-75	-0.731684	0.994	0.977	2.87559e-70	2
SLC9A3R1	5.30332e-64	-0.730641	0.153	0.672	1.82249e-59	2
RPL5	6.25006e-79	-0.726866	1	0.989	2.14783e-74	2
CDC20	5.48682e-62	-0.724236	0.15	0.677	1.88554e-57	2
IGFBP3	1.09503e-32	-0.720791	0.058	0.413	3.76308e-28	2
RPL4	3.85281e-74	-0.719817	1	0.99	1.32402e-69	2
ILF2	1.69797e-52	-0.716508	0.911	0.899	5.83509e-48	2
TPX2	9.764e-43	-0.716435	0.39	0.718	3.3554e-38	2
CALM1	2.5151e-47	-0.7105	0.93	0.897	8.64314e-43	2
ZFAS1	1.03693e-50	-0.710233	0.802	0.828	3.5634e-46	2
NONO	7.19345e-62	-0.708839	0.917	0.904	2.47203e-57	2
MMP2	2.28276e-40	-0.707517	0.24	0.611	7.84469e-36	2
SERPING1	3.25093e-49	-0.706247	0.722	0.852	1.11718e-44	2
HSPA8	9.58182e-46	-0.699712	0.994	0.97	3.29279e-41	2
PRDX6	2.74919e-59	-0.699166	0.987	0.967	9.4476e-55	2
PSMB4	4.34282e-54	-0.698513	0.891	0.876	1.49241e-49	2
CNN3	4.09911e-56	-0.696561	0.882	0.889	1.40866e-51	2
CTNNB1	4.81024e-62	-0.692424	0.968	0.924	1.65304e-57	2
HNRNPDL	1.87268e-60	-0.689306	0.939	0.918	6.43546e-56	2
PAICS	5.52132e-36	-0.688923	0.744	0.787	1.8974e-31	2
RPL8	5.76667e-66	-0.687539	1	0.997	1.98171e-61	2
ENY2	1.72755e-44	-0.684176	0.802	0.805	5.93672e-40	2
RPL35A	9.91187e-56	-0.681605	1	0.987	3.40621e-51	2
SNRPD1	2.02857e-56	-0.681043	0.613	0.795	6.9712e-52	2
HNRNPC	9.06191e-66	-0.68082	0.987	0.978	3.11413e-61	2
RPL3	9.21269e-75	-0.679195	1	0.998	3.16594e-70	2
NPC2	5.43299e-54	-0.676	0.965	0.936	1.86705e-49	2
NUSAP1	6.11235e-43	-0.672659	0.396	0.717	2.10051e-38	2
RBM3	7.95486e-57	-0.670308	0.46	0.764	2.73369e-52	2
NCL	6.0478e-47	-0.667018	0.984	0.943	2.07833e-42	2
IVNS1ABP	1.05721e-28	-0.664324	0.799	0.804	3.63311e-24	2
RPS2	9.95856e-63	-0.661317	0.99	0.952	3.42226e-58	2
C19orf48	4.35046e-56	-0.658542	0.307	0.717	1.49504e-51	2
RPS4X	5.45121e-72	-0.656271	1	0.999	1.87331e-67	2
KPNA2	4.99973e-26	-0.654807	0.821	0.806	1.71816e-21	2
SERPINB9	1.03106e-24	-0.654255	0.262	0.523	3.54325e-20	2
GAS5	2.34709e-34	-0.653612	0.898	0.832	8.06579e-30	2
TP53I11	4.90688e-36	-0.651073	0.575	0.751	1.68625e-31	2
HDAC2	7.3664e-50	-0.649862	0.885	0.891	2.53146e-45	2
APOC1	4.32711e-35	-0.646753	0.182	0.522	1.48701e-30	2
TUBA1B	2.55051e-43	-0.645423	0.869	0.865	8.76482e-39	2
FTL	3.14254e-52	-0.643748	1	0.993	1.07993e-47	2
SOX4	4.58081e-40	-0.642741	0.744	0.784	1.5742e-35	2
MYH10	4.26806e-38	-0.642262	0.866	0.847	1.46672e-33	2
HN1	8.1277e-28	-0.642061	0.799	0.773	2.79308e-23	2
RPL41	1.33219e-45	-0.640835	0.997	0.98	4.57807e-41	2
PSMA2	9.92872e-48	-0.639258	0.958	0.927	3.412e-43	2
OSTC	1.17711e-56	-0.638686	0.923	0.885	4.04513e-52	2
RBMX	2.19159e-49	-0.63771	0.949	0.893	7.5314e-45	2
ACLY	5.94663e-37	-0.636955	0.419	0.673	2.04356e-32	2
COL6A1	2.33906e-29	-0.636606	0.732	0.78	8.03816e-25	2
SOX11	1.59182e-40	-0.633559	0.534	0.703	5.4703e-36	2
SRI	3.23109e-45	-0.632137	0.843	0.875	1.11036e-40	2
GJA1	3.63511e-38	-0.632077	0.137	0.52	1.2492e-33	2
FAM211A-AS1	8.94525e-35	-0.631674	0.917	0.798	3.07403e-30	2
CDK1	2.64779e-45	-0.630681	0.243	0.661	9.09912e-41	2
CCNB2	8.79994e-49	-0.630295	0.176	0.625	3.0241e-44	2
BTF3	4.04808e-64	-0.622397	0.994	0.974	1.39112e-59	2
MAD2L1	2.74208e-54	-0.622168	0.243	0.681	9.42317e-50	2
SHFM1	3.91465e-28	-0.62068	0.85	0.736	1.34527e-23	2
PSMD10	1.47152e-40	-0.619942	0.815	0.81	5.05689e-36	2
PCOLCE	1.00895e-48	-0.616721	0.326	0.693	3.46727e-44	2
CBX5	3.03285e-38	-0.615979	0.92	0.873	1.04224e-33	2
PLK1	4.78684e-49	-0.614736	0.134	0.604	1.645e-44	2
CSRP2	3.62215e-32	-0.61291	0.987	0.952	1.24475e-27	2
CLIC1	3.02292e-49	-0.61291	0.927	0.902	1.03883e-44	2
LSM4	1.39543e-40	-0.611285	0.949	0.9	4.79539e-36	2
S100A10	9.1458e-17	-0.608973	0.719	0.74	3.14295e-12	2
DDAH2	6.93925e-51	-0.608566	0.444	0.751	2.38467e-46	2
RPL37A	7.2178e-36	-0.607245	1	0.994	2.4804e-31	2
TPM2	4.22484e-33	-0.605931	0.952	0.922	1.45187e-28	2
SRSF1	7.24959e-43	-0.60561	0.728	0.796	2.49132e-38	2
PDIA3	2.34747e-42	-0.599678	0.917	0.887	8.06708e-38	2
CDH3	1.20696e-34	-0.598323	0.677	0.801	4.14772e-30	2
APRT	1.821e-35	-0.596262	0.725	0.77	6.25785e-31	2
YWHAZ	2.0452e-46	-0.595461	0.981	0.954	7.02832e-42	2
FTH1	4.92096e-34	-0.594582	0.997	0.948	1.69109e-29	2
CSE1L	6.92688e-27	-0.594399	0.831	0.821	2.38042e-22	2
FAM60A	2.12838e-31	-0.592705	0.76	0.766	7.31419e-27	2
PCBP2	9.67656e-13	-0.592335	0.687	0.64	3.32535e-08	2
SNRPD3	3.01002e-39	-0.590595	0.853	0.831	1.03439e-34	2
CDK4	9.71442e-39	-0.58988	0.661	0.763	3.33836e-34	2
IPO5	1.88854e-24	-0.589702	0.77	0.778	6.48997e-20	2
G3BP1	1.67163e-37	-0.589506	0.805	0.822	5.74455e-33	2
SUMO2	1.83899e-55	-0.588264	0.92	0.878	6.31969e-51	2
ANP32E	4.34874e-33	-0.584712	0.652	0.742	1.49445e-28	2
SEC61B	5.59735e-42	-0.580981	0.773	0.811	1.92353e-37	2
EIF4G2	1.68314e-46	-0.580815	0.99	0.958	5.78409e-42	2
SRP9	2.15702e-44	-0.58079	0.93	0.876	7.4126e-40	2
U2AF1	7.54157e-35	-0.580124	0.738	0.797	2.59166e-30	2
FHL1	3.42882e-05	-0.579415	0.684	0.622	1	2
UBA1	1.46525e-33	-0.578114	0.971	0.911	5.03534e-29	2
H2AFY2	1.76245e-30	-0.573722	0.716	0.764	6.05666e-26	2
NASP	1.23241e-23	-0.573099	0.901	0.784	4.23516e-19	2
XRCC5	9.89047e-34	-0.570352	0.971	0.908	3.39886e-29	2
MYH9	3.58695e-35	-0.570073	0.348	0.629	1.23265e-30	2
BCAT1	1.23642e-42	-0.568529	0.498	0.744	4.24897e-38	2
SRSF2	5.19463e-34	-0.567785	0.725	0.76	1.78513e-29	2
LSM3	1.98287e-32	-0.567265	0.716	0.766	6.81414e-28	2
FSTL1	4.79974e-40	-0.567015	0.955	0.913	1.64943e-35	2
MCM2	2.8452e-47	-0.56676	0.24	0.648	9.77753e-43	2
PLS3	1.06755e-33	-0.565237	0.827	0.832	3.66863e-29	2
FAU	8.22253e-52	-0.564184	0.984	0.959	2.82567e-47	2
SAR1A	7.44143e-31	-0.563908	0.831	0.776	2.55725e-26	2
RPL22	2.66087e-43	-0.563388	0.933	0.854	9.14407e-39	2
PPA1	3.63335e-14	-0.562707	0.642	0.671	1.2486e-09	2
CREG1	2.74165e-29	-0.56198	0.645	0.733	9.42166e-25	2
DBI	5.63686e-19	-0.561252	0.93	0.838	1.93711e-14	2
PPP1CA	4.83915e-37	-0.560568	0.812	0.836	1.66297e-32	2
TSPAN6	9.06966e-40	-0.559521	0.958	0.91	3.11679e-35	2
EIF5A	2.2056e-45	-0.558766	0.885	0.833	7.57955e-41	2
DEK	2.1406e-27	-0.557741	0.808	0.792	7.35617e-23	2
APEX1	8.01351e-37	-0.556963	0.837	0.847	2.75384e-32	2
RGS4	7.20653e-09	-0.554595	0.134	0.276	0.000247653	2
NUTF2	6.05188e-34	-0.554194	0.85	0.813	2.07973e-29	2
DBN1	3.698e-32	-0.553288	0.617	0.747	1.27082e-27	2
CCT6A	2.77456e-25	-0.55293	0.882	0.828	9.53478e-21	2
PODXL	2.59111e-58	-0.550957	0.089	0.605	8.90433e-54	2
PRMT1	1.43084e-34	-0.550635	0.92	0.869	4.9171e-30	2
PGD	3.94005e-33	-0.550297	0.741	0.8	1.354e-28	2
ARPC3	6.41062e-37	-0.549257	0.847	0.794	2.20301e-32	2
UBE2I	6.45508e-32	-0.549125	0.796	0.795	2.21829e-27	2
NUCKS1	4.8742e-11	-0.548843	0.78	0.669	1.67502e-06	2
AIF1L	3.51111e-53	-0.548568	0.089	0.572	1.20659e-48	2
AURKB	2.19573e-41	-0.547201	0.195	0.597	7.54562e-37	2
TRMT112	6.36332e-35	-0.545787	0.933	0.843	2.18675e-30	2
PRKDC	2.5948e-30	-0.545639	0.914	0.868	8.91702e-26	2
CHP1	2.39679e-23	-0.543782	0.853	0.769	8.23657e-19	2
TRIM28	5.8986e-17	-0.543675	0.661	0.686	2.02705e-12	2
FBL	1.9956e-23	-0.543547	0.617	0.705	6.85786e-19	2
MARCKS	1.14773e-60	-0.543387	0.144	0.644	3.94418e-56	2
SUB1	2.54713e-44	-0.542807	0.981	0.92	8.75321e-40	2
IDH1	2.31925e-33	-0.542613	0.706	0.783	7.97012e-29	2
SSBP1	3.33469e-30	-0.542608	0.891	0.841	1.14597e-25	2
RPS15A	7.67513e-36	-0.5424	0.955	0.837	2.63756e-31	2
BZW1	6.56404e-39	-0.541885	0.843	0.818	2.25573e-34	2
PDIA6	5.33426e-28	-0.541288	0.927	0.879	1.83312e-23	2
DAD1	2.12247e-29	-0.540325	0.978	0.895	7.29387e-25	2
SEMA6A	6.75254e-15	-0.538807	0.281	0.468	2.32051e-10	2
EIF4B	8.37735e-22	-0.538748	0.812	0.769	2.87888e-17	2
PRTG	1.46594e-44	-0.537854	0.53	0.755	5.03771e-40	2
MCM4	4.41129e-22	-0.537228	0.511	0.663	1.51594e-17	2
COL6A2	3.74262e-36	-0.535551	0.326	0.627	1.28615e-31	2
MGST1	5.62708e-22	-0.534121	0.802	0.793	1.93375e-17	2
CLTA	2.10334e-34	-0.533408	0.85	0.83	7.22814e-30	2
PFDN5	5.27196e-40	-0.532707	0.974	0.919	1.81171e-35	2
MEIS1	1.80211e-28	-0.530829	0.559	0.714	6.19295e-24	2
HNRNPM	2.33294e-33	-0.528863	0.818	0.842	8.01714e-29	2
CCT5	3.47094e-23	-0.528315	0.875	0.802	1.19279e-18	2
C11orf58	7.38368e-38	-0.526722	0.92	0.861	2.5374e-33	2
GDI2	1.36519e-33	-0.526054	0.923	0.862	4.69149e-29	2
POLR2G	5.29134e-36	-0.522539	0.792	0.814	1.81837e-31	2
POLR2A	1.73399e-30	-0.522143	0.578	0.691	5.95886e-26	2
PPP3CA	1.09727e-13	-0.522033	0.403	0.523	3.77076e-09	2
XRCC6	5.03612e-34	-0.521628	0.962	0.913	1.73066e-29	2
SEPT11	8.45585e-23	-0.52129	0.514	0.643	2.90585e-18	2
YWHAQ	2.34002e-35	-0.521199	0.984	0.954	8.04146e-31	2
IMPDH2	8.72404e-22	-0.51833	0.834	0.795	2.99802e-17	2
EIF3H	4.52716e-32	-0.518077	0.901	0.836	1.55576e-27	2
CTTN	1.49344e-22	-0.517148	0.639	0.691	5.13221e-18	2
FADS1	1.15574e-11	-0.516414	0.681	0.669	3.97169e-07	2
COTL1	1.65776e-42	-0.515556	0.329	0.666	5.6969e-38	2
IP6K2	8.29113e-24	-0.513542	0.783	0.764	2.84925e-19	2
SSR2	6.86248e-35	-0.513153	0.866	0.834	2.35829e-30	2
EEF1A1	1.28216e-57	-0.512393	1	0.997	4.40616e-53	2
BUB3	6.35104e-19	-0.510412	0.665	0.729	2.18254e-14	2
RPL26	1.28163e-30	-0.509591	0.942	0.824	4.40433e-26	2
RBBP4	1.37906e-30	-0.508627	0.911	0.823	4.73915e-26	2
PFDN4	3.04249e-26	-0.507934	0.585	0.683	1.04555e-21	2
LSM5	2.97895e-34	-0.507851	0.581	0.723	1.02371e-29	2
EIF3F	4.05205e-37	-0.506497	0.866	0.853	1.39249e-32	2
PNN	1.22835e-19	-0.506135	0.706	0.706	4.22124e-15	2
PSMA3	3.15088e-30	-0.505562	0.927	0.838	1.0828e-25	2
KIF22	4.63902e-30	-0.504989	0.355	0.633	1.5942e-25	2
PDLIM7	4.07238e-22	-0.503774	0.85	0.821	1.39947e-17	2
PFN2	1.1952e-28	-0.503715	0.796	0.809	4.1073e-24	2
PSAT1	3.68072e-35	-0.503597	0.371	0.656	1.26488e-30	2
RAB3B	8.98891e-20	-0.50336	0.252	0.483	3.08904e-15	2
HNRNPR	4.89769e-31	-0.503289	0.885	0.821	1.68309e-26	2
HSBP1	3.8436e-40	-0.501154	0.984	0.939	1.32085e-35	2
HSPA5	4.12797e-21	-0.500568	0.984	0.924	1.41858e-16	2
RSL1D1	4.5186e-21	-0.499964	0.69	0.722	1.55282e-16	2
MCM3	6.09867e-19	-0.499665	0.671	0.735	2.09581e-14	2
PSMB7	2.35343e-31	-0.499184	0.933	0.851	8.08757e-27	2
DPPA4	1.23681e-33	-0.497135	0.188	0.518	4.25028e-29	2
HELLS	6.82227e-27	-0.497128	0.393	0.612	2.34447e-22	2
PRDX4	1.84988e-28	-0.496162	0.955	0.919	6.35711e-24	2
HAS2	2.93452e-33	-0.495546	0.153	0.507	1.00845e-28	2
PLAT	1.40303e-16	-0.495354	0.355	0.548	4.8215e-12	2
SALL4	9.4757e-24	-0.492751	0.121	0.41	3.25632e-19	2
CCT2	4.93506e-34	-0.492348	0.968	0.912	1.69593e-29	2
SRSF6	1.91879e-36	-0.492342	0.859	0.802	6.59391e-32	2
ZWINT	5.90955e-35	-0.491577	0.31	0.636	2.03082e-30	2
ACAT2	8.01097e-51	-0.49148	0.192	0.637	2.75297e-46	2
KIAA0101	6.24222e-26	-0.491385	0.348	0.588	2.14514e-21	2
SF3B14	8.6331e-16	-0.491166	0.901	0.743	2.96677e-11	2
FOXH1	4.79449e-40	-0.489846	0.153	0.542	1.64763e-35	2
H3F3A	8.85857e-46	-0.489273	0.971	0.919	3.04425e-41	2
PSIP1	1.16252e-24	-0.487147	0.668	0.721	3.995e-20	2
SNHG5	5.92181e-32	-0.487142	0.658	0.725	2.03503e-27	2
TMED2	3.0398e-25	-0.487122	0.812	0.765	1.04463e-20	2
ANP32B	2.19975e-26	-0.486236	0.77	0.776	7.55943e-22	2
MFAP4	5.30687e-17	-0.485356	0.243	0.464	1.82371e-12	2
SNRPF	3.13085e-33	-0.485265	0.687	0.736	1.07592e-28	2
RBM8A	1.88425e-28	-0.484836	0.805	0.757	6.47522e-24	2
DHCR24	5.40017e-27	-0.484599	0.259	0.555	1.85577e-22	2
PSMB6	1.53592e-33	-0.484263	0.965	0.904	5.2782e-29	2
TPRKB	1.03103e-33	-0.483146	0.473	0.676	3.54313e-29	2
CYP26A1	1.84155e-21	-0.481611	0.019	0.266	6.32848e-17	2
DYNLL1	8.38886e-36	-0.480705	0.99	0.956	2.88283e-31	2
ODC1	2.8389e-28	-0.480253	0.546	0.701	9.75586e-24	2
MFAP2	2.98771e-32	-0.480102	0.575	0.735	1.02673e-27	2
TUBB4B	6.68079e-22	-0.480068	0.949	0.917	2.29585e-17	2
UBE2T	9.02338e-24	-0.479774	0.521	0.67	3.10088e-19	2
FUS	9.17388e-21	-0.478994	0.757	0.759	3.1526e-16	2
RPS28	1.45612e-25	-0.478662	0.984	0.939	5.00395e-21	2
TXNDC17	3.99576e-29	-0.478251	0.847	0.804	1.37314e-24	2
FBLN2	2.80111e-19	-0.477302	0.211	0.454	9.626e-15	2
SMARCA4	3.54886e-20	-0.476573	0.613	0.677	1.21957e-15	2
RHBDD3	0.00491785	-0.47538	0.355	0.399	1	2
BMP4	3.19284e-32	-0.475289	0.058	0.41	1.09722e-27	2
NME4	1.30361e-37	-0.474933	0.994	0.938	4.47987e-33	2
EWSR1	1.82643e-23	-0.47485	0.85	0.825	6.27652e-19	2
GLUL	1.98433e-13	-0.473986	0.859	0.786	6.81917e-09	2
RPA3	4.35378e-25	-0.47329	0.633	0.717	1.49617e-20	2
JAG1	8.71365e-31	-0.472868	0.31	0.613	2.99444e-26	2
PARK7	4.80738e-29	-0.472279	0.965	0.894	1.65206e-24	2
ATP5G2	5.25359e-35	-0.468897	0.994	0.982	1.8054e-30	2
EEF1D	4.00023e-26	-0.468737	0.907	0.798	1.37468e-21	2
STT3A	9.47533e-11	-0.468349	0.744	0.684	3.2562e-06	2
MRPL51	8.00071e-31	-0.467998	0.911	0.835	2.74944e-26	2
SMC4	1.42074e-25	-0.46779	0.463	0.649	4.88239e-21	2
ABRACL	2.75218e-49	-0.467205	0.141	0.589	9.45788e-45	2
UGDH	6.39683e-42	-0.466947	0.294	0.641	2.19827e-37	2
FDFT1	3.1667e-24	-0.466149	0.946	0.886	1.08824e-19	2
NOP56	1.87865e-09	-0.466081	0.696	0.668	6.45598e-05	2
TRA2B	6.0126e-30	-0.465209	0.645	0.743	2.06623e-25	2
SLC16A1	2.55523e-23	-0.464861	0.987	0.926	8.78105e-19	2
CRTAP	1.05252e-20	-0.463931	0.783	0.754	3.61697e-16	2
IDI1	1.05489e-12	-0.462796	0.556	0.629	3.62512e-08	2
POLR1D	3.1507e-21	-0.462739	0.751	0.734	1.08274e-16	2
CAP1	3.79809e-21	-0.462025	0.633	0.694	1.30521e-16	2
TNC	3.52578e-38	-0.462024	0.192	0.577	1.21164e-33	2
DDOST	3.65844e-22	-0.461936	0.872	0.832	1.25722e-17	2
RRM2	5.75507e-33	-0.459446	0.319	0.622	1.97773e-28	2
PSMB2	1.09043e-27	-0.459023	0.847	0.808	3.74726e-23	2
CBX3	9.63609e-26	-0.458503	0.933	0.823	3.31144e-21	2
SERF2	8.06471e-29	-0.458321	1	0.948	2.77144e-24	2
VCAN	2.92171e-22	-0.458109	0.974	0.941	1.00404e-17	2
WASF1	5.36506e-23	-0.457405	0.668	0.731	1.8437e-18	2
ID2	4.78341e-18	-0.457354	0.981	0.89	1.64382e-13	2
ARF5	1.5418e-25	-0.45727	0.863	0.801	5.29838e-21	2
HNRNPU	1.67456e-15	-0.456685	0.802	0.757	5.75462e-11	2
TUBA1C	1.29772e-18	-0.456383	0.728	0.673	4.45961e-14	2
GCSH	6.91508e-42	-0.456056	0.313	0.636	2.37637e-37	2
CDH11	1.87263e-22	-0.45524	0.275	0.521	6.4353e-18	2
FDPS	1.0994e-25	-0.455184	0.604	0.689	3.77809e-21	2
FSCN1	1.44839e-23	-0.455135	0.511	0.641	4.97741e-19	2
GANAB	2.42111e-22	-0.455002	0.54	0.641	8.32016e-18	2
CTSC	3.75686e-14	-0.454287	0.895	0.812	1.29105e-09	2
UBE2N	3.84949e-20	-0.452361	0.847	0.783	1.32288e-15	2
NACA	6.11709e-30	-0.452358	0.997	0.876	2.10214e-25	2
SMARCC1	1.82694e-20	-0.452143	0.422	0.593	6.27829e-16	2
RQCD1	3.74549e-21	-0.451425	0.393	0.559	1.28714e-16	2
PCNA	5.70507e-21	-0.450942	0.54	0.687	1.96055e-16	2
SNRPA	1.26217e-26	-0.449798	0.594	0.695	4.33743e-22	2
TRA2A	2.28943e-13	-0.449312	0.626	0.644	7.86763e-09	2
SFRP1	4.09981e-11	-0.449145	0.594	0.647	1.4089e-06	2
PAFAH1B3	8.12702e-27	-0.448985	0.658	0.721	2.79285e-22	2
TCF4	1.66286e-27	-0.448393	0.339	0.587	5.71443e-23	2
CSTB	1.23696e-11	-0.447947	0.914	0.803	4.25082e-07	2
RNASEH2A	2.16773e-22	-0.447401	0.39	0.593	7.4494e-18	2
EEF2	1.08383e-16	-0.447066	0.987	0.917	3.72457e-12	2
TUBB2B	6.91183e-23	-0.446867	0.23	0.496	2.37525e-18	2
DLGAP5	1.74358e-40	-0.446555	0.105	0.521	5.9918e-36	2
SKA2	8.93272e-25	-0.44534	0.677	0.716	3.06973e-20	2
C1QBP	7.0852e-22	-0.444826	0.872	0.808	2.43483e-17	2
LAMA1	3.82358e-33	-0.444427	0.355	0.654	1.31397e-28	2
AKAP12	2.14432e-29	-0.442982	0.435	0.666	7.36895e-25	2
AGBL5	5.67545e-29	-0.441382	0.377	0.601	1.95037e-24	2
CCNL2	9.07059e-21	-0.441025	0.543	0.659	3.11711e-16	2
RP11-87N24.3	6.18416e-05	-0.44084	0.888	0.614	1	2
LRRTM1	1.17454e-52	-0.440558	0.013	0.504	4.03631e-48	2
CBS	1.50824e-27	-0.440095	0.39	0.643	5.18308e-23	2
C4orf48	5.59852e-18	-0.439962	0.85	0.787	1.92393e-13	2
WTAP	5.52123e-18	-0.438523	0.629	0.649	1.89737e-13	2
SUMO1	1.71136e-27	-0.438307	0.895	0.835	5.8811e-23	2
FABP5	9.19428e-32	-0.438277	0.46	0.668	3.15961e-27	2
PTPN13	5.62777e-30	-0.438049	0.482	0.699	1.93398e-25	2
PSMB5	5.83906e-25	-0.437981	0.962	0.887	2.00659e-20	2
RNPS1	1.00371e-15	-0.436548	0.856	0.76	3.44924e-11	2
SSB	6.35163e-30	-0.436444	0.907	0.826	2.18274e-25	2
FGFR1	2.62748e-11	-0.436024	0.377	0.502	9.02932e-07	2
EBP	1.28298e-11	-0.435521	0.613	0.655	4.40897e-07	2
OLFML3	6.28622e-20	-0.434759	0.476	0.648	2.16026e-15	2
SKP2	7.34274e-36	-0.434728	0.339	0.629	2.52333e-31	2
SRSF5	7.28619e-24	-0.434114	0.898	0.835	2.5039e-19	2
CETN3	1.0796e-19	-0.434031	0.642	0.685	3.71005e-15	2
ATF4	2.1947e-24	-0.432792	0.821	0.788	7.54209e-20	2
CD24P4	2.55296e-43	-0.431708	0.173	0.564	8.77324e-39	2
SRSF9	2.36939e-27	-0.429824	0.482	0.65	8.14241e-23	2
C6orf62	1.28789e-24	-0.429699	0.581	0.685	4.42583e-20	2
TAGLN2	2.02605e-36	-0.428756	0.204	0.562	6.96251e-32	2
SNRPC	3.67156e-26	-0.428434	0.879	0.813	1.26173e-21	2
SERP1	3.44012e-20	-0.428162	0.732	0.712	1.1822e-15	2
FKBP3	3.18239e-20	-0.428088	0.879	0.788	1.09363e-15	2
GLG1	2.61352e-07	-0.428033	0.843	0.708	0.00898137	2
SMC3	2.20756e-18	-0.427634	0.827	0.777	7.58629e-14	2
SERPINH1	9.61698e-19	-0.426389	0.984	0.907	3.30487e-14	2
TMEM97	1.65282e-39	-0.426185	0.262	0.625	5.67991e-35	2
WARS	1.01291e-10	-0.425839	0.514	0.569	3.48088e-06	2
SF3B3	3.2762e-12	-0.424784	0.7	0.685	1.12587e-07	2
DDX46	8.88162e-17	-0.424534	0.633	0.67	3.05217e-12	2
CDCA7	2.39157e-31	-0.424366	0.176	0.506	8.21864e-27	2
CACYBP	2.23721e-23	-0.424223	0.735	0.743	7.68818e-19	2
NCAPD2	3.51614e-31	-0.422734	0.208	0.539	1.20832e-26	2
FADS2	2.74081e-38	-0.422121	0.377	0.663	9.41878e-34	2
MPZL1	5.13476e-22	-0.421872	0.54	0.666	1.76456e-17	2
PAPSS1	9.4558e-22	-0.421725	0.444	0.625	3.24949e-17	2
SHISA2	8.77555e-39	-0.420868	0.182	0.57	3.01572e-34	2
MRPL11	3.27325e-21	-0.420085	0.556	0.658	1.12485e-16	2
CPXM1	8.32106e-33	-0.419266	0.313	0.616	2.85953e-28	2
C14orf166	1.2507e-30	-0.419042	0.965	0.9	4.29805e-26	2
CLDN11	1.3578e-07	-0.418293	0.818	0.768	0.00466607	2
ELOVL5	7.95883e-28	-0.418271	0.537	0.688	2.73505e-23	2
RHOA	3.0142e-23	-0.417492	0.99	0.935	1.03583e-18	2
FLRT3	1.3341e-43	-0.416436	0.125	0.544	4.58463e-39	2
HNRNPK	4.22144e-24	-0.416106	0.984	0.92	1.4507e-19	2
CD74	0.00088996	-0.415562	0.559	0.544	1	2
ST13	1.23371e-27	-0.414214	0.93	0.836	4.23966e-23	2
HDAC1	2.17566e-13	-0.414172	0.534	0.622	7.47664e-09	2
CCND2	2.3291e-07	-0.414011	0.703	0.683	0.00800396	2
POMP	4.96685e-30	-0.413677	0.958	0.862	1.70686e-25	2
UBAP2L	2.38467e-09	-0.41339	0.668	0.633	8.19491e-05	2
GLIPR2	2.70775e-50	-0.413203	0.07	0.547	9.30517e-46	2
SEC61A1	1.64573e-10	-0.412712	0.665	0.638	5.65554e-06	2
GNB2L1	8.87015e-23	-0.412291	1	0.895	3.04823e-18	2
LBR	1.05998e-33	-0.412174	0.265	0.587	3.64262e-29	2
TCERG1	5.08124e-16	-0.412139	0.725	0.717	1.74617e-11	2
ALDH7A1	1.04057e-14	-0.412058	0.735	0.736	3.57593e-10	2
SNRPG	1.80574e-26	-0.411972	0.885	0.799	6.20541e-22	2
CLNS1A	3.43522e-16	-0.411596	0.767	0.737	1.18051e-11	2
UBE2V2	5.29548e-20	-0.41151	0.77	0.745	1.81979e-15	2
TGIF1	2.34078e-19	-0.410896	0.304	0.515	8.04409e-15	2
PAPOLA	5.28482e-09	-0.410384	0.885	0.753	0.000181613	2
ITGB3BP	6.02862e-37	-0.410238	0.198	0.556	2.07173e-32	2
ARGLU1	4.85827e-20	-0.410052	0.796	0.725	1.66954e-15	2
HNRNPH3	5.37307e-19	-0.409843	0.757	0.731	1.84646e-14	2
ORC6	1.77859e-16	-0.408876	0.521	0.616	6.11214e-12	2
PTPRS	9.89667e-27	-0.408296	0.505	0.637	3.40099e-22	2
KIF20A	1.83673e-21	-0.40818	0.249	0.512	6.31192e-17	2
BRD3	2.40773e-22	-0.407074	0.364	0.573	8.27416e-18	2
CCNA2	5.36513e-26	-0.406917	0.157	0.459	1.84373e-21	2
GINS2	9.52037e-33	-0.406488	0.217	0.555	3.27167e-28	2
TGFBI	1.18918e-21	-0.406385	0.083	0.348	4.0866e-17	2
EXOSC8	3.23705e-19	-0.406348	0.665	0.703	1.11241e-14	2
DPYSL2	5.84921e-33	-0.406331	0.323	0.612	2.01008e-28	2
NHP2	2.24598e-18	-0.406026	0.649	0.644	7.71829e-14	2
CCDC34	1.10035e-22	-0.40595	0.431	0.614	3.78135e-18	2
RPL17	0.00595024	-0.405892	0.514	0.456	1	2
EIF3M	9.33273e-23	-0.405315	0.879	0.817	3.20719e-18	2
SRSF11	2.50992e-17	-0.405195	0.93	0.816	8.62533e-13	2
LY6E	4.57899e-16	-0.405126	0.773	0.754	1.57357e-11	2
CALM2	1.22524e-25	-0.404512	1	0.974	4.21053e-21	2
TMEM258	4.33961e-14	-0.404503	0.946	0.821	1.49131e-09	2
SVEP1	1.55765e-42	-0.403399	0.067	0.493	5.35287e-38	2
PRPF40A	1.76578e-11	-0.403257	0.767	0.707	6.0681e-07	2
NDUFA4	2.20162e-15	-0.402801	1	0.976	7.56587e-11	2
SPCS1	3.24737e-23	-0.401006	0.834	0.792	1.11596e-18	2
SLC39A1	4.55372e-17	-0.400726	0.543	0.656	1.56488e-12	2
FRZB	8.55967e-11	-0.400345	0.492	0.581	2.94153e-06	2
LEPROTL1	7.42669e-25	-0.400218	0.78	0.767	2.55218e-20	2
DNMT1	4.90842e-21	-0.400109	0.585	0.679	1.68678e-16	2
TTC3	1.40498e-06	-0.400081	0.904	0.766	0.0482821	2
FASN	2.94615e-27	-0.399784	0.259	0.542	1.01244e-22	2
NUDCD2	1.04295e-11	-0.399728	0.613	0.624	3.5841e-07	2
BST2	6.81047e-06	-0.399289	0.728	0.681	0.234042	2
CCT3	5.06827e-20	-0.399205	0.949	0.888	1.74171e-15	2
RAD21	1.5077e-16	-0.398673	0.687	0.685	5.18121e-12	2
SLC7A3	9.56624e-42	-0.398308	0.032	0.447	3.28744e-37	2
NCBP2	2.99725e-14	-0.397582	0.581	0.645	1.03001e-09	2
SFPQ	3.73849e-16	-0.397499	0.597	0.652	1.28473e-11	2
CCT8	1.02999e-20	-0.397008	0.968	0.899	3.53957e-16	2
DGUOK	3.54188e-18	-0.396483	0.69	0.69	1.21717e-13	2
HMGA2	6.03839e-30	-0.395849	0.319	0.603	2.07509e-25	2
L1TD1	5.05976e-25	-0.395674	0.016	0.294	1.73879e-20	2
IER2	1.70804e-23	-0.395147	0.361	0.584	5.86968e-19	2
SLC25A1	9.14802e-13	-0.395142	0.732	0.723	3.14372e-08	2
SLC38A2	1.39743e-11	-0.394865	0.962	0.815	4.80227e-07	2
MCM5	2.8274e-25	-0.394117	0.262	0.542	9.71636e-21	2
BCCIP	7.941e-19	-0.393934	0.728	0.705	2.72893e-14	2
SHC1	1.9475e-21	-0.393013	0.351	0.552	6.69259e-17	2
XPO1	1.77408e-14	-0.392614	0.681	0.67	6.09662e-10	2
RPS26	4.09461e-26	-0.392518	0.955	0.828	1.40711e-21	2
SND1	1.88424e-09	-0.39232	0.741	0.673	6.47518e-05	2
CALR	2.41749e-21	-0.392029	0.939	0.884	8.3077e-17	2
MYL12B	7.24537e-19	-0.391824	0.93	0.839	2.48987e-14	2
PXDN	3.88196e-12	-0.391323	0.597	0.622	1.33403e-07	2
UBB	5.21689e-26	-0.391249	0.997	0.957	1.79278e-21	2
CENPW	1.20492e-44	-0.390686	0.121	0.555	4.1407e-40	2
KIF2C	1.10705e-27	-0.390296	0.141	0.459	3.80436e-23	2
GGH	4.66869e-35	-0.390231	0.24	0.573	1.6044e-30	2
ARF4	4.66661e-16	-0.389905	0.92	0.83	1.60368e-11	2
NME1	7.88024e-19	-0.389694	0.607	0.661	2.70805e-14	2
MSH2	1.48252e-14	-0.389583	0.47	0.581	5.09467e-10	2
DHX9	4.03825e-13	-0.389467	0.792	0.718	1.38775e-08	2
SAE1	1.20169e-15	-0.388807	0.796	0.777	4.12962e-11	2
YBX1	8.85224e-11	-0.387689	0.859	0.721	3.04207e-06	2
BRD8	2.20855e-13	-0.387118	0.489	0.603	7.58969e-09	2
GNL3	6.06824e-12	-0.386866	0.502	0.591	2.08535e-07	2
AXL	2.57516e-10	-0.386513	0.792	0.721	8.84954e-06	2
HCFC1	2.98027e-23	-0.386482	0.422	0.609	1.02417e-18	2
SNRNP40	3.62455e-25	-0.386383	0.39	0.617	1.24558e-20	2
RNF181	2.90442e-18	-0.386227	0.802	0.749	9.98102e-14	2
PHIP	1.12182e-09	-0.385467	0.7	0.666	3.85513e-05	2
MYL6B	4.80405e-20	-0.385289	0.783	0.729	1.65091e-15	2
MYO10	6.99575e-36	-0.385277	0.058	0.434	2.40409e-31	2
ZNHIT3	4.24762e-06	-0.384594	0.534	0.54	0.14597	2
HP1BP3	7.06188e-11	-0.384089	0.738	0.675	2.42681e-06	2
PRRC2C	9.50966e-08	-0.383892	0.856	0.73	0.00326799	2
PNRC2	3.26209e-22	-0.383443	0.671	0.705	1.12102e-17	2
EIF3L	3.59913e-20	-0.383421	0.994	0.939	1.23684e-15	2
LSM2	1.83378e-19	-0.383079	0.636	0.685	6.3018e-15	2
ACP1	3.0531e-19	-0.382561	0.898	0.796	1.0492e-14	2
SLC1A5	1.29554e-19	-0.382485	0.419	0.611	4.45213e-15	2
SMARCA5	7.82538e-14	-0.382434	0.76	0.699	2.68919e-09	2
IGF2BP1	7.23277e-13	-0.382424	0.61	0.649	2.48554e-08	2
TMSB15B	7.59512e-23	-0.382186	0.476	0.64	2.61006e-18	2
H2AFX	5.60152e-21	-0.381912	0.329	0.544	1.92496e-16	2
SRSF4	1.30235e-07	-0.381225	0.588	0.605	0.00447553	2
POLR2K	7.93319e-08	-0.38068	0.728	0.666	0.00272624	2
MAD2L2	1.17873e-12	-0.379843	0.741	0.715	4.0507e-08	2
ASPM	1.06879e-27	-0.379778	0.137	0.458	3.67288e-23	2
MSH6	9.62888e-07	-0.37878	0.684	0.651	0.0330896	2
SERBP1	4.62951e-17	-0.378556	0.955	0.839	1.59093e-12	2
BSG	2.19081e-17	-0.378369	1	0.955	7.52871e-13	2
EIF4G1	2.30764e-11	-0.378286	0.706	0.67	7.93019e-07	2
EFEMP1	1.76571e-23	-0.377959	0.01	0.271	6.06786e-19	2
OST4	2.26641e-13	-0.377644	0.952	0.811	7.78852e-09	2
TMA7	2.65803e-18	-0.377589	0.946	0.785	9.13431e-14	2
WDR54	4.29977e-12	-0.376607	0.776	0.751	1.47761e-07	2
GPX4	2.83492e-22	-0.376552	0.984	0.925	9.74219e-18	2
CDK5RAP3	2.00664e-18	-0.37642	0.476	0.6	6.89581e-14	2
RCN1	1.18548e-20	-0.375653	0.709	0.71	4.07391e-16	2
CWC15	4.43447e-19	-0.375515	0.76	0.726	1.5239e-14	2
HAUS1	1.20806e-22	-0.375115	0.565	0.671	4.15149e-18	2
PSMA7	4.70213e-20	-0.375108	0.965	0.902	1.61589e-15	2
ATP2B1	1.35075e-18	-0.374903	0.447	0.595	4.64185e-14	2
CALM3	1.16102e-13	-0.374421	0.927	0.817	3.98983e-09	2
PPP2R5D	8.42901e-18	-0.37373	0.473	0.605	2.89663e-13	2
DTD1	4.01857e-28	-0.373631	0.304	0.592	1.38098e-23	2
RALY	4.58427e-15	-0.373087	0.824	0.777	1.57538e-10	2
CNTNAP2	3.06286e-31	-0.371851	0.176	0.505	1.05255e-26	2
ARPC5	1.0177e-15	-0.371795	0.866	0.771	3.49734e-11	2
PPP1R15A	1.0587e-09	-0.371592	0.406	0.513	3.63822e-05	2
ATF7IP2	1.12068e-22	-0.371398	0.393	0.607	3.8512e-18	2
RPL22L1	6.62947e-13	-0.370982	0.594	0.622	2.27822e-08	2
RBM39	9.56071e-18	-0.370137	0.917	0.808	3.28554e-13	2
FAM64A	6.12488e-29	-0.369856	0.07	0.397	2.10482e-24	2
FBN1	2.76548e-14	-0.369834	0.077	0.271	9.50357e-10	2
PAFAH1B2	3.2263e-15	-0.369099	0.744	0.704	1.10872e-10	2
CDK6	1.99468e-11	-0.368716	0.661	0.651	6.85472e-07	2
CAPRIN1	3.2463e-16	-0.368222	0.834	0.775	1.11559e-11	2
CENPU	4.92155e-33	-0.367698	0.163	0.511	1.69129e-28	2
MORF4L1	7.83238e-15	-0.367044	0.974	0.889	2.6916e-10	2
HNRNPD	7.0025e-12	-0.36694	0.712	0.682	2.40641e-07	2
DNMT3A	5.55813e-20	-0.366192	0.489	0.623	1.91005e-15	2
RPS10	0.000587473	-0.365884	0.773	0.57	1	2
TMEM141	2.6968e-15	-0.365876	0.843	0.78	9.26756e-11	2
HEY1	6.72002e-09	-0.36559	0.556	0.592	0.000230934	2
MED28	4.58408e-18	-0.365365	0.601	0.657	1.57532e-13	2
SNHG16	1.47353e-07	-0.365046	0.748	0.667	0.00506379	2
LSM7	1.16406e-11	-0.364898	0.735	0.67	4.0003e-07	2
C11orf31	6.3835e-11	-0.364624	0.77	0.642	2.19369e-06	2
CTNND1	2.04426e-13	-0.364181	0.786	0.723	7.0251e-09	2
RPN2	3.52554e-11	-0.363366	0.978	0.897	1.21155e-06	2
PCSK5	4.1855e-13	-0.3628	0.252	0.437	1.43835e-08	2
SMARCB1	9.66328e-15	-0.362412	0.754	0.721	3.32079e-10	2
HINT1	2.06058e-16	-0.362256	0.997	0.958	7.08117e-12	2
TARDBP	2.74923e-12	-0.362037	0.799	0.729	9.44774e-08	2
HOXB1	2.26329e-29	-0.361774	0.019	0.339	7.7778e-25	2
COL5A2	2.22835e-06	-0.361273	0.444	0.502	0.0765774	2
SLC2A3	6.92133e-06	-0.360203	0.987	0.892	0.237852	2
TK1	1.29709e-16	-0.360164	0.329	0.526	4.45746e-12	2
DHX15	1.42272e-12	-0.359874	0.815	0.726	4.88917e-08	2
DDB1	1.92165e-12	-0.359442	0.863	0.771	6.60376e-08	2
ANXA5	2.40514e-16	-0.35916	0.965	0.871	8.26525e-12	2
ADAR	2.6437e-13	-0.35915	0.53	0.613	9.08506e-09	2
SALL1	1.96671e-23	-0.35863	0.192	0.472	6.7586e-19	2
SLC3A2	3.17032e-12	-0.35849	0.658	0.696	1.08948e-07	2
DLL3	1.27965e-07	-0.358401	0.141	0.266	0.00439752	2
CDCA8	8.55859e-34	-0.357966	0.073	0.439	2.94116e-29	2
TAGLN	4.52786e-13	-0.357316	0.319	0.502	1.556e-08	2
RTN3	1.53682e-06	-0.356492	0.917	0.759	0.0528127	2
MYL12A	4.85999e-23	-0.35633	0.952	0.854	1.67013e-18	2
SNHG1	1.88595e-10	-0.356133	0.61	0.618	6.48105e-06	2
WFIKKN1	9.84307e-34	-0.356064	0.128	0.494	3.38257e-29	2
MKI67	3.78909e-23	-0.356014	0.214	0.496	1.30212e-18	2
CORO1C	1.09739e-14	-0.355738	0.712	0.714	3.77117e-10	2
BRD2	3.07775e-11	-0.355099	0.518	0.563	1.05767e-06	2
CDKN3	8.10614e-15	-0.354684	0.39	0.565	2.78567e-10	2
CYFIP1	5.49483e-28	-0.354676	0.249	0.552	1.8883e-23	2
TXNDC12	8.02382e-08	-0.354582	0.748	0.677	0.00275738	2
RPL36AL	8.57059e-15	-0.354419	0.907	0.779	2.94528e-10	2
ANP32A	1.84079e-15	-0.354383	0.77	0.703	6.32588e-11	2
SUMF2	2.02062e-16	-0.354007	0.575	0.65	6.94384e-12	2
NUP107	6.32635e-16	-0.353773	0.396	0.559	2.17405e-11	2
AMOTL2	5.68966e-28	-0.353661	0.16	0.476	1.95525e-23	2
CDCA3	2.78303e-21	-0.353652	0.24	0.499	9.56388e-17	2
DDX39B	4.01197e-08	-0.353313	0.339	0.435	0.00137871	2
SF3A3	9.92119e-17	-0.353308	0.537	0.642	3.40942e-12	2
TSPYL4	9.31575e-12	-0.353193	0.534	0.587	3.20136e-07	2
NRP2	2.18952e-06	-0.35161	0.645	0.635	0.0752428	2
CTBP2	1.08335e-07	-0.351263	0.358	0.453	0.00372293	2
CENPH	1.35208e-29	-0.350645	0.227	0.535	4.64641e-25	2
BCLAF1	1.50329e-14	-0.350483	0.767	0.713	5.16606e-10	2
SLIT2	6.16635e-05	-0.350388	0.543	0.536	1	2
EIF4EBP2	9.03275e-11	-0.349978	0.76	0.688	3.10411e-06	2
SLIRP	8.26771e-12	-0.349339	0.907	0.756	2.8412e-07	2
NOP58	2.14587e-12	-0.348564	0.649	0.65	7.37427e-08	2
SMARCE1	6.22553e-15	-0.348077	0.799	0.712	2.1394e-10	2
HMGCR	1.1681e-26	-0.347422	0.272	0.555	4.01418e-22	2
CSNK2A2	2.44984e-16	-0.34719	0.345	0.524	8.41887e-12	2
XRN2	1.29057e-10	-0.34683	0.709	0.677	4.43504e-06	2
CCT4	1.18152e-11	-0.346458	0.942	0.847	4.0603e-07	2
PDCD5	1.17132e-16	-0.346346	0.824	0.753	4.02524e-12	2
GSTO1	5.34411e-12	-0.34573	0.942	0.822	1.8365e-07	2
KIAA1551	3.21921e-08	-0.345257	0.559	0.581	0.00110628	2
CRABP1	9.8371e-34	-0.344735	0.045	0.406	3.38052e-29	2
CBX1	6.08343e-17	-0.34446	0.518	0.619	2.09057e-12	2
KDELR2	7.35474e-12	-0.344295	0.837	0.732	2.52746e-07	2
SMARCD1	4.69105e-34	-0.344275	0.259	0.585	1.61208e-29	2
SHMT2	1.13339e-06	-0.344148	0.498	0.545	0.038949	2
[truncated: 8,088 more rows]

## Sheet: FIG 2C,D
Input Data Figure 2d
Heatmap related to pseudotime cell trajectory Fig. 2c (inset) and GO divided by clusters identified.
Heatmap along pseudotime trajectory diveded in 5 clusters (A, B, C, D, E) based on different expression pattern between day 0 and day 21										Top GO enriched pathways for each cluster in pseudotime trajectory
											ID	Description	GeneRatio	BgRatio	pvalue	p.adjust	qvalue	geneID	Count	Subcluster
										GO:0006119	GO:0006119	oxidative phosphorylation	28/133	149/18866	2.14894e-18	4.59659e-16	4.22324e-15	513/514/9551/1349/54205/2631/4508/4509/4512/4513/4514/4519/4535/4536/4537/4538/4539/4540/4541/4698/4711/4712/4715/4726/6389/10975/7386/27089	28	A
										GO:0042775	GO:0042775	mitochondrial ATP synthesis coupled electron transport	22/133	97/18866	1.65944e-14	1.51706e-10	1.39384e-10	1349/54205/4512/4513/4514/4519/4535/4536/4537/4538/4539/4540/4541/4698/4711/4712/4715/4726/6389/10975/7386/27089	22	A
										GO:0042773	GO:0042773	ATP synthesis coupled electron transport	22/133	98/18866	2.12771e-13	1.51706e-10	1.39384e-10	1349/54205/4512/4513/4514/4519/4535/4536/4537/4538/4539/4540/4541/4698/4711/4712/4715/4726/6389/10975/7386/27089	22	A
										GO:0022904	GO:0022904	respiratory electron transport chain	23/133	116/18866	2.91405e-13	1.55829e-11	1.43172e-10	1349/54205/4512/4513/4514/4519/4535/4536/4537/4538/4539/4540/4541/4698/4711/4712/4715/4726/6389/6390/10975/7386/27089	23	A
										GO:0046034	GO:0046034	ATP metabolic process	30/133	311/18866	9.91004e-12	4.23951e-09	3.89517e-09	481/513/514/9551/1349/54205/2631/4508/4509/4512/4513/4514/4519/4535/4536/4537/4538/4539/4540/4541/4624/4698/4711/4712/4715/4726/6389/10975/7386/27089	30	A
										GO:0045333	GO:0045333	cellular respiration	25/133	187/18866	4.47796e-11	1.59639e-08	1.46673e-08	513/1349/54205/3418/4512/4513/4514/4519/4535/4536/4537/4538/4539/4540/4541/4698/4711/4712/4715/4726/6389/6390/10975/7386/27089	25	A
										GO:0022900	GO:0022900	electron transport chain	23/133	184/18866	1.98753e-08	6.07331e-06	5.58002e-06	1349/54205/4512/4513/4514/4519/4535/4536/4537/4538/4539/4540/4541/4698/4711/4712/4715/4726/6389/6390/10975/7386/27089	23	A
										GO:0015980	GO:0015980	energy derivation by oxidation of organic compounds	26/133	278/18866	5.4399e-08	1.45449e-05	1.33636e-05	513/1349/54205/2778/3418/4512/4513/4514/4519/4535/4536/4537/4538/4539/4540/4541/4698/4711/4712/4715/4726/6389/6390/10975/7386/27089	26	A
										GO:0006120	GO:0006120	mitochondrial electron transport, NADH to ubiquinone	12/133	55/18866	0.308162	73.2399	67.2911	4535/4536/4537/4538/4539/4540/4541/4698/4711/4712/4715/4726	12	A
										GO:0010257	GO:0010257	NADH dehydrogenase complex assembly	12/133	65/18866	2.66582	51.8381	476.276	4535/4536/4537/4538/4540/4541/4698/4711/4712/4715/4726/90871	12	A
										GO:0032981	GO:0032981	mitochondrial respiratory chain complex I assembly	12/133	65/18866	2.66582	51.8381	476.276	4535/4536/4537/4538/4540/4541/4698/4711/4712/4715/4726/90871	12	A
										GO:0030049	GO:0030049	muscle filament sliding	10/133	39/18866	11.4963	1891.59	1737.95	70/88/4607/4624/4634/4635/7135/7139/7168/7273	10	A
										GO:0033275	GO:0033275	actin-myosin filament sliding	10/133	39/18866	11.4963	1891.59	1737.95	70/88/4607/4624/4634/4635/7135/7139/7168/7273	10	A
										GO:0033108	GO:0033108	mitochondrial respiratory chain complex assembly	13/133	102/18866	32.1066	4905.42	450.699	9131/4535/4536/4537/4538/4540/4541/4698/4711/4712/4715/4726/90871	13	A
										GO:0060048	GO:0060048	cardiac muscle contraction	13/133	140/18866	1965.65	267872	246115	70/481/4607/4624/4634/4635/1482/5318/5350/7135/7139/7168/7273	13	A
										GO:0055008	GO:0055008	cardiac muscle tissue morphogenesis	10/133	63/18866	2003.72	267872	246115	70/4607/4624/4634/1482/5318/7135/7139/7168/7273	10	A
										GO:0009060	GO:0009060	aerobic respiration	11/133	87/18866	2497.36	314227	288704	513/1349/54205/3418/4512/4513/4514/4535/4538/6389/6390	11	A
										GO:0070252	GO:0070252	actin-mediated cell contraction	12/133	123/18866	6742.35	801216	736138	70/88/4607/4624/4634/4635/5318/5350/7135/7139/7168/7273	12	A
										GO:0006936	GO:0006936	muscle contraction	18/133	362/18866	8716.6	95607.4	878418	70/88/481/1410/2982/4607/4624/4634/4635/58498/4726/1482/5318/5350/7135/7139/7168/7273	18	A
										GO:0048738	GO:0048738	cardiac muscle tissue development	15/133	231/18866	8939.45	95607.4	878418	70/88/653/2274/4607/4624/4634/10529/1482/5318/5350/7135/7139/7168/7273	15	A
										GO:0060415	GO:0060415	muscle tissue morphogenesis	10/133	76/18866	13851.6	1.41089e+06	1.29629e+06	70/4607/4624/4634/1482/5318/7135/7139/7168/7273	10	A
										GO:0048644	GO:0048644	muscle organ morphogenesis	10/133	83/18866	33857.7	3.29189e+06	3.02451e+06	70/4607/4624/4634/1482/5318/7135/7139/7168/7273	10	A
										GO:0006941	GO:0006941	striated muscle contraction	13/133	178/18866	40346.5	3.75223e+06	344746	70/481/4607/4624/4634/4635/1482/5318/5350/7135/7139/7168/7273	13	A
										GO:0030048	GO:0030048	actin filament-based movement	12/133	153/18866	86528	771181	7.08543e+06	70/88/4607/4624/4634/4635/5318/5350/7135/7139/7168/7273	12	A
										GO:1902600	GO:1902600	proton transmembrane transport	12/133	159/18866	134758	1.15299e+07	1.05934e+07	513/514/9551/1349/4508/4509/4512/4513/4514/4519/4538/4540	12	A
										GO:0055010	GO:0055010	ventricular cardiac muscle tissue morphogenesis	8/133	48/18866	146880	1.20837e+07	1.11022e+07	4607/4624/4634/1482/5318/7135/7139/7168	8	A
										GO:0060047	GO:0060047	heart contraction	15/133	287/18866	182555	1.44624e+07	1.32877e+06	70/481/53826/27129/4607/4624/4634/4635/1482/5318/5350/7135/7139/7168/7273	15	A
										GO:0003208	GO:0003208	cardiac ventricle morphogenesis	9/133	73/18866	216999	1.60596e+07	1.47552e+07	1363/4607/4624/4634/1482/5318/7135/7139/7168	9	A
										GO:0003206	GO:0003206	cardiac chamber morphogenesis	11/133	131/18866	217732	1.60596e+07	1.47552e+07	653/1363/2274/4607/4624/4634/1482/5318/7135/7139/7168	11	A
										GO:0003015	GO:0003015	heart process	15/133	297/18866	291281	2.07683e+07	1.90815e+07	70/481/53826/27129/4607/4624/4634/4635/1482/5318/5350/7135/7139/7168/7273	15	A
										GO:0043462	GO:0043462	regulation of ATPase activity	9/133	79/18866	443952	3.03969e+07	2.79279e+07	481/11345/4607/4624/4634/4635/5350/7139/7168	9	A
										GO:0003229	GO:0003229	ventricular cardiac muscle tissue development	8/133	55/18866	454745	3.03969e+07	2.79279e+07	4607/4624/4634/1482/5318/7135/7139/7168	8	A
										GO:0003012	GO:0003012	muscle system process	18/133	467/18866	5082.08	3.29411e+06	3.02656e+07	70/88/481/1410/2982/4607/4624/4634/4635/58498/4726/1482/5318/5350/7135/7139/7168/7273	18	A
										GO:0070482	GO:0070482	response to oxygen levels	16/133	396/18866	2.00728e+06	1.26282e+08	1.16025e+08	9131/481/1410/51024/25994/378938/4508/4519/4538/4540/5351/5700/5721/6921/6923/7316	16	A
										GO:0030239	GO:0030239	myofibril assembly	8/133	67/18866	2.2695e+06	1.38699e+08	1.27433e+08	70/88/4624/10529/1482/7139/7168/7273	8	A
										GO:0003007	GO:0003007	heart morphogenesis	13/133	258/18866	3.59927e+06	2.13857e+08	1.96486e+08	70/653/1363/2274/4607/4624/4634/1482/5318/7135/7139/7168/7273	13	A
										GO:0003205	GO:0003205	cardiac chamber development	11/133	174/18866	4.26685e+06	2.4667e+07	2.26635e+07	653/1363/2274/4607/4624/4634/1482/5318/7135/7139/7168	11	A
										GO:0006122	GO:0006122	mitochondrial electron transport, ubiquinol to cytochrome c	5/133	15/18866	4.5814e+06	2.57885e+08	2.36939e+08	54205/4519/10975/7386/27089	5	A
										GO:0036293	GO:0036293	response to decreased oxygen levels	15/133	371/18866	568240	3.11658e+07	2.86344e+08	9131/481/1410/51024/25994/378938/4519/4538/4540/5351/5700/5721/6921/6923/7316	15	A
										GO:0014706	GO:0014706	striated muscle tissue development	15/133	389/18866	1.05342e+07	5.63314e+08	5.1756e+08	70/88/653/2274/4607/4624/4634/10529/1482/5318/5350/7135/7139/7168/7273	15	A
										GO:0032781	GO:0032781	positive regulation of ATPase activity	7/133	55/18866	1.13038e+07	5.89726e+08	5.41827e+08	481/11345/4607/4634/4635/7139/7168	7	A
										GO:0060537	GO:0060537	muscle tissue development	15/133	409/18866	2.01142e+07	1.02439e+09	9.41182e+08	70/88/653/2274/4607/4624/4634/10529/1482/5318/5350/7135/7139/7168/7273	15	A
										GO:0001666	GO:0001666	response to hypoxia	14/133	359/18866	2.50994e+07	1.24855e+09	1.14714e+09	481/1410/51024/25994/378938/4519/4538/4540/5351/5700/5721/6921/6923/7316	14	A
										GO:0006123	GO:0006123	mitochondrial electron transport, cytochrome c to oxygen	5/133	21/18866	3.00075e+07	1.42636e+09	1.3105e+09	1349/54205/4512/4513/4514	5	A
										GO:0019646	GO:0019646	aerobic electron transport chain	5/133	21/18866	3.00075e+07	1.42636e+09	1.3105e+09	1349/54205/4512/4513/4514	5	A
										GO:0003231	GO:0003231	cardiac ventricle development	9/133	131/18866	3.74691e+07	1.74231e+09	1.6008e+09	1363/4607/4624/4634/1482/5318/7135/7139/7168	9	A
										GO:0006937	GO:0006937	regulation of muscle contraction	10/133	173/18866	4.13886e+07	1.88362e+08	1.73063e+08	481/2982/4607/4634/1482/5318/5350/7135/7139/7168	10	A
										GO:0042776	GO:0042776	mitochondrial ATP synthesis coupled proton transport	5/133	24/18866	6.16229e+07	2.74607e+09	2.52303e+09	513/514/9551/4508/4509	5	A
										GO:0045214	GO:0045214	sarcomere organization	6/133	45/18866	7.1236e+07	3.10967e+09	2.85709e+09	88/4624/1482/7139/7168/7273	6	A
										GO:0015985	GO:0015985	energy coupled proton transport, down electrochemical gradient	5/133	27/18866	1.15074e+08	4.82632e+09	4.43431e+09	513/514/9551/4508/4509	5	A
										GO:0015986	GO:0015986	ATP synthesis coupled proton transport	5/133	27/18866	1.15074e+08	4.82632e+09	4.43431e+09	513/514/9551/4508/4509	5	A
										GO:0010927	GO:0010927	cellular component assembly involved in morphogenesis	8/133	112/18866	1.26899e+08	5.21995e+09	4.79597e+09	70/88/4624/10529/1482/7139/7168/7273	8	A
										GO:0055013	GO:0055013	cardiac muscle cell development	7/133	83/18866	1.9636e+08	7.92478e+09	7.28111e+09	70/88/2274/4624/10529/1482/7273	7	A
										GO:0008016	GO:0008016	regulation of heart contraction	11/133	256/18866	2.03351e+07	8.05496e+09	7.40071e+09	481/53826/27129/4624/4634/4635/1482/5318/5350/7139/7168	11	A
										GO:0006754	GO:0006754	ATP biosynthetic process	6/133	54/18866	2.14453e+08	8.34028e+09	7.66286e+08	513/514/9551/4508/4509/4513	6	A
										GO:0055006	GO:0055006	cardiac cell development	7/133	89/18866	3.14646e+08	0.000118503882993587	0.00010887859528507	70/88/2274/4624/10529/1482/7273	7	A
										GO:0055002	GO:0055002	striated muscle cell development	9/133	169/18866	3.15789e+08	0.000118503882993587	0.00010887859528507	70/88/2274/4624/10529/1482/7139/7168/7273	9	A
										GO:0042407	GO:0042407	cristae formation	5/133	35/18866	4.4227e+08	0.00016310626057142	0.000149858216326784	513/514/9551/4508/4509	5	A
										GO:0006942	GO:0006942	regulation of striated muscle contraction	7/133	98/18866	5.99421e+08	0.000215707900453693	0.000198187372430326	481/4607/4634/1482/5318/5350/7135	7	A
										GO:0055001	GO:0055001	muscle cell development	9/133	183/18866	6.05071e+08	0.000215707900453693	0.000198187372430326	70/88/2274/4624/10529/1482/7139/7168/7273	9	A
										GO:0009206	GO:0009206	purine ribonucleoside triphosphate biosynthetic process	6/133	65/18866	6.43713e+08	0.000225721699855521	0.000207387817046952	513/514/9551/4508/4509/4513	6	A
										GO:0009145	GO:0009145	purine nucleoside triphosphate biosynthetic process	6/133	66/18866	7.04017e+07	0.000242885718986278	0.000223157716270456	513/514/9551/4508/4509/4513	6	A
										GO:1990542	GO:1990542	mitochondrial transmembrane transport	7/133	101/18866	7.32297e+08	0.000248632099460766	0.000228437356213307	9131/513/514/9551/4508/4509/10245	7	A
										GO:0055003	GO:0055003	cardiac myofibril assembly	4/133	19/18866	8.42848e+08	0.000281695610263436	0.000258815336414869	70/10529/1482/7273	4	A
										GO:1903522	GO:1903522	regulation of blood circulation	11/133	303/18866	1.0159e+09	0.000334310573721527	0.000307156733908167	481/53826/27129/4624/4634/4635/1482/5318/5350/7139/7168	11	A
										GO:0009201	GO:0009201	ribonucleoside triphosphate biosynthetic process	6/133	71/18866	1.07822e+09	0.00034944264255079	0.000321059724732327	513/514/9551/4508/4509/4513	6	A
										GO:0090257	GO:0090257	regulation of muscle system process	10/133	256/18866	1.38838e+09	0.000443246196546461	0.000407244235600622	481/2982/4607/4634/1482/5318/5350/7135/7139/7168	10	A
										GO:0061418	GO:0061418	regulation of transcription from RNA polymerase II promoter in response to hypoxia	6/133	77/18866	1.72435e+09	0.000542410858551697	0.000498354407084481	25994/5700/5721/6921/6923/7316	6	A
										GO:0009205	GO:0009205	purine ribonucleoside triphosphate metabolic process	6/133	79/18866	1.99845e+09	0.00061952034356516	0.000569200797931229	513/514/9551/4508/4509/4513	6	A
										GO:0006979	GO:0006979	response to oxidative stress	13/133	458/18866	2.17703e+09	0.000665238072017031	0.000611205177262271	9131/10550/1410/54205/10399/3315/4512/4535/4537/4540/4541/5621/7168	13	A
										GO:0009142	GO:0009142	nucleoside triphosphate biosynthetic process	6/133	82/18866	2.47445e+09	0.000745472773447642	0.000684922943838364	513/514/9551/4508/4509/4513	6	A
										GO:0009199	GO:0009199	ribonucleoside triphosphate metabolic process	6/133	85/18866	3.03772e+09	0.000902457343830348	0.000829156694437273	513/514/9551/4508/4509/4513	6	A
										GO:0055007	GO:0055007	cardiac muscle cell differentiation	7/133	126/18866	3.10719e+09	0.000909801401096569	0.000835904242438569	70/88/2274/4624/10529/1482/7273	7	A
										GO:0009152	GO:0009152	purine ribonucleotide biosynthetic process	8/133	173/18866	3.14751e+09	0.000909801401096569	0.000835904242438569	513/514/9551/2982/4508/4509/4513/9200	8	A
										GO:0007007	GO:0007007	inner mitochondrial membrane organization	5/133	52/18866	3.21675e+09	0.000917416902061396	0.000842901186559694	513/514/9551/4508/4509	5	A
										GO:0009144	GO:0009144	purine nucleoside triphosphate metabolic process	6/133	87/18866	3.46733e+09	0.000975871928518881	0.000896608297308014	513/514/9551/4508/4509/4513	6	A
										GO:0002026	GO:0002026	regulation of the force of heart contraction	4/133	27/18866	3.65298e+09	0.00101477004714968	0.000932346978680865	4624/4634/4635/5350	4	A
										GO:0010950	GO:0010950	positive regulation of endopeptidase activity	8/133	181/18866	4.34322e+09	0.00119104334292347	0.00109430275890756	9131/10550/54205/51024/10399/27018/5721/51065	8	A
										GO:0043280	GO:0043280	positive regulation of cysteine-type endopeptidase activity involved in apoptotic process	7/133	134/18866	4.61044e+09	0.00124832041319505	0.00114692759107067	9131/10550/54205/51024/10399/27018/51065	7	A
										GO:0009260	GO:0009260	ribonucleotide biosynthetic process	8/133	186/18866	5.2673e+09	0.00140834523096486	0.00129395464984198	513/514/9551/2982/4508/4509/4513/9200	8	A
										GO:0046390	GO:0046390	ribose phosphate biosynthetic process	8/133	194/18866	7.08379e+08	0.00187064610619795	0.00171870587843388	513/514/9551/2982/4508/4509/4513/9200	8	A
										GO:0006164	GO:0006164	purine nucleotide biosynthetic process	8/133	197/18866	7.88702e+09	0.0020573567757222	0.00189025127347917	513/514/9551/2982/4508/4509/4513/9200	8	A
										GO:0031032	GO:0031032	actomyosin structure organization	8/133	200/18866	8.76446e+08	0.00225869518714675	0.00207523629556506	70/88/4624/10529/1482/7139/7168/7273	8	A
										GO:0010952	GO:0010952	positive regulation of peptidase activity	8/133	201/18866	9.07433e+09	0.00231071370888026	0.00212302969635563	9131/10550/54205/51024/10399/27018/5721/51065	8	A
										GO:2001056	GO:2001056	positive regulation of cysteine-type endopeptidase activity	7/133	151/18866	9.81256e+09	0.00246930302764516	0.00226873785222486	9131/10550/54205/51024/10399/27018/51065	7	A
										GO:0009165	GO:0009165	nucleotide biosynthetic process	9/133	266/18866	0.000114287494441272	0.00282938191730783	0.00259956991196758	513/514/9551/2982/3418/4508/4509/4513/9200	9	A
										GO:0072522	GO:0072522	purine-containing compound biosynthetic process	8/133	208/18866	0.000115080049932576	0.00282938191730783	0.00259956991196758	513/514/9551/2982/4508/4509/4513/9200	8	A
										GO:0043618	GO:0043618	regulation of transcription from RNA polymerase II promoter in response to stress	6/133	109/18866	0.000122534778968932	0.00297843059334711	0.00273651234850473	25994/5700/5721/6921/6923/7316	6	A
										GO:1901293	GO:1901293	nucleoside phosphate biosynthetic process	9/133	269/18866	0.000124397890902031	0.00298974256898251	0.00274690552707382	513/514/9551/2982/3418/4508/4509/4513/9200	9	A
										GO:0009141	GO:0009141	nucleoside triphosphate metabolic process	6/133	110/18866	0.000128862422852582	0.00305844141492116	0.00281002441950631	513/514/9551/4508/4509/4513	6	A
										GO:0035051	GO:0035051	cardiocyte differentiation	7/133	158/18866	0.000130201870967388	0.00305844141492116	0.00281002441950631	70/88/2274/4624/10529/1482/7273	7	A
										GO:0006839	GO:0006839	mitochondrial transport	9/133	271/18866	0.000131545867308437	0.00305844141492116	0.00281002441950631	9131/513/514/9551/51024/4508/4509/51100/10245	9	A
										GO:0043281	GO:0043281	regulation of cysteine-type endopeptidase activity involved in apoptotic process	8/133	215/18866	0.000144582732645393	0.00332540285084404	0.00305530234124447	9131/10550/1410/54205/51024/10399/27018/51065	8	A
										GO:0007517	GO:0007517	muscle organ development	11/133	407/18866	0.00014738287361088	0.00335374432610291	0.00308134182566085	70/1410/4607/4624/4634/1482/5318/7135/7139/7168/7273	11	A
										GO:0036294	GO:0036294	cellular response to decreased oxygen levels	8/133	218/18866	0.000159006914102245	0.00358016620278633	0.00328937294879657	9131/25994/378938/5700/5721/6921/6923/7316	8	A
										GO:0043620	GO:0043620	regulation of DNA-templated transcription in response to stress	6/133	115/18866	0.000164497986056428	0.00366522075181978	0.00336751907858937	25994/5700/5721/6921/6923/7316	6	A
										GO:0046688	GO:0046688	response to copper ion	4/133	43/18866	0.00023540695024869	0.00519108728434998	0.00476944955088773	513/4512/4519/5621	4	A
										GO:0051146	GO:0051146	striated muscle cell differentiation	9/133	295/18866	0.000247766823866783	0.00540789016582702	0.00496864296626513	70/88/2274/4624/10529/1482/7139/7168/7273	9	A
										GO:0071453	GO:0071453	cellular response to oxygen levels	8/133	235/18866	0.000264943071233291	0.00572437605422232	0.00525942279630574	9131/25994/378938/5700/5721/6921/6923/7316	8	A
										GO:0010038	GO:0010038	response to metal ion	10/133	366/18866	0.000272303658135018	0.00582457524750805	0.00535148347092715	513/567/25932/2805/4512/4519/5350/5621/7139/7273	10	A
										GO:2000116	GO:2000116	regulation of cysteine-type endopeptidase activity	8/133	239/18866	0.000296824020116581	0.00628620375276601	0.00577561694171607	9131/10550/1410/54205/51024/10399/27018/51065	8	A
										GO:0031145	GO:0031145	anaphase-promoting complex-dependent catabolic process	5/133	83/18866	0.00030183109555107	0.0063295756214092	0.0058154659999365	51529/119504/5700/5721/7316	5	A
										GO:0006919	GO:0006919	activation of cysteine-type endopeptidase activity involved in apoptotic process	5/133	86/18866	0.000355994268892664	0.00739292952583891	0.00679245069006237	9131/54205/10399/27018/51065	5	A
										GO:0042692	GO:0042692	muscle cell differentiation	10/133	390/18866	0.000449270077036672	0.00924027591136001	0.00848974933023752	70/88/1495/2274/4624/10529/1482/7139/7168/7273	10	A
										GO:0071456	GO:0071456	cellular response to hypoxia	7/133	208/18866	0.000689669479250369	0.0140495525344432	0.0129084001780495	25994/378938/5700/5721/6921/6923/7316	7	A
										GO:0032386	GO:0032386	regulation of intracellular transport	9/133	358/18866	0.000997475312819841	0.0201282990011476	0.0184934102188147	88/1410/51024/4607/5350/5621/6342/51100/8724	9	A
										GO:0052548	GO:0052548	regulation of endopeptidase activity	10/133	434/18866	0.00102060955222088	0.0204026526373875	0.018745479921263	9131/10550/1410/54205/51024/10399/27018/5621/5721/51065	10	A
										GO:0046686	GO:0046686	response to cadmium ion	4/133	64/18866	0.00108127886377881	0.0214153286076193	0.0196759029110628	567/2805/4519/5621	4	A
										GO:0045862	GO:0045862	positive regulation of proteolysis	9/133	370/18866	0.00125473626152924	0.0246227602147802	0.0226228160335596	9131/10550/54205/51024/10399/27018/5700/5721/51065	9	A
										GO:0090075	GO:0090075	relaxation of muscle	3/133	31/18866	0.00133260505572541	0.0259131110381514	0.0238083601821947	481/2982/5350	3	A
										GO:0052547	GO:0052547	regulation of peptidase activity	10/133	466/18866	0.00173309886044184	0.0327776931294179	0.0301153776101096	9131/10550/1410/54205/51024/10399/27018/5621/5721/51065	10	A
										GO:0006099	GO:0006099	tricarboxylic acid cycle	3/133	34/18866	0.00174691772639254	0.0327776931294179	0.0301153776101096	3418/6389/6390	3	A
										GO:0010765	GO:0010765	positive regulation of sodium ion transport	3/133	34/18866	0.00174691772639254	0.0327776931294179	0.0301153776101096	481/1482/5318	3	A
										GO:0061384	GO:0061384	heart trabecula morphogenesis	3/133	34/18866	0.00174691772639254	0.0327776931294179	0.0301153776101096	653/2274/1482	3	A
										GO:0070884	GO:0070884	regulation of calcineurin-NFAT signaling cascade	3/133	35/18866	0.00190091043309168	0.0353569340555052	0.0324851238314156	23261/2274/5621	3	A
										GO:0007568	GO:0007568	aging	8/133	319/18866	0.00192982204083828	0.0355852529771818	0.0326948979151096	567/1410/1495/4508/4512/4538/4726/5621	8	A
										GO:0010959	GO:0010959	regulation of metal ion transport	9/133	396/18866	0.00199728510464238	0.0365144687079492	0.0335486395894496	88/481/567/53826/2631/1482/5318/5350/5621	9	A
										GO:0106056	GO:0106056	regulation of calcineurin-mediated signaling	3/133	36/18866	0.0020631085111791	0.0373982127577296	0.0343606029471131	23261/2274/5621	3	A
										GO:0015851	GO:0015851	nucleobase transport	2/133	10/18866	0.00213899529283795	0.0381275910948365	0.0350307386993724	291/7419	2	A
										GO:0048739	GO:0048739	cardiac muscle fiber development	2/133	10/18866	0.00213899529283795	0.0381275910948365	0.0350307386993724	4624/7273	2	A
										GO:0055117	GO:0055117	regulation of cardiac muscle contraction	4/133	83/18866	0.00282166944638051	0.049880586328991	0.0458291157580897	481/1482/5318/5350	4	A
										GO:0055015	GO:0055015	ventricular cardiac muscle cell development	2/133	12/18866	0.00310834598784471	0.0544979677704905	0.0500714578024684	2274/1482	2	A
										GO:0034109	GO:0034109	homotypic cell-cell adhesion	4/133	86/18866	0.0032083326656328	0.0557936875755167	0.0512619348458403	4267/2778/3315/5318	4	A
										GO:0007006	GO:0007006	mitochondrial membrane organization	5/133	142/18866	0.00334886311422347	0.0577678887203549	0.0530757846710969	513/514/9551/4508/4509	5	A
										GO:0002028	GO:0002028	regulation of sodium ion transport	4/133	88/18866	0.00348527274453572	0.0596399872044952	0.0547958249604058	481/53826/1482/5318	4	A
										GO:0042761	GO:0042761	very long-chain fatty acid biosynthetic process	2/133	13/18866	0.00365658548387306	0.0618658451779503	0.0568408911922606	9200/253017	2	A
										GO:0033173	GO:0033173	calcineurin-NFAT signaling cascade	3/133	44/18866	0.00367319417372589	0.0618658451779503	0.0568408911922606	23261/2274/5621	3	A
										GO:0042542	GO:0042542	response to hydrogen peroxide	5/133	146/18866	0.00377055608412049	0.0630095270619822	0.0578916793507644	9131/1410/10399/4540/4541	5	A
										GO:0035094	GO:0035094	response to nicotine	3/133	45/18866	0.00391548427938643	0.0649241928186633	0.0596508294542184	567/4538/4541	3	A
										GO:0061337	GO:0061337	cardiac conduction	5/133	148/18866	0.00399509514716335	0.0657346809214031	0.0603954869615706	481/53826/1482/5318/5350	5	A
										GO:0007512	GO:0007512	adult heart development	2/133	14/18866	0.00424638471114172	0.069336006848337	0.0637043009698803	4624/1482	2	A
										GO:1903115	GO:1903115	regulation of actin filament-based movement	3/133	47/18866	0.00442872772691288	0.0717655197565655	0.0659364805912787	4607/5318/5350	3	A
										GO:0097193	GO:0097193	intrinsic apoptotic signaling pathway	7/133	290/18866	0.00452815617393418	0.0728250079401896	0.0669099135475672	9131/10550/51024/10399/3315/64844/51065	7	A
										GO:0060347	GO:0060347	heart trabecula formation	2/133	15/18866	0.00487713941038504	0.0761010358625273	0.0699198513596312	2274/1482	2	A
										GO:0070885	GO:0070885	negative regulation of calcineurin-NFAT signaling cascade	2/133	15/18866	0.00487713941038504	0.0761010358625273	0.0699198513596312	2274/5621	2	A
										GO:0106057	GO:0106057	negative regulation of calcineurin-mediated signaling	2/133	15/18866	0.00487713941038504	0.0761010358625273	0.0699198513596312	2274/5621	2	A
										GO:0019722	GO:0019722	calcium-mediated signaling	6/133	222/18866	0.00493118875266641	0.0761010358625273	0.0699198513596312	481/23261/2274/51024/5350/5621	6	A
										GO:0043648	GO:0043648	dicarboxylic acid metabolic process	4/133	97/18866	0.00493338326121965	0.0761010358625273	0.0699198513596312	2805/3418/6389/6390	4	A
										GO:0061383	GO:0061383	trabecula morphogenesis	3/133	49/18866	0.00498089996295176	0.0761010358625273	0.0699198513596312	653/2274/1482	3	A
										GO:0097720	GO:0097720	calcineurin-mediated signaling	3/133	49/18866	0.00498089996295176	0.0761010358625273	0.0699198513596312	23261/2274/5621	3	A
										GO:0006626	GO:0006626	protein targeting to mitochondrion	4/133	99/18866	0.00530247643910504	0.0804396957676999	0.073906110577149	9131/51024/51100/10245	4	A
										GO:0050848	GO:0050848	regulation of calcium-mediated signaling	4/133	100/18866	0.00549376817346019	0.0824146549395679	0.0757206568599066	23261/2274/5350/5621	4	A
										GO:0006103	GO:0006103	2-oxoglutarate metabolic process	2/133	16/18866	0.00554825166493584	0.0824146549395679	0.0757206568599066	2805/3418	2	A
										GO:0055119	GO:0055119	relaxation of cardiac muscle	2/133	16/18866	0.00554825166493584	0.0824146549395679	0.0757206568599066	481/5350	2	A
										GO:0055012	GO:0055012	ventricular cardiac muscle cell differentiation	2/133	17/18866	0.00625912984243182	0.0923329567790459	0.0848333605504189	2274/1482	2	A
										GO:0002027	GO:0002027	regulation of heart rate	4/133	104/18866	0.00630501139524949	0.0923727354413606	0.0848699082547281	4624/5318/5350/7168	4	A
										GO:0000302	GO:0000302	response to reactive oxygen species	6/133	235/18866	0.00646977981640584	0.0941418981448441	0.0864953735569617	9131/1410/10399/4540/4541/7168	6	A
										GO:0032780	GO:0032780	negative regulation of ATPase activity	2/133	18/18866	0.00700918853701867	0.100621840809953	0.092448993278798	5350/7139	2	A
										GO:1990000	GO:1990000	amyloid fibril formation	2/133	18/18866	0.00700918853701867	0.100621840809953	0.092448993278798	567/1410	2	A
										GO:0048016	GO:0048016	inositol phosphate-mediated signaling	3/133	57/18866	0.0075940792538015	0.107718606957822	0.098969335985952	23261/2274/5621	3	A
										GO:0009150	GO:0009150	purine ribonucleotide metabolic process	8/133	401/18866	0.00760425883619969	0.107718606957822	0.098969335985952	513/514/9551/2982/4508/4509/4513/9200	8	A
										GO:0032387	GO:0032387	negative regulation of intracellular transport	3/133	59/18866	0.00835181844795248	0.116761697125296	0.107277915667886	1410/5350/8724	3	A
										GO:0043525	GO:0043525	positive regulation of neuron apoptotic process	3/133	59/18866	0.00835181844795248	0.116761697125296	0.107277915667886	9131/51024/5621	3	A
										GO:0002478	GO:0002478	antigen processing and presentation of exogenous peptide antigen	5/133	177/18866	0.00841543158845471	0.116887066024056	0.10739310167905	8905/567/830/5700/5721	5	A
										GO:0048747	GO:0048747	muscle fiber development	3/133	60/18866	0.00874675318460246	0.120705193947514	0.110901108289662	4624/10529/7273	3	A
										GO:0032984	GO:0032984	protein-containing complex disassembly	7/133	330/18866	0.00896970282426761	0.122988425263515	0.112998887806394	88/830/11345/78988/64981/64975/23557	7	A
										GO:0009259	GO:0009259	ribonucleotide metabolic process	8/133	416/18866	0.00937514395885482	0.127728872152805	0.117354299505075	513/514/9551/2982/4508/4509/4513/9200	8	A
										GO:0019884	GO:0019884	antigen processing and presentation of exogenous antigen	5/133	185/18866	0.0100674623804766	0.136293050834427	0.125222866517987	8905/567/830/5700/5721	5	A
										GO:0035584	GO:0035584	calcium-mediated signaling using intracellular calcium source	2/133	22/18866	0.0103897351016163	0.137182983841712	0.126040516145014	51024/5621	2	A
										GO:0050765	GO:0050765	negative regulation of phagocytosis	2/133	22/18866	0.0103897351016163	0.137182983841712	0.126040516145014	10399/8724	2	A
										GO:0051900	GO:0051900	regulation of mitochondrial depolarization	2/133	22/18866	0.0103897351016163	0.137182983841712	0.126040516145014	10399/2805	2	A
										GO:0055093	GO:0055093	response to hyperoxia	2/133	22/18866	0.0103897351016163	0.137182983841712	0.126040516145014	4508/4519	2	A
										GO:0019693	GO:0019693	ribose phosphate metabolic process	8/133	427/18866	0.0108577290005945	0.142482713694918	0.130909783946464	513/514/9551/2982/4508/4509/4513/9200	8	A
										GO:0032412	GO:0032412	regulation of ion transmembrane transporter activity	6/133	265/18866	0.011310536756124	0.145082212211294	0.133298142367799	88/481/53826/2631/5350/5621	6	A
										GO:0007035	GO:0007035	vacuolar acidification	2/133	23/18866	0.0113271292376279	0.145082212211294	0.133298142367799	25932/23557	2	A
										GO:0050860	GO:0050860	negative regulation of T cell receptor signaling pathway	2/133	23/18866	0.0113271292376279	0.145082212211294	0.133298142367799	29085/5621	2	A
										GO:0070584	GO:0070584	mitochondrion morphogenesis	2/133	23/18866	0.0113271292376279	0.145082212211294	0.133298142367799	51024/4726	2	A
										GO:0061136	GO:0061136	regulation of proteasomal protein catabolic process	5/133	193/18866	0.0119298351404298	0.151892365270116	0.139555151674076	11345/10399/64844/5700/5721	5	A
										GO:0048002	GO:0048002	antigen processing and presentation of peptide antigen	5/133	194/18866	0.0121779975806423	0.153861885501221	0.141364700785305	8905/567/830/5700/5721	5	A
										GO:0051882	GO:0051882	mitochondrial depolarization	2/133	24/18866	0.0123003190372645	0.153861885501221	0.141364700785305	10399/2805	2	A
										GO:0086064	GO:0086064	cell communication by electrical coupling involved in cardiac conduction	2/133	24/18866	0.0123003190372645	0.153861885501221	0.141364700785305	481/5318	2	A
										GO:0006163	GO:0006163	purine nucleotide metabolic process	8/133	442/18866	0.0131512393166291	0.163549423827149	0.150265384358302	513/514/9551/2982/4508/4509/4513/9200	8	A
										GO:0006605	GO:0006605	protein targeting	8/133	444/18866	0.0134819753210228	0.166693324922935	0.153153927133249	9131/51024/4666/5621/6342/51100/10245/7316	8	A
										GO:0022898	GO:0022898	regulation of transmembrane transporter activity	6/133	276/18866	0.0135992701939735	0.16717723531557	0.153598532680874	88/481/53826/2631/5350/5621	6	A
										GO:0060037	GO:0060037	pharyngeal system development	2/133	26/18866	0.014351917818159	0.17246490007327	0.158456715354836	653/1482	2	A
										GO:0060343	GO:0060343	trabecula formation	2/133	26/18866	0.014351917818159	0.17246490007327	0.158456715354836	2274/1482	2	A
										GO:0060561	GO:0060561	apoptotic process involved in morphogenesis	2/133	26/18866	0.014351917818159	0.17246490007327	0.158456715354836	1410/1482	2	A
										GO:1901018	GO:1901018	positive regulation of potassium ion transmembrane transporter activity	2/133	26/18866	0.014351917818159	0.17246490007327	0.158456715354836	88/481	2	A
										GO:1903779	GO:1903779	regulation of cardiac conduction	3/133	73/18866	0.0148819620162434	0.177835289121479	0.163390903171576	481/53826/1482	3	A
										GO:0006414	GO:0006414	translational elongation	4/133	135/18866	0.0153685150532152	0.181391300528398	0.166658083259034	10399/78988/64981/64975	4	A
										GO:0051881	GO:0051881	regulation of mitochondrial membrane potential	3/133	74/18866	0.0154324021845423	0.181391300528398	0.166658083259034	10550/10399/2805	3	A
										GO:0035637	GO:0035637	multicellular organismal signaling	5/133	206/18866	0.0154339488995645	0.181391300528398	0.166658083259034	481/53826/1482/5318/5350	5	A
										GO:0019932	GO:0019932	second-messenger-mediated signaling	8/133	456/18866	0.0155958528593664	0.182292509651282	0.167486093117268	481/23261/2274/51024/2778/2982/5350/5621	8	A
										GO:0002479	GO:0002479	antigen processing and presentation of exogenous peptide antigen via MHC class I, TAP-dependent	3/133	75/18866	0.01599421872818	0.185932792715093	0.170830700031534	567/5700/5721	3	A
										GO:0032409	GO:0032409	regulation of transporter activity	6/133	291/18866	0.0172177440884038	0.199074349216734	0.182904854697297	88/481/53826/2631/5350/5621	6	A
										GO:0072655	GO:0072655	establishment of protein localization to mitochondrion	4/133	140/18866	0.0173350690283915	0.199088948239859	0.182918267938199	9131/51024/51100/10245	4	A
										GO:0010882	GO:0010882	regulation of cardiac muscle contraction by calcium ion signaling	2/133	29/18866	0.0176843853041483	0.199088948239859	0.182918267938199	481/5350	2	A
										GO:0036296	GO:0036296	response to increased oxygen levels	2/133	29/18866	0.0176843853041483	0.199088948239859	0.182918267938199	4508/4519	2	A
										GO:0050690	GO:0050690	regulation of defense response to virus by virus	2/133	29/18866	0.0176843853041483	0.199088948239859	0.182918267938199	8905/567	2	A
										GO:0070979	GO:0070979	protein K11-linked ubiquitination	2/133	29/18866	0.0176843853041483	0.199088948239859	0.182918267938199	51529/25847	2	A
										GO:0072521	GO:0072521	purine-containing compound metabolic process	8/133	472/18866	0.0187764636556869	0.207532420038083	0.190675932290594	513/514/9551/2982/4508/4509/4513/9200	8	A
										GO:0003209	GO:0003209	cardiac atrium morphogenesis	2/133	30/18866	0.0188611382250325	0.207532420038083	0.190675932290594	4624/1482	2	A
										GO:0018279	GO:0018279	protein N-linked glycosylation via asparagine	2/133	30/18866	0.0188611382250325	0.207532420038083	0.190675932290594	100128731/7991	2	A
										GO:0090314	GO:0090314	positive regulation of protein targeting to membrane	2/133	30/18866	0.0188611382250325	0.207532420038083	0.190675932290594	51024/5621	2	A
										GO:0042590	GO:0042590	antigen processing and presentation of exogenous peptide antigen via MHC class I	3/133	80/18866	0.0189746586976891	0.207532420038083	0.190675932290594	567/5700/5721	3	A
										GO:0070585	GO:0070585	protein localization to mitochondrion	4/133	144/18866	0.0190165284373372	0.207532420038083	0.190675932290594	9131/51024/51100/10245	4	A
										GO:0010644	GO:0010644	cell communication by electrical coupling	2/133	31/18866	0.0200700025815364	0.215727314180434	0.19820520930827	481/5318	2	A
										GO:0018196	GO:0018196	peptidyl-asparagine modification	2/133	31/18866	0.0200700025815364	0.215727314180434	0.19820520930827	100128731/7991	2	A
										GO:0050858	GO:0050858	negative regulation of antigen receptor-mediated signaling pathway	2/133	31/18866	0.0200700025815364	0.215727314180434	0.19820520930827	29085/5621	2	A
										GO:1903533	GO:1903533	regulation of protein targeting	3/133	82/18866	0.020247087276361	0.216472684378023	0.198890038007809	51024/5621/51100	3	A
										GO:0051592	GO:0051592	response to calcium ion	4/133	147/18866	0.0203417529499685	0.216472684378023	0.198890038007809	25932/4519/7139/7273	4	A
										GO:0032388	GO:0032388	positive regulation of intracellular transport	5/133	222/18866	0.0206160459675749	0.218305556062587	0.200574037631383	88/51024/5621/6342/51100	5	A
										GO:0007031	GO:0007031	peroxisome organization	3/133	83/18866	0.0209005404449853	0.22022786212721	0.202340207471027	51024/6342/7316	3	A
										GO:0010498	GO:0010498	proteasomal protein catabolic process	8/133	483/18866	0.0212173516803245	0.220457770604	0.202551442000772	51529/119504/11345/10399/64844/5700/5721/7316	8	A
										GO:0050849	GO:0050849	negative regulation of calcium-mediated signaling	2/133	32/18866	0.0213104743391606	0.220457770604	0.202551442000772	2274/5621	2	A
										GO:1903959	GO:1903959	regulation of anion transmembrane transport	2/133	32/18866	0.0213104743391606	0.220457770604	0.202551442000772	10550/5621	2	A
										GO:0043624	GO:0043624	cellular protein complex disassembly	5/133	224/18866	0.0213346229616775	0.220457770604	0.202551442000772	88/830/78988/64981/64975	5	A
										GO:1903050	GO:1903050	regulation of proteolysis involved in cellular protein catabolic process	5/133	225/18866	0.0216999685911549	0.223154965463848	0.205029561536874	11345/10399/64844/5700/5721	5	A
										GO:0034765	GO:0034765	regulation of ion transmembrane transport	8/133	489/18866	0.0226400220663726	0.230013914343754	0.21133140330198	88/10550/481/25932/53826/2631/5350/5621	8	A
										GO:1903169	GO:1903169	regulation of calcium ion transmembrane transport	4/133	152/18866	0.0226743215027253	0.230013914343754	0.21133140330198	481/2631/5350/5621	4	A
										GO:0034599	GO:0034599	cellular response to oxidative stress	6/133	310/18866	0.0226895446126845	0.230013914343754	0.21133140330198	9131/10550/54205/10399/3315/7168	6	A
										GO:0006457	GO:0006457	protein folding	5/133	230/18866	0.0235878716993584	0.237292221527506	0.218018541665733	567/1410/7266/3315/5700	5	A
										GO:0006368	GO:0006368	transcription elongation from RNA polymerase II promoter	3/133	87/18866	0.0236293797033	0.237292221527506	0.218018541665733	5441/6921/6923	3	A
										GO:0000038	GO:0000038	very long-chain fatty acid metabolic process	2/133	34/18866	0.0238842509520273	0.238730900870964	0.219340366588465	9200/253017	2	A
										GO:0070125	GO:0070125	mitochondrial translational elongation	3/133	88/18866	0.0243403481841976	0.240795772820719	0.221237522628027	78988/64981/64975	3	A
										GO:0019882	GO:0019882	antigen processing and presentation	5/133	232/18866	0.0243718524561901	0.240795772820719	0.221237522628027	8905/567/830/5700/5721	5	A
										GO:0030902	GO:0030902	hindbrain development	4/133	156/18866	0.0246532180302057	0.240795772820719	0.221237522628027	653/4512/4538/27089	4	A
										GO:2001234	GO:2001234	negative regulation of apoptotic signaling pathway	5/133	233/18866	0.0247700745173701	0.240795772820719	0.221237522628027	653/1495/25994/3315/64844	5	A
										GO:0032970	GO:0032970	regulation of actin filament-based process	7/133	405/18866	0.0247974328947692	0.240795772820719	0.221237522628027	88/830/4607/29085/5318/5350/7168	7	A
										GO:0070126	GO:0070126	mitochondrial translational termination	3/133	89/18866	0.0250628143187368	0.240795772820719	0.221237522628027	78988/64981/64975	3	A
										GO:1901019	GO:1901019	regulation of calcium ion transmembrane transporter activity	3/133	89/18866	0.0250628143187368	0.240795772820719	0.221237522628027	481/2631/5350	3	A
										GO:0097305	GO:0097305	response to alcohol	5/133	234/18866	0.0251724690396063	0.240795772820719	0.221237522628027	70/9131/1495/4519/4538	5	A
										GO:0010259	GO:0010259	multicellular organism aging	2/133	35/18866	0.0252165746198415	0.240795772820719	0.221237522628027	1410/4726	2	A
										GO:0044743	GO:0044743	protein transmembrane import into intracellular organelle	2/133	35/18866	0.0252165746198415	0.240795772820719	0.221237522628027	9131/10245	2	A
										GO:1901379	GO:1901379	regulation of potassium ion transmembrane transport	3/133	91/18866	0.0265422132935869	0.250447153901977	0.230104985770523	88/481/5621	3	A
										GO:0003230	GO:0003230	cardiac atrium development	2/133	36/18866	0.0265785432144688	0.250447153901977	0.230104985770523	4624/1482	2	A
										GO:0090313	GO:0090313	regulation of protein targeting to membrane	2/133	36/18866	0.0265785432144688	0.250447153901977	0.230104985770523	51024/5621	2	A
										GO:2001233	GO:2001233	regulation of apoptotic signaling pathway	7/133	413/18866	0.0271983792646664	0.255163742311936	0.234438476856566	653/1495/51024/10399/25994/3315/64844	7	A
										GO:2001242	GO:2001242	regulation of intrinsic apoptotic signaling pathway	4/133	166/18866	0.0300462730404116	0.280650559097993	0.25785516785313	51024/10399/3315/64844	4	A
										GO:1901021	GO:1901021	positive regulation of calcium ion transmembrane transporter activity	2/133	39/18866	0.03083756984287	0.286789399538691	0.263495390831297	481/2631	2	A
										GO:0036473	GO:0036473	cell death in response to oxidative stress	3/133	97/18866	0.031255359201016	0.288169022978333	0.26476295657122	10550/10399/3315	3	A
										GO:1901216	GO:1901216	positive regulation of neuron death	3/133	97/18866	0.031255359201016	0.288169022978333	0.26476295657122	9131/51024/5621	3	A
										GO:0009636	GO:0009636	response to toxic substance	5/133	250/18866	0.032188311232377	0.291638616360321	0.267950737799129	9131/51024/4259/4519/6415	5	A
										GO:0010939	GO:0010939	regulation of necrotic cell death	2/133	40/18866	0.0323133950805966	0.291638616360321	0.267950737799129	4513/291	2	A
										GO:0097352	GO:0097352	autophagosome maturation	2/133	40/18866	0.0323133950805966	0.291638616360321	0.267950737799129	11345/23557	2	A
										GO:1901381	GO:1901381	positive regulation of potassium ion transmembrane transport	2/133	40/18866	0.0323133950805966	0.291638616360321	0.267950737799129	88/481	2	A
										GO:1902742	GO:1902742	apoptotic process involved in development	2/133	40/18866	0.0323133950805966	0.291638616360321	0.267950737799129	1410/1482	2	A
										GO:0002474	GO:0002474	antigen processing and presentation of peptide antigen via MHC class I	3/133	99/18866	0.0329176455055903	0.29584388124562	0.271814436793176	567/5700/5721	3	A
										GO:0000209	GO:0000209	protein polyubiquitination	6/133	340/18866	0.0335322221730364	0.300106373339434	0.275730714807571	51529/25847/64844/5700/5721/7316	6	A
										GO:0007015	GO:0007015	actin filament organization	7/133	434/18866	0.0342442373025171	0.305201764958684	0.280412241420173	70/88/830/55740/10529/7168/7273	7	A
										GO:0090279	GO:0090279	regulation of calcium ion import	2/133	42/18866	0.0353465201098281	0.313718699232043	0.288237401376061	5350/5621	2	A
										GO:0034766	GO:0034766	negative regulation of ion transmembrane transport	3/133	103/18866	0.0363780709079566	0.31957630485536	0.293619232383532	88/10550/5350	3	A
										GO:0070498	GO:0070498	interleukin-1-mediated signaling pathway	3/133	103/18866	0.0363780709079566	0.31957630485536	0.293619232383532	5700/5721/7316	3	A
										GO:0008631	GO:0008631	intrinsic apoptotic signaling pathway in response to oxidative stress	2/133	43/18866	0.0369029206635221	0.31957630485536	0.293619232383532	10550/3315	2	A
										GO:0045823	GO:0045823	positive regulation of heart contraction	2/133	43/18866	0.0369029206635221	0.31957630485536	0.293619232383532	1482/7168	2	A
										GO:0050856	GO:0050856	regulation of T cell receptor signaling pathway	2/133	43/18866	0.0369029206635221	0.31957630485536	0.293619232383532	29085/5621	2	A
										GO:0086004	GO:0086004	regulation of cardiac muscle cell contraction	2/133	43/18866	0.0369029206635221	0.31957630485536	0.293619232383532	5318/5350	2	A
										GO:1903362	GO:1903362	regulation of cellular protein catabolic process	5/133	260/18866	0.0371377912043066	0.320313449137144	0.294296503304076	11345/10399/64844/5700/5721	5	A
										GO:1904062	GO:1904062	regulation of cation transmembrane transport	6/133	349/18866	0.0373437983903086	0.320796725931205	0.294740526716153	88/481/53826/2631/5350/5621	6	A
										GO:0042391	GO:0042391	regulation of membrane potential	7/133	443/18866	0.0376052666715826	0.321750661642061	0.295616980529873	88/10550/481/10399/2805/5318/5350	7	A
										GO:0006415	GO:0006415	translational termination	3/133	105/18866	0.0381757935195343	0.324039771183666	0.297720160822767	78988/64981/64975	3	A
										GO:0021549	GO:0021549	cerebellum development	3/133	105/18866	0.0381757935195343	0.324039771183666	0.297720160822767	4512/4538/27089	3	A
										GO:0032414	GO:0032414	positive regulation of ion transmembrane transporter activity	3/133	106/18866	0.0390914303700114	0.33050027494646	0.303655920535932	88/481/2631	3	A
										GO:0051222	GO:0051222	positive regulation of protein transport	6/133	354/18866	0.0395768053810397	0.333286561850567	0.306215895757983	51024/10399/29085/5621/51100/7273	6	A
										GO:0030148	GO:0030148	sphingolipid biosynthetic process	3/133	107/18866	0.0400182085701434	0.333693874910685	0.306590125468492	427/10399/9200	3	A
										GO:0043266	GO:0043266	regulation of potassium ion transport	3/133	107/18866	0.0400182085701434	0.333693874910685	0.306590125468492	88/481/5621	3	A
										GO:0042771	GO:0042771	intrinsic apoptotic signaling pathway in response to DNA damage by p53 class mediator	2/133	45/18866	0.0400931864665947	0.333693874910685	0.306590125468492	64844/51065	2	A
										GO:0062197	GO:0062197	NA	6/133	360/18866	0.0423666744843536	0.35124928962028	0.322719629793097	9131/10550/54205/10399/3315/7168	6	A
										GO:0043488	GO:0043488	regulation of mRNA stability	4/133	186/18866	0.0427776943704565	0.353287599453307	0.324592381181233	3315/5700/5721/7316	4	A
										GO:0030261	GO:0030261	chromosome condensation	2/133	47/18866	0.0433838462744737	0.355548073490802	0.326669251842881	9131/7273	2	A
										GO:0043268	GO:0043268	positive regulation of potassium ion transport	2/133	47/18866	0.0433838462744737	0.355548073490802	0.326669251842881	88/481	2	A
										GO:0008089	GO:0008089	anterograde axonal transport	2/133	48/18866	0.0450657571448864	0.367922345545465	0.338038443509453	3315/23557	2	A
										GO:0003254	GO:0003254	regulation of membrane depolarization	2/133	49/18866	0.046771495748373	0.375043289680008	0.344581000385116	10399/2805	2	A
										GO:0042149	GO:0042149	cellular response to glucose starvation	2/133	49/18866	0.046771495748373	0.375043289680008	0.344581000385116	25994/51100	2	A
										GO:0022037	GO:0022037	metencephalon development	3/133	114/18866	0.0468146602826377	0.375043289680008	0.344581000385116	4512/4538/27089	3	A
										GO:0030004	GO:0030004	cellular monovalent inorganic cation homeostasis	3/133	114/18866	0.0468146602826377	0.375043289680008	0.344581000385116	481/25932/23557	3	A
										GO:0032411	GO:0032411	positive regulation of transporter activity	3/133	114/18866	0.0468146602826377	0.375043289680008	0.344581000385116	88/481/2631	3	A
										GO:1904951	GO:1904951	positive regulation of establishment of protein localization	6/133	370/18866	0.0472867804565709	0.377412027599273	0.346757341368492	51024/10399/29085/5621/51100/7273	6	A
										GO:0032456	GO:0032456	endocytic recycling	2/133	50/18866	0.0485006481833306	0.385661287970796	0.354336568805628	88/8724	2	A
										GO:0006354	GO:0006354	DNA-templated transcription, elongation	3/133	116/18866	0.0488546752411086	0.386641754145197	0.355237398188569	5441/6921/6923	3	A
										GO:0072659	GO:0072659	protein localization to plasma membrane	5/133	281/18866	0.0489854676827248	0.386641754145197	0.355237398188569	88/481/10399/5318/5621	5	A
										GO:0043487	GO:0043487	regulation of RNA stability	4/133	195/18866	0.0493604114653064	0.388168823986362	0.35664043423269	3315/5700/5721/7316	4	A
										GO:0043434	GO:0043434	response to peptide hormone	14/116	447/18866	6.42236e+06	0.0014940230549833	0.00115120767277949	183/537/533/9114/8992/155066/7832/857/6387/3481/4131/6774/7076/677	14	B
										GO:0045785	GO:0045785	positive regulation of cell adhesion	13/116	428/18866	2.32691e+08	0.0014940230549833	0.00115120767277949	857/961/1012/10519/6387/3105/3133/3481/3572/8829/8613/7042/406991	13	B
										GO:0033572	GO:0033572	transferrin transport	5/116	36/18866	2.60872e+08	0.0014940230549833	0.00115120767277949	537/533/9114/8992/155066	5	B
										GO:0071560	GO:0071560	cellular response to transforming growth factor beta stimulus	10/116	252/18866	3.56932e+08	0.0014940230549833	0.00115120767277949	25805/857/1284/2022/5654/4052/23089/7042/406991/677	10	B
										GO:0071559	GO:0071559	response to transforming growth factor beta	10/116	258/18866	4.39818e+08	0.0014940230549833	0.00115120767277949	25805/857/1284/2022/5654/4052/23089/7042/406991/677	10	B
										GO:0007568	GO:0007568	aging	11/116	319/18866	4.41184e+07	0.0014940230549833	0.00115120767277949	183/1026/1284/2022/4000/54708/5176/6648/6774/7076/406991	11	B
										GO:0030198	GO:0030198	extracellular matrix organization	12/116	395/18866	5.82214e+08	0.0014940230549833	0.00115120767277949	2/183/857/961/1282/1284/1514/2022/5654/10609/7042/7076	12	B
										GO:0050678	GO:0050678	regulation of epithelial cell proliferation	12/116	395/18866	5.82214e+08	0.0014940230549833	0.00115120767277949	857/1012/6387/5654/3481/8829/5176/6774/7042/406991/7538/677	12	B
										GO:0043062	GO:0043062	extracellular structure organization	12/116	396/18866	5.97335e+07	0.0014940230549833	0.00115120767277949	2/183/857/961/1282/1284/1514/2022/5654/10609/7042/7076	12	B
										GO:0070482	GO:0070482	response to oxygen levels	12/116	396/18866	5.97335e+07	0.0014940230549833	0.00115120767277949	537/9114/857/1026/6387/1909/4000/22933/7042/25828/406991/677	12	B
										GO:0071375	GO:0071375	cellular response to peptide hormone stimulus	11/116	330/18866	6.09e+08	0.0014940230549833	0.00115120767277949	183/537/533/9114/8992/155066/857/3481/4131/6774/677	11	B
										GO:1901653	GO:1901653	cellular response to peptide	12/116	398/18866	6.28617e+08	0.0014940230549833	0.00115120767277949	183/231/537/533/9114/8992/155066/857/3481/4131/6774/677	12	B
										GO:0030004	GO:0030004	cellular monovalent inorganic cation homeostasis	7/116	114/18866	6.62199e+08	0.0014940230549833	0.00115120767277949	183/537/533/9114/8992/155066/730	7	B
										GO:1901342	GO:1901342	regulation of vasculature development	12/116	444/18866	1.87693e+09	0.00391472421472038	0.00301645984496013	183/694/10519/1284/2022/2626/8829/5176/6648/6774/7042/406991	12	B
										GO:0033002	GO:0033002	muscle cell proliferation	9/116	244/18866	2.00208e+09	0.00391472421472038	0.00301645984496013	183/231/1012/1026/57447/6648/6774/7042/406991	9	B
										GO:0050673	GO:0050673	epithelial cell proliferation	12/116	453/18866	2.28702e+09	0.00405832615459082	0.00312711118628546	857/1012/6387/5654/3481/8829/5176/6774/7042/406991/7538/677	12	B
										GO:0090383	GO:0090383	phagosome acidification	4/116	28/18866	2.4788e+09	0.00405832615459082	0.00312711118628546	533/9114/8992/155066	4	B
										GO:0045851	GO:0045851	pH reduction	5/116	58/18866	2.84696e+09	0.00405832615459082	0.00312711118628546	537/533/9114/8992/155066	5	B
										GO:0036296	GO:0036296	response to increased oxygen levels	4/116	29/18866	2.8618e+09	0.00405832615459082	0.00312711118628546	537/9114/857/1026	4	B
										GO:0007565	GO:0007565	female pregnancy	8/116	196/18866	2.86736e+09	0.00405832615459082	0.00312711118628546	183/231/3490/3726/23633/7076/406991/81671	8	B
										GO:0008286	GO:0008286	insulin receptor signaling pathway	7/116	143/18866	2.90572e+09	0.00405832615459082	0.00312711118628546	183/537/533/9114/8992/155066/3481	7	B
										GO:0002832	GO:0002832	negative regulation of response to biotic stimulus	6/116	98/18866	3.15165e+08	0.00420171647257436	0.00323759946403616	2/3105/3133/5654/22933/406991	6	B
										GO:1901654	GO:1901654	response to ketone	8/116	200/18866	3.31222e+09	0.00422379645448276	0.00325461301981965	231/857/1026/2720/3490/5176/7042/10628	8	B
										GO:0007179	GO:0007179	transforming growth factor beta receptor signaling pathway	8/116	202/18866	3.55544e+09	0.0043450476577934	0.00334804217750191	25805/857/2022/5654/4052/23089/7042/406991	8	B
										GO:0045765	GO:0045765	regulation of angiogenesis	11/116	403/18866	3.89067e+08	0.00456453302469404	0.00351716489458184	183/694/10519/1284/2022/2626/8829/5176/6774/7042/406991	11	B
										GO:0042110	GO:0042110	T cell activation	12/116	483/18866	4.27131e+09	0.00481836966910045	0.00371275671741119	857/961/1209/1514/3105/3133/3481/3572/5660/6774/406991/677	12	B
										GO:0050729	GO:0050729	positive regulation of inflammatory response	7/116	158/18866	5.49412e+09	0.00559054143750208	0.00430774757884579	183/961/3133/3572/23633/6774/406991	7	B
										GO:0048545	GO:0048545	response to steroid hormone	10/116	346/18866	5.51737e+09	0.00559054143750208	0.00430774757884579	857/1026/2022/2720/3490/5176/7042/10628/7538/677	10	B
										GO:0010506	GO:0010506	regulation of autophagy	10/116	347/18866	5.65207e+09	0.00559054143750208	0.00430774757884579	533/9114/8992/155066/2626/5660/10670/22933/6774/9528	10	B
										GO:0055067	GO:0055067	monovalent inorganic cation homeostasis	7/116	159/18866	5.71825e+09	0.00559054143750208	0.00430774757884579	183/537/533/9114/8992/155066/730	7	B
										GO:0001569	GO:0001569	branching involved in blood vessel morphogenesis	4/116	36/18866	6.8659e+09	0.0062203931460674	0.00479307484149755	1282/1909/2022/8829	4	B
										GO:0031960	GO:0031960	response to corticosteroid	7/116	164/18866	6.95419e+09	0.0062203931460674	0.00479307484149755	1026/2022/2720/3490/5176/7538/677	7	B
										GO:0001938	GO:0001938	positive regulation of endothelial cell proliferation	6/116	113/18866	7.02031e+08	0.0062203931460674	0.00479307484149755	1012/6387/3481/8829/6774/406991	6	B
										GO:0035967	GO:0035967	cellular response to topologically incorrect protein	7/116	166/18866	7.50601e+09	0.0062203931460674	0.00479307484149755	9114/550/4189/4000/57414/6734/1861	7	B
										GO:0032869	GO:0032869	cellular response to insulin stimulus	8/116	226/18866	7.84436e+09	0.0062203931460674	0.00479307484149755	183/537/533/9114/8992/155066/3481/677	8	B
										GO:0044706	GO:0044706	multi-multicellular organism process	8/116	226/18866	7.84436e+09	0.0062203931460674	0.00479307484149755	183/231/3490/3726/23633/7076/406991/81671	8	B
										GO:0036295	GO:0036295	cellular response to increased oxygen levels	3/116	14/18866	7.84707e+09	0.0062203931460674	0.00479307484149755	537/9114/857	3	B
										GO:0051170	GO:0051170	import into nucleus	7/116	171/18866	9.04352e+09	0.00698016744496061	0.00537851293065496	183/1026/23633/4000/22931/6774/10628	7	B
										GO:0048660	GO:0048660	regulation of smooth muscle cell proliferation	7/116	173/18866	9.72626e+08	0.00716010753467046	0.00551716434652412	183/231/1012/1026/57447/6648/406991	7	B
										GO:1905065	GO:1905065	positive regulation of vascular smooth muscle cell differentiation	3/116	15/18866	9.76489e+09	0.00716010753467046	0.00551716434652412	2022/6648/406991	3	B
										GO:1904018	GO:1904018	positive regulation of vasculature development	8/116	235/18866	0.000102919395705342	0.00729787951965989	0.00562332346213139	694/10519/2022/2626/8829/6648/6774/406991	8	B
										GO:0048659	GO:0048659	smooth muscle cell proliferation	7/116	175/18866	0.000104504241331645	0.00729787951965989	0.00562332346213139	183/231/1012/1026/57447/6648/406991	7	B
										GO:0002698	GO:0002698	negative regulation of immune effector process	6/116	124/18866	0.000117469925036882	0.00801254163100407	0.00617400071124078	2/961/3105/3133/5654/7042	6	B
										GO:0006826	GO:0006826	iron ion transport	5/116	79/18866	0.000126377124290779	0.00823273138907067	0.00634366619137392	537/533/9114/8992/155066	5	B
										GO:0090287	GO:0090287	regulation of cellular response to growth factor stimulus	9/116	310/18866	0.0001273013153066	0.00823273138907067	0.00634366619137392	183/25805/857/2022/2626/5654/4052/23089/406991	9	B
										GO:0017015	GO:0017015	regulation of transforming growth factor beta receptor signaling pathway	6/116	127/18866	0.000133973458569241	0.00823273138907067	0.00634366619137392	25805/857/2022/5654/4052/23089	6	B
										GO:0002683	GO:0002683	negative regulation of immune system process	11/116	463/18866	0.000134023101352799	0.00823273138907067	0.00634366619137392	2/961/10519/6387/3105/3133/5654/7042/406991/7538/677	11	B
										GO:0001936	GO:0001936	regulation of endothelial cell proliferation	7/116	184/18866	0.000142734592813218	0.00823273138907067	0.00634366619137392	857/1012/6387/3481/8829/6774/406991	7	B
										GO:0002483	GO:0002483	antigen processing and presentation of endogenous peptide antigen	3/116	17/18866	0.000144632689914198	0.00823273138907067	0.00634366619137392	3105/3107/3133	3	B
										GO:0019885	GO:0019885	antigen processing and presentation of endogenous peptide antigen via MHC class I	3/116	17/18866	0.000144632689914198	0.00823273138907067	0.00634366619137392	3105/3107/3133	3	B
										GO:0000041	GO:0000041	transition metal ion transport	6/116	129/18866	0.000145960461040462	0.00823273138907067	0.00634366619137392	537/533/9114/8992/155066/7781	6	B
										GO:1903844	GO:1903844	regulation of cellular response to transforming growth factor beta stimulus	6/116	129/18866	0.000145960461040462	0.00823273138907067	0.00634366619137392	25805/857/2022/5654/4052/23089	6	B
										GO:1900153	GO:1900153	positive regulation of nuclear-transcribed mRNA catabolic process, deadenylation-dependent decay	3/116	18/18866	0.000172782287765508	0.00954168943835804	0.00735227348472184	7832/7538/677	3	B
										GO:0090092	GO:0090092	regulation of transmembrane receptor protein serine/threonine kinase signaling pathway	8/116	254/18866	0.000175673791227867	0.00954168943835804	0.00735227348472184	25805/857/2022/2626/5654/4052/23089/7042	8	B
										GO:0050671	GO:0050671	positive regulation of lymphocyte proliferation	6/116	136/18866	0.00019475787902406	0.0102487432897792	0.0078970882491991	1026/3105/3133/3481/3572/406991	6	B
										GO:0042326	GO:0042326	negative regulation of phosphorylation	11/116	484/18866	0.000197049560509984	0.0102487432897792	0.0078970882491991	183/857/1026/10519/2022/57447/8613/5998/22933/6774/406991	11	B
										GO:0030512	GO:0030512	negative regulation of transforming growth factor beta receptor signaling pathway	5/116	87/18866	0.000199264247327776	0.0102487432897792	0.0078970882491991	25805/857/5654/4052/23089	5	B
										GO:0032946	GO:0032946	positive regulation of mononuclear cell proliferation	6/116	137/18866	0.000202668636483871	0.0102487432897792	0.0078970882491991	1026/3105/3133/3481/3572/406991	6	B
										GO:0090382	GO:0090382	phagosome maturation	4/116	48/18866	0.000214277679399035	0.0106521429436842	0.0082079246685054	533/9114/8992/155066	4	B
										GO:1903845	GO:1903845	negative regulation of cellular response to transforming growth factor beta stimulus	5/116	89/18866	0.000221671860834158	0.0108360594637764	0.00834964009141997	25805/857/5654/4052/23089	5	B
										GO:0001935	GO:0001935	endothelial cell proliferation	7/116	199/18866	0.000231114210805675	0.0109635341485776	0.00844786470364319	857/1012/6387/3481/8829/6774/406991	7	B
										GO:0017038	GO:0017038	protein import	7/116	200/18866	0.000238295269356628	0.0109635341485776	0.00844786470364319	183/1026/23633/4000/6774/10440/10628	7	B
										GO:2000377	GO:2000377	regulation of reactive oxygen species metabolic process	7/116	200/18866	0.000238295269356628	0.0109635341485776	0.00844786470364319	183/857/961/1026/22933/6774/406991	7	B
										GO:1900151	GO:1900151	regulation of nuclear-transcribed mRNA catabolic process, deadenylation-dependent decay	3/116	20/18866	0.000239231566828834	0.0109635341485776	0.00844786470364319	7832/7538/677	3	B
										GO:0010718	GO:0010718	positive regulation of epithelial to mesenchymal transition	4/116	50/18866	0.000251227011035968	0.0110252480781377	0.0084954178849612	25805/2022/7042/406991	4	B
										GO:0043616	GO:0043616	keratinocyte proliferation	4/116	50/18866	0.000251227011035968	0.0110252480781377	0.0084954178849612	1012/406991/7538/677	4	B
										GO:0035296	GO:0035296	regulation of tube diameter	6/116	143/18866	0.00025561434344131	0.0110252480781377	0.0084954178849612	183/857/1909/59342/6648/406991	6	B
										GO:0097746	GO:0097746	regulation of blood vessel diameter	6/116	143/18866	0.00025561434344131	0.0110252480781377	0.0084954178849612	183/857/1909/59342/6648/406991	6	B
										GO:0035150	GO:0035150	regulation of tube size	6/116	144/18866	0.000265406780998326	0.0112817114299723	0.0086930336964669	183/857/1909/59342/6648/406991	6	B
										GO:0035966	GO:0035966	response to topologically incorrect protein	7/116	205/18866	0.000276949914308788	0.0116042014095382	0.00894152580482658	9114/550/4189/4000/57414/6734/1861	7	B
										GO:0046631	GO:0046631	alpha-beta T cell activation	6/116	146/18866	0.000285875746658868	0.0116541926113385	0.00898004613079615	1514/3105/3133/5660/6774/406991	6	B
										GO:0030641	GO:0030641	regulation of cellular pH	5/116	94/18866	0.000286089965228904	0.0116541926113385	0.00898004613079615	537/533/9114/8992/155066	5	B
										GO:0051384	GO:0051384	response to glucocorticoid	6/116	147/18866	0.000296564676092381	0.0119153999312185	0.00918131736943535	1026/2720/3490/5176/7538/677	6	B
										GO:0045766	GO:0045766	positive regulation of angiogenesis	7/116	208/18866	0.000302463998918771	0.0119882014706589	0.00923741402103274	694/10519/2022/2626/8829/6774/406991	7	B
										GO:0009612	GO:0009612	response to mechanical stimulus	7/116	209/18866	0.000311376429586876	0.0121455380767278	0.00935864850099041	183/7832/6387/2022/2626/4131/10628	7	B
										GO:0051152	GO:0051152	positive regulation of smooth muscle cell differentiation	3/116	22/18866	0.000320288244048429	0.0121455380767278	0.00935864850099041	2022/6648/406991	3	B
										GO:0050679	GO:0050679	positive regulation of epithelial cell proliferation	7/116	211/18866	0.000329834353613766	0.0121455380767278	0.00935864850099041	1012/6387/5654/3481/8829/6774/406991	7	B
										GO:0006606	GO:0006606	protein import into nucleus	6/116	150/18866	0.0003305251041325	0.0121455380767278	0.00935864850099041	183/1026/23633/4000/6774/10628	6	B
										GO:0070665	GO:0070665	positive regulation of leukocyte proliferation	6/116	150/18866	0.0003305251041325	0.0121455380767278	0.00935864850099041	1026/3105/3133/3481/3572/406991	6	B
										GO:0022409	GO:0022409	positive regulation of cell-cell adhesion	8/116	279/18866	0.000331279592955413	0.0121455380767278	0.00935864850099041	857/961/3105/3133/3481/3572/8613/406991	8	B
										GO:0006643	GO:0006643	membrane lipid metabolic process	7/116	212/18866	0.000339387128658213	0.0122891660290684	0.00946931988601926	1390/8560/2720/51604/8613/5660/57515	7	B
										GO:0050870	GO:0050870	positive regulation of T cell activation	7/116	214/18866	0.000359158784831095	0.0124158899431537	0.00956696599779313	857/961/3105/3133/3481/3572/406991	7	B
										GO:0051452	GO:0051452	intracellular pH reduction	4/116	55/18866	0.0003633598924367	0.0124158899431537	0.00956696599779313	533/9114/8992/155066	4	B
										GO:0032868	GO:0032868	response to insulin	8/116	283/18866	0.000364314666383835	0.0124158899431537	0.00956696599779313	183/537/533/9114/8992/155066/3481/677	8	B
										GO:0007035	GO:0007035	vacuolar acidification	3/116	23/18866	0.000366684827158401	0.0124158899431537	0.00956696599779313	9114/8992/155066	3	B
										GO:1900017	GO:1900017	positive regulation of cytokine production involved in inflammatory response	3/116	23/18866	0.000366684827158401	0.0124158899431537	0.00956696599779313	23633/6774/406991	3	B
										GO:0001666	GO:0001666	response to hypoxia	9/116	359/18866	0.000377506910758143	0.0124158899431537	0.00956696599779313	857/6387/1909/4000/22933/7042/25828/406991/677	9	B
										GO:0007178	GO:0007178	transmembrane receptor protein serine/threonine kinase signaling pathway	9/116	359/18866	0.000377506910758143	0.0124158899431537	0.00956696599779313	25805/857/2022/2626/5654/4052/23089/7042/406991	9	B
										GO:0014065	GO:0014065	phosphatidylinositol 3-kinase signaling	6/116	154/18866	0.00038046652929114	0.0124158899431537	0.00956696599779313	183/22933/7042/219699/406991/677	6	B
										GO:0036503	GO:0036503	ERAD pathway	5/116	100/18866	0.000381096333377956	0.0124158899431537	0.00956696599779313	550/857/4189/57414/1861	5	B
										GO:0062197	GO:0062197	NA	9/116	360/18866	0.000385218542389015	0.0124158899431537	0.00956696599779313	231/857/2626/84557/5660/22933/6648/406991/677	9	B
										GO:0042102	GO:0042102	positive regulation of T cell proliferation	5/116	101/18866	0.000398998093900633	0.0127202327109843	0.0098014749153851	3105/3133/3481/3572/406991	5	B
										GO:0072593	GO:0072593	reactive oxygen species metabolic process	8/116	288/18866	0.000409338264980062	0.0128803589426169	0.00992485891930249	183/857/961/1026/22933/6648/6774/406991	8	B
										GO:0001933	GO:0001933	negative regulation of protein phosphorylation	10/116	444/18866	0.000416512741124137	0.0128803589426169	0.00992485891930249	183/857/1026/10519/2022/57447/8613/5998/22933/406991	10	B
										GO:0019883	GO:0019883	antigen processing and presentation of endogenous antigen	3/116	24/18866	0.000417195397050326	0.0128803589426169	0.00992485891930249	3105/3107/3133	3	B
										GO:0060485	GO:0060485	mesenchyme development	8/116	290/18866	0.000428570741244611	0.0130711926039213	0.0100719042907815	25805/1909/2022/2626/8829/7042/406991/677	8	B
										GO:0006885	GO:0006885	regulation of pH	5/116	103/18866	0.000436699754743073	0.0130711926039213	0.0100719042907815	537/533/9114/8992/155066	5	B
										GO:0007566	GO:0007566	embryo implantation	4/116	58/18866	0.000445659481892988	0.0130711926039213	0.0100719042907815	3490/7076/406991/81671	4	B
										GO:1900408	GO:1900408	negative regulation of cellular response to oxidative stress	4/116	58/18866	0.000445659481892988	0.0130711926039213	0.0100719042907815	2626/5660/6648/406991	4	B
										GO:1903202	GO:1903202	negative regulation of oxidative stress-induced cell death	4/116	58/18866	0.000445659481892988	0.0130711926039213	0.0100719042907815	2626/5660/6648/406991	4	B
										GO:0003300	GO:0003300	cardiac muscle hypertrophy	5/116	104/18866	0.000456528320719114	0.013183621990579	0.0101585358672719	183/2626/3572/4000/406991	5	B
										GO:0034976	GO:0034976	response to endoplasmic reticulum stress	8/116	294/18866	0.000469243392935723	0.013183621990579	0.0101585358672719	9114/550/857/4189/4000/57414/6734/1861	8	B
										GO:0014829	GO:0014829	vascular smooth muscle contraction	3/116	25/18866	0.000471967374364403	0.013183621990579	0.0101585358672719	183/1909/406991	3	B
										GO:0060575	GO:0060575	intestinal epithelial cell differentiation	3/116	25/18866	0.000471967374364403	0.013183621990579	0.0101585358672719	1026/2626/3572	3	B
										GO:1905564	GO:1905564	positive regulation of vascular endothelial cell proliferation	3/116	25/18866	0.000471967374364403	0.013183621990579	0.0101585358672719	3481/6774/406991	3	B
										GO:0036293	GO:0036293	response to decreased oxygen levels	9/116	371/18866	0.000478979942110982	0.0132532846246369	0.0102122138601021	857/6387/1909/4000/22933/7042/25828/406991/677	9	B
										GO:1902883	GO:1902883	negative regulation of response to oxidative stress	4/116	60/18866	0.000507406792123717	0.0138677448380097	0.0106856813276174	2626/5660/6648/406991	4	B
										GO:0006665	GO:0006665	sphingolipid metabolic process	6/116	163/18866	0.000514425028351826	0.0138677448380097	0.0106856813276174	1390/8560/2720/8613/5660/57515	6	B
										GO:0014897	GO:0014897	striated muscle hypertrophy	5/116	107/18866	0.000520099533645096	0.0138677448380097	0.0106856813276174	183/2626/3572/4000/406991	5	B
										GO:1903426	GO:1903426	regulation of reactive oxygen species biosynthetic process	5/116	107/18866	0.000520099533645096	0.0138677448380097	0.0106856813276174	183/857/961/6774/406991	5	B
										GO:0006979	GO:0006979	response to oxidative stress	10/116	458/18866	0.000530543082902233	0.0140187645238941	0.010802048354586	2626/84557/5445/5660/22933/6648/1861/25828/10628/406991	10	B
										GO:0097191	GO:0097191	extrinsic apoptotic signaling pathway	7/116	230/18866	0.000552851659741328	0.014477802839476	0.0111557567054947	183/857/10519/4000/8829/7042/219699	7	B
										GO:0014896	GO:0014896	muscle hypertrophy	5/116	109/18866	0.000566032795732389	0.0146918069901159	0.0113206559146478	183/2626/3572/4000/406991	5	B
										GO:0045824	GO:0045824	negative regulation of innate immune response	4/116	62/18866	0.00057501202691139	0.0147939497800974	0.0113993612352609	2/3105/3133/406991	4	B
										GO:0019882	GO:0019882	antigen processing and presentation	7/116	232/18866	0.000581992909996042	0.0148433496088556	0.0114374258834005	10121/1514/10540/3105/3107/3133/5660	7	B
										GO:0003148	GO:0003148	outflow tract septum morphogenesis	3/116	27/18866	0.000594869719535427	0.0149661945042559	0.0115320830479435	2022/8829/7042	3	B
										GO:2001234	GO:2001234	negative regulation of apoptotic signaling pathway	7/116	233/18866	0.000597014918853712	0.0149661945042559	0.0115320830479435	6387/2626/4000/8829/6648/219699/406991	7	B
										GO:0071453	GO:0071453	cellular response to oxygen levels	7/116	235/18866	0.000627984008715123	0.0154779588030375	0.0119264189890435	537/9114/857/4000/22933/406991/677	7	B
										GO:1903039	GO:1903039	positive regulation of leukocyte cell-cell adhesion	7/116	235/18866	0.000627984008715123	0.0154779588030375	0.0119264189890435	857/961/3105/3133/3481/3572/406991	7	B
										GO:0030856	GO:0030856	regulation of epithelial cell differentiation	6/116	171/18866	0.000662008982176529	0.0159754034021654	0.0123097209986	694/857/1514/406991/7538/677	6	B
										GO:1905063	GO:1905063	regulation of vascular smooth muscle cell differentiation	3/116	28/18866	0.00066327953045823	0.0159754034021654	0.0123097209986	2022/6648/406991	3	B
										GO:0016236	GO:0016236	macroautophagy	8/116	310/18866	0.000664507062756285	0.0159754034021654	0.0123097209986	533/9114/8992/155066/550/84557/10670/81671	8	B
										GO:0003279	GO:0003279	cardiac septum development	5/116	114/18866	0.00069418024123734	0.0165530946955213	0.0127548564650113	2022/2626/4052/8829/7042	5	B
										GO:2000378	GO:2000378	negative regulation of reactive oxygen species metabolic process	4/116	66/18866	0.000729017777895393	0.0172436221174773	0.0132869369197064	857/22933/6774/406991	4	B
										GO:0010634	GO:0010634	positive regulation of epithelial cell migration	6/116	176/18866	0.000769682100220655	0.017801871116281	0.0137170912795074	183/10519/8829/8613/7042/406991	6	B
										GO:0036498	GO:0036498	IRE1-mediated unfolded protein response	4/116	67/18866	0.000771658763353281	0.017801871116281	0.0137170912795074	9114/4189/4000/6734	4	B
										GO:1900015	GO:1900015	regulation of cytokine production involved in inflammatory response	4/116	67/18866	0.000771658763353281	0.017801871116281	0.0137170912795074	23633/23646/6774/406991	4	B
										GO:0042493	GO:0042493	response to drug	9/116	397/18866	0.000776897205211036	0.017801871116281	0.0137170912795074	1026/2022/2626/4131/6652/6774/7042/25828/10628	9	B
										GO:0002478	GO:0002478	antigen processing and presentation of exogenous peptide antigen	6/116	177/18866	0.000792752388469306	0.0180243624448099	0.013888530216594	10121/1514/10540/3105/3107/3133	6	B
										GO:0007569	GO:0007569	cell aging	5/116	118/18866	0.000811414049777068	0.018240405681288	0.0140550006272455	1026/2022/4000/54708/406991	5	B
										GO:0003209	GO:0003209	cardiac atrium morphogenesis	3/116	30/18866	0.000814692514234139	0.018240405681288	0.0140550006272455	2022/2626/7042	3	B
										GO:0016049	GO:0016049	cell growth	10/116	490/18866	0.000890837088017287	0.0197941301451114	0.0152522107493869	183/694/1026/10519/6387/2626/3490/4131/8829/7042	10	B
										GO:0070371	GO:0070371	ERK1 and ERK2 cascade	8/116	325/18866	0.000902708382953074	0.0199060259385679	0.0153384311698477	183/537/10519/2626/57447/8829/406991/677	8	B
										GO:0002534	GO:0002534	cytokine production involved in inflammatory response	4/116	70/18866	0.00091013318636387	0.0199060259385679	0.0153384311698477	23633/23646/6774/406991	4	B
										GO:0090288	GO:0090288	negative regulation of cellular response to growth factor stimulus	6/116	182/18866	0.000916233720322762	0.0199060259385679	0.0153384311698477	183/25805/857/5654/4052/23089	6	B
										GO:1903037	GO:1903037	regulation of leukocyte cell-cell adhesion	8/116	329/18866	0.000976613018217826	0.0210618086943594	0.0162290104497962	857/961/6387/3105/3133/3481/3572/406991	8	B
										GO:0060317	GO:0060317	cardiac epithelial to mesenchymal transition	3/116	32/18866	0.000986430427879115	0.0211182514231346	0.0162725019489547	2022/7042/406991	3	B
										GO:0019884	GO:0019884	antigen processing and presentation of exogenous antigen	6/116	185/18866	0.000997129060611268	0.0211926053244409	0.0163297947607353	10121/1514/10540/3105/3107/3133	6	B
										GO:0060562	GO:0060562	epithelial tube morphogenesis	8/116	331/18866	0.00101534345138398	0.0214244772871166	0.016508461871423	183/1282/1909/2022/2626/8829/7042/406991	8	B
										GO:2001233	GO:2001233	regulation of apoptotic signaling pathway	9/116	413/18866	0.00102560407270804	0.0214864053232335	0.0165561800308584	183/857/6387/2626/4000/8829/6648/219699/406991	9	B
										GO:0050863	GO:0050863	regulation of T cell activation	8/116	332/18866	0.00103516515518447	0.021532903547206	0.0165920088703326	857/961/1209/3105/3133/3481/3572/406991	8	B
										GO:0030968	GO:0030968	endoplasmic reticulum unfolded protein response	5/116	125/18866	0.00105131592339682	0.021563004219041	0.0166152027054322	9114/4189/4000/57414/6734	5	B
										GO:0043500	GO:0043500	muscle adaptation	5/116	125/18866	0.00105131592339682	0.021563004219041	0.0166152027054322	183/2628/3572/4000/406991	5	B
										GO:0010611	GO:0010611	regulation of cardiac muscle hypertrophy	4/116	73/18866	0.00106524602233233	0.0216969901631995	0.0167184445171602	183/3572/4000/406991	4	B
										GO:1905048	GO:1905048	regulation of metallopeptidase activity	3/116	33/18866	0.0010802355876923	0.0218505584738036	0.0168367753667904	6774/7076/406991	3	B
										GO:0003018	GO:0003018	vascular process in circulatory system	6/116	190/18866	0.00114404375940689	0.022982742098222	0.0177091705223259	183/857/1909/59342/6648/406991	6	B
										GO:0001558	GO:0001558	regulation of cell growth	9/116	420/18866	0.00115304036133044	0.023005900542736	0.0177270150789578	183/694/1026/10519/6387/3490/4131/8829/7042	9	B
										GO:1903409	GO:1903409	reactive oxygen species biosynthetic process	5/116	128/18866	0.00116881025759882	0.0231629762536308	0.0178480485281983	183/857/961/6774/406991	5	B
										GO:0048015	GO:0048015	phosphatidylinositol-mediated signaling	6/116	192/18866	0.00120724593569814	0.0236605931437182	0.0182314832951937	183/22933/7042/219699/406991/677	6	B
										GO:0002576	GO:0002576	platelet degranulation	5/116	129/18866	0.00121005420100843	0.0236605931437182	0.0182314832951937	2/3481/5660/7042/7076	5	B
										GO:0014743	GO:0014743	regulation of muscle hypertrophy	4/116	76/18866	0.00123804060459509	0.0240475039289893	0.0185296143469198	183/3572/4000/406991	4	B
										GO:0050727	GO:0050727	regulation of inflammatory response	9/116	425/18866	0.00125169501723309	0.0241527729312148	0.0186107285457025	183/961/3133/3572/23633/23646/5176/6774/406991	9	B
										GO:0031330	GO:0031330	negative regulation of cellular catabolic process	7/116	265/18866	0.00126570446454269	0.024246585685208	0.0186830152228333	2626/10670/22933/6774/7076/406991/7538	7	B
										GO:0048002	GO:0048002	antigen processing and presentation of peptide antigen	6/116	194/18866	0.00127309041783909	0.024246585685208	0.0186830152228333	10121/1514/10540/3105/3107/3133	6	B
										GO:0060411	GO:0060411	cardiac septum morphogenesis	4/116	77/18866	0.00129974820896751	0.0244369326724469	0.0188296855914524	2022/2626/8829/7042	4	B
										GO:1903201	GO:1903201	regulation of oxidative stress-induced cell death	4/116	77/18866	0.00129974820896751	0.0244369326724469	0.0188296855914524	2626/5660/6648/406991	4	B
										GO:0010595	GO:0010595	positive regulation of endothelial cell migration	5/116	132/18866	0.00134025978452975	0.0249054355852927	0.0191906868130793	183/10519/8829/8613/406991	5	B
										GO:0048017	GO:0048017	inositol lipid-mediated signaling	6/116	196/18866	0.00134164978604713	0.0249054355852927	0.0191906868130793	183/22933/7042/219699/406991/677	6	B
										GO:0030433	GO:0030433	ubiquitin-dependent ERAD pathway	4/116	78/18866	0.00136357472575387	0.0249960291914756	0.0192604930012734	550/857/4189/57414	4	B
										GO:0042310	GO:0042310	vasoconstriction	4/116	78/18866	0.00136357472575387	0.0249960291914756	0.0192604930012734	183/857/1909/406991	4	B
										GO:0031348	GO:0031348	negative regulation of defense response	7/116	269/18866	0.00137941505384145	0.025091203825102	0.0193338290640063	2/3105/3133/5654/5176/22933/406991	7	B
										GO:0090101	GO:0090101	negative regulation of transmembrane receptor protein serine/threonine kinase signaling pathway	5/116	133/18866	0.00138587624264116	0.025091203825102	0.0193338290640063	25805/857/5654/4052/23089	5	B
										GO:0003230	GO:0003230	cardiac atrium development	3/116	36/18866	0.00139483714377392	0.0250985113048399	0.0193394597848408	2022/2626/7042	3	B
										GO:0006913	GO:0006913	nucleocytoplasmic transport	8/116	354/18866	0.00155576468002823	0.0278146714006687	0.0214323755081866	183/1026/23633/4000/10482/22931/6774/10628	8	B
										GO:0022407	GO:0022407	regulation of cell-cell adhesion	9/116	439/18866	0.00156475307913752	0.0278146714006687	0.0214323755081866	857/961/6387/3105/3133/3481/3572/8613/406991	9	B
										GO:0034504	GO:0034504	protein localization to nucleus	7/116	277/18866	0.00163073698469673	0.0283092767039283	0.0218134897207221	183/1026/23633/4000/6774/1861/10628	7	B
										GO:0045647	GO:0045647	negative regulation of erythrocyte differentiation	2/116	10/18866	0.00163316018413873	0.0283092767039283	0.0218134897207221	7538/677	2	B
										GO:0051169	GO:0051169	nuclear transport	8/116	357/18866	0.00164049123883557	0.0283092767039283	0.0218134897207221	183/1026/23633/4000/10482/22931/6774/10628	8	B
										GO:0051251	GO:0051251	positive regulation of lymphocyte activation	8/116	357/18866	0.00164049123883557	0.0283092767039283	0.0218134897207221	857/961/1026/3105/3133/3481/3572/406991	8	B
										GO:0022617	GO:0022617	extracellular matrix disassembly	4/116	82/18866	0.0016408377223552	0.0283092767039283	0.0218134897207221	2/1514/5654/7076	4	B
										GO:0043491	GO:0043491	protein kinase B signaling	7/116	278/18866	0.0016645054377894	0.0285496751405632	0.0219987268386201	10519/2022/2626/3481/22933/406991/677	7	B
										GO:0001570	GO:0001570	vasculogenesis	4/116	83/18866	0.0017158339819951	0.0292589597046024	0.0225452604610984	857/2022/3726/677	4	B
										GO:0070997	GO:0070997	neuron death	8/116	360/18866	0.00172883890580205	0.029310315090852	0.0225848319486279	7832/8829/51604/5176/6648/6774/7042/219699	8	B
										GO:0010837	GO:0010837	regulation of keratinocyte proliferation	3/116	39/18866	0.00176161057183549	0.0295245931839627	0.0227499422419897	406991/7538/677	3	B
										GO:0035886	GO:0035886	vascular smooth muscle cell differentiation	3/116	39/18866	0.00176161057183549	0.0295245931839627	0.0227499422419897	2022/6648/406991	3	B
										GO:0046425	GO:0046425	regulation of JAK-STAT cascade	5/116	142/18866	0.00184960700748967	0.0306963522510829	0.0236528319425324	183/231/857/3572/6774	5	B
										GO:0007159	GO:0007159	leukocyte cell-cell adhesion	8/116	364/18866	0.00185245630700364	0.0306963522510829	0.0236528319425324	857/961/6387/3105/3133/3481/3572/406991	8	B
										GO:0010507	GO:0010507	negative regulation of autophagy	4/116	85/18866	0.00187290961680983	0.0307230767048371	0.0236734242594381	2626/10670/22933/6774	4	B
										GO:0010631	GO:0010631	epithelial cell migration	8/116	365/18866	0.00188442719627907	0.0307230767048371	0.0236734242594381	183/1012/10519/8829/8613/5176/7042/406991	8	B
										GO:0010613	GO:0010613	positive regulation of cardiac muscle hypertrophy	3/116	40/18866	0.00189596893405234	0.0307230767048371	0.0236734242594381	183/3572/406991	3	B
										GO:1903427	GO:1903427	negative regulation of reactive oxygen species biosynthetic process	3/116	40/18866	0.00189596893405234	0.0307230767048371	0.0236734242594381	857/6774/406991	3	B
										GO:0043542	GO:0043542	endothelial cell migration	7/116	286/18866	0.00195468638980979	0.0308243827338142	0.0237514848204637	183/1012/10519/8829/8613/5176/406991	7	B
										GO:0097756	GO:0097756	negative regulation of blood vessel diameter	4/116	86/18866	0.00195506471046001	0.0308243827338142	0.0237514848204637	183/857/1909/406991	4	B
										GO:0090132	GO:0090132	epithelium migration	8/116	368/18866	0.00198296557520822	0.0308243827338142	0.0237514848204637	183/1012/10519/8829/8613/5176/7042/406991	8	B
										GO:0014820	GO:0014820	tonic smooth muscle contraction	2/116	11/18866	0.00198807285791826	0.0308243827338142	0.0237514848204637	183/1909	2	B
										GO:0033483	GO:0033483	gas homeostasis	2/116	11/18866	0.00198807285791826	0.0308243827338142	0.0237514848204637	857/6648	2	B
										GO:0061299	GO:0061299	retina vasculature morphogenesis in camera-type eye	2/116	11/18866	0.00198807285791826	0.0308243827338142	0.0237514848204637	1282/8829	2	B
										GO:0070106	GO:0070106	interleukin-27-mediated signaling pathway	2/116	11/18866	0.00198807285791826	0.0308243827338142	0.0237514848204637	3572/6774	2	B
										GO:0070757	GO:0070757	interleukin-35-mediated signaling pathway	2/116	11/18866	0.00198807285791826	0.0308243827338142	0.0237514848204637	3572/6774	2	B
										GO:1901215	GO:1901215	negative regulation of neuron death	6/116	212/18866	0.00199680624596819	0.0308243827338142	0.0237514848204637	7832/8829/5176/6648/6774/219699	6	B
										GO:0014742	GO:0014742	positive regulation of muscle hypertrophy	3/116	41/18866	0.00203654987933876	0.0308370419254218	0.0237612392606387	183/3572/406991	3	B
										GO:0051453	GO:0051453	regulation of intracellular pH	4/116	87/18866	0.00203968160024952	0.0308370419254218	0.0237612392606387	533/9114/8992/155066	4	B
										GO:1904705	GO:1904705	regulation of vascular smooth muscle cell proliferation	4/116	87/18866	0.00203968160024952	0.0308370419254218	0.0237612392606387	183/1026/6648/406991	4	B
										GO:1990874	GO:1990874	vascular smooth muscle cell proliferation	4/116	87/18866	0.00203968160024952	0.0308370419254218	0.0237612392606387	183/1026/6648/406991	4	B
										GO:0034620	GO:0034620	cellular response to unfolded protein	5/116	146/18866	0.00208854925112157	0.0314139228386644	0.02420575029505	9114/4189/4000/57414/6734	5	B
										GO:0014068	GO:0014068	positive regulation of phosphatidylinositol 3-kinase signaling	4/116	88/18866	0.00212679783374993	0.0318260104407579	0.0245232811442594	183/7042/219699/406991	4	B
										GO:0055123	GO:0055123	digestive system development	5/116	147/18866	0.00215164729953808	0.0320344240078436	0.0246838725733811	1026/2626/3481/3572/7042	5	B
										GO:0090130	GO:0090130	tissue migration	8/116	374/18866	0.00219223519985215	0.0324738678846785	0.025022482584171	183/1012/10519/8829/8613/5176/7042/406991	8	B
										GO:0071901	GO:0071901	negative regulation of protein serine/threonine kinase activity	5/116	148/18866	0.00221612570328604	0.032504251285722	0.0250458942740306	183/857/1026/10519/5998	5	B
										GO:0055006	GO:0055006	cardiac cell development	4/116	89/18866	0.00221645082071067	0.032504251285722	0.0250458942740306	183/2626/4000/406991	4	B
										GO:0046427	GO:0046427	positive regulation of JAK-STAT cascade	4/116	90/18866	0.00230867782600561	0.0325323571817457	0.0250675510503735	183/231/3572/6774	4	B
										GO:0045773	GO:0045773	positive regulation of axon extension	3/116	43/18866	0.00233677526681814	0.0325323571817457	0.0250675510503735	6387/4131/8829	3	B
										GO:0050670	GO:0050670	regulation of lymphocyte proliferation	6/116	219/18866	0.00234951069381435	0.0325323571817457	0.0250675510503735	1026/3105/3133/3481/3572/406991	6	B
										GO:0001976	GO:0001976	neurological system process involved in regulation of systemic arterial blood pressure	2/116	12/18866	0.00237611636156358	0.0325323571817457	0.0250675510503735	183/6648	2	B
										GO:0003334	GO:0003334	keratinocyte development	2/116	12/18866	0.00237611636156358	0.0325323571817457	0.0250675510503735	23022/5660	2	B
										GO:0008298	GO:0008298	intracellular mRNA localization	2/116	12/18866	0.00237611636156358	0.0325323571817457	0.0250675510503735	7538/677	2	B
										GO:0038063	GO:0038063	collagen-activated tyrosine kinase receptor signaling pathway	2/116	12/18866	0.00237611636156358	0.0325323571817457	0.0250675510503735	1282/1284	2	B
										GO:0060213	GO:0060213	positive regulation of nuclear-transcribed mRNA poly(A) tail shortening	2/116	12/18866	0.00237611636156358	0.0325323571817457	0.0250675510503735	7832/7538	2	B
										GO:0070278	GO:0070278	extracellular matrix constituent secretion	2/116	12/18866	0.00237611636156358	0.0325323571817457	0.0250675510503735	183/2022	2	B
										GO:0071472	GO:0071472	cellular response to salt stress	2/116	12/18866	0.00237611636156358	0.0325323571817457	0.0250675510503735	231/677	2	B
										GO:0071679	GO:0071679	commissural neuron axon guidance	2/116	12/18866	0.00237611636156358	0.0325323571817457	0.0250675510503735	4684/8829	2	B
										GO:0071712	GO:0071712	ER-associated misfolded protein catabolic process	2/116	12/18866	0.00237611636156358	0.0325323571817457	0.0250675510503735	550/1861	2	B
										GO:1900115	GO:1900115	extracellular regulation of signal transduction	2/116	12/18866	0.00237611636156358	0.0325323571817457	0.0250675510503735	4043/4052	2	B
										GO:1900116	GO:1900116	extracellular negative regulation of signal transduction	2/116	12/18866	0.00237611636156358	0.0325323571817457	0.0250675510503735	4043/4052	2	B
										GO:0045682	GO:0045682	regulation of epidermis development	4/116	91/18866	0.00240351596274058	0.0325323571817457	0.0250675510503735	1514/7042/7538/677	4	B
										GO:0060333	GO:0060333	interferon-gamma-mediated signaling pathway	4/116	91/18866	0.00240351596274058	0.0325323571817457	0.0250675510503735	3105/3107/3133/4684	4	B
										GO:0010256	GO:0010256	endomembrane system organization	9/116	468/18866	0.00241381167528135	0.0325323571817457	0.0250675510503735	857/8560/4000/5660/22931/5862/7042/1861/81671	9	B
										GO:1904892	GO:1904892	regulation of STAT cascade	5/116	151/18866	0.00241802041105372	0.0325323571817457	0.0250675510503735	183/231/857/3572/6774	5	B
										GO:0002064	GO:0002064	epithelial cell development	6/116	221/18866	0.002458408560352	0.0327750559432383	0.0252545606654342	231/1026/2022/3572/23022/5660	6	B
										GO:0032944	GO:0032944	regulation of mononuclear cell proliferation	6/116	221/18866	0.002458408560352	0.0327750559432383	0.0252545606654342	1026/3105/3133/3481/3572/406991	6	B
										GO:0044091	GO:0044091	membrane biogenesis	3/116	44/18866	0.00249661136182658	0.0330425198654461	0.0254606528796141	857/5660/57515	3	B
										GO:1900407	GO:1900407	regulation of cellular response to oxidative stress	4/116	92/18866	0.00250100218551962	0.0330425198654461	0.0254606528796141	2626/5660/6648/406991	4	B
										GO:0031667	GO:0031667	response to nutrient levels	9/116	473/18866	0.00259160288464035	0.0337844303840012	0.0260323261738298	1026/2626/4131/84557/10670/22933/6652/25828/7538	9	B
										GO:0002532	GO:0002532	production of molecular mediator involved in inflammatory response	4/116	93/18866	0.00260117328386757	0.0337844303840012	0.0260323261738298	23633/23646/6774/406991	4	B
										GO:1904894	GO:1904894	positive regulation of STAT cascade	4/116	93/18866	0.00260117328386757	0.0337844303840012	0.0260323261738298	183/231/3572/6774	4	B
										GO:0010632	GO:0010632	regulation of epithelial cell migration	7/116	301/18866	0.00260323261738298	0.0337844303840012	0.0260323261738298	183/10519/8829/8613/5176/7042/406991	7	B
										GO:0003197	GO:0003197	endocardial cushion development	3/116	45/18866	0.00266305341047604	0.0340834232973057	0.0262627128032427	2022/2626/7042	3	B
										GO:0034198	GO:0034198	cellular response to amino acid starvation	3/116	45/18866	0.00266305341047604	0.0340834232973057	0.0262627128032427	1026/84557/10670	3	B
										GO:0045616	GO:0045616	regulation of keratinocyte differentiation	3/116	45/18866	0.00266305341047604	0.0340834232973057	0.0262627128032427	1514/7538/677	3	B
										GO:0010660	GO:0010660	regulation of muscle cell apoptotic process	4/116	94/18866	0.00270406587580707	0.0340834232973057	0.0262627128032427	183/2626/6648/406991	4	B
										GO:0045778	GO:0045778	positive regulation of ossification	4/116	94/18866	0.00270406587580707	0.0340834232973057	0.0262627128032427	537/3572/7042/406991	4	B
										GO:0030509	GO:0030509	BMP signaling pathway	5/116	155/18866	0.00270761596599803	0.0340834232973057	0.0262627128032427	2022/2626/5654/7042/406991	5	B
										GO:0048754	GO:0048754	branching morphogenesis of an epithelial tube	5/116	155/18866	0.00270761596599803	0.0340834232973057	0.0262627128032427	183/1282/1909/2022/8829	5	B
										GO:0014706	GO:0014706	striated muscle tissue development	8/116	389/18866	0.00279195471269982	0.0346256227136818	0.0266805002839826	183/7832/857/2022/2626/4000/22933/7042	8	B
										GO:0016264	GO:0016264	gap junction assembly	2/116	13/18866	0.00279687695781881	0.0346256227136818	0.0266805002839826	183/857	2	B
										GO:0031953	GO:0031953	negative regulation of protein autophosphorylation	2/116	13/18866	0.00279687695781881	0.0346256227136818	0.0266805002839826	857/2022	2	B
										GO:0060337	GO:0060337	type I interferon signaling pathway	4/116	95/18866	0.00280971640158755	0.0346256227136818	0.0266805002839826	3105/3107/3133/406991	4	B
										GO:0071357	GO:0071357	cellular response to type I interferon	4/116	95/18866	0.00280971640158755	0.0346256227136818	0.0266805002839826	3105/3107/3133/406991	4	B
										GO:0042692	GO:0042692	muscle cell differentiation	8/116	390/18866	0.00283608269690539	0.0346606195127277	0.0267074667912597	183/2022/2626/3481/4000/23646/6648/406991	8	B
										GO:0032570	GO:0032570	response to progesterone	3/116	46/18866	0.00283619116367359	0.0346606195127277	0.0267074667912597	857/7042/10628	3	B
										GO:0001667	GO:0001667	ameboidal-type cell migration	9/116	481/18866	0.00289758488395272	0.0352639687329184	0.027172372770677	183/1012/10519/8829/8613/5176/7042/7076/406991	9	B
										GO:0048762	GO:0048762	mesenchymal cell differentiation	6/116	229/18866	0.0029324015623278	0.035494589708224	0.0273500759429207	25805/1909/2022/8829/7042/406991	6	B
										GO:0035051	GO:0035051	cardiocyte differentiation	5/116	158/18866	0.0029407382540397	0.035494589708224	0.0273500759429207	183/2626/4000/7042/406991	5	B
										GO:0051150	GO:0051150	regulation of smooth muscle cell differentiation	3/116	47/18866	0.00301611199941055	0.0359730204559935	0.0277187269793881	2022/6648/406991	3	B
										GO:0050777	GO:0050777	negative regulation of immune response	5/116	159/18866	0.00302157430230021	0.0359730204559935	0.0277187269793881	2/3105/3133/7042/406991	5	B
										GO:1902600	GO:1902600	proton transmembrane transport	5/116	159/18866	0.00302157430230021	0.0359730204559935	0.0277187269793881	537/533/9114/8992/155066	5	B
										GO:0036473	GO:0036473	cell death in response to oxidative stress	4/116	97/18866	0.00302943609022516	0.0359730204559935	0.0277187269793881	2626/5660/6648/406991	4	B
										GO:0010657	GO:0010657	muscle cell apoptotic process	4/116	98/18866	0.00314357719036347	0.037177870561839	0.0286471147186349	183/2626/6648/406991	4	B
										GO:0009743	GO:0009743	response to carbohydrate	6/116	233/18866	0.00319358569396479	0.0374267270849032	0.0288388691482719	2626/4131/5176/25828/10628/677	6	B
										GO:0014911	GO:0014911	positive regulation of smooth muscle cell migration	3/116	48/18866	0.00320290095407798	0.0374267270849032	0.0288388691482719	183/8829/406991	3	B
										GO:1990928	GO:1990928	response to amino acid starvation	3/116	48/18866	0.00320290095407798	0.0374267270849032	0.0288388691482719	1026/84557/10670	3	B
										GO:0060211	GO:0060211	regulation of nuclear-transcribed mRNA poly(A) tail shortening	2/116	14/18866	0.003249944668404	0.0375035243777522	0.02889804469612	7832/7538	2	B
										GO:0090399	GO:0090399	replicative senescence	2/116	14/18866	0.003249944668404	0.0375035243777522	0.02889804469612	1026/406991	2	B
										GO:0010717	GO:0010717	regulation of epithelial to mesenchymal transition	4/116	99/18866	0.00326062008739407	0.0375035243777522	0.02889804469612	25805/2022/7042/406991	4	B
										GO:0034340	GO:0034340	response to type I interferon	4/116	99/18866	0.00326062008739407	0.0375035243777522	0.02889804469612	3105/3107/3133/406991	4	B
										GO:2001236	GO:2001236	regulation of extrinsic apoptotic signaling pathway	5/116	162/18866	0.00327371823873277	0.0375070921648564	0.0289007938263128	183/857/4000/8829/219699	5	B
										GO:0007259	GO:0007259	JAK-STAT cascade	5/116	164/18866	0.00345002249697743	0.0393732139441043	0.0303387192341206	183/231/857/3572/6774	5	B
										GO:1902882	GO:1902882	regulation of response to oxidative stress	4/116	101/18866	0.00350355290978711	0.0398291499395566	0.0306900371167398	2626/5660/6648/406991	4	B
										GO:0010594	GO:0010594	regulation of endothelial cell migration	6/116	238/18866	0.00354406057242114	0.0400201578000601	0.0308372167160368	183/10519/8829/8613/5176/406991	6	B
										GO:0045646	GO:0045646	regulation of erythrocyte differentiation	3/116	50/18866	0.00359741184340092	0.0400201578000601	0.0308372167160368	6774/7538/677	3	B
										GO:0061014	GO:0061014	positive regulation of mRNA catabolic process	3/116	50/18866	0.00359741184340092	0.0400201578000601	0.0308372167160368	7832/7538/677	3	B
										GO:0101023	GO:0101023	vascular endothelial cell proliferation	3/116	50/18866	0.00359741184340092	0.0400201578000601	0.0308372167160368	3481/6774/406991	3	B
										GO:1905562	GO:1905562	regulation of vascular endothelial cell proliferation	3/116	50/18866	0.00359741184340092	0.0400201578000601	0.0308372167160368	3481/6774/406991	3	B
										GO:0002696	GO:0002696	positive regulation of leukocyte activation	8/116	406/18866	0.00361924087699699	0.0400201578000601	0.0308372167160368	857/961/1026/3105/3133/3481/3572/406991	8	B
										GO:0043502	GO:0043502	regulation of muscle adaptation	4/116	102/18866	0.00362951311790521	0.0400201578000601	0.0308372167160368	183/3572/4000/406991	4	B
										GO:0060840	GO:0060840	artery development	4/116	102/18866	0.00362951311790521	0.0400201578000601	0.0308372167160368	2022/4052/8829/7042	4	B
										GO:0070663	GO:0070663	regulation of leukocyte proliferation	6/116	240/18866	0.00369198333790867	0.0402738990621212	0.0310327350427528	1026/3105/3133/3481/3572/406991	6	B
										GO:1901214	GO:1901214	regulation of neuron death	7/116	321/18866	0.00371198417424089	0.0402738990621212	0.0310327350427528	7832/8829/5176/6648/6774/7042/219699	7	B
										GO:0042129	GO:0042129	regulation of T cell proliferation	5/116	167/18866	0.00372714796155731	0.0402738990621212	0.0310327350427528	3105/3133/3481/3572/406991	5	B
										GO:0006000	GO:0006000	fructose metabolic process	2/116	15/18866	0.00373491324408352	0.0402738990621212	0.0310327350427528	231/6652	2	B
										GO:0038065	GO:0038065	collagen-activated signaling pathway	2/116	15/18866	0.00373491324408352	0.0402738990621212	0.0310327350427528	1282/1284	2	B
										GO:0090594	GO:0090594	inflammatory response to wounding	2/116	15/18866	0.00373491324408352	0.0402738990621212	0.0310327350427528	7076/406991	2	B
										GO:0048661	GO:0048661	positive regulation of smooth muscle cell proliferation	4/116	103/18866	0.00375851567803297	0.0403799504896362	0.0311144521331667	183/231/1012/406991	4	B
										GO:0060537	GO:0060537	muscle tissue development	8/116	409/18866	0.00378313350713024	0.0404793469657208	0.031191041303283	183/7832/857/2022/2626/4000/22933/7042	8	B
										GO:0035272	GO:0035272	exocrine system development	3/116	51/18866	0.00380529242016976	0.0404793469657208	0.031191041303283	3481/8829/7042	3	B
										GO:0071772	GO:0071772	response to BMP	5/116	168/18866	0.00382297276150858	0.0404793469657208	0.031191041303283	2022/2626/5654/7042/406991	5	B
										GO:0071773	GO:0071773	cellular response to BMP stimulus	5/116	168/18866	0.00382297276150858	0.0404793469657208	0.031191041303283	2022/2626/5654/7042/406991	5	B
										GO:0009895	GO:0009895	negative regulation of catabolic process	7/116	323/18866	0.00383999734836256	0.0405133533192352	0.0312172446305733	2626/10670/22933/6774/7076/406991/7538	7	B
										GO:0051402	GO:0051402	neuron apoptotic process	6/116	245/18866	0.0040818568892615	0.0429107034272544	0.0330645038341613	7832/8829/51604/6648/7042/219699	6	B
										GO:0030307	GO:0030307	positive regulation of cell growth	5/116	171/18866	0.00412104487940241	0.0430143225312714	0.0331443467169019	10519/6387/4131/8829/7042	5	B
										GO:0051302	GO:0051302	regulation of cell division	5/116	171/18866	0.00412104487940241	0.0430143225312714	0.0331443467169019	10519/3481/22933/7042/10628	5	B
										GO:0046632	GO:0046632	alpha-beta T cell differentiation	4/116	106/18866	0.00416412212441247	0.0431463596395317	0.0332460868685106	1514/5660/6774/406991	4	B
										GO:0002070	GO:0002070	epithelial cell maturation	2/116	16/18866	0.00425138013495556	0.0431463596395317	0.0332460868685106	231/1026	2	B
										GO:0003222	GO:0003222	ventricular trabecula myocardium morphogenesis	2/116	16/18866	0.00425138013495556	0.0431463596395317	0.0332460868685106	2022/7042	2	B
										GO:0045953	GO:0045953	negative regulation of natural killer cell mediated cytotoxicity	2/116	16/18866	0.00425138013495556	0.0431463596395317	0.0332460868685106	3105/3133	2	B
										GO:0048012	GO:0048012	hepatocyte growth factor receptor signaling pathway	2/116	16/18866	0.00425138013495556	0.0431463596395317	0.0332460868685106	8829/22933	2	B
										GO:0060413	GO:0060413	atrial septum morphogenesis	2/116	16/18866	0.00425138013495556	0.0431463596395317	0.0332460868685106	2626/7042	2	B
										GO:0060576	GO:0060576	intestinal epithelial cell development	2/116	16/18866	0.00425138013495556	0.0431463596395317	0.0332460868685106	1026/3572	2	B
										GO:1905050	GO:1905050	positive regulation of metallopeptidase activity	2/116	16/18866	0.00425138013495556	0.0431463596395317	0.0332460868685106	6774/406991	2	B
										GO:0001655	GO:0001655	urogenital system development	7/116	330/18866	0.00431466080223163	0.0436375866653289	0.0336245979760121	183/231/1282/8829/5660/5176/7042	7	B
										GO:0003205	GO:0003205	cardiac chamber development	5/116	174/18866	0.00443538566391282	0.0445492258420577	0.0343270543481249	2022/2626/4052/8829/7042	5	B
										GO:0097696	GO:0097696	STAT cascade	5/116	174/18866	0.00443538566391282	0.0445492258420577	0.0343270543481249	183/231/857/3572/6774	5	B
										GO:0007229	GO:0007229	integrin-mediated signaling pathway	4/116	108/18866	0.00445036589557548	0.0445492258420577	0.0343270543481249	961/8829/8613/7076	4	B
										GO:0050867	GO:0050867	positive regulation of cell activation	8/116	421/18866	0.0044970097998867	0.0448630263369649	0.0345688508426665	857/961/1026/3105/3133/3481/3572/406991	8	B
										GO:0006939	GO:0006939	smooth muscle contraction	4/116	109/18866	0.00459834048985522	0.0457184157855775	0.0352279644307553	183/857/1909/406991	4	B
										GO:0016241	GO:0016241	regulation of macroautophagy	5/116	176/18866	0.00465421982425013	0.0459977449999963	0.0354431993521962	533/9114/8992/155066/10670	5	B
										GO:0001954	GO:0001954	positive regulation of cell-matrix adhesion	3/116	55/18866	0.00470939645904392	0.0459977449999963	0.0354431993521962	1012/10519/8829	3	B
										GO:0002821	GO:0002821	positive regulation of adaptive immune response	4/116	110/18866	0.0047495944658942	0.0459977449999963	0.0354431993521962	3105/3133/3572/406991	4	B
										GO:0006664	GO:0006664	glycolipid metabolic process	4/116	110/18866	0.0047495944658942	0.0459977449999963	0.0354431993521962	1390/2720/51604/5660	4	B
										GO:0030217	GO:0030217	T cell differentiation	6/116	253/18866	0.00476802463279087	0.0459977449999963	0.0354431993521962	1209/1514/5660/6774/406991/677	6	B
										GO:0002716	GO:0002716	negative regulation of natural killer cell mediated immunity	2/116	17/18866	0.00479894646096108	0.0459977449999963	0.0354431993521962	3105/3133	2	B
										GO:0003198	GO:0003198	epithelial to mesenchymal transition involved in endocardial cushion formation	2/116	17/18866	0.00479894646096108	0.0459977449999963	0.0354431993521962	2022/7042	2	B
										GO:0035729	GO:0035729	cellular response to hepatocyte growth factor stimulus	2/116	17/18866	0.00479894646096108	0.0459977449999963	0.0354431993521962	8829/22933	2	B
										GO:0036166	GO:0036166	phenotypic switching	2/116	17/18866	0.00479894646096108	0.0459977449999963	0.0354431993521962	6648/406991	2	B
										GO:0044764	GO:0044764	multi-organism cellular process	2/116	17/18866	0.00479894646096108	0.0459977449999963	0.0354431993521962	857/1514	2	B
										GO:0061158	GO:0061158	3'-UTR-mediated mRNA destabilization	2/116	17/18866	0.00479894646096108	0.0459977449999963	0.0354431993521962	7538/677	2	B
										GO:0048771	GO:0048771	tissue remodeling	5/116	178/18866	0.00488063705033603	0.0466283663473472	0.0359291196539395	183/537/857/10609/7076	5	B
										GO:1903509	GO:1903509	liposaccharide metabolic process	4/116	111/18866	0.00490416068282055	0.0467009846841321	0.0359850751401768	1390/2720/51604/5660	4	B
										GO:0010665	GO:0010665	regulation of cardiac muscle cell apoptotic process	3/116	56/18866	0.00495392076403935	0.0470221669932926	0.036232559633427	183/2626/406991	3	B
										GO:0090257	GO:0090257	regulation of muscle system process	6/116	256/18866	0.00504605974832485	0.0477422362639896	0.0367874033264973	183/857/2626/3572/4000/406991	6	B
										GO:0045747	GO:0045747	positive regulation of Notch signaling pathway	3/116	57/18866	0.00520597815284748	0.0489460535223016	0.0377149952132294	3572/6774/7042	3	B
										GO:0007009	GO:0007009	plasma membrane organization	4/116	113/18866	0.00522335995652247	0.0489460535223016	0.0377149952132294	857/8560/5660/7042	4	B
										GO:0032963	GO:0032963	collagen metabolic process	4/116	113/18866	0.00522335995652247	0.0489460535223016	0.0377149952132294	1514/2022/10609/406991	4	B
										GO:0032102	GO:0032102	negative regulation of response to external stimulus	8/116	433/18866	0.00531055948074766	0.0495955264465304	0.0382154414487415	2/3105/3133/5654/8829/5176/22933/406991	8	B
										GO:0071346	GO:0071346	cellular response to interferon-gamma	5/116	182/18866	0.00535678047463686	0.0495955264465304	0.0382154414487415	961/3105/3107/3133/4684	5	B
										GO:0006883	GO:0006883	cellular sodium ion homeostasis	2/116	18/18866	0.00537721698261053	0.0495955264465304	0.0382154414487415	183/730	2	B
										GO:0061298	GO:0061298	retina vasculature development in camera-type eye	2/116	18/18866	0.00537721698261053	0.0495955264465304	0.0382154414487415	1282/8829	2	B
										GO:2001185	GO:2001185	regulation of CD8-positive, alpha-beta T cell activation	2/116	18/18866	0.00537721698261053	0.0495955264465304	0.0382154414487415	3105/3133	2	B
										GO:0010662	GO:0010662	regulation of striated muscle cell apoptotic process	3/116	58/18866	0.00546563189853593	0.0502347182550049	0.0387079656516574	183/2626/406991	3	B
										GO:0006986	GO:0006986	response to unfolded protein	5/116	183/18866	0.00548077389757981	0.0502347182550049	0.0387079656516574	9114/4189/4000/57414/6734	5	B
										GO:0022900	GO:0022900	electron transport chain	5/116	184/18866	0.0056067849878501	0.0512295961662441	0.0394745609736487	231/8560/2745/4702/8974	5	B
										GO:0010659	GO:0010659	cardiac muscle cell apoptotic process	3/116	59/18866	0.00573294325634283	0.0513363786784828	0.039556841395626	183/2626/406991	3	B
										GO:0019731	GO:0019731	antibacterial humoral response	3/116	59/18866	0.00573294325634283	0.0513363786784828	0.039556841395626	8349/3105/3133	3	B
										GO:0071385	GO:0071385	cellular response to glucocorticoid stimulus	3/116	59/18866	0.00573294325634283	0.0513363786784828	0.039556841395626	5176/7538/677	3	B
										GO:0072413	GO:0072413	signal transduction involved in mitotic cell cycle checkpoint	3/116	59/18866	0.00573294325634283	0.0513363786784828	0.039556841395626	7832/1026/406991	3	B
										GO:1902402	GO:1902402	signal transduction involved in mitotic DNA damage checkpoint	3/116	59/18866	0.00573294325634283	0.0513363786784828	0.039556841395626	7832/1026/406991	3	B
										GO:1902403	GO:1902403	signal transduction involved in mitotic DNA integrity checkpoint	3/116	59/18866	0.00573294325634283	0.0513363786784828	0.039556841395626	7832/1026/406991	3	B
										GO:0050730	GO:0050730	regulation of peptidyl-tyrosine phosphorylation	6/116	263/18866	0.00574099291051563	0.0513363786784828	0.039556841395626	183/857/3481/3572/8829/6774	6	B
										GO:0048863	GO:0048863	stem cell differentiation	6/116	264/18866	0.00584570297216236	0.0515245040467485	0.0397017999132805	2/1909/2626/8829/6774/7042	6	B
										GO:0045446	GO:0045446	endothelial cell differentiation	4/116	117/18866	0.00590292152606259	0.0515245040467485	0.0397017999132805	694/2022/8829/406991	4	B
										GO:0010561	GO:0010561	negative regulation of glycoprotein biosynthetic process	2/116	19/18866	0.00598580007192708	0.0515245040467485	0.0397017999132805	9445/9528	2	B
										GO:0033189	GO:0033189	response to vitamin A	2/116	19/18866	0.00598580007192708	0.0515245040467485	0.0397017999132805	2626/4131	2	B
										GO:0035728	GO:0035728	response to hepatocyte growth factor	2/116	19/18866	0.00598580007192708	0.0515245040467485	0.0397017999132805	8829/22933	2	B
										GO:0043373	GO:0043373	CD4-positive, alpha-beta T cell lineage commitment	2/116	19/18866	0.00598580007192708	0.0515245040467485	0.0397017999132805	1514/6774	2	B
										GO:1904683	GO:1904683	regulation of metalloendopeptidase activity	2/116	19/18866	0.00598580007192708	0.0515245040467485	0.0397017999132805	6774/406991	2	B
										GO:1905288	GO:1905288	vascular associated smooth muscle cell apoptotic process	2/116	19/18866	0.00598580007192708	0.0515245040467485	0.0397017999132805	6648/406991	2	B
										GO:1905459	GO:1905459	regulation of vascular associated smooth muscle cell apoptotic process	2/116	19/18866	0.00598580007192708	0.0515245040467485	0.0397017999132805	6648/406991	2	B
										GO:0043409	GO:0043409	negative regulation of MAPK cascade	5/116	187/18866	0.00599709642264274	0.0515245040467485	0.0397017999132805	183/857/57447/5998/406991	5	B
										GO:0061138	GO:0061138	morphogenesis of a branching epithelium	5/116	187/18866	0.00599709642264274	0.0515245040467485	0.0397017999132805	183/1282/1909/2022/8829	5	B
										GO:0019229	GO:0019229	regulation of vasoconstriction	3/116	60/18866	0.00600797149130174	0.0515245040467485	0.0397017999132805	183/857/406991	3	B
										GO:0035904	GO:0035904	aorta development	3/116	60/18866	0.00600797149130174	0.0515245040467485	0.0397017999132805	2022/4052/7042	3	B
										GO:0097755	GO:0097755	positive regulation of blood vessel diameter	3/116	60/18866	0.00600797149130174	0.0515245040467485	0.0397017999132805	183/59342/6648	3	B
										GO:0048608	GO:0048608	reproductive structure development	8/116	443/18866	0.00607091393306122	0.0519125089378092	0.0400007740195871	2626/5654/3481/3726/5660/5176/7042/677	8	B
										GO:0010574	GO:0010574	regulation of vascular endothelial growth factor production	3/116	61/18866	0.00629077390557635	0.0533261267776169	0.0410900260884467	2626/3572/57447	3	B
										GO:0010658	GO:0010658	striated muscle cell apoptotic process	3/116	61/18866	0.00629077390557635	0.0533261267776169	0.0410900260884467	183/2626/406991	3	B
										GO:0090342	GO:0090342	regulation of cell aging	3/116	61/18866	0.00629077390557635	0.0533261267776169	0.0410900260884467	4000/54708/406991	3	B
										GO:0001819	GO:0001819	positive regulation of cytokine production	8/116	447/18866	0.00639726696473049	0.0538376481350981	0.0414841748330452	183/2626/3105/3133/3572/23633/6774/406991	8	B
										GO:0061458	GO:0061458	reproductive system development	8/116	447/18866	0.00639726696473049	0.0538376481350981	0.0414841748330452	2626/5654/3481/3726/5660/5176/7042/677	8	B
										GO:0030308	GO:0030308	negative regulation of cell growth	5/116	190/18866	0.00640618452067822	0.0538376481350981	0.0414841748330452	183/694/1026/8829/7042	5	B
										GO:0071384	GO:0071384	cellular response to corticosteroid stimulus	3/116	62/18866	0.00658140586550846	0.0548844475593573	0.0422907778670806	5176/7538/677	3	B
										GO:0001911	GO:0001911	negative regulation of leukocyte mediated cytotoxicity	2/116	20/18866	0.00662430768360467	0.0548844475593573	0.0422907778670806	3105/3133	2	B
										GO:0003215	GO:0003215	cardiac right ventricle morphogenesis	2/116	20/18866	0.00662430768360467	0.0548844475593573	0.0422907778670806	2626/7042	2	B
										GO:0010002	GO:0010002	cardioblast differentiation	2/116	20/18866	0.00662430768360467	0.0548844475593573	0.0422907778670806	2626/7042	2	B
										GO:0045056	GO:0045056	transcytosis	2/116	20/18866	0.00662430768360467	0.0548844475593573	0.0422907778670806	2217/4043	2	B
										GO:0016525	GO:0016525	negative regulation of angiogenesis	5/116	192/18866	0.00668956798685602	0.0552690222688696	0.0425871088740693	183/1284/5176/7042/406991	5	B
										GO:0046635	GO:0046635	positive regulation of alpha-beta T cell activation	3/116	63/18866	0.00687992082838131	0.0566820443529281	0.0436759018880387	3105/3133/406991	3	B
										GO:0045927	GO:0045927	positive regulation of growth	6/116	274/18866	0.00697101511168596	0.0571987038598386	0.0440740097931248	10519/6387/3481/4131/8829/7042	6	B
										GO:2000181	GO:2000181	negative regulation of blood vessel morphogenesis	5/116	194/18866	0.00698163517961889	0.0571987038598386	0.0440740097931248	183/1284/5176/7042/406991	5	B
										GO:0042098	GO:0042098	T cell proliferation	5/116	195/18866	0.00713096699551464	0.0580975727717901	0.0447666261385086	3105/3133/3481/3572/406991	5	B
										GO:0050731	GO:0050731	positive regulation of peptidyl-tyrosine phosphorylation	5/116	195/18866	0.00713096699551464	0.0580975727717901	0.0447666261385086	183/3481/3572/8829/6774	5	B
										GO:0046794	GO:0046794	transport of virus	3/116	64/18866	0.00718637036890098	0.0582254814695762	0.0448651851760116	857/1514/23633	3	B
										GO:0060135	GO:0060135	maternal process involved in female pregnancy	3/116	64/18866	0.00718637036890098	0.0582254814695762	0.0448651851760116	231/3726/23633	3	B
										GO:0002363	GO:0002363	alpha-beta T cell lineage commitment	2/116	21/18866	0.00729235532637931	0.0584384649515588	0.045029297916987	1514/6774	2	B
										GO:0033630	GO:0033630	positive regulation of cell adhesion mediated by integrin	2/116	21/18866	0.00729235532637931	0.0584384649515588	0.045029297916987	10519/7042	2	B
										GO:0046641	GO:0046641	positive regulation of alpha-beta T cell proliferation	2/116	21/18866	0.00729235532637931	0.0584384649515588	0.045029297916987	3105/3133	2	B
										GO:2000738	GO:2000738	positive regulation of stem cell differentiation	2/116	21/18866	0.00729235532637931	0.0584384649515588	0.045029297916987	2626/7042	2	B
										GO:0010038	GO:0010038	response to metal ion	7/116	366/18866	0.00749139838802121	0.0594590776606333	0.045815722984327	857/3726/84557/5176/7781/6652/10628	7	B
										GO:0006687	GO:0006687	glycosphingolipid metabolic process	3/116	65/18866	0.00750080420539867	0.0594590776606333	0.045815722984327	1390/2720/5660	3	B
										GO:0010573	GO:0010573	vascular endothelial growth factor production	3/116	65/18866	0.00750080420539867	0.0594590776606333	0.045815722984327	2626/3572/57447	3	B
										GO:0045604	GO:0045604	regulation of epidermal cell differentiation	3/116	65/18866	0.00750080420539867	0.0594590776606333	0.045815722984327	1514/7538/677	3	B
										GO:0030098	GO:0030098	lymphocyte differentiation	7/116	368/18866	0.00770805523053868	0.0609372668225605	0.0469547299757882	1209/1514/4189/5660/6774/406991/677	7	B
										GO:0044766	GO:0044766	multi-organism transport	3/116	66/18866	0.00782327022575596	0.0613520095511824	0.0472743067117873	857/1514/23633	3	B
										GO:0045669	GO:0045669	positive regulation of osteoblast differentiation	3/116	66/18866	0.00782327022575596	0.0613520095511824	0.0472743067117873	537/3572/406991	3	B
										GO:1902579	GO:1902579	multi-organism localization	3/116	66/18866	0.00782327022575596	0.0613520095511824	0.0472743067117873	857/1514/23633	3	B
										GO:0014066	GO:0014066	regulation of phosphatidylinositol 3-kinase signaling	4/116	127/18866	0.00785343619506763	0.0614243422936889	0.0473300421356076	183/7042/219699/406991	4	B
										GO:0043369	GO:0043369	CD4-positive or CD8-positive, alpha-beta T cell lineage commitment	2/116	22/18866	0.00798956203461241	0.0619930831944926	0.0477682809476827	1514/6774	2	B
										GO:0055093	GO:0055093	response to hyperoxia	2/116	22/18866	0.00798956203461241	0.0619930831944926	0.0477682809476827	857/1026	2	B
										GO:1903019	GO:1903019	negative regulation of glycoprotein metabolic process	2/116	22/18866	0.00798956203461241	0.0619930831944926	0.0477682809476827	9445/9528	2	B
										GO:0001763	GO:0001763	morphogenesis of a branching structure	5/116	201/18866	0.00807417557297059	0.0624843191438595	0.0481467989311703	183/1282/1909/2022/8829	5	B
										GO:0046651	GO:0046651	lymphocyte proliferation	6/116	283/18866	0.0081113844402382	0.0626050732115014	0.0482398450248869	1026/3105/3133/3481/3572/406991	6	B
										GO:0050918	GO:0050918	positive chemotaxis	3/116	67/18866	0.00815381451305609	0.0626050732115014	0.0482398450248869	1012/6387/8829	3	B
										GO:1903672	GO:1903672	positive regulation of sprouting angiogenesis	3/116	67/18866	0.00815381451305609	0.0626050732115014	0.0482398450248869	10519/8829/406991	3	B
										GO:0003012	GO:0003012	muscle system process	8/116	467/18866	0.00823348434105035	0.0628187839078895	0.0484045181151825	183/857/1909/2626/2628/3572/4000/406991	8	B
										GO:0034341	GO:0034341	response to interferon-gamma	5/116	202/18866	0.00823939946932914	0.0628187839078895	0.0484045181151825	961/3105/3107/3133/4684	5	B
										GO:0007411	GO:0007411	axon guidance	6/116	284/18866	0.00824590242227666	0.0628187839078895	0.0484045181151825	6387/55715/4684/8829/23022/219699	6	B
										GO:0097485	GO:0097485	neuron projection guidance	6/116	285/18866	0.0083820205430304	0.0636903270795548	0.0490760788270692	6387/55715/4684/8829/23022/219699	6	B
										GO:0045428	GO:0045428	regulation of nitric oxide biosynthetic process	3/116	68/18866	0.0084924813709633	0.0643629143696004	0.0495943356547211	183/857/961	3	B
										GO:0032943	GO:0032943	mononuclear cell proliferation	6/116	286/18866	0.00851974913202797	0.0643897227633629	0.0496149926509377	1026/3105/3133/3481/3572/406991	6	B
										GO:0002697	GO:0002697	regulation of immune effector process	8/116	470/18866	0.00853992572620122	0.0643897227633629	0.0496149926509377	2/730/961/3105/3133/5654/7042/406991	8	B
										GO:0003283	GO:0003283	atrial septum development	2/116	23/18866	0.00871555034008421	0.0645644894962212	0.0497496577775179	2626/7042	2	B
										GO:0071218	GO:0071218	cellular response to misfolded protein	2/116	23/18866	0.00871555034008421	0.0645644894962212	0.0497496577775179	550/1861	2	B
										GO:0090343	GO:0090343	positive regulation of cell aging	2/116	23/18866	0.00871555034008421	0.0645644894962212	0.0497496577775179	4000/406991	2	B
										GO:1901032	GO:1901032	negative regulation of response to reactive oxygen species	2/116	23/18866	0.00871555034008421	0.0645644894962212	0.0497496577775179	5660/406991	2	B
										GO:1903206	GO:1903206	negative regulation of hydrogen peroxide-induced cell death	2/116	23/18866	0.00871555034008421	0.0645644894962212	0.0497496577775179	5660/406991	2	B
										GO:2000178	GO:2000178	negative regulation of neural precursor cell proliferation	2/116	23/18866	0.00871555034008421	0.0645644894962212	0.0497496577775179	7832/22933	2	B
										GO:0003206	GO:0003206	cardiac chamber morphogenesis	4/116	131/18866	0.00873920979543124	0.0645644894962212	0.0497496577775179	2022/2626/8829/7042	4	B
										GO:0003231	GO:0003231	cardiac ventricle development	4/116	131/18866	0.00873920979543124	0.0645644894962212	0.0497496577775179	2022/2626/4052/7042	4	B
										GO:0048662	GO:0048662	negative regulation of smooth muscle cell proliferation	3/116	69/18866	0.00883931334883307	0.065139964955094	0.0501930858501576	1026/57447/6648	3	B
										GO:1901343	GO:1901343	negative regulation of vasculature development	5/116	207/18866	0.00910086928846104	0.0668993724888627	0.0515487834384009	183/1284/5176/7042/406991	5	B
										GO:0072001	GO:0072001	renal system development	6/116	292/18866	0.00938051625325304	0.0684121978661118	0.0527144790921966	183/231/1282/8829/5176/7042	6	B
										GO:0003181	GO:0003181	atrioventricular valve morphogenesis	2/116	24/18866	0.00946994624399638	0.0684121978661118	0.0527144790921966	2626/7042	2	B
										GO:0003272	GO:0003272	endocardial cushion formation	2/116	24/18866	0.00946994624399638	0.0684121978661118	0.0527144790921966	2022/7042	2	B
										GO:0007095	GO:0007095	mitotic G2 DNA damage checkpoint	2/116	24/18866	0.00946994624399638	0.0684121978661118	0.0527144790921966	1026/406991	2	B
										GO:0031342	GO:0031342	negative regulation of cell killing	2/116	24/18866	0.00946994624399638	0.0684121978661118	0.0527144790921966	3105/3133	2	B
										GO:0046628	GO:0046628	positive regulation of insulin receptor signaling pathway	2/116	24/18866	0.00946994624399638	0.0684121978661118	0.0527144790921966	183/3481	2	B
										GO:2000637	GO:2000637	positive regulation of gene silencing by miRNA	2/116	24/18866	0.00946994624399638	0.0684121978661118	0.0527144790921966	6774/7538	2	B
										GO:0033627	GO:0033627	cell adhesion mediated by integrin	3/116	71/18866	0.00955763423913474	0.0688760226618727	0.0530718756276278	10519/8613/7042	3	B
										GO:0044262	GO:0044262	cellular carbohydrate metabolic process	6/116	294/18866	0.00968078708338446	0.0693043460905841	0.0534019168648892	231/2720/3481/3572/6652/6774	6	B
										GO:0003158	GO:0003158	endothelium development	4/116	135/18866	0.00968795836929406	0.0693043460905841	0.0534019168648892	694/2022/8829/406991	4	B
										GO:0048565	GO:0048565	digestive tract development	4/116	135/18866	0.00968795836929406	0.0693043460905841	0.0534019168648892	1026/2626/3572/7042	4	B
										GO:0031349	GO:0031349	positive regulation of defense response	7/116	385/18866	0.00974157018517228	0.0695183098615822	0.0535667849598281	183/961/3133/3572/23633/6774/406991	7	B
										GO:0043393	GO:0043393	regulation of protein binding	5/116	211/18866	0.00983341514739506	0.0700034141439556	0.0539405782357108	25805/857/1026/4043/8829	5	B
										GO:0045600	GO:0045600	positive regulation of fat cell differentiation	3/116	72/18866	0.00992919970100549	0.0703438230025341	0.0542028775948609	406991/7538/677	3	B
										GO:0051937	GO:0051937	catecholamine transport	3/116	72/18866	0.00992919970100549	0.0703438230025341	0.0542028775948609	183/6387/1861	3	B
										GO:0005996	GO:0005996	monosaccharide metabolic process	6/116	296/18866	0.00998786756058199	0.0704192681615071	0.0542610112666233	231/1390/1727/2720/3481/6652	6	B
										GO:0051348	GO:0051348	negative regulation of transferase activity	6/116	296/18866	0.00998786756058199	0.0704192681615071	0.0542610112666233	183/857/1026/10519/5998/7538	6	B
										GO:0051701	GO:0051701	interaction with host	5/116	212/18866	0.0100227052174778	0.0704954302226917	0.0543196973417263	857/1514/23633/4684/10670	5	B
										GO:0019400	GO:0019400	alditol metabolic process	2/116	25/18866	0.0102523791891818	0.0708115730689892	0.0545632987166435	231/6652	2	B
										GO:0050927	GO:0050927	positive regulation of positive chemotaxis	2/116	25/18866	0.0102523791891818	0.0708115730689892	0.0545632987166435	1012/6387	2	B
										GO:0051788	GO:0051788	response to misfolded protein	2/116	25/18866	0.0102523791891818	0.0708115730689892	0.0545632987166435	550/1861	2	B
										GO:0060148	GO:0060148	positive regulation of posttranscriptional gene silencing	2/116	25/18866	0.0102523791891818	0.0708115730689892	0.0545632987166435	6774/7538	2	B
										GO:0060669	GO:0060669	embryonic placenta morphogenesis	2/116	25/18866	0.0102523791891818	0.0708115730689892	0.0545632987166435	3481/677	2	B
										GO:1904385	GO:1904385	cellular response to angiotensin	2/116	25/18866	0.0102523791891818	0.0708115730689892	0.0545632987166435	183/857	2	B
										GO:0003208	GO:0003208	cardiac ventricle morphogenesis	3/116	73/18866	0.0103090834300915	0.0708115730689892	0.0545632987166435	2022/2626/7042	3	B
										GO:0051145	GO:0051145	smooth muscle cell differentiation	3/116	73/18866	0.0103090834300915	0.0708115730689892	0.0545632987166435	2022/6648/406991	3	B
										GO:0072401	GO:0072401	signal transduction involved in DNA integrity checkpoint	3/116	73/18866	0.0103090834300915	0.0708115730689892	0.0545632987166435	7832/1026/406991	3	B
										GO:0072422	GO:0072422	signal transduction involved in DNA damage checkpoint	3/116	73/18866	0.0103090834300915	0.0708115730689892	0.0545632987166435	7832/1026/406991	3	B
										GO:0043523	GO:0043523	regulation of neuron apoptotic process	5/116	214/18866	0.0104087770711776	0.0713293064246821	0.0549622340674332	7832/8829/6648/7042/219699	5	B
										GO:0070374	GO:0070374	positive regulation of ERK1 and ERK2 cascade	5/116	215/18866	0.0106055891793931	0.0725086085388342	0.0558709360033295	537/10519/2626/8829/406991	5	B
										GO:0006801	GO:0006801	superoxide metabolic process	3/116	74/18866	0.0106973195716057	0.0727963765742912	0.0560926733917143	183/6648/406991	3	B
										GO:0072395	GO:0072395	signal transduction involved in cell cycle checkpoint	3/116	74/18866	0.0106973195716057	0.0727963765742912	0.0560926733917143	7832/1026/406991	3	B
										GO:0000188	GO:0000188	inactivation of MAPK activity	2/116	26/18866	0.0110624820325203	0.0737835101144261	0.0568533013496771	857/5998	2	B
										GO:0002347	GO:0002347	response to tumor cell	2/116	26/18866	0.0110624820325203	0.0737835101144261	0.0568533013496771	3105/10628	2	B
										GO:0003171	GO:0003171	atrioventricular valve development	2/116	26/18866	0.0110624820325203	0.0737835101144261	0.0568533013496771	2626/7042	2	B
										GO:0019430	GO:0019430	removal of superoxide radicals	2/116	26/18866	0.0110624820325203	0.0737835101144261	0.0568533013496771	6648/406991	2	B
										GO:0042104	GO:0042104	positive regulation of activated T cell proliferation	2/116	26/18866	0.0110624820325203	0.0737835101144261	0.0568533013496771	3481/406991	2	B
										GO:0050926	GO:0050926	regulation of positive chemotaxis	2/116	26/18866	0.0110624820325203	0.0737835101144261	0.0568533013496771	1012/6387	2	B
										GO:0097066	GO:0097066	response to thyroid hormone	2/116	26/18866	0.0110624820325203	0.0737835101144261	0.0568533013496771	231/1514	2	B
										GO:1904754	GO:1904754	positive regulation of vascular associated smooth muscle cell migration	2/116	26/18866	0.0110624820325203	0.0737835101144261	0.0568533013496771	183/406991	2	B
										GO:0002479	GO:0002479	antigen processing and presentation of exogenous peptide antigen via MHC class I, TAP-dependent	3/116	75/18866	0.0110939406615963	0.0737835101144261	0.0568533013496771	3105/3107/3133	3	B
										GO:0048844	GO:0048844	artery morphogenesis	3/116	75/18866	0.0110939406615963	0.0737835101144261	0.0568533013496771	2022/8829/7042	3	B
										GO:0032355	GO:0032355	response to estradiol	4/116	141/18866	0.0112327554738005	0.0745377190150609	0.0574344510651339	183/4131/6774/10628	4	B
										GO:0040013	GO:0040013	negative regulation of locomotion	7/116	397/18866	0.0113965806210868	0.0754541105229065	0.058140569308479	6387/2022/8829/5176/6774/7076/406991	7	B
										GO:0003281	GO:0003281	ventricular septum development	3/116	76/18866	0.0114989776502402	0.0757898908947292	0.0583993022236918	2626/4052/7042	3	B
										GO:1903524	GO:1903524	positive regulation of blood circulation	3/116	76/18866	0.0114989776502402	0.0757898908947292	0.0583993022236918	857/7042/406991	3	B
										GO:0017148	GO:0017148	negative regulation of translation	5/116	220/18866	0.0116280097006779	0.0761285036765307	0.0586602176300577	7832/6774/406991/7538/677	5	B
										GO:0030216	GO:0030216	keratinocyte differentiation	6/116	306/18866	0.011628220131976	0.0761285036765307	0.0586602176300577	1514/23022/5660/10628/7538/677	6	B
										GO:0070372	GO:0070372	regulation of ERK1 and ERK2 cascade	6/116	306/18866	0.011628220131976	0.0761285036765307	0.0586602176300577	537/10519/2626/57447/8829/406991	6	B
										GO:0045598	GO:0045598	regulation of fat cell differentiation	4/116	143/18866	0.0117809141132986	0.0762060706430146	0.0587199862438503	22933/406991/7538/677	4	B
										GO:0051271	GO:0051271	negative regulation of cellular component movement	7/116	400/18866	0.0118404214830785	0.0762060706430146	0.0587199862438503	6387/2022/8829/5176/6774/7076/406991	7	B
										GO:0007026	GO:0007026	negative regulation of microtubule depolymerization	2/116	27/18866	0.0118998910175591	0.0762060706430146	0.0587199862438503	10519/4131	2	B
										GO:0009651	GO:0009651	response to salt stress	2/116	27/18866	0.0118998910175591	0.0762060706430146	0.0587199862438503	231/677	2	B
										GO:0018126	GO:0018126	protein hydroxylation	2/116	27/18866	0.0118998910175591	0.0762060706430146	0.0587199862438503	10609/8974	2	B
										GO:0034389	GO:0034389	lipid droplet organization	2/116	27/18866	0.0118998910175591	0.0762060706430146	0.0587199862438503	550/22931	2	B
										GO:0036037	GO:0036037	CD8-positive, alpha-beta T cell activation	2/116	27/18866	0.0118998910175591	0.0762060706430146	0.0587199862438503	3105/3133	2	B
										GO:0045603	GO:0045603	positive regulation of endothelial cell differentiation	2/116	27/18866	0.0118998910175591	0.0762060706430146	0.0587199862438503	694/406991	2	B
										GO:0072539	GO:0072539	T-helper 17 cell differentiation	2/116	27/18866	0.0118998910175591	0.0762060706430146	0.0587199862438503	6774/406991	2	B
										GO:1900078	GO:1900078	positive regulation of cellular response to insulin stimulus	2/116	27/18866	0.0118998910175591	0.0762060706430146	0.0587199862438503	183/3481	2	B
										GO:0000288	GO:0000288	nuclear-transcribed mRNA catabolic process, deadenylation-dependent decay	3/116	78/18866	0.0123344153328517	0.0783073777453104	0.0603391318460285	7832/7538/677	3	B
										GO:0043367	GO:0043367	CD4-positive, alpha-beta T cell differentiation	3/116	78/18866	0.0123344153328517	0.0783073777453104	0.0603391318460285	1514/6774/406991	3	B
										GO:0043900	GO:0043900	regulation of multi-organism process	3/116	78/18866	0.0123344153328517	0.0783073777453104	0.0603391318460285	10519/22933/7076	3	B
										GO:0034599	GO:0034599	cellular response to oxidative stress	6/116	310/18866	0.0123348136782589	0.0783073777453104	0.0603391318460285	2626/84557/5660/22933/6648/406991	6	B
										GO:0042542	GO:0042542	response to hydrogen peroxide	4/116	146/18866	0.0126349373435971	0.0793206870937428	0.0611199293664708	84557/5660/10628/406991	4	B
										GO:0001916	GO:0001916	positive regulation of T cell mediated cytotoxicity	2/116	28/18866	0.012764245747336	0.0793206870937428	0.0611199293664708	3105/3133	2	B
										GO:0002360	GO:0002360	T cell lineage commitment	2/116	28/18866	0.012764245747336	0.0793206870937428	0.0611199293664708	1514/6774	2	B
										GO:0010575	GO:0010575	positive regulation of vascular endothelial growth factor production	2/116	28/18866	0.012764245747336	0.0793206870937428	0.0611199293664708	2626/3572	2	B
										GO:0071450	GO:0071450	cellular response to oxygen radical	2/116	28/18866	0.012764245747336	0.0793206870937428	0.0611199293664708	6648/406991	2	B
										GO:0071451	GO:0071451	cellular response to superoxide	2/116	28/18866	0.012764245747336	0.0793206870937428	0.0611199293664708	6648/406991	2	B
										GO:1990776	GO:1990776	response to angiotensin	2/116	28/18866	0.012764245747336	0.0793206870937428	0.0611199293664708	183/857	2	B
										GO:0006809	GO:0006809	nitric oxide biosynthetic process	3/116	79/18866	0.0127648702039709	0.0793206870937428	0.0611199293664708	183/857/961	3	B
										GO:0007492	GO:0007492	endoderm development	3/116	79/18866	0.0127648702039709	0.0793206870937428	0.0611199293664708	1284/2626/677	3	B
										GO:0043407	GO:0043407	negative regulation of MAP kinase activity	3/116	79/18866	0.0127648702039709	0.0793206870937428	0.0611199293664708	183/857/5998	3	B
										GO:0070661	GO:0070661	leukocyte proliferation	6/116	313/18866	0.0128842571629128	0.079724738942665	0.0614312683294998	1026/3105/3133/3481/3572/406991	6	B
										GO:1903532	GO:1903532	positive regulation of secretion by cell	6/116	313/18866	0.0128842571629128	0.079724738942665	0.0614312683294998	183/537/6387/3133/7042/406991	6	B
										GO:0003151	GO:0003151	outflow tract morphogenesis	3/116	80/18866	0.0132038493729037	0.0813590130477451	0.0626905453419379	2022/8829/7042	3	B
										GO:0042590	GO:0042590	antigen processing and presentation of exogenous peptide antigen via MHC class I	3/116	80/18866	0.0132038493729037	0.0813590130477451	0.0626905453419379	3105/3107/3133	3	B
										GO:0043524	GO:0043524	negative regulation of neuron apoptotic process	4/116	149/18866	0.0135276292124166	0.083179321761044	0.0640931698533786	7832/8829/6648/219699	4	B
										GO:0006515	GO:0006515	protein quality control for misfolded or incompletely synthesized proteins	2/116	29/18866	0.0136551891574048	0.0837880121311052	0.0645621914136713	550/1861	2	B
										GO:0060041	GO:0060041	retina development in camera-type eye	4/116	150/18866	0.0138338849579328	0.0847072747006619	0.0652705219309567	1282/8829/5176/7042	4	B
										GO:1903313	GO:1903313	positive regulation of mRNA metabolic process	3/116	82/18866	0.0141074725991319	0.0858578385296961	0.066157079808085	7832/7538/677	3	B
										GO:0001649	GO:0001649	osteoblast differentiation	5/116	231/18866	0.0141096072865031	0.0858578385296961	0.066157079808085	537/3481/3572/3726/406991	5	B
										GO:0048738	GO:0048738	cardiac muscle tissue development	5/116	231/18866	0.0141096072865031	0.0858578385296961	0.066157079808085	183/2022/2626/4000/7042	5	B
										GO:0001837	GO:0001837	epithelial to mesenchymal transition	4/116	152/18866	0.014459556485322	0.0875835119783044	0.067486783863269	25805/2022/7042/406991	4	B
										GO:0002718	GO:0002718	regulation of cytokine production involved in immune response	3/116	83/18866	0.0145721590472745	0.0875835119783044	0.067486783863269	3105/3133/7042	3	B
										GO:0055013	GO:0055013	cardiac muscle cell development	3/116	83/18866	0.0145721590472745	0.0875835119783044	0.067486783863269	183/2626/4000	3	B
										GO:0000303	GO:0000303	response to superoxide	2/116	30/18866	0.0145723674890599	0.0875835119783044	0.067486783863269	6648/406991	2	B
										GO:0071711	GO:0071711	basement membrane organization	2/116	30/18866	0.0145723674890599	0.0875835119783044	0.067486783863269	857/1282	2	B
										GO:1903205	GO:1903205	regulation of hydrogen peroxide-induced cell death	2/116	30/18866	0.0145723674890599	0.0875835119783044	0.067486783863269	5660/406991	2	B
										GO:0015844	GO:0015844	monoamine transport	3/116	84/18866	0.0150454546178728	0.090057792641267	0.0693933212987601	183/6387/1861	3	B
										GO:0046209	GO:0046209	nitric oxide metabolic process	3/116	84/18866	0.0150454546178728	0.090057792641267	0.0693933212987601	183/857/961	3	B
										GO:0000302	GO:0000302	response to reactive oxygen species	5/116	235/18866	0.0150939817143855	0.0901642532959118	0.0694753537159088	84557/5660/6648/10628/406991	5	B
										GO:0071496	GO:0071496	cellular response to external stimulus	6/116	326/18866	0.0154648551393753	0.0912661257097234	0.0703243928073559	183/1026/2022/84557/10670/25828	6	B
										GO:0000305	GO:0000305	response to oxygen radical	2/116	31/18866	0.0155154302627606	0.0912661257097234	0.0703243928073559	6648/406991	2	B
										GO:0002675	GO:0002675	positive regulation of acute inflammatory response	2/116	31/18866	0.0155154302627606	0.0912661257097234	0.0703243928073559	3133/3572	2	B
										GO:0031114	GO:0031114	regulation of microtubule depolymerization	2/116	31/18866	0.0155154302627606	0.0912661257097234	0.0703243928073559	10519/4131	2	B
										GO:0072538	GO:0072538	T-helper 17 type immune response	2/116	31/18866	0.0155154302627606	0.0912661257097234	0.0703243928073559	6774/406991	2	B
										GO:0006970	GO:0006970	response to osmotic stress	3/116	85/18866	0.0155273769959604	0.0912661257097234	0.0703243928073559	231/6652/677	3	B
										GO:0032092	GO:0032092	positive regulation of protein binding	3/116	85/18866	0.0155273769959604	0.0912661257097234	0.0703243928073559	25805/857/8829	3	B
										GO:0110110	GO:0110110	positive regulation of animal organ morphogenesis	3/116	85/18866	0.0155273769959604	0.0912661257097234	0.0703243928073559	183/2022/7042	3	B
										GO:0048588	GO:0048588	developmental cell growth	5/116	237/18866	0.0156030186132776	0.0915273071854866	0.0705256441320149	183/6387/2626/4131/8829	5	B
										GO:0001890	GO:0001890	placenta development	4/116	156/18866	0.0157640866036014	0.0922875569029202	0.0711114485511762	5654/3481/3726/677	4	B
										GO:0034249	GO:0034249	negative regulation of cellular amide metabolic process	5/116	238/18866	0.0158617945369012	0.0926745883998628	0.071409672616328	7832/6774/406991/7538/677	5	B
										GO:0014910	GO:0014910	regulation of smooth muscle cell migration	3/116	86/18866	0.0160179425002557	0.0929707537946115	0.0716378805236352	183/8829/406991	3	B
										GO:0042509	GO:0042509	regulation of tyrosine phosphorylation of STAT protein	3/116	86/18866	0.0160179425002557	0.0929707537946115	0.0716378805236352	857/3572/6774	3	B
										GO:0050772	GO:0050772	positive regulation of axonogenesis	3/116	86/18866	0.0160179425002557	0.0929707537946115	0.0716378805236352	6387/4131/8829	3	B
										GO:0043588	GO:0043588	skin development	7/116	425/18866	0.0160392776747608	0.0929707537946115	0.0716378805236352	1514/23022/5660/7042/10628/7538/677	7	B
										GO:0010770	GO:0010770	positive regulation of cell morphogenesis involved in differentiation	4/116	157/18866	0.0161014096934638	0.0931468138677108	0.0717735422233298	10519/6387/4131/8829	4	B
										GO:1903707	GO:1903707	negative regulation of hemopoiesis	4/116	158/18866	0.016443245315267	0.0944344019152543	0.0727656830305063	10519/406991/7538/677	4	B
										GO:0044818	GO:0044818	mitotic G2/M transition checkpoint	2/116	32/18866	0.0164840302517527	0.0944344019152543	0.0727656830305063	1026/406991	2	B
										GO:0048841	GO:0048841	regulation of axon extension involved in axon guidance	2/116	32/18866	0.0164840302517527	0.0944344019152543	0.0727656830305063	6387/8829	2	B
										GO:0061157	GO:0061157	mRNA destabilization	2/116	32/18866	0.0164840302517527	0.0944344019152543	0.0727656830305063	7538/677	2	B
										GO:0051781	GO:0051781	positive regulation of cell division	3/116	87/18866	0.0165171661038273	0.0944344019152543	0.0727656830305063	3481/22933/7042	3	B
										GO:2001057	GO:2001057	reactive nitrogen species metabolic process	3/116	87/18866	0.0165171661038273	0.0944344019152543	0.0727656830305063	183/857/961	3	B
										GO:0051092	GO:0051092	positive regulation of NF-kappaB transcription factor activity	4/116	159/18866	0.0167896110188274	0.0958053095685231	0.0738220251022374	183/857/10519/6774	4	B
										GO:0046640	GO:0046640	regulation of alpha-beta T cell proliferation	2/116	33/18866	0.0174778234558856	0.0995157306494592	0.0766810607800129	3105/3133	2	B
										GO:0001892	GO:0001892	embryonic placenta development	3/116	89/18866	0.0175416408952507	0.0995157306494592	0.0766810607800129	3481/3726/677	3	B
										GO:0007260	GO:0007260	tyrosine phosphorylation of STAT protein	3/116	89/18866	0.0175416408952507	0.0995157306494592	0.0766810607800129	857/3572/6774	3	B
										GO:0006469	GO:0006469	negative regulation of protein kinase activity	5/116	246/18866	0.0180358233746433	0.102100699641847	0.0786728882340859	183/857/1026/10519/5998	5	B
										GO:0042058	GO:0042058	regulation of epidermal growth factor receptor signaling pathway	3/116	90/18866	0.0180669154838454	0.102100699641847	0.0786728882340859	183/1012/406991	3	B
										GO:0006099	GO:0006099	tricarboxylic acid cycle	2/116	34/18866	0.0184964690756246	0.102870485718829	0.079266040819827	2271/3421	2	B
										GO:0007202	GO:0007202	activation of phospholipase C activity	2/116	34/18866	0.0184964690756246	0.102870485718829	0.079266040819827	183/1909	2	B
										GO:0036474	GO:0036474	cell death in response to hydrogen peroxide	2/116	34/18866	0.0184964690756246	0.102870485718829	0.079266040819827	5660/406991	2	B
										GO:0042311	GO:0042311	vasodilation	2/116	34/18866	0.0184964690756246	0.102870485718829	0.079266040819827	183/6648	2	B
										GO:0045907	GO:0045907	positive regulation of vasoconstriction	2/116	34/18866	0.0184964690756246	0.102870485718829	0.079266040819827	857/406991	2	B
										GO:0046685	GO:0046685	response to arsenic-containing substance	2/116	34/18866	0.0184964690756246	0.102870485718829	0.079266040819827	1026/5176	2	B
										GO:0061384	GO:0061384	heart trabecula morphogenesis	2/116	34/18866	0.0184964690756246	0.102870485718829	0.079266040819827	2022/7042	2	B
										GO:0070102	GO:0070102	interleukin-6-mediated signaling pathway	2/116	34/18866	0.0184964690756246	0.102870485718829	0.079266040819827	3572/6774	2	B
										GO:0001764	GO:0001764	neuron migration	4/116	164/18866	0.0185899808395873	0.102870485718829	0.079266040819827	6387/4131/8829/6774	4	B
										GO:0051492	GO:0051492	regulation of stress fiber assembly	3/116	91/18866	0.018600895012974	0.102870485718829	0.079266040819827	961/8829/406991	3	B
										GO:0051952	GO:0051952	regulation of amine transport	3/116	91/18866	0.018600895012974	0.102870485718829	0.079266040819827	183/6387/1861	3	B
										GO:0051047	GO:0051047	positive regulation of secretion	6/116	340/18866	0.0186240122457204	0.102870485718829	0.079266040819827	183/537/6387/3133/7042/406991	6	B
										GO:0009636	GO:0009636	response to toxic substance	5/116	250/18866	0.0191932997460811	0.105815692021157	0.0815354462897429	1026/4131/5445/6648/406991	5	B
										GO:2001242	GO:2001242	regulation of intrinsic apoptotic signaling pathway	4/116	166/18866	0.0193424149252589	0.105932963554877	0.0816258089444334	857/6387/6648/406991	4	B
										GO:0001914	GO:0001914	regulation of T cell mediated cytotoxicity	2/116	35/18866	0.0195396294862559	0.105932963554877	0.0816258089444334	3105/3133	2	B
										GO:0003203	GO:0003203	endocardial cushion morphogenesis	2/116	35/18866	0.0195396294862559	0.105932963554877	0.0816258089444334	2022/7042	2	B
										GO:0007435	GO:0007435	salivary gland morphogenesis	2/116	35/18866	0.0195396294862559	0.105932963554877	0.0816258089444334	8829/7042	2	B
										GO:0030513	GO:0030513	positive regulation of BMP signaling pathway	2/116	35/18866	0.0195396294862559	0.105932963554877	0.0816258089444334	2022/2626	2	B
										GO:0034390	GO:0034390	smooth muscle cell apoptotic process	2/116	35/18866	0.0195396294862559	0.105932963554877	0.0816258089444334	6648/406991	2	B
										GO:0034391	GO:0034391	regulation of smooth muscle cell apoptotic process	2/116	35/18866	0.0195396294862559	0.105932963554877	0.0816258089444334	6648/406991	2	B
										GO:0035909	GO:0035909	aorta morphogenesis	2/116	35/18866	0.0195396294862559	0.105932963554877	0.0816258089444334	2022/7042	2	B
										GO:0050779	GO:0050779	RNA destabilization	2/116	35/18866	0.0195396294862559	0.105932963554877	0.0816258089444334	7538/677	2	B
										GO:0014909	GO:0014909	smooth muscle cell migration	3/116	93/18866	0.0196950018544885	0.106382026591556	0.0819718309229171	183/8829/406991	3	B
										GO:0030510	GO:0030510	regulation of BMP signaling pathway	3/116	93/18866	0.0196950018544885	0.106382026591556	0.0819718309229171	2022/2626/5654	3	B
										GO:0051896	GO:0051896	regulation of protein kinase B signaling	5/116	253/18866	0.0200928385992149	0.108243742175377	0.0834063611716164	10519/2022/2626/3481/406991	5	B
										GO:0002819	GO:0002819	regulation of adaptive immune response	4/116	168/18866	0.0201134809020048	0.108243742175377	0.0834063611716164	3105/3133/3572/406991	4	B
										GO:0019318	GO:0019318	hexose metabolic process	5/116	254/18866	0.0203987306334851	0.109377471568577	0.0842799474070865	231/1390/2720/3481/6652	5	B
										GO:0045926	GO:0045926	negative regulation of growth	5/116	254/18866	0.0203987306334851	0.109377471568577	0.0842799474070865	183/694/1026/8829/7042	5	B
										GO:0000289	GO:0000289	nuclear-transcribed mRNA poly(A) tail shortening	2/116	36/18866	0.0206069702122843	0.109493194986648	0.084369117173483	7832/7538	2	B
										GO:0031572	GO:0031572	G2 DNA damage checkpoint	2/116	36/18866	0.0206069702122843	0.109493194986648	0.084369117173483	1026/406991	2	B
										GO:0043368	GO:0043368	positive T cell selection	2/116	36/18866	0.0206069702122843	0.109493194986648	0.084369117173483	1514/6774	2	B
										GO:0046633	GO:0046633	alpha-beta T cell proliferation	2/116	36/18866	0.0206069702122843	0.109493194986648	0.084369117173483	3105/3133	2	B
										GO:0071634	GO:0071634	regulation of transforming growth factor beta production	2/116	36/18866	0.0206069702122843	0.109493194986648	0.084369117173483	4052/7042	2	B
										GO:1901990	GO:1901990	regulation of mitotic cell cycle phase transition	7/116	448/18866	0.020753178888456	0.110070657648899	0.084814076470001	10121/7832/1026/10540/22933/406991/677	7	B
										GO:0045638	GO:0045638	negative regulation of myeloid cell differentiation	3/116	95/18866	0.0208240151944988	0.110246997410587	0.0849499536815293	10519/7538/677	3	B
										GO:0034614	GO:0034614	cellular response to reactive oxygen species	4/116	170/18866	0.0209032929772631	0.110268630040131	0.0849666225334797	84557/5660/6648/406991	4	B
										GO:2000241	GO:2000241	regulation of reproductive process	4/116	170/18866	0.0209032929772631	0.110268630040131	0.0849666225334797	10519/5176/22933/7076	4	B
										GO:0030336	GO:0030336	negative regulation of cell migration	6/116	350/18866	0.0211346150459992	0.111288735960351	0.0857526570986682	6387/2022/5176/6774/7076/406991	6	B
										GO:0003007	GO:0003007	heart morphogenesis	5/116	258/18866	0.0216528114076743	0.11243940458061	0.0866392957218477	2022/2626/8829/7042/406991	5	B
										GO:0010614	GO:0010614	negative regulation of cardiac muscle hypertrophy	2/116	37/18866	0.0216981599020203	0.11243940458061	0.0866392957218477	4000/406991	2	B
										GO:0010667	GO:0010667	negative regulation of cardiac muscle cell apoptotic process	2/116	37/18866	0.0216981599020203	0.11243940458061	0.0866392957218477	2626/406991	2	B
										GO:0048846	GO:0048846	axon extension involved in axon guidance	2/116	37/18866	0.0216981599020203	0.11243940458061	0.0866392957218477	6387/8829	2	B
										GO:0090050	GO:0090050	positive regulation of cell migration involved in sprouting angiogenesis	2/116	37/18866	0.0216981599020203	0.11243940458061	0.0866392957218477	10519/8829	2	B
										GO:0090322	GO:0090322	regulation of superoxide metabolic process	2/116	37/18866	0.0216981599020203	0.11243940458061	0.0866392957218477	183/406991	2	B
										GO:1902284	GO:1902284	neuron projection extension involved in neuron projection guidance	2/116	37/18866	0.0216981599020203	0.11243940458061	0.0866392957218477	6387/8829	2	B
										GO:1904994	GO:1904994	regulation of leukocyte adhesion to vascular endothelial cell	2/116	37/18866	0.0216981599020203	0.11243940458061	0.0866392957218477	6387/406991	2	B
										GO:1905314	GO:1905314	semi-lunar valve development	2/116	37/18866	0.0216981599020203	0.11243940458061	0.0866392957218477	2626/7042	2	B
										GO:0048638	GO:0048638	regulation of developmental growth	6/116	353/18866	0.0219305044030469	0.112746005952815	0.0868755449892133	1026/6387/3481/4131/8829/6774	6	B
										GO:0030516	GO:0030516	regulation of axon extension	3/116	97/18866	0.0219879697937301	0.112746005952815	0.0868755449892133	6387/4131/8829	3	B
										GO:0035710	GO:0035710	CD4-positive, alpha-beta T cell activation	3/116	97/18866	0.0219879697937301	0.112746005952815	0.0868755449892133	1514/6774/406991	3	B
										GO:0046634	GO:0046634	regulation of alpha-beta T cell activation	3/116	97/18866	0.0219879697937301	0.112746005952815	0.0868755449892133	3105/3133/406991	3	B
										GO:0120162	GO:0120162	positive regulation of cold-induced thermogenesis	3/116	97/18866	0.0219879697937301	0.112746005952815	0.0868755449892133	857/2271/2628	3	B
										GO:1901184	GO:1901184	regulation of ERBB signaling pathway	3/116	97/18866	0.0219879697937301	0.112746005952815	0.0868755449892133	183/1012/406991	3	B
										GO:0001659	GO:0001659	temperature homeostasis	4/116	174/18866	0.0225395848479932	0.114376322387717	0.0881317724501329	857/2271/2628/6774	4	B
										GO:0051099	GO:0051099	positive regulation of binding	4/116	174/18866	0.0225395848479932	0.114376322387717	0.0881317724501329	25805/857/8829/22933	4	B
										GO:0035278	GO:0035278	miRNA mediated inhibition of translation	3/116	98/18866	0.0225830558759417	0.114376322387717	0.0881317724501329	6774/406991/7538	3	B
										GO:0040033	GO:0040033	negative regulation of translation, ncRNA-mediated	3/116	98/18866	0.0225830558759417	0.114376322387717	0.0881317724501329	6774/406991/7538	3	B
										GO:0045974	GO:0045974	regulation of translation, ncRNA-mediated	3/116	98/18866	0.0225830558759417	0.114376322387717	0.0881317724501329	6774/406991/7538	3	B
										GO:2001243	GO:2001243	negative regulation of intrinsic apoptotic signaling pathway	3/116	98/18866	0.0225830558759417	0.114376322387717	0.0881317724501329	6387/6648/406991	3	B
										GO:0003298	GO:0003298	physiological muscle hypertrophy	2/116	38/18866	0.0228128703023574	0.114376322387717	0.0881317724501329	183/2626	2	B
										GO:0003301	GO:0003301	physiological cardiac muscle hypertrophy	2/116	38/18866	0.0228128703023574	0.114376322387717	0.0881317724501329	183/2626	2	B
										GO:0010661	GO:0010661	positive regulation of muscle cell apoptotic process	2/116	38/18866	0.0228128703023574	0.114376322387717	0.0881317724501329	183/6648	2	B
										GO:0051954	GO:0051954	positive regulation of amine transport	2/116	38/18866	0.0228128703023574	0.114376322387717	0.0881317724501329	183/6387	2	B
										GO:0061049	GO:0061049	cell growth involved in cardiac muscle cell development	2/116	38/18866	0.0228128703023574	0.114376322387717	0.0881317724501329	183/2626	2	B
										GO:0071604	GO:0071604	transforming growth factor beta production	2/116	38/18866	0.0228128703023574	0.114376322387717	0.0881317724501329	4052/7042	2	B
										GO:1900026	GO:1900026	positive regulation of substrate adhesion-dependent cell spreading	2/116	38/18866	0.0228128703023574	0.114376322387717	0.0881317724501329	10519/8829	2	B
										GO:0050680	GO:0050680	negative regulation of epithelial cell proliferation	4/116	175/18866	0.0229605373908957	0.114920232367743	0.0885508779921916	857/5176/7042/406991	4	B
										GO:0002474	GO:0002474	antigen processing and presentation of peptide antigen via MHC class I	3/116	99/18866	0.0231868819943338	0.115266313371832	0.0888175479782955	3105/3107/3133	3	B
										GO:0015837	GO:0015837	amine transport	3/116	99/18866	0.0231868819943338	0.115266313371832	0.0888175479782955	183/6387/1861	3	B
										GO:0019886	GO:0019886	antigen processing and presentation of exogenous peptide antigen via MHC class II	3/116	99/18866	0.0231868819943338	0.115266313371832	0.0888175479782955	10121/1514/10540	3	B
										GO:0050830	GO:0050830	defense response to Gram-positive bacterium	3/116	99/18866	0.0231868819943338	0.115266313371832	0.0888175479782955	8349/3105/3133	3	B
										GO:0045637	GO:0045637	regulation of myeloid cell differentiation	5/116	263/18866	0.0232898332421749	0.115582201183247	0.089060952838097	537/10519/6774/7538/677	5	B
										GO:0006672	GO:0006672	ceramide metabolic process	3/116	100/18866	0.0237994474092984	0.117470947648078	0.0905163115188053	8560/8613/5660	3	B
										GO:0070301	GO:0070301	cellular response to hydrogen peroxide	3/116	100/18866	0.0237994474092984	0.117470947648078	0.0905163115188053	84557/5660/406991	3	B
										GO:0007431	GO:0007431	salivary gland development	2/116	39/18866	0.023950776233737	0.117470947648078	0.0905163115188053	8829/7042	2	B
										GO:0014741	GO:0014741	negative regulation of muscle hypertrophy	2/116	39/18866	0.023950776233737	0.117470947648078	0.0905163115188053	4000/406991	2	B
										GO:0031111	GO:0031111	negative regulation of microtubule polymerization or depolymerization	2/116	39/18866	0.023950776233737	0.117470947648078	0.0905163115188053	10519/4131	2	B
										GO:0071709	GO:0071709	membrane assembly	2/116	39/18866	0.023950776233737	0.117470947648078	0.0905163115188053	857/5660	2	B
										GO:1904706	GO:1904706	negative regulation of vascular smooth muscle cell proliferation	2/116	39/18866	0.023950776233737	0.117470947648078	0.0905163115188053	1026/6648	2	B
										GO:0044773	GO:0044773	mitotic DNA damage checkpoint	3/116	101/18866	0.0244207503021406	0.119376767726964	0.0919848261380628	7832/1026/406991	3	B
										GO:0045639	GO:0045639	positive regulation of myeloid cell differentiation	3/116	101/18866	0.0244207503021406	0.119376767726964	0.0919848261380628	537/6774/677	3	B
										GO:0033673	GO:0033673	negative regulation of kinase activity	5/116	268/18866	0.025005126758919	0.121338043612888	0.0934960717917239	183/857/1026/10519/5998	5	B
										GO:0110020	GO:0110020	regulation of actomyosin structure organization	3/116	102/18866	0.025050787792572	0.121338043612888	0.0934960717917239	961/8829/406991	3	B
										GO:0052547	GO:0052547	regulation of peptidase activity	7/116	466/18866	0.0250617510251333	0.121338043612888	0.0934960717917239	2/183/857/5176/6774/7076/406991	7	B
										GO:0010664	GO:0010664	negative regulation of striated muscle cell apoptotic process	2/116	40/18866	0.0251115555652993	0.121338043612888	0.0934960717917239	2626/406991	2	B
										GO:0043902	GO:0043902	positive regulation of multi-organism process	2/116	40/18866	0.0251115555652993	0.121338043612888	0.0934960717917239	10519/22933	2	B
										GO:0071526	GO:0071526	semaphorin-plexin signaling pathway	2/116	40/18866	0.0251115555652993	0.121338043612888	0.0934960717917239	4684/8829	2	B
										GO:1902895	GO:1902895	positive regulation of pri-miRNA transcription by RNA polymerase II	2/116	40/18866	0.0251115555652993	0.121338043612888	0.0934960717917239	6774/7042	2	B
										GO:0009913	GO:0009913	epidermal cell differentiation	6/116	365/18866	0.0253168537473224	0.121928295633656	0.0939508858275019	1514/23022/5660/10628/7538/677	6	B
										GO:2000146	GO:2000146	negative regulation of cell motility	6/116	365/18866	0.0253168537473224	0.121928295633656	0.0939508858275019	6387/2022/5176/6774/7076/406991	6	B
										GO:0002495	GO:0002495	antigen processing and presentation of peptide antigen via MHC class II	3/116	103/18866	0.0256895559560081	0.123231138518845	0.0949547811294203	10121/1514/10540	3	B
										GO:1901890	GO:1901890	positive regulation of cell junction assembly	3/116	103/18866	0.0256895559560081	0.123231138518845	0.0949547811294203	183/857/8829	3	B
										GO:0051091	GO:0051091	positive regulation of DNA-binding transcription factor activity	5/116	270/18866	0.025713418606728	0.123231138518845	0.0949547811294203	183/857/10519/8613/6774	5	B
										GO:0051098	GO:0051098	regulation of binding	6/116	367/18866	0.0259133594722161	0.123986759106052	0.0955370186088229	25805/857/1026/4043/8829/22933	6	B
										GO:0042269	GO:0042269	regulation of natural killer cell mediated cytotoxicity	2/116	41/18866	0.0262948891902204	0.124591237391437	0.0960027945805139	3105/3133	2	B
										GO:0051354	GO:0051354	negative regulation of oxidoreductase activity	2/116	41/18866	0.0262948891902204	0.124591237391437	0.0960027945805139	857/406991	2	B
										GO:1905209	GO:1905209	positive regulation of cardiocyte differentiation	2/116	41/18866	0.0262948891902204	0.124591237391437	0.0960027945805139	2626/7042	2	B
										GO:2000826	GO:2000826	regulation of heart morphogenesis	2/116	41/18866	0.0262948891902204	0.124591237391437	0.0960027945805139	2022/7042	2	B
										GO:0002367	GO:0002367	cytokine production involved in immune response	3/116	104/18866	0.0263370498406719	0.124591237391437	0.0960027945805139	3105/3133/7042	3	B
										GO:0002504	GO:0002504	antigen processing and presentation of peptide or polysaccharide antigen via MHC class II	3/116	104/18866	0.0263370498406719	0.124591237391437	0.0960027945805139	10121/1514/10540	3	B
										GO:0032231	GO:0032231	regulation of actin filament bundle assembly	3/116	104/18866	0.0263370498406719	0.124591237391437	0.0960027945805139	961/8829/406991	3	B
										GO:0055001	GO:0055001	muscle cell development	4/116	183/18866	0.0265009988932936	0.125164943243205	0.0964448590963665	183/2022/2626/4000	4	B
										GO:0002824	GO:0002824	positive regulation of adaptive immune response based on somatic recombination of immune receptors built from immunoglobulin superfamily domains	3/116	105/18866	0.0269932634845046	0.127284954662463	0.0980784171623479	3105/3133/406991	3	B
										GO:0002707	GO:0002707	negative regulation of lymphocyte mediated immunity	2/116	42/18866	0.027500461001232	0.128968952416886	0.0993760083403215	3105/3133	2	B
										GO:0046006	GO:0046006	regulation of activated T cell proliferation	2/116	42/18866	0.027500461001232	0.128968952416886	0.0993760083403215	3481/406991	2	B
										GO:0071470	GO:0071470	cellular response to osmotic stress	2/116	42/18866	0.027500461001232	0.128968952416886	0.0993760083403215	231/677	2	B
										GO:0014812	GO:0014812	muscle cell migration	3/116	106/18866	0.0276581899318859	0.128968952416886	0.0993760083403215	183/8829/406991	3	B
										GO:0030038	GO:0030038	contractile actin filament bundle assembly	3/116	106/18866	0.0276581899318859	0.128968952416886	0.0993760083403215	961/8829/406991	3	B
										GO:0032091	GO:0032091	negative regulation of protein binding	3/116	106/18866	0.0276581899318859	0.128968952416886	0.0993760083403215	857/1026/4043	3	B
										GO:0043149	GO:0043149	stress fiber assembly	3/116	106/18866	0.0276581899318859	0.128968952416886	0.0993760083403215	961/8829/406991	3	B
										GO:1902903	GO:1902903	regulation of supramolecular fiber organization	6/116	373/18866	0.0277590200855192	0.129233660175917	0.0995799768147197	961/10519/6387/4131/8829/406991	6	B
										GO:0051147	GO:0051147	regulation of muscle cell differentiation	4/116	186/18866	0.0279085531512365	0.129723908704559	0.0999577339489612	2022/3481/6648/406991	4	B
										GO:0008544	GO:0008544	epidermis development	7/116	477/18866	0.0279783051977187	0.129842356241945	0.100049002763994	1514/23022/5660/7042/10628/7538/677	7	B
										GO:0018108	GO:0018108	peptidyl-tyrosine phosphorylation	6/116	374/18866	0.0280748858685451	0.130084739735296	0.100235769451678	183/857/3481/3572/8829/6774	6	B
										GO:0055017	GO:0055017	cardiac muscle tissue growth	3/116	107/18866	0.0283318212501664	0.130707243827207	0.100715435066311	183/2626/7042	3	B
										GO:2001237	GO:2001237	negative regulation of extrinsic apoptotic signaling pathway	3/116	107/18866	0.0283318212501664	0.130707243827207	0.100715435066311	4000/8829/219699	3	B
										GO:0008217	GO:0008217	regulation of blood pressure	4/116	187/18866	0.0283874920961238	0.130707243827207	0.100715435066311	183/1909/59342/6648	4	B
										GO:0048639	GO:0048639	positive regulation of developmental growth	4/116	187/18866	0.0283874920961238	0.130707243827207	0.100715435066311	6387/3481/4131/8829	4	B
										GO:0015980	GO:0015980	energy derivation by oxidation of organic compounds	5/116	278/18866	0.0286750104271071	0.130837112456417	0.100815504313502	2271/3421/3481/3572/4702	5	B
										GO:0021762	GO:0021762	substantia nigra development	2/116	43/18866	0.0287279578663254	0.130837112456417	0.100815504313502	57447/22933	2	B
										GO:0046688	GO:0046688	response to copper ion	2/116	43/18866	0.0287279578663254	0.130837112456417	0.100815504313502	84557/6652	2	B
										GO:0050850	GO:0050850	positive regulation of calcium-mediated signaling	2/116	43/18866	0.0287279578663254	0.130837112456417	0.100815504313502	1012/10519	2	B
										GO:0071364	GO:0071364	cellular response to epidermal growth factor stimulus	2/116	43/18866	0.0287279578663254	0.130837112456417	0.100815504313502	7538/677	2	B
										GO:0086004	GO:0086004	regulation of cardiac muscle cell contraction	2/116	43/18866	0.0287279578663254	0.130837112456417	0.100815504313502	857/2626	2	B
										GO:1901031	GO:1901031	regulation of response to reactive oxygen species	2/116	43/18866	0.0287279578663254	0.130837112456417	0.100815504313502	5660/406991	2	B
										GO:0008593	GO:0008593	regulation of Notch signaling pathway	3/116	108/18866	0.0290141485460118	0.131630327542713	0.101426709937447	3572/6774/7042	3	B
										GO:0044774	GO:0044774	mitotic DNA integrity checkpoint	3/116	108/18866	0.0290141485460118	0.131630327542713	0.101426709937447	7832/1026/406991	3	B
										GO:0018212	GO:0018212	peptidyl-tyrosine modification	6/116	377/18866	0.0290367616502337	0.131630327542713	0.101426709937447	183/857/3481/3572/8829/6774	6	B
										GO:0007409	GO:0007409	axonogenesis	7/116	482/18866	0.0293775041009506	0.132969474580383	0.102458579117513	6387/55715/4131/4684/8829/23022/219699	7	B
										GO:0001913	GO:0001913	T cell mediated cytotoxicity	2/116	44/18866	0.0299770696046349	0.135265761769837	0.104227965086884	3105/3133	2	B
										GO:1902667	GO:1902667	regulation of axon guidance	2/116	44/18866	0.0299770696046349	0.135265761769837	0.104227965086884	6387/8829	2	B
										GO:0035265	GO:0035265	organ growth	4/116	191/18866	0.0303522224315276	0.136565738695688	0.105229652046456	183/2626/5660/7042	4	B
										GO:0032680	GO:0032680	regulation of tumor necrosis factor production	3/116	110/18866	0.030404850790414	0.136565738695688	0.105229652046456	961/3133/7538	3	B
										GO:0090100	GO:0090100	positive regulation of transmembrane receptor protein serine/threonine kinase signaling pathway	3/116	110/18866	0.030404850790414	0.136565738695688	0.105229652046456	2022/2626/7042	3	B
										GO:1901987	GO:1901987	regulation of cell cycle phase transition	7/116	486/18866	0.0305305271691101	0.13692054462844	0.105503044957475	10121/7832/1026/10540/22933/406991/677	7	B
										GO:0001822	GO:0001822	kidney development	5/116	283/18866	0.0306316336314164	0.137164246474724	0.105690827491605	183/231/8829/5176/7042	5	B
										GO:0043312	GO:0043312	neutrophil degranulation	7/116	487/18866	0.0308234980399495	0.137812987425567	0.106190709710802	961/1727/8560/2720/3107/5660/22931	7	B
										GO:0043270	GO:0043270	positive regulation of ion transport	5/116	284/18866	0.0310328116100749	0.138265189787197	0.106539150671349	183/857/6387/2745/406991	5	B
										GO:0002526	GO:0002526	acute inflammatory response	3/116	111/18866	0.0311132032934027	0.138265189787197	0.106539150671349	3133/3572/6774	3	B
										GO:0051149	GO:0051149	positive regulation of muscle cell differentiation	3/116	111/18866	0.0311132032934027	0.138265189787197	0.106539150671349	2022/6648/406991	3	B
										GO:0061387	GO:0061387	regulation of extent of cell growth	3/116	111/18866	0.0311132032934027	0.138265189787197	0.106539150671349	6387/4131/8829	3	B
										GO:0002715	GO:0002715	regulation of natural killer cell mediated immunity	2/116	45/18866	0.0312474889625027	0.138651868573405	0.106837102958027	3105/3133	2	B
										GO:0001654	GO:0001654	eye development	6/116	384/18866	0.0313652010203212	0.138963949535653	0.107077574480251	1282/8829/22931/5176/6774/7042	6	B
										GO:0006066	GO:0006066	alcohol metabolic process	6/116	385/18866	0.0317075276298487	0.140085207985592	0.107941551328823	231/1727/51573/3421/8613/6652	6	B
										GO:0002283	GO:0002283	neutrophil activation involved in immune response	7/116	490/18866	0.0317138009213886	0.140085207985592	0.107941551328823	961/1727/8560/2720/3107/5660/22931	7	B
										GO:0021700	GO:0021700	developmental maturation	5/116	287/18866	0.0322561743291492	0.142266705725406	0.1096224871938	231/1026/4131/22933/7042	5	B
										GO:0007019	GO:0007019	microtubule depolymerization	2/116	46/18866	0.0325389115897222	0.142729899485242	0.10997939748948	10519/4131	2	B
										GO:0010863	GO:0010863	positive regulation of phospholipase C activity	2/116	46/18866	0.0325389115897222	0.142729899485242	0.10997939748948	183/1909	2	B
										GO:0050798	GO:0050798	activated T cell proliferation	2/116	46/18866	0.0325389115897222	0.142729899485242	0.10997939748948	3481/406991	2	B
										GO:1903555	GO:1903555	regulation of tumor necrosis factor superfamily cytokine production	3/116	113/18866	0.0325558481948948	0.142729899485242	0.10997939748948	961/3133/7538	3	B
										GO:0150063	GO:0150063	visual system development	6/116	388/18866	0.0327491687973024	0.143363152361922	0.110467345495378	1282/8829/22931/5176/6774/7042	6	B
										GO:0002040	GO:0002040	sprouting angiogenesis	4/116	196/18866	0.0329188215661142	0.143891063566935	0.110874123307628	1012/10519/8829/406991	4	B
										GO:0009749	GO:0009749	response to glucose	4/116	197/18866	0.0334469565177421	0.14536616198361	0.11201074874973	2626/5176/25828/10628	4	B
										GO:0031331	GO:0031331	positive regulation of cellular catabolic process	6/116	390/18866	0.033455867594794	0.14536616198361	0.11201074874973	7832/857/22933/9528/7538/677	6	B
										GO:0010976	GO:0010976	positive regulation of neuron projection development	5/116	290/18866	0.0335094141116139	0.14536616198361	0.11201074874973	183/6387/4131/8829/5176	5	B
										GO:0097193	GO:0097193	intrinsic apoptotic signaling pathway	5/116	290/18866	0.0335094141116139	0.14536616198361	0.11201074874973	857/1026/6387/6648/406991	5	B
										GO:0010559	GO:0010559	regulation of glycoprotein biosynthetic process	2/116	47/18866	0.0338510360159583	0.14536616198361	0.11201074874973	9445/9528	2	B
										GO:0032480	GO:0032480	negative regulation of type I interferon production	2/116	47/18866	0.0338510360159583	0.14536616198361	0.11201074874973	9246/406991	2	B
										GO:0045776	GO:0045776	negative regulation of blood pressure	2/116	47/18866	0.0338510360159583	0.14536616198361	0.11201074874973	59342/6648	2	B
										GO:0048483	GO:0048483	autonomic nervous system development	2/116	47/18866	0.0338510360159583	0.14536616198361	0.11201074874973	1909/8829	2	B
										GO:0070849	GO:0070849	response to epidermal growth factor	2/116	47/18866	0.0338510360159583	0.14536616198361	0.11201074874973	7538/677	2	B
										GO:1903115	GO:1903115	regulation of actin filament-based movement	2/116	47/18866	0.0338510360159583	0.14536616198361	0.11201074874973	857/2626	2	B
										GO:1904738	GO:1904738	vascular associated smooth muscle cell migration	2/116	47/18866	0.0338510360159583	0.14536616198361	0.11201074874973	183/406991	2	B
										GO:1904752	GO:1904752	regulation of vascular associated smooth muscle cell migration	2/116	47/18866	0.0338510360159583	0.14536616198361	0.11201074874973	183/406991	2	B
										GO:0060419	GO:0060419	heart growth	3/116	115/18866	0.0340329855866074	0.145933840241988	0.112448168751071	183/2626/7042	3	B
										GO:1903706	GO:1903706	regulation of hemopoiesis	7/116	498/18866	0.0341722581341117	0.146317128623868	0.112743508588456	537/10519/1209/6774/406991/7538/677	7	B
										GO:0032640	GO:0032640	tumor necrosis factor production	3/116	116/18866	0.0347844505096122	0.148266367987071	0.114245479594538	961/3133/7538	3	B
										GO:0046916	GO:0046916	cellular transition metal ion homeostasis	3/116	116/18866	0.0347844505096122	0.148266367987071	0.114245479594538	537/9114/7781	3	B
										GO:0031346	GO:0031346	positive regulation of cell projection organization	6/116	394/18866	0.034898903099407	0.148266367987071	0.114245479594538	183/6387/4131/8829/5176/406991	6	B
										GO:0048880	GO:0048880	sensory system development	6/116	394/18866	0.034898903099407	0.148266367987071	0.114245479594538	1282/8829/22931/5176/6774/7042	6	B
										GO:0010389	GO:0010389	regulation of G2/M transition of mitotic cell cycle	4/116	200/18866	0.0350610755831798	0.148266367987071	0.114245479594538	10121/1026/10540/406991	4	B
										GO:0010862	GO:0010862	positive regulation of pathway-restricted SMAD protein phosphorylation	2/116	48/18866	0.0351835636273444	0.148266367987071	0.114245479594538	2022/7042	2	B
										GO:0031952	GO:0031952	regulation of protein autophosphorylation	2/116	48/18866	0.0351835636273444	0.148266367987071	0.114245479594538	857/2022	2	B
										GO:0033628	GO:0033628	regulation of cell adhesion mediated by integrin	2/116	48/18866	0.0351835636273444	0.148266367987071	0.114245479594538	10519/7042	2	B
										GO:0045601	GO:0045601	regulation of endothelial cell differentiation	2/116	48/18866	0.0351835636273444	0.148266367987071	0.114245479594538	694/406991	2	B
										GO:0055010	GO:0055010	ventricular cardiac muscle tissue morphogenesis	2/116	48/18866	0.0351835636273444	0.148266367987071	0.114245479594538	2022/7042	2	B
										GO:1900274	GO:1900274	regulation of phospholipase C activity	2/116	48/18866	0.0351835636273444	0.148266367987071	0.114245479594538	183/1909	2	B
										GO:0051341	GO:0051341	regulation of oxidoreductase activity	3/116	117/18866	0.0355444907460214	0.149572440972856	0.115251863824976	183/857/406991	3	B
										GO:0031099	GO:0031099	regeneration	4/116	201/18866	0.0356090329437932	0.149629360493045	0.115295722711995	1026/6387/2626/4131	4	B
										GO:0051146	GO:0051146	striated muscle cell differentiation	5/116	295/18866	0.0356649781068664	0.149650044044977	0.115311660259683	183/2626/3481/4000/23646	5	B
										GO:0009746	GO:0009746	response to hexose	4/116	202/18866	0.0361619548321662	0.151356879407719	0.11662684877649	2626/5176/25828/10628	4	B
										GO:2000736	GO:2000736	regulation of stem cell differentiation	3/116	118/18866	0.036313088654756	0.151356879407719	0.11662684877649	2626/6774/7042	3	B
										GO:0002673	GO:0002673	regulation of acute inflammatory response	2/116	49/18866	0.0365361986432544	0.151356879407719	0.11662684877649	3133/3572	2	B
										GO:0015872	GO:0015872	dopamine transport	2/116	49/18866	0.0365361986432544	0.151356879407719	0.11662684877649	6387/1861	2	B
										GO:0030850	GO:0030850	prostate gland development	2/116	49/18866	0.0365361986432544	0.151356879407719	0.11662684877649	5660/5176	2	B
										GO:0045058	GO:0045058	T cell selection	2/116	49/18866	0.0365361986432544	0.151356879407719	0.11662684877649	1514/6774	2	B
										GO:0060711	GO:0060711	labyrinthine layer development	2/116	49/18866	0.0365361986432544	0.151356879407719	0.11662684877649	3726/677	2	B
										GO:0061383	GO:0061383	trabecula morphogenesis	2/116	49/18866	0.0365361986432544	0.151356879407719	0.11662684877649	2022/7042	2	B
										GO:0071349	GO:0071349	cellular response to interleukin-12	2/116	49/18866	0.0365361986432544	0.151356879407719	0.11662684877649	961/6648	2	B
										GO:0071706	GO:0071706	tumor necrosis factor superfamily cytokine production	3/116	119/18866	0.0370902258020074	0.153435306455977	0.11822836433362	961/3133/7538	3	B
										GO:1903708	GO:1903708	positive regulation of hemopoiesis	4/116	204/18866	0.0372827036963672	0.15401432386119	0.118674521625056	537/6774/406991/677	4	B
										GO:0031098	GO:0031098	stress-activated protein kinase signaling cascade	5/116	300/18866	0.0379046681026916	0.155071220163873	0.119488904729067	183/231/7042/7538/677	5	B
										GO:0002711	GO:0002711	positive regulation of T cell mediated immunity	2/116	50/18866	0.0379086480932483	0.155071220163873	0.119488904729067	3105/3133	2	B
										GO:0003044	GO:0003044	regulation of systemic arterial blood pressure mediated by a chemical signal	2/116	50/18866	0.0379086480932483	0.155071220163873	0.119488904729067	183/6648	2	B
										GO:0008038	GO:0008038	neuron recognition	2/116	50/18866	0.0379086480932483	0.155071220163873	0.119488904729067	8829/23022	2	B
										GO:0045806	GO:0045806	negative regulation of endocytosis	2/116	50/18866	0.0379086480932483	0.155071220163873	0.119488904729067	857/4043	2	B
										GO:0070671	GO:0070671	response to interleukin-12	2/116	50/18866	0.0379086480932483	0.155071220163873	0.119488904729067	961/6648	2	B
										GO:1904707	GO:1904707	positive regulation of vascular smooth muscle cell proliferation	2/116	50/18866	0.0379086480932483	0.155071220163873	0.119488904729067	183/406991	2	B
										GO:0042594	GO:0042594	response to starvation	4/116	206/18866	0.0384233421318748	0.156957747176586	0.120942553228464	1026/84557/10670/7538	4	B
										GO:0002065	GO:0002065	columnar/cuboidal epithelial cell differentiation	3/116	121/18866	0.0386700401984313	0.157526705419443	0.121380959511743	1026/2626/3572	3	B
										GO:0030218	GO:0030218	erythrocyte differentiation	3/116	121/18866	0.0386700401984313	0.157526705419443	0.121380959511743	6774/7538/677	3	B
										GO:0034284	GO:0034284	response to monosaccharide	4/116	207/18866	0.0390011248480012	0.158336158959286	0.122004677547899	2626/5176/25828/10628	4	B
										GO:0032970	GO:0032970	regulation of actin filament-based process	6/116	405/18866	0.0390732727546384	0.158336158959286	0.122004677547899	857/961/6387/2626/8829/406991	6	B
										GO:1903522	GO:1903522	regulation of blood circulation	5/116	303/18866	0.0392891160391076	0.158336158959286	0.122004677547899	183/857/2626/7042/406991	5	B
										GO:0038084	GO:0038084	vascular endothelial growth factor signaling pathway	2/116	51/18866	0.0393006217941903	0.158336158959286	0.122004677547899	8829/406991	2	B
										GO:0048146	GO:0048146	positive regulation of fibroblast proliferation	2/116	51/18866	0.0393006217941903	0.158336158959286	0.122004677547899	183/1026	2	B
										GO:0060976	GO:0060976	coronary vasculature development	2/116	51/18866	0.0393006217941903	0.158336158959286	0.122004677547899	4052/8829	2	B
										GO:0071354	GO:0071354	cellular response to interleukin-6	2/116	51/18866	0.0393006217941903	0.158336158959286	0.122004677547899	3572/6774	2	B
										GO:1902893	GO:1902893	regulation of pri-miRNA transcription by RNA polymerase II	2/116	51/18866	0.0393006217941903	0.158336158959286	0.122004677547899	6774/7042	2	B
										GO:0010811	GO:0010811	positive regulation of cell-substrate adhesion	3/116	122/18866	0.0394726767436412	0.158811194635253	0.122370712538586	1012/10519/8829	3	B
										GO:0071456	GO:0071456	cellular response to hypoxia	4/116	208/18866	0.039583885246298	0.159040459489578	0.122547370762512	4000/22933/406991/677	4	B
										GO:0007517	GO:0007517	muscle organ development	6/116	407/18866	0.039865044853847	0.159950993921112	0.123248975881935	7832/857/8763/2022/22933/7042	6	B
										GO:0007173	GO:0007173	epidermal growth factor receptor signaling pathway	3/116	123/18866	0.0402837711470968	0.160485663147828	0.123660961034467	183/1012/406991	3	B
										GO:0048675	GO:0048675	axon extension	3/116	123/18866	0.0402837711470968	0.160485663147828	0.123660961034467	6387/4131/8829	3	B
										GO:0002831	GO:0002831	regulation of response to biotic stimulus	6/116	409/18866	0.0406669912828083	0.160485663147828	0.123660961034467	2/3105/3133/5654/22933/406991	6	B
										GO:0001912	GO:0001912	positive regulation of leukocyte mediated cytotoxicity	2/116	52/18866	0.0407118323275383	0.160485663147828	0.123660961034467	3105/3133	2	B
										GO:0002704	GO:0002704	negative regulation of leukocyte mediated immunity	2/116	52/18866	0.0407118323275383	0.160485663147828	0.123660961034467	3105/3133	2	B
										GO:0003179	GO:0003179	heart valve morphogenesis	2/116	52/18866	0.0407118323275383	0.160485663147828	0.123660961034467	2626/7042	2	B
										GO:0006998	GO:0006998	nuclear envelope organization	2/116	52/18866	0.0407118323275383	0.160485663147828	0.123660961034467	4000/1861	2	B
										GO:0038066	GO:0038066	p38MAPK cascade	2/116	52/18866	0.0407118323275383	0.160485663147828	0.123660961034467	7538/677	2	B
										GO:0051496	GO:0051496	positive regulation of stress fiber assembly	2/116	52/18866	0.0407118323275383	0.160485663147828	0.123660961034467	961/8829	2	B
										GO:0055078	GO:0055078	sodium ion homeostasis	2/116	52/18866	0.0407118323275383	0.160485663147828	0.123660961034467	183/730	2	B
										GO:0072132	GO:0072132	mesenchyme morphogenesis	2/116	52/18866	0.0407118323275383	0.160485663147828	0.123660961034467	2022/7042	2	B
										GO:2001238	GO:2001238	positive regulation of extrinsic apoptotic signaling pathway	2/116	52/18866	0.0407118323275383	0.160485663147828	0.123660961034467	183/857	2	B
										GO:0030100	GO:0030100	regulation of endocytosis	4/116	210/18866	0.0407643433498574	0.160485663147828	0.123660961034467	857/1012/4043/1861	4	B
										GO:0045216	GO:0045216	cell-cell junction organization	4/116	210/18866	0.0407643433498574	0.160485663147828	0.123660961034467	183/857/1012/7042	4	B
										GO:0022612	GO:0022612	gland morphogenesis	3/116	124/18866	0.0411033012216079	0.161603193676912	0.124522065363048	857/8829/7042	3	B
										GO:0001503	GO:0001503	ossification	6/116	412/18866	0.0418890550560524	0.163711882628192	0.126146898990697	537/3481/3572/3726/7042/406991	6	B
										GO:0001952	GO:0001952	regulation of cell-matrix adhesion	3/116	125/18866	0.0419312440702291	0.163711882628192	0.126146898990697	1012/10519/8829	3	B
										GO:0003014	GO:0003014	renal system process	3/116	125/18866	0.0419312440702291	0.163711882628192	0.126146898990697	183/231/5660	3	B
										GO:0030278	GO:0030278	regulation of ossification	4/116	212/18866	0.0419647220076356	0.163711882628192	0.126146898990697	537/3572/7042/406991	4	B
										GO:0032964	GO:0032964	collagen biosynthetic process	2/116	53/18866	0.0421419950168035	0.163711882628192	0.126146898990697	2022/10609	2	B
										GO:0045661	GO:0045661	regulation of myoblast differentiation	2/116	53/18866	0.0421419950168035	0.163711882628192	0.126146898990697	694/677	2	B
										GO:0061614	GO:0061614	pri-miRNA transcription by RNA polymerase II	2/116	53/18866	0.0421419950168035	0.163711882628192	0.126146898990697	6774/7042	2	B
										GO:0061756	GO:0061756	leukocyte adhesion to vascular endothelial cell	2/116	53/18866	0.0421419950168035	0.163711882628192	0.126146898990697	6387/406991	2	B
										GO:1900024	GO:1900024	regulation of substrate adhesion-dependent cell spreading	2/116	53/18866	0.0421419950168035	0.163711882628192	0.126146898990697	10519/8829	2	B
										GO:0055007	GO:0055007	cardiac muscle cell differentiation	3/116	126/18866	0.042767576099528	0.165703171334103	0.127681270785909	183/2626/4000	3	B
										GO:2000134	GO:2000134	negative regulation of G1/S transition of mitotic cell cycle	3/116	126/18866	0.042767576099528	0.165703171334103	0.127681270785909	7832/1026/406991	3	B
										GO:0006584	GO:0006584	catecholamine metabolic process	2/116	54/18866	0.0435908279051787	0.168226181902486	0.1296253566654	231/7042	2	B
										GO:0009712	GO:0009712	catechol-containing compound metabolic process	2/116	54/18866	0.0435908279051787	0.168226181902486	0.1296253566654	231/7042	2	B
										GO:1903018	GO:1903018	regulation of glycoprotein metabolic process	2/116	54/18866	0.0435908279051787	0.168226181902486	0.1296253566654	9445/9528	2	B
										GO:1902749	GO:1902749	regulation of cell cycle G2/M phase transition	4/116	217/18866	0.0450528154088691	0.172077168924311	0.132592704319449	10121/1026/10540/406991	4	B
										GO:0002720	GO:0002720	positive regulation of cytokine production involved in immune response	2/116	55/18866	0.0450580517333347	0.172077168924311	0.132592704319449	3105/3133	2	B
										GO:0002931	GO:0002931	response to ischemia	2/116	55/18866	0.0450580517333347	0.172077168924311	0.132592704319449	857/10519	2	B
										GO:0003229	GO:0003229	ventricular cardiac muscle tissue development	2/116	55/18866	0.0450580517333347	0.172077168924311	0.132592704319449	2022/7042	2	B
										GO:0030199	GO:0030199	collagen fibril organization	2/116	55/18866	0.0450580517333347	0.172077168924311	0.132592704319449	10609/7042	2	B
										GO:0032655	GO:0032655	regulation of interleukin-12 production	2/116	55/18866	0.0450580517333347	0.172077168924311	0.132592704319449	961/406991	2	B
										GO:0050433	GO:0050433	regulation of catecholamine secretion	2/116	55/18866	0.0450580517333347	0.172077168924311	0.132592704319449	183/6387	2	B
										GO:0070741	GO:0070741	response to interleukin-6	2/116	55/18866	0.0450580517333347	0.172077168924311	0.132592704319449	3572/6774	2	B
										GO:0034101	GO:0034101	erythrocyte homeostasis	3/116	129/18866	0.0453266611641929	0.172877889719867	0.133209693408421	6774/7538/677	3	B
										GO:0036294	GO:0036294	cellular response to decreased oxygen levels	4/116	218/18866	0.0456853669072707	0.174019715764967	0.134089518455106	4000/22933/406991/677	4	B
										GO:0006977	GO:0006977	DNA damage response, signal transduction by p53 class mediator resulting in cell cycle arrest	2/116	56/18866	0.0465433899173827	0.176828708066947	0.136253965302182	7832/1026	2	B
										GO:0044273	GO:0044273	sulfur compound catabolic process	2/116	56/18866	0.0465433899173827	0.176828708066947	0.136253965302182	2720/25828	2	B
										GO:0045667	GO:0045667	regulation of osteoblast differentiation	3/116	131/18866	0.047074201071493	0.178614012603737	0.1376296176217	537/3572/406991	3	B
										GO:0031669	GO:0031669	cellular response to nutrient levels	4/116	221/18866	0.047612858094123	0.180205352288616	0.138855811855531	1026/84557/10670/25828	4	B
										GO:0001101	GO:0001101	response to acid chemical	3/116	132/18866	0.0479603353526144	0.180205352288616	0.138855811855531	231/1282/10670	3	B
										GO:0019751	GO:0019751	polyol metabolic process	3/116	132/18866	0.0479603353526144	0.180205352288616	0.138855811855531	231/8613/6652	3	B
										GO:0042476	GO:0042476	odontogenesis	3/116	132/18866	0.0479603353526144	0.180205352288616	0.138855811855531	5654/4782/7042	3	B
										GO:1902807	GO:1902807	negative regulation of cell cycle G1/S phase transition	3/116	132/18866	0.0479603353526144	0.180205352288616	0.138855811855531	7832/1026/406991	3	B
										GO:0032615	GO:0032615	interleukin-12 production	2/116	57/18866	0.0480465685270022	0.180205352288616	0.138855811855531	961/406991	2	B
										GO:0050432	GO:0050432	catecholamine secretion	2/116	57/18866	0.0480465685270022	0.180205352288616	0.138855811855531	183/6387	2	B
										GO:0072431	GO:0072431	signal transduction involved in mitotic G1 DNA damage checkpoint	2/116	57/18866	0.0480465685270022	0.180205352288616	0.138855811855531	7832/1026	2	B
										GO:1902400	GO:1902400	intracellular signal transduction involved in G1 DNA damage checkpoint	2/116	57/18866	0.0480465685270022	0.180205352288616	0.138855811855531	7832/1026	2	B
										GO:0042770	GO:0042770	signal transduction in response to DNA damage	3/116	133/18866	0.0488546752411086	0.183002250935085	0.141010940031808	7832/1026/406991	3	B
										GO:0002763	GO:0002763	positive regulation of myeloid leukocyte differentiation	2/116	58/18866	0.0495673162637331	0.185198647900037	0.142703356377117	537/677	2	B
										GO:0010656	GO:0010656	negative regulation of muscle cell apoptotic process	2/116	58/18866	0.0495673162637331	0.185198647900037	0.142703356377117	2626/406991	2	B
										GO:0046718	GO:0046718	viral entry into host cell	3/116	134/18866	0.0497571920309922	0.185671557540586	0.143067753167993	857/1514/4684	3	B
										GO:0030198	GO:0030198	extracellular matrix organization	25/97	395/18866	1.26446e-06	0.00175406	0.001288	165/633/151887/1303/7373/1306/1278/1281/1293/1634/2191/2200/2335/3672/4060/4239/4313/4811/10631/5806/6423/6678/7045/7057/7077	25	C
										GO:0043062	GO:0043062	extracellular structure organization	25/97	396/18866	1.34462e-06	0.00175406	0.001288	165/633/151887/1303/7373/1306/1278/1281/1293/1634/2191/2200/2335/3672/4060/4239/4313/4811/10631/5806/6423/6678/7045/7057/7077	25	C
										GO:0050673	GO:0050673	epithelial cell proliferation	16/97	453/18866	125129	1.08821e+08	7.9907e+07	6347/1021/1893/2191/2252/3479/3486/3487/3488/3725/3164/6423/6591/6678/7049/7057	16	C
										GO:0001503	GO:0001503	ossification	15/97	412/18866	287832	1.87739e+08	1.37857e+08	490/1009/1021/1278/1893/10457/100033819/3479/3486/3488/4256/4313/6423/6591/6678	15	C
										GO:0030199	GO:0030199	collagen fibril organization	0.0721649	55/18866	1.26498e+06	6.60068e+08	4.84688e+08	165/1303/7373/1278/1281/4060/6423	7	C
										GO:0018149	GO:0018149	peptide cross-linking	0.0618557	34/18866	1.89128e+06	8.2239e+08	6.03881e+08	301/633/1281/1634/2335/7057	6	C
										GO:0014812	GO:0014812	muscle cell migration	0.0824742	106/18866	7.26424e+06	2.70749e+09	1.98811e+08	301/10092/3479/3486/3488/5159/5327/10631	8	C
										GO:0061448	GO:0061448	connective tissue development	0.113402	262/18866	1.04144e+07	3.39638e+09	2.49397e+09	57561/633/1116/1893/9421/4060/4256/5159/6423/6591/7045	11	C
										GO:0032963	GO:0032963	collagen metabolic process	0.0412371	113/18866	1.19688e+07	3.46961e+09	2.54774e+09	1306/1278/2191/64175/4239/4313/5159/5184	8	C
										GO:0043568	GO:0043568	positive regulation of insulin-like growth factor receptor signaling pathway	0.0412371	13/18866	4.53084e+07	0.000118209653772112	8.68014e+09	3479/3486/3487/3488	4	C
										GO:0014909	GO:0014909	smooth muscle cell migration	0.0721649	93/18866	5.0385e+07	0.00011950405140127	8.77519e+09	10092/3479/3486/3488/5159/5327/10631	7	C
										GO:0051216	GO:0051216	cartilage development	0.0927835	197/18866	7.95607e+07	0.00017297820196215	0.000127017944996515	633/1116/1893/9421/4060/4256/6423/6591/7045	9	C
										GO:0050678	GO:0050678	regulation of epithelial cell proliferation	0.123711	395/18866	8.6226e+07	0.000173048864064196	0.000127069832199002	6347/1021/1893/2252/3479/3725/3164/6423/6591/6678/7049/7057	12	C
										GO:0009612	GO:0009612	response to mechanical stimulus	0.0927835	209/18866	1.30186e+08	0.000242610405432442	0.000178148892653787	1116/1281/1634/2353/3725/4792/10631/5270/7057	9	C
										GO:0030278	GO:0030278	regulation of ossification	0.0927835	212/18866	1.46511e+08	0.00025483227988021	0.000187123418685111	490/1021/1893/100033819/3479/3488/4256/6423/6591	9	C
										GO:0007162	GO:0007162	negative regulation of cell adhesion	0.103093	301/18866	3.40243e+08	0.000532632957094556	0.000391112538343827	301/1843/10457/100033819/5362/10631/5270/6591/7045/7057	10	C
										GO:0036499	GO:0036499	PERK-mediated unfolded protein response	0.0412371	21/18866	3.67474e+08	0.000532632957094556	0.000391112538343827	467/6347/3576/23645	4	C
										GO:0140467	GO:0140467	NA	0.0412371	21/18866	3.67474e+08	0.000532632957094556	0.000391112538343827	467/6347/3576/23645	4	C
										GO:0044342	GO:0044342	type B pancreatic cell proliferation	0.0412371	22/18866	4.47367e+08	0.000614305288589608	0.000451084555580112	3486/3487/3488/3164	4	C
										GO:0007568	GO:0007568	aging	0.103093	319/18866	5.68619e+08	0.000741763915130307	0.000544677462846083	490/1021/1634/2353/3488/3725/5159/10769/7077/706	10	C
										GO:0048146	GO:0048146	positive regulation of fibroblast proliferation	0.0515464	51/18866	6.30762e+08	0.000756942839686548	0.000555823351648955	1021/2335/3479/3725/5159	5	C
										GO:0035265	GO:0035265	organ growth	0.0824742	191/18866	6.38281e+08	0.000756942839686548	0.000555823351648955	1848/1893/2252/3479/5159/5997/5999/7049	8	C
										GO:0070371	GO:0070371	ERK1 and ERK2 cascade	0.103093	325/18866	6.69758e+08	0.000759738986875749	0.000557876563359167	467/6347/1116/1843/1848/2335/10457/3479/3725/5159	10	C
										GO:0060537	GO:0060537	muscle tissue development	0.113402	409/18866	8.12654e+08	0.000883422085456195	0.000648697099324313	467/1281/1634/2353/9421/3479/3488/5159/5997/5999/7049	11	C
										GO:0043567	GO:0043567	regulation of insulin-like growth factor receptor signaling pathway	0.0412371	26/18866	8.99998e+08	0.000939237443219915	0.000689682333081941	3479/3486/3487/3488	4	C
										GO:0071774	GO:0071774	response to fibroblast growth factor	0.0721649	153/18866	1.40274e+09	0.00140759696482686	0.00103359886868729	6347/2252/9592/3576/3164/10631/7057	7	C
										GO:0048661	GO:0048661	positive regulation of smooth muscle cell proliferation	0.0618557	103/18866	1.5118e+09	0.00146084351759578	0.00107269782817547	3479/3488/3725/4313/5159/7057	6	C
										GO:0001649	GO:0001649	osteoblast differentiation	0.0824742	231/18866	2.53543e+09	0.00236247539724709	0.00173476638477727	1021/10457/100033819/3479/3486/3488/6423/6591	8	C
										GO:0070372	GO:0070372	regulation of ERK1 and ERK2 cascade	0.0927835	306/18866	2.82916e+08	0.00254526545203638	0.0018689891762144	467/6347/1116/1843/1848/2335/10457/3725/5159	9	C
										GO:0048660	GO:0048660	regulation of smooth muscle cell proliferation	0.0721649	173/18866	3.0998e+09	0.00256017945192709	0.00187994053075681	3479/3486/3488/3725/4313/5159/7057	7	C
										GO:0030282	GO:0030282	bone mineralization	0.0618557	117/18866	3.1213e+09	0.00256017945192709	0.00187994053075681	490/1278/1893/10457/3479/4256	6	C
										GO:0060326	GO:0060326	cell chemotaxis	0.0927835	311/18866	3.21148e+09	0.00256017945192709	0.00187994053075681	301/6347/2920/1843/3576/3672/3164/5159/7057	9	C
										GO:0048659	GO:0048659	smooth muscle cell proliferation	0.0721649	175/18866	3.33638e+09	0.00256017945192709	0.00187994053075681	3479/3486/3488/3725/4313/5159/7057	7	C
										GO:0050680	GO:0050680	negative regulation of epithelial cell proliferation	0.0721649	175/18866	3.33638e+09	0.00256017945192709	0.00187994053075681	6347/1021/6423/6591/6678/7049/7057	7	C
										GO:0033002	GO:0033002	muscle cell proliferation	0.0824742	244/18866	3.74508e+09	0.00279169212541219	0.0020499403555507	3479/3486/3488/3725/4313/5159/7049/7057	8	C
										GO:0048009	GO:0048009	insulin-like growth factor receptor signaling pathway	0.0412371	38/18866	4.23855e+09	0.00300222445638588	0.00220453430861685	3479/3486/3487/3488	4	C
										GO:0045765	GO:0045765	regulation of angiogenesis	0.103093	403/18866	4.25766e+09	0.00300222445638588	0.00220453430861685	301/1116/1634/1893/10457/3576/10769/6423/6678/7057	10	C
										GO:0007517	GO:0007517	muscle organ development	0.103093	407/18866	4.6262e+09	0.00307526910852507	0.00225817101834364	467/1281/1293/1634/2353/9421/3479/5997/5999/7049	10	C
										GO:0071560	GO:0071560	cellular response to transforming growth factor beta stimulus	0.0824742	252/18866	4.70537e+09	0.00307526910852507	0.00225817101834364	1278/1281/2200/2353/3725/10631/7049/7057	8	C
										GO:0001704	GO:0001704	formation of primary germ layer	0.0618557	127/18866	4.95061e+09	0.00307526910852507	0.00225817101834364	1303/1843/2335/9421/4313/6423	6	C
										GO:0014066	GO:0014066	regulation of phosphatidylinositol 3-kinase signaling	0.0618557	127/18866	4.95061e+09	0.00307526910852507	0.00225817101834364	1634/3479/4915/5159/5649/5270	6	C
										GO:0071621	GO:0071621	granulocyte chemotaxis	0.0618557	127/18866	4.95061e+09	0.00307526910852507	0.00225817101834364	301/6347/2920/3576/3672/7057	6	C
										GO:0043407	GO:0043407	negative regulation of MAP kinase activity	0.0515464	79/18866	5.40217e+09	0.00327773713999987	0.00240684335389634	1843/1848/5997/5999/6423	5	C
										GO:0071559	GO:0071559	response to transforming growth factor beta	0.0824742	258/18866	5.5535e+09	0.00329297255131516	0.00241803072094313	1278/1281/2200/2353/3725/10631/7049/7057	8	C
										GO:1903960	GO:1903960	negative regulation of anion transmembrane transport	0.0309278	15/18866	5.73212e+09	0.00332335754784841	0.00244034243290799	5997/5999/7057	3	C
										GO:0045667	GO:0045667	regulation of osteoblast differentiation	0.0618557	131/18866	5.88731e+09	0.00333912764299778	0.00245192241845271	1021/100033819/3479/3488/6423/6591	6	C
										GO:0046683	GO:0046683	response to organophosphorus	0.0618557	134/18866	6.67874e+09	0.00364172725300113	0.00267412140181238	1645/1393/1843/2353/3488/6678	6	C
										GO:0043405	GO:0043405	regulation of MAP kinase activity	0.0927835	342/18866	6.7e+09	0.00364172725300113	0.00267412140181238	1843/1848/3479/3672/5159/5997/5999/6423/7057	9	C
										GO:0048145	GO:0048145	regulation of fibroblast proliferation	0.0515464	83/18866	6.84763e+09	0.00364601194365294	0.0026772676514286	1021/2335/3479/3725/5159	5	C
										GO:0048144	GO:0048144	fibroblast proliferation	0.0515464	84/18866	7.2516e+09	0.00378388492235366	0.00277850782057399	1021/2335/3479/3725/5159	5	C
										GO:0032102	GO:0032102	negative regulation of response to external stimulus	0.103093	433/18866	7.75314e+09	0.00396626411526015	0.00291242891600874	6347/1843/2191/3106/3479/5327/5270/6591/7057/7130	10	C
										GO:0014910	GO:0014910	regulation of smooth muscle cell migration	0.0515464	86/18866	8.11446e+09	0.00407127563863891	0.00298953890876634	3479/3486/3488/5159/10631	5	C
										GO:0007179	GO:0007179	transforming growth factor beta receptor signaling pathway	0.0721649	202/18866	8.2748e+09	0.0040733862147489	0.00299108870542979	1278/1281/2200/2353/3725/7049/7057	7	C
										GO:0060420	GO:0060420	regulation of heart growth	0.0515464	87/18866	8.57447e+09	0.00414273814671584	0.00304201384963903	1848/3479/5997/5999/7049	5	C
										GO:0014068	GO:0014068	positive regulation of phosphatidylinositol 3-kinase signaling	0.0515464	88/18866	9.05428e+09	0.00429502078808098	0.00315383503835201	1634/3479/4915/5159/5649	5	C
										GO:0043491	GO:0043491	protein kinase B signaling	0.0824742	278/18866	9.35438e+09	0.00429786695688675	0.0031559249809501	6347/1116/2252/3479/3488/4915/5159/7057	8	C
										GO:1901342	GO:1901342	regulation of vasculature development	0.103093	444/18866	9.5372e+09	0.00429786695688675	0.0031559249809501	301/1116/1634/1893/10457/3576/10769/6423/6678/7057	10	C
										GO:0055006	GO:0055006	cardiac cell development	0.0515464	89/18866	9.55448e+09	0.00429786695688675	0.0031559249809501	3479/5159/5997/5999/7049	5	C
										GO:0030574	GO:0030574	collagen catabolic process	0.0412371	47/18866	9.8857e+09	0.00432062391746778	0.0031726354238532	1306/2191/4313/5184	4	C
										GO:0045766	GO:0045766	positive regulation of angiogenesis	0.0721649	208/18866	9.93628e+08	0.00432062391746778	0.0031726354238532	301/1116/1893/3576/10769/6423/7057	7	C
										GO:0035994	GO:0035994	response to muscle stretch	0.0309278	18/18866	0.000101655047078661	0.00434783635783979	0.00319261752688807	2353/3725/4792	3	C
										GO:0033273	GO:0033273	response to vitamin	0.0515464	91/18866	0.000106183833817032	0.00437908124865498	0.00321556065947916	490/10631/6591/6678/706	5	C
										GO:0044344	GO:0044344	cellular response to fibroblast growth factor stimulus	0.0618557	146/18866	0.00010735470258684	0.00437908124865498	0.00321556065947916	6347/2252/3576/3164/10631/7057	6	C
										GO:0014911	GO:0014911	positive regulation of smooth muscle cell migration	0.0412371	48/18866	0.000107420927525458	0.00437908124865498	0.00321556065947916	3479/3488/5159/10631	4	C
										GO:0010631	GO:0010631	epithelial cell migration	0.0927835	365/18866	0.000109995275538388	0.00440617012138803	0.00323545202676009	301/1634/2191/2252/3725/3164/10769/6678/7057	9	C
										GO:0051592	GO:0051592	response to calcium ion	0.0618557	147/18866	0.000111463100042779	0.00440617012138803	0.00323545202676009	1393/1843/2353/3725/6678/7057	6	C
										GO:0090132	GO:0090132	epithelium migration	0.0927835	368/18866	0.000117015082824257	0.00455660225505202	0.00334591438711935	301/1634/2191/2252/3725/3164/10769/6678/7057	9	C
										GO:0051591	GO:0051591	response to cAMP	0.0515464	94/18866	0.000123820820844996	0.00463539320644022	0.00340377060608872	1393/1843/2353/3488/6678	5	C
										GO:0097530	GO:0097530	granulocyte migration	0.0618557	150/18866	0.000124543057871235	0.00463539320644022	0.00340377060608872	301/6347/2920/3576/3672/7057	6	C
										GO:0030195	GO:0030195	negative regulation of blood coagulation	0.0412371	50/18866	0.000126145234824552	0.00463539320644022	0.00340377060608872	2191/5327/5270/7057	4	C
										GO:1904707	GO:1904707	positive regulation of vascular smooth muscle cell proliferation	0.0412371	50/18866	0.000126145234824552	0.00463539320644022	0.00340377060608872	3479/3488/3725/4313	4	C
										GO:0090130	GO:0090130	tissue migration	0.0927835	374/18866	0.000132186036245876	0.00474295956145633	0.00348275661247524	301/1634/2191/2252/3725/3164/10769/6678/7057	9	C
										GO:0002683	GO:0002683	negative regulation of immune system process	0.103093	463/18866	0.000134413099761637	0.00474295956145633	0.00348275661247524	301/6347/1021/1281/1843/2200/10457/3106/4792/7057	10	C
										GO:0006984	GO:0006984	ER-nucleus signaling pathway	0.0412371	51/18866	0.000136344180570803	0.00474295956145633	0.00348275661247524	467/6347/3576/23645	4	C
										GO:1900047	GO:1900047	negative regulation of hemostasis	0.0412371	51/18866	0.000136344180570803	0.00474295956145633	0.00348275661247524	2191/5327/5270/7057	4	C
										GO:0014065	GO:0014065	phosphatidylinositol 3-kinase signaling	0.0618557	154/18866	0.000143847292734233	0.00493812614136333	0.0036260674899765	1634/3479/4915/5159/5649/5270	6	C
										GO:0097529	GO:0097529	myeloid leukocyte migration	0.0721649	222/18866	0.000148857088872536	0.00504374214114867	0.00370362134993871	301/6347/2920/1843/3576/3672/7057	7	C
										GO:0016485	GO:0016485	protein processing	0.0721649	223/18866	0.000153043072818431	0.0051190945767088	0.00375895266571585	165/715/1889/745/5327/5270/7057	7	C
										GO:0045744	GO:0045744	negative regulation of G protein-coupled receptor signaling pathway	0.0412371	53/18866	0.000158513423081175	0.00521459883022207	0.00382908146739189	57561/3576/5997/5999	4	C
										GO:0051346	GO:0051346	negative regulation of hydrolase activity	0.103093	473/18866	0.000159895709627354	0.00521459883022207	0.00382908146739189	301/1293/1893/23645/5806/5997/5270/6423/7057/7077	10	C
										GO:0032516	GO:0032516	positive regulation of phosphoprotein phosphatase activity	0.0309278	21/18866	0.000163843119534311	0.00527736665265454	0.00387517189801749	3672/5159/23645	3	C
										GO:0014706	GO:0014706	striated muscle tissue development	0.0927835	389/18866	0.00017746811404213	0.00555074670577979	0.00407591495209668	467/1634/2353/9421/3479/5159/5997/5999/7049	9	C
										GO:0001667	GO:0001667	ameboidal-type cell migration	0.103093	481/18866	0.000183115057302208	0.00555074670577979	0.00407591495209668	301/1634/2191/2252/2335/3725/3164/10769/6678/7057	10	C
										GO:0001706	GO:0001706	endoderm formation	0.0412371	55/18866	0.000183176917251806	0.00555074670577979	0.00407591495209668	1303/1843/2335/4313	4	C
										GO:0050819	GO:0050819	negative regulation of coagulation	0.0412371	55/18866	0.000183176917251806	0.00555074670577979	0.00407591495209668	2191/5327/5270/7057	4	C
										GO:0042063	GO:0042063	gliogenesis	0.0824742	307/18866	0.000185012343453286	0.00555074670577979	0.00407591495209668	301/6347/1021/745/4915/5649/5270/706	8	C
										GO:0007160	GO:0007160	cell-matrix adhesion	0.0721649	230/18866	0.000185095808126808	0.00555074670577979	0.00407591495209668	1021/1281/2335/3672/4811/10631/7057	7	C
										GO:0030595	GO:0030595	leukocyte chemotaxis	0.0721649	232/18866	0.000195188019697887	0.0056812318133672	0.00417173020529273	301/6347/2920/1843/3576/3672/7057	7	C
										GO:0031214	GO:0031214	biomineral tissue development	0.0618557	163/18866	0.00019597963327062	0.0056812318133672	0.00417173020529273	490/1278/1893/10457/3479/4256	6	C
										GO:0110148	GO:0110148	NA	0.0618557	163/18866	0.00019597963327062	0.0056812318133672	0.00417173020529273	490/1278/1893/10457/3479/4256	6	C
										GO:0007050	GO:0007050	cell cycle arrest	0.0721649	234/18866	0.000205720721235594	0.00573116469071877	0.0042083959319393	1021/1843/2191/3576/10769/23645/7057	7	C
										GO:0097305	GO:0097305	response to alcohol	0.0721649	234/18866	0.000205720721235594	0.00573116469071877	0.0042083959319393	490/1393/2353/5997/5999/6678/7049	7	C
										GO:0040013	GO:0040013	negative regulation of locomotion	0.0927835	397/18866	0.000206488877319879	0.00573116469071877	0.0042083959319393	57561/6347/1281/1634/1843/3486/3488/6423/7057	9	C
										GO:0042493	GO:0042493	response to drug	0.0927835	397/18866	0.000206488877319879	0.00573116469071877	0.0042083959319393	301/1393/1848/2353/4502/6423/7057/7077/706	9	C
										GO:1904018	GO:1904018	positive regulation of vasculature development	0.0721649	235/18866	0.000211156690936088	0.00577715071714372	0.00424216348478004	301/1116/1893/3576/10769/6423/7057	7	C
										GO:0016049	GO:0016049	cell growth	0.103093	490/18866	0.000212574346050516	0.00577715071714372	0.00424216348478004	2335/3479/3486/3487/3488/10631/5997/5999/5270/6423	10	C
										GO:0031639	GO:0031639	plasminogen activation	0.0309278	23/18866	0.000216548597802869	0.00581286002564412	0.00426838484060128	5327/5270/7057	3	C
										GO:0051271	GO:0051271	negative regulation of cellular component movement	0.0927835	400/18866	0.000218344301461527	0.00581286002564412	0.00426838484060128	6347/1281/1634/1843/3486/3488/6423/7049/7057	9	C
										GO:0031638	GO:0031638	zymogen activation	0.0412371	58/18866	0.000225202377534706	0.00593487881806108	0.00435798327605704	715/5327/5270/7057	4	C
										GO:0032891	GO:0032891	negative regulation of organic acid transport	0.0309278	24/18866	0.000246563034357484	0.00643282956638677	0.00472362865821707	5997/5999/7057	3	C
										GO:0007584	GO:0007584	response to nutrient	0.0618557	171/18866	0.000253912613261367	0.006558990178207	0.00481626843288888	490/10631/6423/6591/6678/706	6	C
										GO:0050806	GO:0050806	positive regulation of synaptic transmission	0.0618557	172/18866	0.000262010613810593	0.00670182050423371	0.00492114878364582	6347/4915/10769/5649/5999/5270	6	C
										GO:0061050	GO:0061050	regulation of cell growth involved in cardiac muscle cell development	0.0309278	25/18866	0.000279142705876196	0.00707071184107762	0.00519202580168295	3479/5997/5999	3	C
										GO:0010634	GO:0010634	positive regulation of epithelial cell migration	0.0618557	176/18866	0.000296456905562012	0.0074370775635701	0.00546104826035286	301/2252/3725/10769/6678/7057	6	C
										GO:0030324	GO:0030324	lung development	0.0618557	177/18866	0.00030560008892383	0.00759343459049782	0.00557586127159268	1116/2034/2252/3488/5159/6678	6	C
										GO:0001558	GO:0001558	regulation of cell growth	0.0927835	420/18866	0.000312755875901021	0.00759457467881013	0.00557669843877849	2335/3479/3486/3487/3488/5997/5999/5270/6423	9	C
										GO:0000188	GO:0000188	inactivation of MAPK activity	0.0309278	26/18866	0.000314378714186084	0.00759457467881013	0.00557669843877849	1843/1848/5999	3	C
										GO:0042730	GO:0042730	fibrinolysis	0.0309278	26/18866	0.000314378714186084	0.00759457467881013	0.00557669843877849	2191/5327/7057	3	C
										GO:0060419	GO:0060419	heart growth	0.0515464	115/18866	0.000318031652333663	0.00761233560494061	0.00558974029210301	1848/3479/5997/5999/7049	5	C
										GO:0032496	GO:0032496	response to lipopolysaccharide	0.0824742	334/18866	0.000326752266807489	0.00764270770216587	0.00561204253210219	6347/2920/1634/2353/3576/4792/6678/706	8	C
										GO:0046686	GO:0046686	response to cadmium ion	0.0412371	64/18866	0.000329409525511404	0.00764270770216587	0.00561204253210219	2353/3725/4502/6678	4	C
										GO:0031668	GO:0031668	cellular response to extracellular stimulus	0.0721649	253/18866	0.000330585627455097	0.00764270770216587	0.00561204253210219	467/490/2353/3725/10631/6423/6591	7	C
										GO:0046620	GO:0046620	regulation of organ growth	0.0515464	116/18866	0.000331018003198445	0.00764270770216587	0.00561204253210219	1848/3479/5997/5999/7049	5	C
										GO:0030323	GO:0030323	respiratory tube development	0.0618557	181/18866	0.000344409993033142	0.00788215501599532	0.0057878687656539	1116/2034/2252/3488/5159/6678	6	C
										GO:0045785	GO:0045785	positive regulation of cell adhesion	0.0927835	428/18866	0.000358965176863834	0.00814382736032821	0.005980014845695	301/151887/6347/80381/1021/2335/3479/4811/6423	9	C
										GO:0001936	GO:0001936	regulation of endothelial cell proliferation	0.0618557	184/18866	0.000375972577022884	0.00845614184010953	0.00620934746081351	6347/1893/3725/3164/6678/7057	6	C
										GO:0010721	GO:0010721	negative regulation of cell development	0.0824742	343/18866	0.000390129993253603	0.00868337668006838	0.00637620607118051	1281/2200/3479/10769/10631/5997/5999/706	8	C
										GO:0006026	GO:0006026	aminoglycan catabolic process	0.0412371	67/18866	0.000392732253065569	0.00868337668006838	0.00637620607118051	633/1116/1634/4060	4	C
										GO:0043409	GO:0043409	negative regulation of MAPK cascade	0.0618557	187/18866	0.000409755991060771	0.0089836418544332	0.00659669087775854	467/1843/1848/5997/5999/6423	6	C
										GO:0007369	GO:0007369	gastrulation	0.0618557	189/18866	0.000433565098174839	0.00942642784281795	0.00692182876033514	1303/1843/2335/9421/4313/6423	6	C
										GO:0071230	GO:0071230	cellular response to amino acid stimulus	0.0412371	69/18866	0.000439497057474663	0.00947642828885452	0.00695854410268714	1278/1281/4313/4915	4	C
										GO:0030336	GO:0030336	negative regulation of cell migration	0.0824742	350/18866	0.000446064781871792	0.00953920504838938	0.00700464109582969	6347/1281/1634/1843/3486/3488/6423/7057	8	C
										GO:0048732	GO:0048732	gland development	0.0927835	443/18866	0.000460847874684293	0.00977522036627091	0.0071779472137391	301/2252/3488/3725/5159/5270/6591/7049/706	9	C
										GO:0048015	GO:0048015	phosphatidylinositol-mediated signaling	0.0618557	192/18866	0.000471290324810982	0.00991610046316009	0.00728139551066202	1634/3479/4915/5159/5649/5270	6	C
										GO:0048265	GO:0048265	response to pain	0.0309278	30/18866	0.000483653850677977	0.0100948231713507	0.00741263164828563	5649/7057/706	3	C
										GO:0002237	GO:0002237	response to molecule of bacterial origin	0.0824742	356/18866	0.000499050408271456	0.0103335120252399	0.00758790094447829	6347/2920/1634/2353/3576/4792/6678/706	8	C
										GO:0048017	GO:0048017	inositol lipid-mediated signaling	0.0618557	196/18866	0.000525520310254236	0.0106665234625765	0.00783243134166718	1634/3479/4915/5159/5649/5270	6	C
										GO:0007178	GO:0007178	transmembrane receptor protein serine/threonine kinase signaling pathway	0.0824742	359/18866	0.000527398055451271	0.0106665234625765	0.00783243134166718	1278/1281/2200/2353/3725/6423/7049/7057	8	C
										GO:0031589	GO:0031589	cell-substrate adhesion	0.0824742	359/18866	0.000527398055451271	0.0106665234625765	0.00783243134166718	151887/1021/1281/2335/3672/4811/10631/7057	8	C
										GO:1903792	GO:1903792	negative regulation of anion transport	0.0309278	31/18866	0.000533483992250419	0.0107066133521642	0.00786186935947985	5997/5999/7057	3	C
										GO:0002576	GO:0002576	platelet degranulation	0.0515464	129/18866	0.00053900596512824	0.0107348592596914	0.00788261033775329	1893/2335/3479/6678/7057	5	C
										GO:0010517	GO:0010517	regulation of phospholipase activity	0.0412371	73/18866	0.000544732348484649	0.0107667174030034	0.00790600378183462	301/4915/5159/5997	4	C
										GO:0001935	GO:0001935	endothelial cell proliferation	0.0618557	199/18866	0.000569288972747382	0.0111674806759242	0.00820028437198445	6347/1893/3725/3164/6678/7057	6	C
										GO:1901654	GO:1901654	response to ketone	0.0618557	200/18866	0.000584491417192553	0.0111980696752341	0.00822274588324873	490/1843/2353/7049/7057/706	6	C
										GO:0071295	GO:0071295	cellular response to vitamin	0.0309278	32/18866	0.000586484856707606	0.0111980696752341	0.00822274588324873	490/10631/6591	3	C
										GO:1903959	GO:1903959	regulation of anion transmembrane transport	0.0309278	32/18866	0.000586484856707606	0.0111980696752341	0.00822274588324873	5997/5999/7057	3	C
										GO:2000146	GO:2000146	negative regulation of cell motility	0.0824742	365/18866	0.000588016690497155	0.0111980696752341	0.00822274588324873	6347/1281/1634/1843/3486/3488/6423/7057	8	C
										GO:0010038	GO:0010038	response to metal ion	0.0824742	366/18866	0.000598647346780232	0.0112476882398542	0.00825918080996335	1393/1843/2353/3725/4502/6678/7057/706	8	C
										GO:0031099	GO:0031099	regeneration	0.0618557	201/18866	0.000600007652968503	0.0112476882398542	0.00825918080996335	301/3479/3725/10631/7049/706	6	C
										GO:0035924	GO:0035924	cellular response to vascular endothelial growth factor stimulus	0.0412371	75/18866	0.000603555520728091	0.0112476882398542	0.00825918080996335	301/1634/3164/5159	4	C
										GO:0014743	GO:0014743	regulation of muscle hypertrophy	0.0412371	76/18866	0.000634596101006427	0.0116595861093364	0.0085616375376701	3479/3488/5997/5999	4	C
										GO:0071229	GO:0071229	cellular response to acid chemical	0.0412371	76/18866	0.000634596101006427	0.0116595861093364	0.0085616375376701	1278/1281/4313/4915	4	C
										GO:0034754	GO:0034754	cellular hormone metabolic process	0.0515464	134/18866	0.000640764006638008	0.0116682358305267	0.00856798903050517	57016/441282/1645/1889/706	5	C
										GO:0060348	GO:0060348	bone development	0.0618557	204/18866	0.000648483785138509	0.0116682358305267	0.00856798903050517	633/2200/3479/64175/6423/6678	6	C
										GO:0060541	GO:0060541	respiratory system development	0.0618557	204/18866	0.000648483785138509	0.0116682358305267	0.00856798903050517	1116/2034/2252/3488/5159/6678	6	C
										GO:0043542	GO:0043542	endothelial cell migration	0.0721649	286/18866	0.000686596723533241	0.0122693893951933	0.00900941627130857	301/1634/2191/3164/10769/6678/7057	7	C
										GO:0051057	GO:0051057	positive regulation of small GTPase mediated signal transduction	0.0412371	78/18866	0.000700046663718757	0.0122976586263125	0.00903017437610245	1281/3479/5159/5649	4	C
										GO:0061045	GO:0061045	negative regulation of wound healing	0.0412371	78/18866	0.000700046663718757	0.0122976586263125	0.00903017437610245	2191/5327/5270/7057	4	C
										GO:0010922	GO:0010922	positive regulation of phosphatase activity	0.0309278	34/18866	0.000702319331284232	0.0122976586263125	0.00903017437610245	3672/5159/23645	3	C
										GO:0006959	GO:0006959	humoral immune response	0.0824742	377/18866	0.00072619897626883	0.0126310208605692	0.00927496236357383	715/716/6347/629/78989/2920/3576/4239	8	C
										GO:0007492	GO:0007492	endoderm development	0.0412371	79/18866	0.000734501326779899	0.0126908209375414	0.00931887357782792	1303/1843/2335/4313	4	C
										GO:0055021	GO:0055021	regulation of cardiac muscle tissue growth	0.0412371	80/18866	0.000770138751195672	0.0132190263280889	0.00970673495274323	3479/5997/5999/7049	4	C
										GO:0051604	GO:0051604	protein maturation	0.0721649	293/18866	0.000791350204919681	0.0134294216943618	0.00986122833258904	165/715/1889/745/5327/5270/7057	7	C
										GO:0002685	GO:0002685	regulation of leukocyte migration	0.0618557	212/18866	0.000792691046735042	0.0134294216943618	0.00986122833258904	301/6347/1843/1893/3576/7057	6	C
										GO:0032355	GO:0032355	response to estradiol	0.0515464	141/18866	0.000806607148743653	0.0135770196843367	0.00996960958039693	301/1393/1843/5159/10631	5	C
										GO:0009595	GO:0009595	detection of biotic stimulus	0.0309278	36/18866	0.000831784005582105	0.0138224488570937	0.010149828294733	2191/3106/706	3	C
										GO:2000310	GO:2000310	regulation of NMDA receptor activity	0.0309278	36/18866	0.000831784005582105	0.0138224488570937	0.010149828294733	6347/1393/5649	3	C
										GO:0030193	GO:0030193	regulation of blood coagulation	0.0412371	82/18866	0.000845051558050485	0.0139540475629982	0.0102464612635036	2191/5327/5270/7057	4	C
										GO:0071356	GO:0071356	cellular response to tumor necrosis factor	0.0721649	297/18866	0.000856658121110399	0.0140567360879058	0.0103218654777949	6347/1116/1393/3576/4792/10631/7057	7	C
										GO:0050769	GO:0050769	positive regulation of neurogenesis	0.0927835	485/18866	0.00087909775122502	0.0142427536646509	0.0104584582395613	2335/64175/4915/5362/5649/5997/5270/7077/706	9	C
										GO:0055013	GO:0055013	cardiac muscle cell development	0.0412371	83/18866	0.000884371825861803	0.0142427536646509	0.0104584582395613	3479/5159/5997/5999	4	C
										GO:1900046	GO:1900046	regulation of hemostasis	0.0412371	83/18866	0.000884371825861803	0.0142427536646509	0.0104584582395613	2191/5327/5270/7057	4	C
										GO:0010810	GO:0010810	regulation of cell-substrate adhesion	0.0618557	217/18866	0.000894666118548353	0.0143201466459672	0.0105152879286923	151887/1021/2335/4811/10631/7057	6	C
										GO:0030279	GO:0030279	negative regulation of ossification	0.0412371	84/18866	0.000924964617114312	0.014644507602368	0.0107534662751648	1021/1893/100033819/3488	4	C
										GO:0010632	GO:0010632	regulation of epithelial cell migration	0.0721649	301/18866	0.000926157054193455	0.014644507602368	0.0107534662751648	301/1634/2252/3725/10769/6678/7057	7	C
										GO:0051384	GO:0051384	response to glucocorticoid	0.0515464	147/18866	0.000972615158214519	0.0149707930005152	0.0109930577397824	301/490/1843/2353/6678	5	C
										GO:0003298	GO:0003298	physiological muscle hypertrophy	0.0309278	38/18866	0.000975482870865303	0.0149707930005152	0.0109930577397824	3479/5997/5999	3	C
										GO:0003301	GO:0003301	physiological cardiac muscle hypertrophy	0.0309278	38/18866	0.000975482870865303	0.0149707930005152	0.0109930577397824	3479/5997/5999	3	C
										GO:0061049	GO:0061049	cell growth involved in cardiac muscle cell development	0.0309278	38/18866	0.000975482870865303	0.0149707930005152	0.0109930577397824	3479/5997/5999	3	C
										GO:0071276	GO:0071276	cellular response to cadmium ion	0.0309278	38/18866	0.000975482870865303	0.0149707930005152	0.0109930577397824	2353/3725/4502	3	C
										GO:0042445	GO:0042445	hormone metabolic process	0.0618557	221/18866	0.000983298861590487	0.0150024954964303	0.0110163368919341	57016/441282/1645/1393/1889/706	6	C
										GO:0071901	GO:0071901	negative regulation of protein serine/threonine kinase activity	0.0515464	148/18866	0.00100257738459676	0.015207699979145	0.0111670186044437	1843/1848/5997/5999/6423	5	C
										GO:0014074	GO:0014074	response to purine-containing compound	0.0515464	149/18866	0.00103322053833178	0.0155449653940074	0.0114146726985913	1393/1843/2353/3488/6678	5	C
										GO:0014741	GO:0014741	negative regulation of muscle hypertrophy	0.0309278	39/18866	0.0010528527714826	0.0155449653940074	0.0114146726985913	3488/5997/5999	3	C
										GO:0060291	GO:0060291	long-term synaptic potentiation	0.0412371	87/18866	0.00105460286498249	0.0155449653940074	0.0114146726985913	4915/10769/5649/5270	4	C
										GO:1904705	GO:1904705	regulation of vascular smooth muscle cell proliferation	0.0412371	87/18866	0.00105460286498249	0.0155449653940074	0.0114146726985913	3479/3488/3725/4313	4	C
										GO:1990874	GO:1990874	vascular smooth muscle cell proliferation	0.0412371	87/18866	0.00105460286498249	0.0155449653940074	0.0114146726985913	3479/3488/3725/4313	4	C
										GO:0061041	GO:0061041	regulation of wound healing	0.0515464	151/18866	0.00109658816531679	0.0159935707845348	0.011744083769887	301/2191/5327/5270/7057	5	C
										GO:0050818	GO:0050818	regulation of coagulation	0.0412371	88/18866	0.00110051048752342	0.0159935707845348	0.011744083769887	2191/5327/5270/7057	4	C
										GO:0044706	GO:0044706	multi-multicellular organism process	0.0618557	226/18866	0.00110342765090696	0.0159935707845348	0.011744083769887	1393/2353/3488/4313/5997/5270	6	C
										GO:0030647	GO:0030647	aminoglycoside antibiotic metabolic process	0.0206186	10/18866	0.00114617303799671	0.0164305794293045	0.0120649793473338	57016/1645	2	C
										GO:0051901	GO:0051901	positive regulation of mitochondrial depolarization	0.0206186	10/18866	0.00114617303799671	0.0164305794293045	0.0120649793473338	1634/706	2	C
										GO:0033574	GO:0033574	response to testosterone	0.0309278	41/18866	0.00121898683002637	0.0172844382583631	0.0126919681387185	1843/7057/706	3	C
										GO:1900117	GO:1900117	regulation of execution phase of apoptosis	0.0309278	41/18866	0.00121898683002637	0.0172844382583631	0.0126919681387185	2191/100462977/100462983	3	C
										GO:0048738	GO:0048738	cardiac muscle tissue development	0.0618557	231/18866	0.00123452598261915	0.0174101529116397	0.0127842804458995	9421/3479/5159/5997/5999/7049	6	C
										GO:1901861	GO:1901861	regulation of muscle tissue development	0.0515464	156/18866	0.00126760162774277	0.0177804981009726	0.0130562250282504	3479/3488/5997/5999/7049	5	C
										GO:0043271	GO:0043271	negative regulation of ion transport	0.0515464	157/18866	0.00130404169069206	0.0181938223048962	0.0133597291137605	2669/5997/5999/5270/7057	5	C
										GO:0034612	GO:0034612	response to tumor necrosis factor	0.0721649	320/18866	0.00131939531931601	0.0183101190856142	0.0134451258743289	6347/1116/1393/3576/4792/10631/7057	7	C
										GO:0035051	GO:0035051	cardiocyte differentiation	0.0515464	158/18866	0.00134125055921835	0.0184579320888308	0.013553665006424	3479/5159/5997/5999/7049	5	C
										GO:0000302	GO:0000302	response to reactive oxygen species	0.0618557	235/18866	0.00134773972471695	0.0184579320888308	0.013553665006424	301/1843/2353/3725/4313/5159	6	C
										GO:1903035	GO:1903035	negative regulation of response to wounding	0.0412371	93/18866	0.00135127061286573	0.0184579320888308	0.013553665006424	2191/5327/5270/7057	4	C
										GO:0006470	GO:0006470	protein dephosphorylation	0.0721649	323/18866	0.00139190823905717	0.0187765869726938	0.0137876533821398	1843/1848/3486/3672/5159/23645/7803	7	C
										GO:0009629	GO:0009629	response to gravity	0.0206186	11/18866	0.00139618929578482	0.0187765869726938	0.0137876533821398	2353/6678	2	C
										GO:0032908	GO:0032908	regulation of transforming growth factor beta1 production	0.0206186	11/18866	0.00139618929578482	0.0187765869726938	0.0137876533821398	4060/7057	2	C
										GO:0034308	GO:0034308	primary alcohol metabolic process	0.0412371	94/18866	0.00140582393695554	0.0188092033411128	0.0138116035911421	57016/441282/1645/3479	4	C
										GO:0097194	GO:0097194	execution phase of apoptosis	0.0412371	95/18866	0.00146189654499189	0.0194351355332385	0.0142712257854367	78989/2191/100462977/100462983	4	C
										GO:0071496	GO:0071496	cellular response to external stimulus	0.0721649	326/18866	0.00146750544271674	0.0194351355332385	0.0142712257854367	467/490/2353/3725/10631/6423/6591	7	C
										GO:0031670	GO:0031670	cellular response to nutrient	0.0309278	44/18866	0.00149769334384612	0.0195410578016442	0.0143490045385377	490/10631/6591	3	C
										GO:0035307	GO:0035307	positive regulation of protein dephosphorylation	0.0309278	44/18866	0.00149769334384612	0.0195410578016442	0.0143490045385377	3672/5159/23645	3	C
										GO:2001236	GO:2001236	regulation of extrinsic apoptotic signaling pathway	0.0515464	162/18866	0.00149797300127591	0.0195410578016442	0.0143490045385377	467/3479/6423/6591/7057	5	C
										GO:0071674	GO:0071674	mononuclear cell migration	0.0412371	97/18866	0.00157868878637417	0.020222389801582	0.0148493068281371	301/6347/1843/7057	4	C
										GO:1990868	GO:1990868	response to chemokine	0.0412371	97/18866	0.00157868878637417	0.020222389801582	0.0148493068281371	6347/2920/1843/3576	4	C
										GO:1990869	GO:1990869	cellular response to chemokine	0.0412371	97/18866	0.00157868878637417	0.020222389801582	0.0148493068281371	6347/2920/1843/3576	4	C
										GO:0031960	GO:0031960	response to corticosteroid	0.0515464	164/18866	0.00158120640840273	0.020222389801582	0.0148493068281371	301/490/1843/2353/6678	5	C
										GO:0001867	GO:0001867	complement activation, lectin pathway	0.0206186	12/18866	0.00166982151512799	0.0207455444427091	0.0152334594362553	78989/4239	2	C
										GO:0010755	GO:0010755	regulation of plasminogen activation	0.0206186	12/18866	0.00166982151512799	0.0207455444427091	0.0152334594362553	5270/7057	2	C
										GO:0030208	GO:0030208	dermatan sulfate biosynthetic process	0.0206186	12/18866	0.00166982151512799	0.0207455444427091	0.0152334594362553	633/1634	2	C
										GO:0032905	GO:0032905	transforming growth factor beta1 production	0.0206186	12/18866	0.00166982151512799	0.0207455444427091	0.0152334594362553	4060/7057	2	C
										GO:0060536	GO:0060536	cartilage morphogenesis	0.0206186	12/18866	0.00166982151512799	0.0207455444427091	0.0152334594362553	9421/6591	2	C
										GO:1904181	GO:1904181	positive regulation of membrane depolarization	0.0206186	12/18866	0.00166982151512799	0.0207455444427091	0.0152334594362553	1634/706	2	C
										GO:0032570	GO:0032570	response to progesterone	0.0309278	46/18866	0.00170393054278587	0.0209087225697941	0.0153532811833633	2353/7057/706	3	C
										GO:0035987	GO:0035987	endodermal cell differentiation	0.0309278	46/18866	0.00170393054278587	0.0209087225697941	0.0153532811833633	1303/2335/4313	3	C
										GO:0030099	GO:0030099	myeloid cell differentiation	0.0824742	431/18866	0.00170699804805141	0.0209087225697941	0.0153532811833633	1021/2034/2200/2353/3725/4792/7049/7057	8	C
										GO:0060191	GO:0060191	regulation of lipase activity	0.0412371	101/18866	0.00183148330998365	0.0220347326252907	0.0161801107010264	301/4915/5159/5997	4	C
										GO:0034614	GO:0034614	cellular response to reactive oxygen species	0.0515464	170/18866	0.00185136315765821	0.0220347326252907	0.0161801107010264	301/2353/3725/4313/5159	5	C
										GO:0045930	GO:0045930	negative regulation of mitotic cell cycle	0.0721649	341/18866	0.00189494007400519	0.0220347326252907	0.0161801107010264	6347/1021/1843/2191/10457/10769/7077	7	C
										GO:0043502	GO:0043502	regulation of muscle adaptation	0.0412371	102/18866	0.00189881306047805	0.0220347326252907	0.0161801107010264	3479/3488/5997/5999	4	C
										GO:0055024	GO:0055024	regulation of cardiac muscle tissue development	0.0412371	102/18866	0.00189881306047805	0.0220347326252907	0.0161801107010264	3479/5997/5999/7049	4	C
										GO:0009409	GO:0009409	response to cold	0.0309278	48/18866	0.00192709713618893	0.0220347326252907	0.0161801107010264	490/2353/4792	3	C
										GO:0006022	GO:0006022	aminoglycan metabolic process	0.0515464	172/18866	0.00194850514162672	0.0220347326252907	0.0161801107010264	633/1116/1634/4060/5159	5	C
										GO:0051896	GO:0051896	regulation of protein kinase B signaling	0.0618557	253/18866	0.0019584798525303	0.0220347326252907	0.0161801107010264	1116/2252/3488/4915/5159/7057	6	C
										GO:0051924	GO:0051924	regulation of calcium ion transport	0.0618557	253/18866	0.0019584798525303	0.0220347326252907	0.0161801107010264	490/6347/2669/5159/5999/706	6	C
										GO:0007596	GO:0007596	blood coagulation	0.0721649	343/18866	0.00195854916251705	0.0220347326252907	0.0161801107010264	1278/1281/2191/2335/5327/5270/7057	7	C
										GO:0010958	GO:0010958	regulation of amino acid import across plasma membrane	0.0206186	13/18866	0.00196682529359748	0.0220347326252907	0.0161801107010264	5997/5999	2	C
										GO:0015816	GO:0015816	glycine transport	0.0206186	13/18866	0.00196682529359748	0.0220347326252907	0.0161801107010264	5997/5999	2	C
										GO:0030205	GO:0030205	dermatan sulfate metabolic process	0.0206186	13/18866	0.00196682529359748	0.0220347326252907	0.0161801107010264	633/1634	2	C
										GO:0048266	GO:0048266	behavioral response to pain	0.0206186	13/18866	0.00196682529359748	0.0220347326252907	0.0161801107010264	7057/706	2	C
										GO:0051956	GO:0051956	negative regulation of amino acid transport	0.0206186	13/18866	0.00196682529359748	0.0220347326252907	0.0161801107010264	5997/5999	2	C
										GO:0061052	GO:0061052	negative regulation of cell growth involved in cardiac muscle cell development	0.0206186	13/18866	0.00196682529359748	0.0220347326252907	0.0161801107010264	5997/5999	2	C
										GO:1903789	GO:1903789	regulation of amino acid transmembrane transport	0.0206186	13/18866	0.00196682529359748	0.0220347326252907	0.0161801107010264	5997/5999	2	C
										GO:0002042	GO:0002042	cell migration involved in sprouting angiogenesis	0.0412371	103/18866	0.00196783928773198	0.0220347326252907	0.0161801107010264	301/3164/10769/7057	4	C
										GO:0030593	GO:0030593	neutrophil chemotaxis	0.0412371	103/18866	0.00196783928773198	0.0220347326252907	0.0161801107010264	6347/2920/3576/3672	4	C
										GO:0034766	GO:0034766	negative regulation of ion transmembrane transport	0.0412371	103/18866	0.00196783928773198	0.0220347326252907	0.0161801107010264	2669/5997/5999/7057	4	C
										GO:0045926	GO:0045926	negative regulation of growth	0.0618557	254/18866	0.00199767183702196	0.0222731872768816	0.016355208022402	3488/4502/5997/5999/5270/6423	6	C
										GO:0048608	GO:0048608	reproductive structure development	0.0824742	443/18866	0.00202609301797794	0.0223619426155932	0.0164203810939378	301/1634/2034/9421/5159/5806/5270/6423	8	C
										GO:0010712	GO:0010712	regulation of collagen metabolic process	0.0309278	49/18866	0.00204517886643916	0.0223619426155932	0.0164203810939378	2191/4239/5159	3	C
										GO:0010469	GO:0010469	regulation of signaling receptor activity	0.0515464	174/18866	0.00204932820675416	0.0223619426155932	0.0164203810939378	6347/1393/100462977/100462983/5649	5	C
										GO:0001933	GO:0001933	negative regulation of protein phosphorylation	0.0824742	444/18866	0.00205467436793304	0.0223619426155932	0.0164203810939378	467/1843/1848/3486/3725/5997/5999/6423	8	C
										GO:0007265	GO:0007265	Ras protein signal transduction	0.0721649	346/18866	0.00205705873044935	0.0223619426155932	0.0164203810939378	1278/1281/3479/3725/5159/10769/7077	7	C
										GO:0048545	GO:0048545	response to steroid hormone	0.0721649	346/18866	0.00205705873044935	0.0223619426155932	0.0164203810939378	301/490/1843/2353/6678/7057/706	7	C
										GO:0007599	GO:0007599	hemostasis	0.0721649	348/18866	0.0021248376967683	0.0229071642172899	0.0168207374777461	1278/1281/2191/2335/5327/5270/7057	7	C
										GO:0009314	GO:0009314	response to radiation	0.0824742	447/18866	0.0021423334875503	0.0229071642172899	0.0168207374777461	301/8553/1281/1843/2353/4239/6423/6591	8	C
										GO:0043434	GO:0043434	response to peptide hormone	0.0824742	447/18866	0.0021423334875503	0.0229071642172899	0.0168207374777461	301/490/1393/2200/3488/3164/6678/7049	8	C
										GO:0061458	GO:0061458	reproductive system development	0.0824742	447/18866	0.0021423334875503	0.0229071642172899	0.0168207374777461	301/1634/2034/9421/5159/5806/5270/6423	8	C
										GO:0050817	GO:0050817	coagulation	0.0721649	349/18866	0.0021593698211101	0.0229896423087715	0.0168813011647795	1278/1281/2191/2335/5327/5270/7057	7	C
										GO:2000725	GO:2000725	regulation of cardiac muscle cell differentiation	0.0309278	50/18866	0.00216767037484009	0.0229896423087715	0.0168813011647795	3479/5997/5999	3	C
										GO:2000379	GO:2000379	positive regulation of reactive oxygen species metabolic process	0.0412371	106/18866	0.00218531564575021	0.0230098586031948	0.0168961459957695	5159/5806/7057/706	4	C
										GO:0007611	GO:0007611	learning or memory	0.0618557	260/18866	0.00224544698858831	0.0230098586031948	0.0168961459957695	1393/2353/3725/4915/10769/5649	6	C
										GO:0014897	GO:0014897	striated muscle hypertrophy	0.0412371	107/18866	0.00226134627076958	0.0230098586031948	0.0168961459957695	3479/3488/5997/5999	4	C
										GO:0055017	GO:0055017	cardiac muscle tissue growth	0.0412371	107/18866	0.00226134627076958	0.0230098586031948	0.0168961459957695	3479/5997/5999/7049	4	C
										GO:2001237	GO:2001237	negative regulation of extrinsic apoptotic signaling pathway	0.0412371	107/18866	0.00226134627076958	0.0230098586031948	0.0168961459957695	3479/6423/6591/7057	4	C
										GO:0006956	GO:0006956	complement activation	0.0515464	178/18866	0.00226234632332998	0.0230098586031948	0.0168961459957695	715/716/629/78989/4239	5	C
										GO:0048771	GO:0048771	tissue remodeling	0.0515464	178/18866	0.00226234632332998	0.0230098586031948	0.0168961459957695	633/2034/10457/3488/4313	5	C
										GO:0051897	GO:0051897	positive regulation of protein kinase B signaling	0.0515464	178/18866	0.00226234632332998	0.0230098586031948	0.0168961459957695	1116/2252/3488/5159/7057	5	C
										GO:0003214	GO:0003214	cardiac left ventricle morphogenesis	0.0206186	14/18866	0.00228695807261983	0.0230098586031948	0.0168961459957695	9421/6423	2	C
										GO:0030207	GO:0030207	chondroitin sulfate catabolic process	0.0206186	14/18866	0.00228695807261983	0.0230098586031948	0.0168961459957695	633/1634	2	C
										GO:0051917	GO:0051917	regulation of fibrinolysis	0.0206186	14/18866	0.00228695807261983	0.0230098586031948	0.0168961459957695	2191/7057	2	C
										GO:0099550	GO:0099550	trans-synaptic signaling, modulating synaptic transmission	0.0206186	14/18866	0.00228695807261983	0.0230098586031948	0.0168961459957695	4915/5327	2	C
										GO:1902430	GO:1902430	negative regulation of amyloid-beta formation	0.0206186	14/18866	0.00228695807261983	0.0230098586031948	0.0168961459957695	3479/4915	2	C
										GO:0043277	GO:0043277	apoptotic cell clearance	0.0309278	51/18866	0.00229462826198192	0.0230098586031948	0.0168961459957695	301/6347/7057	3	C
										GO:0048638	GO:0048638	regulation of developmental growth	0.0721649	353/18866	0.00230186780200607	0.0230098586031948	0.0168961459957695	1848/2335/3479/5997/5999/6423/7049	7	C
										GO:0002062	GO:0002062	chondrocyte differentiation	0.0412371	108/18866	0.0023391822829132	0.0232050440156674	0.0170394707020293	1893/6423/6591/7045	4	C
										GO:0006024	GO:0006024	glycosaminoglycan biosynthetic process	0.0412371	108/18866	0.0023391822829132	0.0232050440156674	0.0170394707020293	633/1634/4060/5159	4	C
										GO:0050804	GO:0050804	modulation of chemical synaptic transmission	0.0824742	454/18866	0.00235836223052596	0.0233066934069781	0.0171141118802123	6347/1009/4915/5327/10769/5649/5999/5270	8	C
										GO:0045637	GO:0045637	regulation of myeloid cell differentiation	0.0618557	263/18866	0.00237770984838528	0.0233212217835985	0.0171247800714729	1021/2200/2353/3725/4792/7057	6	C
										GO:0050730	GO:0050730	regulation of peptidyl-tyrosine phosphorylation	0.0618557	263/18866	0.00237770984838528	0.0233212217835985	0.0171247800714729	2252/3479/4915/5159/5649/6423	6	C
										GO:0099177	GO:0099177	regulation of trans-synaptic signaling	0.0824742	455/18866	0.00239057361390718	0.0233595751261567	0.0171529429422869	6347/1009/4915/5327/10769/5649/5999/5270	8	C
										GO:0014896	GO:0014896	muscle hypertrophy	0.0412371	109/18866	0.0024188452533788	0.0235476390524825	0.0172910383391572	3479/3488/5997/5999	4	C
										GO:0090288	GO:0090288	negative regulation of cellular response to growth factor stimulus	0.0515464	182/18866	0.00249107709305659	0.0241606696497571	0.0177411868885267	1634/2200/6423/7049/7057	5	C
										GO:0006986	GO:0006986	response to unfolded protein	0.0515464	183/18866	0.00255079245533831	0.0244582367365861	0.0179596904886271	467/6347/3576/23645/7057	5	C
										GO:1903034	GO:1903034	regulation of response to wounding	0.0515464	183/18866	0.00255079245533831	0.0244582367365861	0.0179596904886271	301/2191/5327/5270/7057	5	C
										GO:0043392	GO:0043392	negative regulation of DNA binding	0.0309278	53/18866	0.00256216360171441	0.0244582367365861	0.0179596904886271	9421/3725/4792	3	C
										GO:0045668	GO:0045668	negative regulation of osteoblast differentiation	0.0309278	53/18866	0.00256216360171441	0.0244582367365861	0.0179596904886271	1021/100033819/3488	3	C
										GO:0062197	GO:0062197	NA	0.0721649	360/18866	0.00256863045834595	0.0244582367365861	0.0179596904886271	301/2034/2353/3725/4313/5159/706	7	C
										GO:0032486	GO:0032486	Rap protein signal transduction	0.0206186	15/18866	0.00262997912529618	0.0247711752270676	0.0181894813149878	10769/7077	2	C
										GO:0050651	GO:0050651	dermatan sulfate proteoglycan biosynthetic process	0.0206186	15/18866	0.00262997912529618	0.0247711752270676	0.0181894813149878	633/1634	2	C
										GO:1902043	GO:1902043	positive regulation of extrinsic apoptotic signaling pathway via death domain receptors	0.0206186	15/18866	0.00262997912529618	0.0247711752270676	0.0181894813149878	467/7057	2	C
										GO:2000045	GO:2000045	regulation of G1/S transition of mitotic cell cycle	0.0515464	185/18866	0.00267333494501854	0.0250889599696164	0.0184228307456787	301/6347/1021/10457/10769	5	C
										GO:0043687	GO:0043687	post-translational protein modification	0.0721649	363/18866	0.0026899945524614	0.0251548236106516	0.0184711944368223	2034/2200/2335/3486/3487/3488/64175	7	C
										GO:0010466	GO:0010466	negative regulation of peptidase activity	0.0618557	272/18866	0.00280989696823112	0.026182218536125	0.0192256108352656	1293/1893/5270/6423/7057/7077	6	C
										GO:0043200	GO:0043200	response to amino acid	0.0412371	114/18866	0.00284531395455638	0.0262579161545045	0.0192811956188893	1278/1281/4313/4915	4	C
										GO:0008347	GO:0008347	glial cell migration	0.0309278	55/18866	0.00284821397919692	0.0262579161545045	0.0192811956188893	6347/5649/706	3	C
										GO:0032720	GO:0032720	negative regulation of tumor necrosis factor production	0.0309278	55/18866	0.00284821397919692	0.0262579161545045	0.0192811956188893	10457/3479/706	3	C
										GO:0006023	GO:0006023	aminoglycan biosynthetic process	0.0412371	115/18866	0.00293638719067251	0.0268739350419325	0.0197335384706047	633/1634/4060/5159	4	C
										GO:0043620	GO:0043620	regulation of DNA-templated transcription in response to stress	0.0412371	115/18866	0.00293638719067251	0.0268739350419325	0.0197335384706047	467/9774/2034/3725	4	C
										GO:0045861	GO:0045861	negative regulation of proteolysis	0.0721649	369/18866	0.00294593538596884	0.0268739350419325	0.0197335384706047	1293/1893/5327/5270/6423/7057/7077	7	C
										GO:0050655	GO:0050655	dermatan sulfate proteoglycan metabolic process	0.0206186	16/18866	0.00299564954429618	0.0270678001076282	0.0198758936458346	633/1634	2	C
										GO:1900451	GO:1900451	positive regulation of glutamate receptor signaling pathway	0.0206186	16/18866	0.00299564954429618	0.0270678001076282	0.0198758936458346	6347/5649	2	C
										GO:0044273	GO:0044273	sulfur compound catabolic process	0.0309278	56/18866	0.0029983113189362	0.0270678001076282	0.0198758936458346	633/1634/4060	3	C
										GO:0031667	GO:0031667	response to nutrient levels	0.0824742	473/18866	0.00303191478145959	0.0272767781545796	0.0200293462876822	467/490/3725/10631/6423/6591/6678/706	8	C
										GO:0043666	GO:0043666	regulation of phosphoprotein phosphatase activity	0.0412371	117/18866	0.00312448153919206	0.0280129633530999	0.0205699272972673	3486/3672/5159/23645	4	C
										GO:1903556	GO:1903556	negative regulation of tumor necrosis factor superfamily cytokine production	0.0309278	57/18866	0.00315318995066417	0.02817353623727	0.0206878360137303	10457/3479/706	3	C
										GO:0071248	GO:0071248	cellular response to metal ion	0.0515464	193/18866	0.00320651833696117	0.0285522400721218	0.0209659183519646	1393/2353/3725/4502/706	5	C
										GO:0035306	GO:0035306	positive regulation of dephosphorylation	0.0309278	58/18866	0.00331289836374397	0.0292994977322305	0.0215146298733774	3672/5159/23645	3	C
										GO:2000272	GO:2000272	negative regulation of signaling receptor activity	0.0309278	58/18866	0.00331289836374397	0.0292994977322305	0.0215146298733774	1393/100462977/100462983	3	C
										GO:0071850	GO:0071850	mitotic cell cycle arrest	0.0206186	17/18866	0.00338373222982587	0.0296246892201869	0.0217534180794174	1843/2191	2	C
										GO:1902992	GO:1902992	negative regulation of amyloid precursor protein catabolic process	0.0206186	17/18866	0.00338373222982587	0.0296246892201869	0.0217534180794174	3479/4915	2	C
										GO:2000811	GO:2000811	negative regulation of anoikis	0.0206186	17/18866	0.00338373222982587	0.0296246892201869	0.0217534180794174	4915/6591	2	C
										GO:0007565	GO:0007565	female pregnancy	0.0515464	196/18866	0.00342494827816237	0.0298852510291827	0.0219447486930312	1393/2353/3488/4313/5997	5	C
										GO:0045666	GO:0045666	positive regulation of neuron differentiation	0.0721649	380/18866	0.00346331907658956	0.0301193315694072	0.0221166341031333	2335/64175/4915/5362/5649/5997/7077	7	C
										GO:0042326	GO:0042326	negative regulation of phosphorylation	0.0824742	484/18866	0.00348546883981991	0.0302112564886716	0.022184134598609	467/1843/1848/3486/3725/5997/5999/6423	8	C
										GO:0010811	GO:0010811	positive regulation of cell-substrate adhesion	0.0412371	122/18866	0.00363038115224722	0.0310546374629934	0.0228034294981534	151887/1021/2335/4811	4	C
										GO:0045471	GO:0045471	response to ethanol	0.0412371	122/18866	0.00363038115224722	0.0310546374629934	0.0228034294981534	1393/5997/5999/6678	4	C
										GO:0051928	GO:0051928	positive regulation of calcium ion transport	0.0412371	122/18866	0.00363038115224722	0.0310546374629934	0.0228034294981534	490/6347/5159/706	4	C
										GO:1990266	GO:1990266	neutrophil migration	0.0412371	122/18866	0.00363038115224722	0.0310546374629934	0.0228034294981534	6347/2920/3576/3672	4	C
										GO:0002761	GO:0002761	regulation of myeloid leukocyte differentiation	0.0412371	123/18866	0.00373783894218094	0.0318693522880721	0.0234016748358077	1021/2200/2353/3725	4	C
										GO:0060192	GO:0060192	negative regulation of lipase activity	0.0206186	18/18866	0.00379399187766927	0.0318718120484512	0.0234034810385835	301/5997	2	C
										GO:0060977	GO:0060977	coronary vasculature morphogenesis	0.0206186	18/18866	0.00379399187766927	0.0318718120484512	0.0234034810385835	5159/7049	2	C
										GO:0006027	GO:0006027	glycosaminoglycan catabolic process	0.0309278	61/18866	0.00382147063133954	0.0318718120484512	0.0234034810385835	633/1634/4060	3	C
										GO:1902041	GO:1902041	regulation of extrinsic apoptotic signaling pathway via death domain receptors	0.0309278	61/18866	0.00382147063133954	0.0318718120484512	0.0234034810385835	467/6423/7057	3	C
										GO:0002688	GO:0002688	regulation of leukocyte chemotaxis	0.0412371	124/18866	0.00384743665742505	0.0318718120484512	0.0234034810385835	6347/1843/3576/7057	4	C
										GO:0051101	GO:0051101	regulation of DNA binding	0.0412371	124/18866	0.00384743665742505	0.0318718120484512	0.0234034810385835	9421/3479/3725/4792	4	C
										GO:0010976	GO:0010976	positive regulation of neuron projection development	0.0618557	290/18866	0.00384807236307479	0.0318718120484512	0.0234034810385835	2335/64175/4915/5362/5649/5997	6	C
										GO:0060485	GO:0060485	mesenchyme development	0.0618557	290/18866	0.00384807236307479	0.0318718120484512	0.0234034810385835	2335/9421/5159/6423/6591/7049	6	C
										GO:1902105	GO:1902105	regulation of leukocyte differentiation	0.0618557	290/18866	0.00384807236307479	0.0318718120484512	0.0234034810385835	301/1021/2200/2353/3106/3725	6	C
										GO:0030968	GO:0030968	endoplasmic reticulum unfolded protein response	0.0412371	125/18866	0.00395919435113497	0.0324828240946891	0.0238521473653282	467/6347/3576/23645	4	C
										GO:0035270	GO:0035270	endocrine system development	0.0412371	125/18866	0.00395919435113497	0.0324828240946891	0.0238521473653282	301/1021/5159/706	4	C
										GO:0043500	GO:0043500	muscle adaptation	0.0412371	125/18866	0.00395919435113497	0.0324828240946891	0.0238521473653282	3479/3488/5997/5999	4	C
										GO:0055007	GO:0055007	cardiac muscle cell differentiation	0.0412371	126/18866	0.00407313196317248	0.0332087540372406	0.0243851979374142	3479/5159/5997/5999	4	C
										GO:2000134	GO:2000134	negative regulation of G1/S transition of mitotic cell cycle	0.0412371	126/18866	0.00407313196317248	0.0332087540372406	0.0243851979374142	6347/1021/10457/10769	4	C
										GO:0034976	GO:0034976	response to endoplasmic reticulum stress	0.0618557	294/18866	0.00411300215371356	0.0334293539533915	0.0245471845212614	467/6347/3576/3725/23645/7057	6	C
										GO:1903706	GO:1903706	regulation of hemopoiesis	0.0824742	498/18866	0.00413717750878527	0.0334765934673958	0.0245818725104034	301/1021/2200/2353/3106/3725/4792/7057	8	C
										GO:0035966	GO:0035966	response to topologically incorrect protein	0.0515464	205/18866	0.00414447669220729	0.0334765934673958	0.0245818725104034	467/6347/3576/23645/7057	5	C
										GO:0022604	GO:0022604	regulation of cell morphogenesis	0.0824742	499/18866	0.00418710141075427	0.0337165048785738	0.0247580395307758	301/6347/2335/4915/5362/10631/5649/6678	8	C
										GO:0060973	GO:0060973	cell migration involved in heart development	0.0206186	19/18866	0.00422619496730315	0.0338577508486297	0.0248617564884735	5159/6591	2	C
										GO:1902806	GO:1902806	regulation of cell cycle G1/S phase transition	0.0515464	206/18866	0.00423059669476936	0.0338577508486297	0.0248617564884735	301/6347/1021/10457/10769	5	C
										GO:0034763	GO:0034763	negative regulation of transmembrane transport	0.0412371	128/18866	0.00430762612388001	0.0343687968110182	0.0252370176902032	2669/5997/5999/7057	4	C
										GO:0010959	GO:0010959	regulation of metal ion transport	0.0721649	396/18866	0.00433648546346605	0.0343818383380739	0.0252465940873875	490/6347/2669/5159/5999/5270/706	7	C
										GO:0070482	GO:0070482	response to oxygen levels	0.0721649	396/18866	0.00433648546346605	0.0343818383380739	0.0252465940873875	2034/4313/5159/5327/10631/7049/7057	7	C
										GO:0030166	GO:0030166	proteoglycan biosynthetic process	0.0309278	64/18866	0.0043751515248143	0.0343818383380739	0.0252465940873875	633/1634/3479	3	C
										GO:1900449	GO:1900449	regulation of glutamate receptor signaling pathway	0.0309278	64/18866	0.0043751515248143	0.0343818383380739	0.0252465940873875	6347/1393/5649	3	C
										GO:1901862	GO:1901862	negative regulation of muscle tissue development	0.0309278	64/18866	0.0043751515248143	0.0343818383380739	0.0252465940873875	3488/5997/5999	3	C
										GO:0071222	GO:0071222	cellular response to lipopolysaccharide	0.0515464	208/18866	0.00440666400639197	0.0345254846626926	0.0253520736261526	6347/2920/3576/4792/706	5	C
										GO:0031646	GO:0031646	positive regulation of neurological system process	0.0309278	65/18866	0.00456993453002726	0.0356974826013207	0.0262126720600366	745/5649/5999	3	C
										GO:0002689	GO:0002689	negative regulation of leukocyte chemotaxis	0.0206186	20/18866	0.00468010975008461	0.03572606112566	0.0262336572789337	6347/1843	2	C
										GO:0051412	GO:0051412	response to corticosterone	0.0206186	20/18866	0.00468010975008461	0.03572606112566	0.0262336572789337	490/2353	2	C
										GO:0070262	GO:0070262	peptidyl-serine dephosphorylation	0.0206186	20/18866	0.00468010975008461	0.03572606112566	0.0262336572789337	1843/23645	2	C
										GO:0071636	GO:0071636	positive regulation of transforming growth factor beta production	0.0206186	20/18866	0.00468010975008461	0.03572606112566	0.0262336572789337	4060/7057	2	C
										GO:1902644	GO:1902644	tertiary alcohol metabolic process	0.0206186	20/18866	0.00468010975008461	0.03572606112566	0.0262336572789337	57016/1645	2	C
										GO:0050679	GO:0050679	positive regulation of epithelial cell proliferation	0.0515464	211/18866	0.00468048740460511	0.03572606112566	0.0262336572789337	1893/2252/3479/3725/3164	5	C
										GO:0070555	GO:0070555	response to interleukin-1	0.0515464	211/18866	0.00468048740460511	0.03572606112566	0.0262336572789337	301/6347/1116/3576/4792	5	C
										GO:0050890	GO:0050890	cognition	0.0618557	302/18866	0.00468314024721185	0.03572606112566	0.0262336572789337	1393/2353/3725/4915/10769/5649	6	C
										GO:0050922	GO:0050922	negative regulation of chemotaxis	0.0309278	66/18866	0.00476989634318964	0.0361172652541166	0.0265209185864688	6347/1843/7057	3	C
										GO:1905207	GO:1905207	regulation of cardiocyte differentiation	0.0309278	66/18866	0.00476989634318964	0.0361172652541166	0.0265209185864688	3479/5997/5999	3	C
										GO:0001101	GO:0001101	response to acid chemical	0.0412371	132/18866	0.00480363780880738	0.0361172652541166	0.0265209185864688	1278/1281/4313/4915	4	C
										GO:0010595	GO:0010595	positive regulation of endothelial cell migration	0.0412371	132/18866	0.00480363780880738	0.0361172652541166	0.0265209185864688	301/10769/6678/7057	4	C
										GO:1902807	GO:1902807	negative regulation of cell cycle G1/S phase transition	0.0412371	132/18866	0.00480363780880738	0.0361172652541166	0.0265209185864688	6347/1021/10457/10769	4	C
										GO:0002548	GO:0002548	monocyte chemotaxis	0.0309278	67/18866	0.00497507590991419	0.0370856372827603	0.0272319944542671	301/6347/1843	3	C
										GO:0032890	GO:0032890	regulation of organic acid transport	0.0309278	67/18866	0.00497507590991419	0.0370856372827603	0.0272319944542671	5997/5999/7057	3	C
										GO:0050918	GO:0050918	positive chemotaxis	0.0309278	67/18866	0.00497507590991419	0.0370856372827603	0.0272319944542671	2252/10457/3576	3	C
										GO:0070374	GO:0070374	positive regulation of ERK1 and ERK2 cascade	0.0515464	215/18866	0.00506416391632907	0.0376421756629702	0.0276406607518935	6347/1116/10457/3725/5159	5	C
										GO:0016137	GO:0016137	glycoside metabolic process	0.0206186	21/18866	0.00515550623751095	0.0379963722419946	0.0279007474049061	57016/1645	2	C
										GO:0030728	GO:0030728	ovulation	0.0206186	21/18866	0.00515550623751095	0.0379963722419946	0.0279007474049061	5997/7130	2	C
										GO:0090280	GO:0090280	positive regulation of calcium ion import	0.0206186	21/18866	0.00515550623751095	0.0379963722419946	0.0279007474049061	6347/5159	2	C
										GO:0034599	GO:0034599	cellular response to oxidative stress	0.0618557	310/18866	0.00530961810354126	0.0390219538933497	0.0286538323156267	301/2034/2353/3725/4313/5159	6	C
										GO:0035970	GO:0035970	peptidyl-threonine dephosphorylation	0.0206186	22/18866	0.00565215618955161	0.0411701142705929	0.0302312271176611	1843/1848	2	C
										GO:0045655	GO:0045655	regulation of monocyte differentiation	0.0206186	22/18866	0.00565215618955161	0.0411701142705929	0.0302312271176611	1021/3725	2	C
										GO:0051900	GO:0051900	regulation of mitochondrial depolarization	0.0206186	22/18866	0.00565215618955161	0.0411701142705929	0.0302312271176611	1634/706	2	C
										GO:0031669	GO:0031669	cellular response to nutrient levels	0.0515464	221/18866	0.00568081300782424	0.0411701142705929	0.0302312271176611	467/490/3725/10631/6591	5	C
										GO:0071241	GO:0071241	cellular response to inorganic substance	0.0515464	221/18866	0.00568081300782424	0.0411701142705929	0.0302312271176611	1393/2353/3725/4502/706	5	C
										GO:0035304	GO:0035304	regulation of protein dephosphorylation	0.0412371	139/18866	0.00576154871966551	0.0416395584753666	0.0305759401364375	3486/3672/5159/23645	4	C
										GO:0071219	GO:0071219	cellular response to molecule of bacterial origin	0.0515464	222/18866	0.00578851658404781	0.0417188943861346	0.0306341965192411	6347/2920/3576/4792/706	5	C
										GO:0033627	GO:0033627	cell adhesion mediated by integrin	0.0309278	71/18866	0.0058487157951661	0.0419211524988691	0.0307827147114005	2200/6423/6591	3	C
										GO:0046579	GO:0046579	positive regulation of Ras protein signal transduction	0.0309278	71/18866	0.0058487157951661	0.0419211524988691	0.0307827147114005	1281/3479/5159	3	C
										GO:0050867	GO:0050867	positive regulation of cell activation	0.0721649	421/18866	0.00602287970229011	0.0430512140911641	0.0316125192737361	301/6347/80381/3479/3916/5159/7057	7	C
										GO:0060445	GO:0060445	branching involved in salivary gland morphogenesis	0.0206186	23/18866	0.0061698331030515	0.0436235625091094	0.03203279488676	2252/6591	2	C
										GO:0071305	GO:0071305	cellular response to vitamin D	0.0206186	23/18866	0.0061698331030515	0.0436235625091094	0.03203279488676	490/6591	2	C
										GO:2000726	GO:2000726	negative regulation of cardiac muscle cell differentiation	0.0206186	23/18866	0.0061698331030515	0.0436235625091094	0.03203279488676	5997/5999	2	C
										GO:2000773	GO:2000773	negative regulation of cellular senescence	0.0206186	23/18866	0.0061698331030515	0.0436235625091094	0.03203279488676	1021/10769	2	C
										GO:0007292	GO:0007292	female gamete generation	0.0412371	142/18866	0.00620840667765158	0.0437776568161972	0.0321459463821504	3479/5806/5997/7130	4	C
										GO:1901214	GO:1901214	regulation of neuron death	0.0618557	321/18866	0.00626883789431677	0.0440724436859026	0.0323624084679925	6347/2353/10457/3672/3725/4915	6	C
										GO:0003208	GO:0003208	cardiac ventricle morphogenesis	0.0309278	73/18866	0.00631778226850425	0.0440724436859026	0.0323624084679925	9421/6423/7049	3	C
										GO:0010611	GO:0010611	regulation of cardiac muscle hypertrophy	0.0309278	73/18866	0.00631778226850425	0.0440724436859026	0.0323624084679925	3479/5997/5999	3	C
										GO:0051966	GO:0051966	regulation of synaptic transmission, glutamatergic	0.0309278	73/18866	0.00631778226850425	0.0440724436859026	0.0323624084679925	6347/5649/5270	3	C
										GO:0035296	GO:0035296	regulation of tube diameter	0.0412371	143/18866	0.00636233537724348	0.04414716223199	0.0324172743185418	490/1889/3672/5997	4	C
										GO:0097746	GO:0097746	regulation of blood vessel diameter	0.0412371	143/18866	0.00636233537724348	0.04414716223199	0.0324172743185418	490/1889/3672/5997	4	C
										GO:0035150	GO:0035150	regulation of tube size	0.0412371	144/18866	0.00651878157759897	0.0451127351086358	0.033126294768198	490/1889/3672/5997	4	C
										GO:0050920	GO:0050920	regulation of chemotaxis	0.0515464	229/18866	0.00658317906450325	0.0452247713962174	0.0332085630473929	6347/1843/3576/5159/7057	5	C
										GO:0007612	GO:0007612	learning	0.0412371	145/18866	0.00667776275208282	0.0452247713962174	0.0332085630473929	2353/3725/4915/5649	4	C
										GO:0010001	GO:0010001	glial cell differentiation	0.0515464	230/18866	0.00670264087224017	0.0452247713962174	0.0332085630473929	1021/745/4915/5649/5270	5	C
										GO:0097191	GO:0097191	extrinsic apoptotic signaling pathway	0.0515464	230/18866	0.00670264087224017	0.0452247713962174	0.0332085630473929	467/3479/6423/6591/7057	5	C
										GO:0030325	GO:0030325	adrenal gland development	0.0206186	24/18866	0.0067083122002055	0.0452247713962174	0.0332085630473929	5159/706	2	C
										GO:0048745	GO:0048745	smooth muscle tissue development	0.0206186	24/18866	0.0067083122002055	0.0452247713962174	0.0332085630473929	1281/5159	2	C
										GO:0051882	GO:0051882	mitochondrial depolarization	0.0206186	24/18866	0.0067083122002055	0.0452247713962174	0.0332085630473929	1634/706	2	C
										GO:0071294	GO:0071294	cellular response to zinc ion	0.0206186	24/18866	0.0067083122002055	0.0452247713962174	0.0332085630473929	4502/706	2	C
										GO:1900118	GO:1900118	negative regulation of execution phase of apoptosis	0.0206186	24/18866	0.0067083122002055	0.0452247713962174	0.0332085630473929	100462977/100462983	2	C
										GO:2000209	GO:2000209	regulation of anoikis	0.0206186	24/18866	0.0067083122002055	0.0452247713962174	0.0332085630473929	4915/6591	2	C
										GO:0034620	GO:0034620	cellular response to unfolded protein	0.0412371	146/18866	0.00683929623039833	0.0458707554372988	0.0336829093203219	467/6347/3576/23645	4	C
										GO:0042542	GO:0042542	response to hydrogen peroxide	0.0412371	146/18866	0.00683929623039833	0.0458707554372988	0.0336829093203219	301/1843/3725/5159	4	C
										GO:0033555	GO:0033555	multicellular organismal response to stress	0.0309278	76/18866	0.00706242988696794	0.0470561800634951	0.0345533669748688	5649/7057/706	3	C
										GO:0060415	GO:0060415	muscle tissue morphogenesis	0.0309278	76/18866	0.00706242988696794	0.0470561800634951	0.0345533669748688	1281/9421/7049	3	C
										GO:0009266	GO:0009266	response to temperature stimulus	0.0515464	233/18866	0.0070701504733193	0.0470561800634951	0.0345533669748688	490/2353/3479/4792/7057	5	C
										GO:0008277	GO:0008277	regulation of G protein-coupled receptor signaling pathway	0.0412371	148/18866	0.00717008869225397	0.047599901776312	0.0349526219898278	57561/3576/5997/5999	4	C
										GO:0030500	GO:0030500	regulation of bone mineralization	0.0309278	77/18866	0.00732171411045297	0.0484831271933295	0.0356011746754593	490/1893/4256	3	C
										GO:0048588	GO:0048588	developmental cell growth	0.0515464	237/18866	0.00758181591704843	0.0500783739938718	0.0367725648741589	2335/3479/10631/5997/5999	5	C
										GO:0010594	GO:0010594	regulation of endothelial cell migration	0.0515464	238/18866	0.00771366315066572	0.0507402558330973	0.0372585849049796	301/1634/10769/6678/7057	5	C
										GO:0030206	GO:0030206	chondroitin sulfate biosynthetic process	0.0206186	26/18866	0.00784678639234683	0.0507402558330973	0.0372585849049796	633/1634	2	C
										GO:0043951	GO:0043951	negative regulation of cAMP-mediated signaling	0.0206186	26/18866	0.00784678639234683	0.0507402558330973	0.0372585849049796	57561/5997	2	C
										GO:0060037	GO:0060037	pharyngeal system development	0.0206186	26/18866	0.00784678639234683	0.0507402558330973	0.0372585849049796	1889/5362	2	C
										GO:0060343	GO:0060343	trabecula formation	0.0206186	26/18866	0.00784678639234683	0.0507402558330973	0.0372585849049796	4313/7049	2	C
										GO:0042246	GO:0042246	tissue regeneration	0.0309278	79/18866	0.00785705762996218	0.0507402558330973	0.0372585849049796	301/3479/10631	3	C
										GO:0043536	GO:0043536	positive regulation of blood vessel endothelial cell migration	0.0309278	79/18866	0.00785705762996218	0.0507402558330973	0.0372585849049796	301/10769/7057	3	C
										GO:0070373	GO:0070373	negative regulation of ERK1 and ERK2 cascade	0.0309278	79/18866	0.00785705762996218	0.0507402558330973	0.0372585849049796	467/1843/1848	3	C
										GO:0099601	GO:0099601	regulation of neurotransmitter receptor activity	0.0309278	79/18866	0.00785705762996218	0.0507402558330973	0.0372585849049796	6347/1393/5649	3	C
										GO:0016202	GO:0016202	regulation of striated muscle tissue development	0.0412371	153/18866	0.00804292010294776	0.0518122927125697	0.0380457819034826	3479/5997/5999/7049	4	C
										GO:0003151	GO:0003151	outflow tract morphogenesis	0.0309278	80/18866	0.00813317135251153	0.0522646405386763	0.0383779410463339	3725/6423/7049	3	C
										GO:0002262	GO:0002262	myeloid cell homeostasis	0.0412371	154/18866	0.00822547828249656	0.0527279430934485	0.0387181442496929	301/1021/2034/7049	4	C
										GO:0001937	GO:0001937	negative regulation of endothelial cell proliferation	0.0309278	81/18866	0.00841494789106274	0.0536167937931967	0.0393708275821016	6347/6678/7057	3	C
										GO:0051953	GO:0051953	negative regulation of amine transport	0.0206186	27/18866	0.00844634045573164	0.0536167937931967	0.0393708275821016	5997/5999	2	C
										GO:1905208	GO:1905208	negative regulation of cardiocyte differentiation	0.0206186	27/18866	0.00844634045573164	0.0536167937931967	0.0393708275821016	5997/5999	2	C
										GO:2000353	GO:2000353	positive regulation of endothelial cell apoptotic process	0.0206186	27/18866	0.00844634045573164	0.0536167937931967	0.0393708275821016	6347/7057	2	C
										GO:0000187	GO:0000187	activation of MAPK activity	0.0412371	156/18866	0.00859871536732551	0.0543197297659861	0.0398869936753726	1848/3479/3672/7057	4	C
										GO:0008360	GO:0008360	regulation of cell shape	0.0412371	156/18866	0.00859871536732551	0.0543197297659861	0.0398869936753726	301/6347/2335/5362	4	C
										GO:0022617	GO:0022617	extracellular matrix disassembly	0.0309278	82/18866	0.00870241230877205	0.0548420138009331	0.0402705069971145	2191/4313/7077	3	C
										GO:0010770	GO:0010770	positive regulation of cell morphogenesis involved in differentiation	0.0412371	157/18866	0.00878942579024403	0.0550919056762008	0.0404540026752277	2335/4915/5362/5649	4	C
										GO:0048634	GO:0048634	regulation of muscle organ development	0.0412371	157/18866	0.00878942579024403	0.0550919056762008	0.0404540026752277	3479/5997/5999/7049	4	C
										GO:0006469	GO:0006469	negative regulation of protein kinase activity	0.0515464	246/18866	0.00882652992435874	0.0550919056762008	0.0404540026752277	1843/1848/5997/5999/6423	5	C
										GO:0071216	GO:0071216	cellular response to biotic stimulus	0.0515464	246/18866	0.00882652992435874	0.0550919056762008	0.0404540026752277	6347/2920/3576/4792/706	5	C
										GO:0030168	GO:0030168	platelet activation	0.0412371	158/18866	0.0089828848871538	0.0553525737012571	0.0406454112833261	1278/1281/2335/5270	4	C
										GO:0030203	GO:0030203	glycosaminoglycan metabolic process	0.0412371	158/18866	0.0089828848871538	0.0553525737012571	0.0406454112833261	633/1634/4060/5159	4	C
										GO:1903707	GO:1903707	negative regulation of hemopoiesis	0.0412371	158/18866	0.0089828848871538	0.0553525737012571	0.0406454112833261	301/1021/2200/4792	4	C
										GO:0001570	GO:0001570	vasculogenesis	0.0309278	83/18866	0.00899558882688118	0.0553525737012571	0.0406454112833261	4915/5159/7049	3	C
										GO:0048644	GO:0048644	muscle organ morphogenesis	0.0309278	83/18866	0.00899558882688118	0.0553525737012571	0.0406454112833261	1281/9421/7049	3	C
										GO:0071277	GO:0071277	cellular response to calcium ion	0.0309278	83/18866	0.00899558882688118	0.0553525737012571	0.0406454112833261	1393/2353/3725	3	C
										GO:0006929	GO:0006929	substrate-dependent cell migration	0.0206186	28/18866	0.00906581461700569	0.0553927642523837	0.0406749232169367	2335/6591	2	C
										GO:0031069	GO:0031069	hair follicle morphogenesis	0.0206186	28/18866	0.00906581461700569	0.0553927642523837	0.0406749232169367	2252/3488	2	C
										GO:2000463	GO:2000463	positive regulation of excitatory postsynaptic potential	0.0206186	28/18866	0.00906581461700569	0.0553927642523837	0.0406749232169367	5649/5999	2	C
										GO:1904062	GO:1904062	regulation of cation transmembrane transport	0.0618557	349/18866	0.0092742541923987	0.0565339467008603	0.0415128938272642	6347/1393/2669/5649/5997/5999	6	C
										GO:0006979	GO:0006979	response to oxidative stress	0.0721649	458/18866	0.00936312701327112	0.0569426535608959	0.0418130073957881	301/1843/2034/2353/3725/4313/5159	7	C
										GO:0046942	GO:0046942	carboxylic acid transport	0.0618557	350/18866	0.00939774115104389	0.0570202480536593	0.0418699850548345	1645/301/4915/5997/5999/7057	6	C
										GO:1901991	GO:1901991	negative regulation of mitotic cell cycle phase transition	0.0515464	251/18866	0.00957593151677951	0.0579666016874194	0.0425648928087403	6347/1021/1843/10457/10769	5	C
										GO:0090344	GO:0090344	negative regulation of cell aging	0.0206186	29/18866	0.0097049925546913	0.0586118647573833	0.0430387096723639	1021/10769	2	C
										GO:0015849	GO:0015849	organic acid transport	0.0618557	353/18866	0.00977526957767836	0.0588999499495678	0.043250250714415	1645/301/4915/5997/5999/7057	6	C
										GO:0045445	GO:0045445	myoblast differentiation	0.0309278	86/18866	0.00990962077528696	0.0594349439143073	0.0436430969413727	2034/3479/3486	3	C
										GO:0050772	GO:0050772	positive regulation of axonogenesis	0.0309278	86/18866	0.00990962077528696	0.0594349439143073	0.0436430969413727	2335/4915/5362	3	C
										GO:0090049	GO:0090049	regulation of cell migration involved in sprouting angiogenesis	0.0309278	87/18866	0.0102258714149407	0.0611079922656861	0.0448716168419232	301/10769/7057	3	C
										GO:0052547	GO:0052547	regulation of peptidase activity	0.0721649	466/18866	0.0102354130395189	0.0611079922656861	0.0448716168419232	1293/1893/2335/5270/6423/7057/7077	7	C
										GO:0030511	GO:0030511	positive regulation of transforming growth factor beta receptor signaling pathway	0.0206186	30/18866	0.010363659604978	0.0614783522096515	0.0451435722586051	7049/7057	2	C
										GO:1903846	GO:1903846	positive regulation of cellular response to transforming growth factor beta stimulus	0.0206186	30/18866	0.010363659604978	0.0614783522096515	0.0451435722586051	7049/7057	2	C
										GO:0090257	GO:0090257	regulation of muscle system process	0.0515464	256/18866	0.0103681391231302	0.0614783522096515	0.0451435722586051	490/3479/3488/5997/5999	5	C
										GO:0070098	GO:0070098	chemokine-mediated signaling pathway	0.0309278	88/18866	0.0105479429770848	0.0623483806399918	0.045782434393006	6347/2920/3576	3	C
										GO:0001666	GO:0001666	response to hypoxia	0.0618557	359/18866	0.0105626616492435	0.0623483806399918	0.045782434393006	2034/4313/5327/10631/7049/7057	6	C
										GO:0035967	GO:0035967	cellular response to topologically incorrect protein	0.0412371	166/18866	0.0106313213119117	0.0624417964473801	0.0458510296480732	467/6347/3576/23645	4	C
										GO:0003007	GO:0003007	heart morphogenesis	0.0515464	258/18866	0.0106972588532027	0.0624417964473801	0.0458510296480732	9421/3725/6423/6591/7049	5	C
										GO:0010951	GO:0010951	negative regulation of endopeptidase activity	0.0515464	258/18866	0.0106972588532027	0.0624417964473801	0.0458510296480732	1293/5270/6423/7057/7077	5	C
										GO:0001818	GO:0001818	negative regulation of cytokine production	0.0618557	360/18866	0.0106981537033265	0.0624417964473801	0.0458510296480732	301/490/10457/3479/7057/706	6	C
										GO:0070997	GO:0070997	neuron death	0.0618557	360/18866	0.0106981537033265	0.0624417964473801	0.0458510296480732	6347/2353/10457/3672/3725/4915	6	C
										GO:0042129	GO:0042129	regulation of T cell proliferation	0.0412371	167/18866	0.0108501912045305	0.0631878322603129	0.0463988439667424	301/80381/10457/3479	4	C
										GO:0008625	GO:0008625	extrinsic apoptotic signaling pathway via death domain receptors	0.0309278	89/18866	0.0108758548370204	0.063196225545181	0.0464050071583101	467/6423/7057	3	C
										GO:0002828	GO:0002828	regulation of type 2 immune response	0.0206186	31/18866	0.0110416027506833	0.0635928070122136	0.0466962170471561	301/1893	2	C
										GO:0050650	GO:0050650	chondroitin sulfate proteoglycan biosynthetic process	0.0206186	31/18866	0.0110416027506833	0.0635928070122136	0.0466962170471561	633/1634	2	C
										GO:0061842	GO:0061842	microtubule organizing center localization	0.0206186	31/18866	0.0110416027506833	0.0635928070122136	0.0466962170471561	10092/5362	2	C
										GO:1902230	GO:1902230	negative regulation of intrinsic apoptotic signaling pathway in response to DNA damage	0.0206186	31/18866	0.0110416027506833	0.0635928070122136	0.0466962170471561	6423/6591	2	C
										GO:0006029	GO:0006029	proteoglycan metabolic process	0.0309278	90/18866	0.011209625595846	0.0644183109681989	0.0473023848468346	633/1634/3479	3	C
										GO:0055002	GO:0055002	striated muscle cell development	0.0412371	169/18866	0.0112966305131432	0.064775624195144	0.0475647600553396	3479/5159/5997/5999	4	C
										GO:0051899	GO:0051899	membrane depolarization	0.0309278	91/18866	0.0115492730897903	0.0655803749084045	0.0481556887427311	1634/3725/706	3	C
										GO:1904063	GO:1904063	negative regulation of cation transmembrane transport	0.0309278	91/18866	0.0115492730897903	0.0655803749084045	0.0481556887427311	2669/5997/5999	3	C
										GO:0051098	GO:0051098	regulation of binding	0.0618557	367/18866	0.0116814370642249	0.0655803749084045	0.0481556887427311	9421/3479/3725/4792/10769/7049	6	C
										GO:0043406	GO:0043406	positive regulation of MAP kinase activity	0.0515464	264/18866	0.0117274843021759	0.0655803749084045	0.0481556887427311	1848/3479/3672/5159/7057	5	C
										GO:0002063	GO:0002063	chondrocyte development	0.0206186	32/18866	0.0117386106102817	0.0655803749084045	0.0481556887427311	1893/6423	2	C
										GO:0010165	GO:0010165	response to X-ray	0.0206186	32/18866	0.0117386106102817	0.0655803749084045	0.0481556887427311	301/6423	2	C
										GO:0035767	GO:0035767	endothelial cell chemotaxis	0.0206186	32/18866	0.0117386106102817	0.0655803749084045	0.0481556887427311	3164/7057	2	C
										GO:0048730	GO:0048730	epidermis morphogenesis	0.0206186	32/18866	0.0117386106102817	0.0655803749084045	0.0481556887427311	2252/3488	2	C
										GO:0051385	GO:0051385	response to mineralocorticoid	0.0206186	32/18866	0.0117386106102817	0.0655803749084045	0.0481556887427311	490/2353	2	C
										GO:0051968	GO:0051968	positive regulation of synaptic transmission, glutamatergic	0.0206186	32/18866	0.0117386106102817	0.0655803749084045	0.0481556887427311	6347/5649	2	C
										GO:0060317	GO:0060317	cardiac epithelial to mesenchymal transition	0.0206186	32/18866	0.0117386106102817	0.0655803749084045	0.0481556887427311	6591/7049	2	C
										GO:0071875	GO:0071875	adrenergic receptor signaling pathway	0.0206186	32/18866	0.0117386106102817	0.0655803749084045	0.0481556887427311	57561/5997	2	C
										GO:0021543	GO:0021543	pallium development	0.0412371	173/18866	0.0122246872296736	0.0679026767277606	0.0498609556573498	1021/1281/4915/5649	4	C
										GO:0045185	GO:0045185	maintenance of protein location	0.0309278	93/18866	0.0122462658590148	0.0679026767277606	0.0498609556573498	2200/4792/706	3	C
										GO:0051702	GO:0051702	interaction with symbiont	0.0309278	93/18866	0.0122462658590148	0.0679026767277606	0.0498609556573498	2335/3725/5806	3	C
										GO:0036293	GO:0036293	response to decreased oxygen levels	0.0618557	371/18866	0.0122711916286632	0.0679026767277606	0.0498609556573498	2034/4313/5327/10631/7049/7057	6	C
										GO:0051051	GO:0051051	negative regulation of transport	0.0721649	483/18866	0.0122844244597559	0.0679026767277606	0.0498609556573498	301/1393/2669/5997/5999/5270/7057	7	C
										GO:0033673	GO:0033673	negative regulation of kinase activity	0.0515464	268/18866	0.0124507090714058	0.067978496173732	0.0499166298990104	1843/1848/5997/5999/6423	5	C
										GO:0001975	GO:0001975	response to amphetamine	0.0206186	33/18866	0.0124544734270003	0.067978496173732	0.0499166298990104	5997/5999	2	C
										GO:0010955	GO:0010955	negative regulation of protein processing	0.0206186	33/18866	0.0124544734270003	0.067978496173732	0.0499166298990104	5270/7057	2	C
										GO:0035025	GO:0035025	positive regulation of Rho protein signal transduction	0.0206186	33/18866	0.0124544734270003	0.067978496173732	0.0499166298990104	1281/5159	2	C
										GO:1902003	GO:1902003	regulation of amyloid-beta formation	0.0206186	33/18866	0.0124544734270003	0.067978496173732	0.0499166298990104	3479/4915	2	C
										GO:1903318	GO:1903318	negative regulation of protein maturation	0.0206186	33/18866	0.0124544734270003	0.067978496173732	0.0499166298990104	5270/7057	2	C
										GO:0045778	GO:0045778	positive regulation of ossification	0.0309278	94/18866	0.0126036430652365	0.0686490704743258	0.0504090328067914	490/3479/6423	3	C
										GO:0010921	GO:0010921	regulation of phosphatase activity	0.0412371	175/18866	0.0127065159014191	0.0690332246757623	0.0506911173508251	3486/3672/5159/23645	4	C
										GO:0018108	GO:0018108	peptidyl-tyrosine phosphorylation	0.0618557	374/18866	0.0127270912491536	0.0690332246757623	0.0506911173508251	2252/3479/4915/5159/5649/6423	6	C
										GO:0043312	GO:0043312	neutrophil degranulation	0.0721649	487/18866	0.0128068251113633	0.0692678458296282	0.0508633997336843	10092/1116/3106/3916/5806/7077/7130	7	C
										GO:1901988	GO:1901988	negative regulation of cell cycle phase transition	0.0515464	270/18866	0.0128234455867039	0.0692678458296282	0.0508633997336843	6347/1021/1843/10457/10769	5	C
										GO:0045638	GO:0045638	negative regulation of myeloid cell differentiation	0.0309278	95/18866	0.0129669608865488	0.069610701549395	0.051115158790381	1021/2200/4792	3	C
										GO:0070167	GO:0070167	regulation of biomineral tissue development	0.0309278	95/18866	0.0129669608865488	0.069610701549395	0.051115158790381	490/1893/4256	3	C
										GO:0110149	GO:0110149	NA	0.0309278	95/18866	0.0129669608865488	0.069610701549395	0.051115158790381	490/1893/4256	3	C
										GO:0034765	GO:0034765	regulation of ion transmembrane transport	0.0721649	489/18866	0.013073965660677	0.0699033920757912	0.0513300815307095	6347/1393/2669/5649/5997/5999/7057	7	C
										GO:0042311	GO:0042311	vasodilation	0.0206186	34/18866	0.0131889830579826	0.0699033920757912	0.0513300815307095	3672/5997	2	C
										GO:0043276	GO:0043276	anoikis	0.0206186	34/18866	0.0131889830579826	0.0699033920757912	0.0513300815307095	4915/6591	2	C
										GO:0055022	GO:0055022	negative regulation of cardiac muscle tissue growth	0.0206186	34/18866	0.0131889830579826	0.0699033920757912	0.0513300815307095	5997/5999	2	C
										GO:0061117	GO:0061117	negative regulation of heart growth	0.0206186	34/18866	0.0131889830579826	0.0699033920757912	0.0513300815307095	5997/5999	2	C
										GO:0018212	GO:0018212	peptidyl-tyrosine modification	0.0618557	377/18866	0.0131948021150611	0.0699033920757912	0.0513300815307095	2252/3479/4915/5159/5649/6423	6	C
										GO:0002283	GO:0002283	neutrophil activation involved in immune response	0.0721649	490/18866	0.0132090349917076	0.0699033920757912	0.0513300815307095	10092/1116/3106/3916/5806/7077/7130	7	C
										GO:0035249	GO:0035249	synaptic transmission, glutamatergic	0.0309278	96/18866	0.0133362334719324	0.0704336703001448	0.0517194649881034	6347/5649/5270	3	C
										GO:0016311	GO:0016311	dephosphorylation	0.0721649	492/18866	0.0134821916822306	0.0710606830281609	0.0521798806202226	1843/1848/3486/3672/5159/23645/7803	7	C
										GO:1901216	GO:1901216	positive regulation of neuron death	0.0309278	97/18866	0.0137114742597693	0.0721234603704398	0.0529602783378187	2353/3672/3725	3	C
										GO:0007435	GO:0007435	salivary gland morphogenesis	0.0206186	35/18866	0.0139419329635178	0.0730411708871846	0.0536341534424062	2252/6591	2	C
										GO:0035909	GO:0035909	aorta morphogenesis	0.0206186	35/18866	0.0139419329635178	0.0730411708871846	0.0536341534424062	1281/5159	2	C
										GO:0033280	GO:0033280	response to vitamin D	0.0206186	36/18866	0.0147131181963375	0.0763797234312975	0.0560856535655773	490/6591	2	C
										GO:0051955	GO:0051955	regulation of amino acid transport	0.0206186	36/18866	0.0147131181963375	0.0763797234312975	0.0560856535655773	5997/5999	2	C
										GO:0071634	GO:0071634	regulation of transforming growth factor beta production	0.0206186	36/18866	0.0147131181963375	0.0763797234312975	0.0560856535655773	4060/7057	2	C
										GO:1901661	GO:1901661	quinone metabolic process	0.0206186	36/18866	0.0147131181963375	0.0763797234312975	0.0560856535655773	57016/1645	2	C
										GO:0055001	GO:0055001	muscle cell development	0.0412371	183/18866	0.0147548411687903	0.0763797234312975	0.0560856535655773	3479/5159/5997/5999	4	C
										GO:0071347	GO:0071347	cellular response to interleukin-1	0.0412371	183/18866	0.0147548411687903	0.0763797234312975	0.0560856535655773	6347/1116/3576/4792	4	C
										GO:0007215	GO:0007215	glutamate receptor signaling pathway	0.0309278	101/18866	0.0152723638209151	0.0787210453759814	0.0578048869638644	6347/1393/5649	3	C
										GO:0042102	GO:0042102	positive regulation of T cell proliferation	0.0309278	101/18866	0.0152723638209151	0.0787210453759814	0.0578048869638644	301/80381/3479	3	C
										GO:2001257	GO:2001257	regulation of cation channel activity	0.0412371	185/18866	0.015297650442937	0.0787210453759814	0.0578048869638644	6347/1393/2669/5649	4	C
										GO:0010614	GO:0010614	negative regulation of cardiac muscle hypertrophy	0.0206186	37/18866	0.0155023353909777	0.0793050843824723	0.0582337469795242	5997/5999	2	C
										GO:0090050	GO:0090050	positive regulation of cell migration involved in sprouting angiogenesis	0.0206186	37/18866	0.0155023353909777	0.0793050843824723	0.0582337469795242	301/10769	2	C
										GO:2000273	GO:2000273	positive regulation of signaling receptor activity	0.0206186	37/18866	0.0155023353909777	0.0793050843824723	0.0582337469795242	6347/5649	2	C
										GO:0043270	GO:0043270	positive regulation of ion transport	0.0515464	284/18866	0.0156462875564368	0.0798848615161325	0.0586594775007005	490/6347/5159/5649/706	5	C
										GO:0008217	GO:0008217	regulation of blood pressure	0.0412371	187/18866	0.0158529317033633	0.0807818336212398	0.0593181243834728	490/1278/1889/10631	4	C
										GO:0031346	GO:0031346	positive regulation of cell projection organization	0.0618557	394/18866	0.0160754008260272	0.0816653365819674	0.0599668808695328	2335/64175/4915/5362/5649/5997	6	C
										GO:0035335	GO:0035335	peptidyl-tyrosine dephosphorylation	0.0309278	103/18866	0.0160889164442818	0.0816653365819674	0.0599668808695328	1843/1848/7803	3	C
										GO:0000082	GO:0000082	G1/S transition of mitotic cell cycle	0.0515464	287/18866	0.0163010911598454	0.0818291915444518	0.0600871996170754	301/6347/1021/10457/10769	5	C
										GO:0014912	GO:0014912	negative regulation of smooth muscle cell migration	0.0206186	38/18866	0.0163093827532062	0.0818291915444518	0.0600871996170754	3486/3488	2	C
										GO:0030224	GO:0030224	monocyte differentiation	0.0206186	38/18866	0.0163093827532062	0.0818291915444518	0.0600871996170754	1021/3725	2	C
										GO:0071604	GO:0071604	transforming growth factor beta production	0.0206186	38/18866	0.0163093827532062	0.0818291915444518	0.0600871996170754	4060/7057	2	C
										GO:1903131	GO:1903131	mononuclear cell differentiation	0.0206186	38/18866	0.0163093827532062	0.0818291915444518	0.0600871996170754	1021/3725	2	C
										GO:2000144	GO:2000144	positive regulation of DNA-templated transcription, initiation	0.0206186	38/18866	0.0163093827532062	0.0818291915444518	0.0600871996170754	9774/3725	2	C
										GO:0043534	GO:0043534	blood vessel endothelial cell migration	0.0412371	189/18866	0.0164207706775614	0.0822299245638343	0.0603814579920431	301/3164/10769/7057	4	C
										GO:0003300	GO:0003300	cardiac muscle hypertrophy	0.0309278	104/18866	0.0165062530543612	0.0824996440973723	0.0605795131255038	3479/5997/5999	3	C
										GO:0003018	GO:0003018	vascular process in circulatory system	0.0412371	190/18866	0.0167094253655886	0.083196356448131	0.0610911092112721	490/1889/3672/5997	4	C
										GO:0030308	GO:0030308	negative regulation of cell growth	0.0412371	190/18866	0.0167094253655886	0.083196356448131	0.0610911092112721	5997/5999/5270/6423	4	C
										GO:0030301	GO:0030301	cholesterol transport	0.0309278	105/18866	0.0169296408276472	0.0837130387063411	0.0614705091466949	1645/4792/706	3	C
										GO:0044070	GO:0044070	regulation of anion transport	0.0309278	105/18866	0.0169296408276472	0.0837130387063411	0.0614705091466949	5997/5999/7057	3	C
										GO:1902106	GO:1902106	negative regulation of leukocyte differentiation	0.0309278	105/18866	0.0169296408276472	0.0837130387063411	0.0614705091466949	301/1021/2200	3	C
										GO:0048167	GO:0048167	regulation of synaptic plasticity	0.0412371	191/18866	0.0170012504173997	0.0837130387063411	0.0614705091466949	4915/10769/5649/5270	4	C
										GO:0007431	GO:0007431	salivary gland development	0.0206186	39/18866	0.0171340600495156	0.0837130387063411	0.0614705091466949	2252/6591	2	C
										GO:0010837	GO:0010837	regulation of keratinocyte proliferation	0.0206186	39/18866	0.0171340600495156	0.0837130387063411	0.0614705091466949	2252/6591	2	C
										GO:0030204	GO:0030204	chondroitin sulfate metabolic process	0.0206186	39/18866	0.0171340600495156	0.0837130387063411	0.0614705091466949	633/1634	2	C
										GO:0034205	GO:0034205	amyloid-beta formation	0.0206186	39/18866	0.0171340600495156	0.0837130387063411	0.0614705091466949	3479/4915	2	C
										GO:0042092	GO:0042092	type 2 immune response	0.0206186	39/18866	0.0171340600495156	0.0837130387063411	0.0614705091466949	301/1893	2	C
										GO:1902229	GO:1902229	regulation of intrinsic apoptotic signaling pathway in response to DNA damage	0.0206186	39/18866	0.0171340600495156	0.0837130387063411	0.0614705091466949	6423/6591	2	C
										GO:0016525	GO:0016525	negative regulation of angiogenesis	0.0412371	192/18866	0.0172962557962302	0.0843475352754479	0.0619364201655465	1634/10769/6678/7057	4	C
										GO:0046578	GO:0046578	regulation of Ras protein signal transduction	0.0412371	194/18866	0.0178958465514095	0.0866909868183738	0.0636572173284543	1281/3479/5159/7077	4	C
										GO:2000181	GO:2000181	negative regulation of blood vessel morphogenesis	0.0412371	194/18866	0.0178958465514095	0.0866909868183738	0.0636572173284543	1634/10769/6678/7057	4	C
										GO:0008207	GO:0008207	C21-steroid hormone metabolic process	0.0206186	40/18866	0.0179761685966808	0.0866909868183738	0.0636572173284543	1645/706	2	C
										GO:0043403	GO:0043403	skeletal muscle tissue regeneration	0.0206186	40/18866	0.0179761685966808	0.0866909868183738	0.0636572173284543	301/3479	2	C
										GO:1902895	GO:1902895	positive regulation of pri-miRNA transcription by RNA polymerase II	0.0206186	40/18866	0.0179761685966808	0.0866909868183738	0.0636572173284543	2353/3725	2	C
										GO:1902991	GO:1902991	regulation of amyloid precursor protein catabolic process	0.0206186	40/18866	0.0179761685966808	0.0866909868183738	0.0636572173284543	3479/4915	2	C
										GO:0051146	GO:0051146	striated muscle cell differentiation	0.0515464	295/18866	0.0181360707746992	0.0868215320729026	0.0637530767475672	3479/3488/5159/5997/5999	5	C
										GO:0007219	GO:0007219	Notch signaling pathway	0.0412371	195/18866	0.0182004510178478	0.0868215320729026	0.0637530767475672	1021/4792/10631/6591	4	C
										GO:0042098	GO:0042098	T cell proliferation	0.0412371	195/18866	0.0182004510178478	0.0868215320729026	0.0637530767475672	301/80381/10457/3479	4	C
										GO:0050731	GO:0050731	positive regulation of peptidyl-tyrosine phosphorylation	0.0412371	195/18866	0.0182004510178478	0.0868215320729026	0.0637530767475672	2252/3479/4915/5649	4	C
										GO:1901136	GO:1901136	carbohydrate derivative catabolic process	0.0412371	195/18866	0.0182004510178478	0.0868215320729026	0.0637530767475672	633/1116/1634/4060	4	C
										GO:0001523	GO:0001523	retinoid metabolic process	0.0309278	108/18866	0.0182361822828481	0.0868215320729026	0.0637530767475672	57016/441282/1645	3	C
										GO:0007229	GO:0007229	integrin-mediated signaling pathway	0.0309278	108/18866	0.0182361822828481	0.0868215320729026	0.0637530767475672	1281/2335/3672	3	C
										GO:0002696	GO:0002696	positive regulation of leukocyte activation	0.0618557	406/18866	0.018354245102267	0.0871626849671041	0.0640035854189463	301/6347/80381/3479/3916/7057	6	C
										GO:0051348	GO:0051348	negative regulation of transferase activity	0.0515464	296/18866	0.0183746557040656	0.0871626849671041	0.0640035854189463	1843/1848/5997/5999/6423	5	C
										GO:0002040	GO:0002040	sprouting angiogenesis	0.0412371	196/18866	0.0185082739915913	0.0876371812051935	0.0643520081472845	301/3164/10769/7057	4	C
										GO:0021761	GO:0021761	limbic system development	0.0309278	109/18866	0.0186838427648142	0.0881485457023512	0.0647275032491897	10092/1021/5649	3	C
										GO:0043618	GO:0043618	regulation of transcription from RNA polymerase II promoter in response to stress	0.0309278	109/18866	0.0186838427648142	0.0881485457023512	0.0647275032491897	467/2034/3725	3	C
										GO:0042269	GO:0042269	regulation of natural killer cell mediated cytotoxicity	0.0206186	41/18866	0.018835511251381	0.0885438718105461	0.065017791327669	3106/3916	2	C
										GO:0089718	GO:0089718	amino acid import across plasma membrane	0.0206186	41/18866	0.018835511251381	0.0885438718105461	0.065017791327669	5997/5999	2	C
										GO:0032680	GO:0032680	regulation of tumor necrosis factor production	0.0309278	110/18866	0.0191375853654173	0.0898020867236936	0.0659416989115097	10457/3479/706	3	C
										GO:0046621	GO:0046621	negative regulation of organ growth	0.0206186	42/18866	0.0197118923998856	0.0918323403399665	0.0674325147439991	5997/5999	2	C
										GO:0048246	GO:0048246	macrophage chemotaxis	0.0206186	42/18866	0.0197118923998856	0.0918323403399665	0.0674325147439991	6347/7057	2	C
										GO:0090279	GO:0090279	regulation of calcium ion import	0.0206186	42/18866	0.0197118923998856	0.0918323403399665	0.0674325147439991	6347/5159	2	C
										GO:1904037	GO:1904037	positive regulation of epithelial cell apoptotic process	0.0206186	42/18866	0.0197118923998856	0.0918323403399665	0.0674325147439991	6347/7057	2	C
										GO:2000377	GO:2000377	regulation of reactive oxygen species metabolic process	0.0412371	200/18866	0.01977193099886	0.0918323403399665	0.0674325147439991	5159/5806/7057/706	4	C
										GO:2001233	GO:2001233	regulation of apoptotic signaling pathway	0.0618557	413/18866	0.019781439352649	0.0918323403399665	0.0674325147439991	467/9774/3479/6423/6591/7057	6	C
										GO:0090068	GO:0090068	positive regulation of cell cycle process	0.0515464	302/18866	0.0198498696236827	0.0919863407605474	0.0675455972984996	301/2191/3479/5159/10769	5	C
										GO:1903522	GO:1903522	regulation of blood circulation	0.0515464	303/18866	0.0201030838127263	0.092994584516672	0.0682859509876109	490/1889/2034/5997/5999	5	C
										GO:0001938	GO:0001938	positive regulation of endothelial cell proliferation	0.0309278	113/18866	0.0205353467023281	0.0941484285916281	0.0691332190340171	1893/3725/3164	3	C
										GO:1903510	GO:1903510	mucopolysaccharide metabolic process	0.0309278	113/18866	0.0205353467023281	0.0941484285916281	0.0691332190340171	633/1634/4060	3	C
										GO:1903555	GO:1903555	regulation of tumor necrosis factor superfamily cytokine production	0.0309278	113/18866	0.0205353467023281	0.0941484285916281	0.0691332190340171	10457/3479/706	3	C
										GO:0001953	GO:0001953	negative regulation of cell-matrix adhesion	0.0206186	43/18866	0.0206051179478036	0.0941484285916281	0.0691332190340171	10631/7057	2	C
										GO:0015804	GO:0015804	neutral amino acid transport	0.0206186	43/18866	0.0206051179478036	0.0941484285916281	0.0691332190340171	5997/5999	2	C
										GO:0045823	GO:0045823	positive regulation of heart contraction	0.0206186	43/18866	0.0206051179478036	0.0941484285916281	0.0691332190340171	5997/5999	2	C
										GO:0051154	GO:0051154	negative regulation of striated muscle cell differentiation	0.0206186	43/18866	0.0206051179478036	0.0941484285916281	0.0691332190340171	5997/5999	2	C
										GO:0016101	GO:0016101	diterpenoid metabolic process	0.0309278	114/18866	0.0210134556955111	0.095846339002777	0.0703799951524295	57016/441282/1645	3	C
										GO:0030449	GO:0030449	regulation of complement activation	0.0309278	115/18866	0.021497662887605	0.0972835749801056	0.0714353579567861	715/716/629	3	C
										GO:0048640	GO:0048640	negative regulation of developmental growth	0.0309278	115/18866	0.021497662887605	0.0972835749801056	0.0714353579567861	5997/5999/6423	3	C
										GO:0050654	GO:0050654	chondroitin sulfate proteoglycan metabolic process	0.0206186	44/18866	0.0215149953098969	0.0972835749801056	0.0714353579567861	633/1634	2	C
										GO:0085029	GO:0085029	extracellular matrix assembly	0.0206186	44/18866	0.0215149953098969	0.0972835749801056	0.0714353579567861	1278/4239	2	C
										GO:1903053	GO:1903053	regulation of extracellular matrix organization	0.0206186	44/18866	0.0215149953098969	0.0972835749801056	0.0714353579567861	165/2191	2	C
										GO:0010769	GO:0010769	regulation of cell morphogenesis involved in differentiation	0.0515464	310/18866	0.0219351711755999	0.098670451029552	0.0724537414511648	2335/4915/5362/10631/5649	5	C
										GO:0044843	GO:0044843	cell cycle G1/S phase transition	0.0515464	310/18866	0.0219351711755999	0.098670451029552	0.0724537414511648	301/6347/1021/10457/10769	5	C
										GO:0090287	GO:0090287	regulation of cellular response to growth factor stimulus	0.0515464	310/18866	0.0219351711755999	0.098670451029552	0.0724537414511648	1634/2200/6423/7049/7057	5	C
										GO:0032640	GO:0032640	tumor necrosis factor production	0.0309278	116/18866	0.0219879697937301	0.0987377163370772	0.0725031343864277	10457/3479/706	3	C
										GO:1901343	GO:1901343	negative regulation of vasculature development	0.0412371	207/18866	0.0221092393254133	0.0990684244339821	0.0727459734400546	1634/10769/6678/7057	4	C
										GO:0043588	GO:0043588	skin development	0.0618557	425/18866	0.0224014635222111	0.0990684244339821	0.0727459734400546	301/57561/1278/1281/2252/3488	6	C
										GO:0001974	GO:0001974	blood vessel remodeling	0.0206186	45/18866	0.0224413333999553	0.0990684244339821	0.0727459734400546	633/2034	2	C
										GO:0002715	GO:0002715	regulation of natural killer cell mediated immunity	0.0206186	45/18866	0.0224413333999553	0.0990684244339821	0.0727459734400546	3106/3916	2	C
										GO:0031018	GO:0031018	endocrine pancreas development	0.0206186	45/18866	0.0224413333999553	0.0990684244339821	0.0727459734400546	301/1021	2	C
										GO:0043090	GO:0043090	amino acid import	0.0206186	45/18866	0.0224413333999553	0.0990684244339821	0.0727459734400546	5997/5999	2	C
										GO:0052372	GO:0052372	modulation by symbiont of entry into host	0.0206186	45/18866	0.0224413333999553	0.0990684244339821	0.0727459734400546	3576/5806	2	C
										GO:0055026	GO:0055026	negative regulation of cardiac muscle tissue development	0.0206186	45/18866	0.0224413333999553	0.0990684244339821	0.0727459734400546	5997/5999	2	C
										GO:0098815	GO:0098815	modulation of excitatory postsynaptic potential	0.0206186	45/18866	0.0224413333999553	0.0990684244339821	0.0727459734400546	5649/5999	2	C
										GO:2001222	GO:2001222	regulation of neuron migration	0.0206186	45/18866	0.0224413333999553	0.0990684244339821	0.0727459734400546	1281/5649	2	C
										GO:0006816	GO:0006816	calcium ion transport	0.0618557	426/18866	0.022629884010606	0.0997320394994444	0.0732332661794149	490/6347/2669/5159/5999/706	6	C
										GO:0035303	GO:0035303	regulation of dephosphorylation	0.0412371	209/18866	0.0228067821431659	0.100342149429207	0.0736812700817644	3486/3672/5159/23645	4	C
										GO:0015918	GO:0015918	sterol transport	0.0309278	118/18866	0.0229868860676982	0.100794597900209	0.0740135031281923	1645/4792/706	3	C
										GO:0021987	GO:0021987	cerebral cortex development	0.0309278	118/18866	0.0229868860676982	0.100794597900209	0.0740135031281923	1281/4915/5649	3	C
										GO:0002573	GO:0002573	myeloid leukocyte differentiation	0.0412371	210/18866	0.0231605467879987	0.101385682164242	0.0744475364785545	1021/2200/2353/3725	4	C
										GO:0010863	GO:0010863	positive regulation of phospholipase C activity	0.0206186	46/18866	0.0233839426207358	0.10202124798913	0.0749142326522427	4915/5159	2	C
										GO:2000142	GO:2000142	regulation of DNA-templated transcription, initiation	0.0206186	46/18866	0.0233839426207358	0.10202124798913	0.0749142326522427	9774/3725	2	C
										GO:0051153	GO:0051153	regulation of striated muscle cell differentiation	0.0309278	119/18866	0.0234954957467499	0.102166247338784	0.0750207057176926	3479/5997/5999	3	C
										GO:0071706	GO:0071706	tumor necrosis factor superfamily cytokine production	0.0309278	119/18866	0.0234954957467499	0.102166247338784	0.0750207057176926	10457/3479/706	3	C
										GO:1901215	GO:1901215	negative regulation of neuron death	0.0412371	212/18866	0.0238780965743098	0.103657161335065	0.0761154843072839	6347/10457/3725/4915	4	C
										GO:0014075	GO:0014075	response to amine	0.0206186	47/18866	0.0243426348539619	0.105323274185716	0.077338911467593	5997/5999	2	C
										GO:0042572	GO:0042572	retinol metabolic process	0.0206186	47/18866	0.0243426348539619	0.105323274185716	0.077338911467593	57016/441282	2	C
										GO:0010906	GO:0010906	regulation of glucose metabolic process	0.0309278	121/18866	0.0245310149966485	0.105600349823408	0.0775423681905154	3479/3486/3487	3	C
										GO:0030218	GO:0030218	erythrocyte differentiation	0.0309278	121/18866	0.0245310149966485	0.105600349823408	0.0775423681905154	1021/2034/7049	3	C
										GO:0006006	GO:0006006	glucose metabolic process	0.0412371	214/18866	0.0246090504762866	0.105600349823408	0.0775423681905154	467/3479/3486/3487	4	C
										GO:0043523	GO:0043523	regulation of neuron apoptotic process	0.0412371	214/18866	0.0246090504762866	0.105600349823408	0.0775423681905154	6347/3672/3725/4915	4	C
										GO:0050870	GO:0050870	positive regulation of T cell activation	0.0412371	214/18866	0.0246090504762866	0.105600349823408	0.0775423681905154	301/6347/80381/3479	4	C
										GO:0021782	GO:0021782	glial cell development	0.0309278	122/18866	0.0250579217322217	0.107349947125396	0.0788270980081989	1021/745/4915	3	C
										GO:0031952	GO:0031952	regulation of protein autophosphorylation	0.0206186	48/18866	0.0253172234503868	0.10740266013343	0.0788658051856294	10457/3725	2	C
										GO:0033628	GO:0033628	regulation of cell adhesion mediated by integrin	0.0206186	48/18866	0.0253172234503868	0.10740266013343	0.0788658051856294	6423/6591	2	C
										GO:0042220	GO:0042220	response to cocaine	0.0206186	48/18866	0.0253172234503868	0.10740266013343	0.0788658051856294	1393/5999	2	C
										GO:0055010	GO:0055010	ventricular cardiac muscle tissue morphogenesis	0.0206186	48/18866	0.0253172234503868	0.10740266013343	0.0788658051856294	9421/7049	2	C
										GO:0055023	GO:0055023	positive regulation of cardiac muscle tissue growth	0.0206186	48/18866	0.0253172234503868	0.10740266013343	0.0788658051856294	3479/7049	2	C
										GO:1900274	GO:1900274	regulation of phospholipase C activity	0.0206186	48/18866	0.0253172234503868	0.10740266013343	0.0788658051856294	4915/5159	2	C
										GO:0051056	GO:0051056	regulation of small GTPase mediated signal transduction	0.0515464	323/18866	0.0256196545418455	0.108509218668303	0.079678351445931	1281/3479/5159/5649/7077	5	C
										GO:0022407	GO:0022407	regulation of cell-cell adhesion	0.0618557	439/18866	0.0257439639666701	0.108858998361495	0.0799351947783667	301/6347/80381/10457/3479/5270	6	C
										GO:0006721	GO:0006721	terpenoid metabolic process	0.0309278	124/18866	0.0261300185245648	0.109818124929219	0.0806394817014703	57016/441282/1645	3	C
										GO:0022612	GO:0022612	gland morphogenesis	0.0309278	124/18866	0.0261300185245648	0.109818124929219	0.0806394817014703	2252/3488/6591	3	C
										GO:0002686	GO:0002686	negative regulation of leukocyte migration	0.0206186	49/18866	0.0263075232199165	0.109818124929219	0.0806394817014703	6347/1843	2	C
										GO:0003254	GO:0003254	regulation of membrane depolarization	0.0206186	49/18866	0.0263075232199165	0.109818124929219	0.0806394817014703	1634/706	2	C
										GO:0006692	GO:0006692	prostanoid metabolic process	0.0206186	49/18866	0.0263075232199165	0.109818124929219	0.0806394817014703	1645/301	2	C
										GO:0006693	GO:0006693	prostaglandin metabolic process	0.0206186	49/18866	0.0263075232199165	0.109818124929219	0.0806394817014703	1645/301	2	C
										GO:0061383	GO:0061383	trabecula morphogenesis	0.0206186	49/18866	0.0263075232199165	0.109818124929219	0.0806394817014703	4313/7049	2	C
										GO:0120178	GO:0120178	NA	0.0206186	49/18866	0.0263075232199165	0.109818124929219	0.0806394817014703	441282/706	2	C
										GO:0050670	GO:0050670	regulation of lymphocyte proliferation	0.0412371	219/18866	0.0264953990172033	0.110425712517386	0.0810856334476374	301/80381/10457/3479	4	C
										GO:0001952	GO:0001952	regulation of cell-matrix adhesion	0.0309278	125/18866	0.0266752027255508	0.110997773382714	0.0815056979106898	1021/10631/7057	3	C
										GO:0042391	GO:0042391	regulation of membrane potential	0.0618557	443/18866	0.0267570144212748	0.111160908638704	0.0816254881775395	1634/3725/4915/5649/5999/706	6	C
										GO:0032944	GO:0032944	regulation of mononuclear cell proliferation	0.0412371	221/18866	0.0272736428861937	0.112932696118007	0.0829265122490054	301/80381/10457/3479	4	C
										GO:0042987	GO:0042987	amyloid precursor protein catabolic process	0.0206186	50/18866	0.0273133504217947	0.112932696118007	0.0829265122490054	3479/4915	2	C
										GO:0043616	GO:0043616	keratinocyte proliferation	0.0206186	50/18866	0.0273133504217947	0.112932696118007	0.0829265122490054	2252/6591	2	C
										GO:1903037	GO:1903037	regulation of leukocyte cell-cell adhesion	0.0515464	329/18866	0.0274465559307262	0.1133038994039	0.0831990869319147	301/6347/80381/10457/3479	5	C
										GO:0001655	GO:0001655	urogenital system development	0.0515464	330/18866	0.0277589169910553	0.114334381646353	0.0839557703481323	301/1634/2200/4811/5159	5	C
										GO:0017015	GO:0017015	regulation of transforming growth factor beta receptor signaling pathway	0.0309278	127/18866	0.0277838244399341	0.114334381646353	0.0839557703481323	2200/7049/7057	3	C
										GO:1901990	GO:1901990	regulation of mitotic cell cycle phase transition	0.0618557	448/18866	0.0280602911477862	0.114483216486823	0.084065059815625	301/6347/1021/1843/10457/10769	6	C
										GO:0032147	GO:0032147	activation of protein kinase activity	0.0515464	331/18866	0.0280735413335575	0.114483216486823	0.084065059815625	1116/1848/3479/3672/7057	5	C
										GO:0002762	GO:0002762	negative regulation of myeloid leukocyte differentiation	0.0206186	51/18866	0.0283345227548483	0.114483216486823	0.084065059815625	1021/2200	2	C
										GO:0032873	GO:0032873	negative regulation of stress-activated MAPK cascade	0.0206186	51/18866	0.0283345227548483	0.114483216486823	0.084065059815625	1843/6423	2	C
[truncated: 660 more rows]

## Sheet: FIG 2E
Input Data Figure 2e
[truncated: 15,994 more rows]
