# Supplementary material for: Migratory and anti-fibrotic programmes define the regenerative potential of human cardiac progenitors
Source: Nat Cell Biol. 2022 May 12;24(5):659–71. doi: 10.1038/s41556-022-00899-8 (PMC9106586; doi:10.1038/s41556-022-00899-8)
Supplement: Source Data Fig. 3 — Source data for Fig. 3. [file 41556_2022_899_MOESM9_ESM.xlsx]

## Sheet: FIG 3C
Input Data Figure 3c
Analysis of GFP+ cells expressing cTNT on indicated days after RFA
	percentage			cell number
		after RFA			after RFA
	D15	%GFP+cTNT+		D15	GFP+	GFP+ cTNT+
	n1	53.125		n1	32	17
	n2	68.2927		n2	41	28
	n3	60.8696		n3	46	28
	n4	75.6757		n4	37	28
	n5	64.5833		n5	48	31
	n6	54.717		n6	53	29
	percentage			cell number
		after RFA			after RFA
	D21	%GFP+/cTNT+		D21	GFP+	GFP+ cTNT+
	n1	94.7368		n1	38	36
	n2	97.9592		n2	49	48
	n3	94.2308		n3	52	49
	n4	85.1852		n4	27	23
	n5	87.7193		n5	57	50
	n6	87.8049		n6	41	36
	AVG	%GFP+/cTNT+
	D15	62.8772
	D21	91.2727
	ST DEV	%GFP+/cTNT+
	D15	8.50605
	D21	5.04321
	SEM	%GFP+/cTNT+
	D15	3.47258
	D20	2.05888
	Statistical analysis (Prism_Graph Pad)
	GFP+ cTNT+ D20
	vs,
	GFP+ cTNT+ D15
	Unpaired t test
	P value	<0,0001
	P value summary	****
	Significantly different (P < 0.05)?	Yes
	One- or two-tailed P value?	Two-tailed
	t, df	t=7,034, df=10
	How big is the difference?
	Mean of column A	62.88
	Mean of column B	91.27
	Difference between means (B - A) ± SEM	28,40 ± 4,037
	95% confidence interval	19,40 to 37,39
	R squared (eta squared)	0.8319
	F test to compare variances
	F, DFn, Dfd	2,845, 5, 5
	P value	0.2759
	P value summary	ns
	Significantly different (P < 0.05)?	No
	Data analyzed
	Sample size, column A	6
	Sample size, column B	6

## Sheet: FIG 3D
Input Data Figure 3d
Analysis of GFP+ cells expressing PH3 on indicated days after RFA
	percentage			cell number
		after RFA			after RFA	native NHP
	D7	%GFP+/PH3+		D7	GFP+	GFP+/PH3+
	n1	23.913		n1	46	11
	n2	24.3243		n2	37	9
	n3	33.9623		n3	53	18
		after RFA			after RFA	native NHP
	D15	%GFP+/PH3+		D15	GFP+	GFP+/PH3+
	n1	5.55556		n1	18	1
	n2	16.6667		n2	24	4
	n3	12		n3	75	9
		after RFA			after RFA	native NHP
	D21	%GFP+/PH3+		D21	GFP+	GFP+/PH3+
	n1	4.34783		n1	46	2
	n2	2.77778		n2	36	1
	n3	9.09091		n3	33	3
	AVG	after RFA		sum
		%GFP+/PH3+			total GFP+	total GFP+/PH3+
	D7	27.3999		D7	136	38
	D15	11.4074		D15	117	14
	D21	5.4055		D21	115	6
	ST DEV	after RFA
		%GFP+/PH3+
	D7	5.68691
	D15	5.57921
	D21	3.28678
	SEM	after RFA
		%GFP+/PH3+
	D7	3.28334
	D15	3.22116
	D21	1.89762
	Statistical analysis (Prism_Graph Pad)
	Repeated measures ANOVA summary
	Assume sphericity?	No
	F	21.17
	P value	0.0304
	P value summary	*
	Statistically significant (P < 0.05)?	Yes
	Geisser-Greenhouse's epsilon	0.6017
	R squared	0.9137
	Was the matching effective?
	F	2.054
	P value	0.2434
	P value summary	ns
	Is there significant matching (P < 0.05)?	No
	R squared	0.08145
	ANOVA table	SS	DF	MS	F (DFn, DFd)	P value
	Treatment (between columns)	775.5	2	387.8	F (1,203, 2,407) = 21,17	P=0,0304
	Individual (between rows)	75.27	2	37.63	F (2, 4) = 2,054	P=0,2434
	Residual (random)	73.28	4	18.32
	Total	924.1	8
	Data summary
	Number of treatments (columns)	3
	Number of subjects (rows)	3
	Number of missing values	0
	Tukey's multiple comparisons test	Mean Diff,	95,00% CI of diff,	Below threshold?	Summary	Adjusted P Value
	GFP+ D7 vs. GFP+ D15	15.99	-9,310 to 41,30	No	ns	0.1164	A-B
	GFP+ D7 vs. GFP+ D21	21.99	12,88 to 31,11	Yes	**	0.009	A-C
	GFP+ D15 vs. GFP+ D21	6.002	-17,41 to 29,41	No	ns	0.444	B-C
	Test details	Mean 1	Mean 2	Mean Diff,	SE of diff,	n1	n2	q	DF
	GFP+ D7 vs. GFP+ D15	27.4	11.41	15.99	4.295	3	3	5.265	2
	GFP+ D7 vs. GFP+ D21	27.4	5.406	21.99	1.548	3	3	20.09	2
	GFP+ D15 vs. GFP+ D21	11.41	5.406	6.002	3.974	3	3	2.136	2

## Sheet: FIG 3E
Input Data Figure 3e
Analysis of relative RFA-injury reduction by HVPs compared to CMs
	with CMs					with HVPs
		n1	n2	n3			n1	n2	n3
	z1	58.478	35.354	53.439		z1	3.954	12.07	12.547
	z2	55	47.553	51.033		z2	2.348	11.085	16.75
	z3	53	40.32	37.348		z3	6.684	7.085	18.294
	z4	58.239	51.228	38.363		z4	7.589	18.014	10.989
	z5	35.496	39.761	29.78		z5	9.594	7.172	4.821
	z6	33.572	51.033	14.313		z6	7.573	15.833	21.488
	z7	55.372	49.906	22.548		z7	8.83	11.862	27.103
	z8	32.437	47.654	17.237		z8	16.328	13.215	6.01
	z9	45.194	51.998	41.37		z9	23.626	22.633	6.302
	z10	46.278	51.315	36.298		z10	13.325	19.512	4.537
	z11	41.386	45.577	39.51		z11	14.298	25.615	3.531
	z12	22.475	36.333	18.342		z12	7.778	26.931	5.152
	z13	23.345	35	9.107		z13	7.186	4.543	8.641
	z14	9.716	15.202			z14	4.498
	with CMs					with HVPs
	Area (mm2)	569.988	598.234	408.688		Area (mm2)	133.611	195.57	146.165
	AVG	525.637				AVG	158.449
	ST DEV	19.9729				ST DEV	43.8116
	SEM	14.123				SEM	30.9795
							n1	n2	n3
						Area (mm2) as fraction of CTRL (=with CMs)	25.4189	37.2063	27.8072
						MEAN	30.1441
						ST DEV	6.23151
						SEM	4.40634
	Statistical analysis (Prism_Graph Pad)
	Scar size with HVPs
	vs,
	Scar size with CMs
	Unpaired t test
	P value	0.0041
	P value summary	**
	Significantly different (P < 0.05)?	Yes
	One- or two-tailed P value?	Two-tailed
	t, df	t=5,923, df=4
	How big is the difference?
	Mean of column A	525.6
	Mean of column B	158.5
	Difference between means (B - A) ± SEM	-367,2 ± 61,99
	95% confidence interval	-539,3 to -195,1
	R squared (eta squared)	0.8977
	F test to compare variances
	F, DFn, Dfd	9,747, 2, 2
	P value	0.1861
	P value summary	ns
	Significantly different (P < 0.05)?	No
	Data analyzed
	Sample size, column A	3
	Sample size, column B	3

## Sheet: FIG 3F
Input Data Figure 3f
Analysis of contractile force before and after RFA without cells, with CMs or with HVPs
		RFA			with CMs			with HVPs
	D7 (baseline)	force (mN)		D7 (baseline)	force (mN)		D7 (baseline)	force (mN)
	n1	2.4		n1	1.8		n1	2.2
	n2	3.1		n2	1.3		n2	1.2
	n3	2.2		n3	2.2		n3	3.6
		RFA			with CMs			with HVPs
	D14	force (mN)		D14	force (mN)		D14	force (mN)
	n1	1.8		n1	0.8		n1	0.8
	n2	1		n2	0.8		n2	0.9
	n3	0.6		n3	1		n3	1.9
		RFA			with CMs			with HVPs
	D21	force (mN)		D21	force (mN)		D21	force (mN)
	n1	0.6		n1	0.4		n1	0.9
	n2	0.1		n2	0.7		n2	1.3
	n3	0.6		n3	0.5		n3	2.2
		RFA			with CMs			with HVPs
	AVG	force (mN)		AVG	force (mN)		AVG	force (mN)
	D7	2.56667		D7	1.76667		D7	2.33333
	D14	1.13333		D14	0.866667		D14	1.2
	D21	0.433333		D21	0.533333		D21	1.46667
		RFA			with CMs			with HVPs
	ST DEV	force (mN)		ST DEV	force (mN)		ST DEV	force (mN)
	D7	0.472582		D7	0.450925		D7	1.20554
	D14	0.61101		D14	0.11547		D14	0.608276
	D21	0.288675		D21	0.152753		D21	0.665833
		RFA			with CMs			with HVPs
	SEM	force (mN)		SEM	force (mN)		SEM	force (mN)
	D7	0.272845		D7	0.260342		D7	0.69602
	D14	0.352767		D14	0.0666667		D14	0.351188
	D21	0.166667		D21	0.0881917		D21	0.384419
	Statistical analysis (Prism_Graph Pad)
	Two-way ANOVA	Ordinary
	Alpha	0.05
	Source of Variation	% of total variation	P value	P value summary	Significant?
	Interaction	7.456	0.4153	ns	No
	Row Factor	51.65	0.0002	***	Yes
	Column Factor	8.539	0.1215	ns	No
	ANOVA table	SS	DF	MS	F (DFn, DFd)	P value
	Interaction	1.469	4	0.3672	F (4, 18) = 1,037	P=0,4153
	Row Factor	10.18	2	5.088	F (2, 18) = 14,37	P=0,0002
	Column Factor	1.682	2	0.8411	F (2, 18) = 2,376	P=0,1215
	Residual	6.373	18	0.3541
	Data summary
	Number of columns (Column Factor)	3
	Number of rows (Row Factor)	3
	Number of values	27
	Tukey's multiple comparisons test	Mean Diff,	95,00% CI of diff,	Below threshold?	Summary	Adjusted P Value
	D7:CTRL vs. D7:with CMs	0.8	-0,9023 to 2,502	No	ns	0.7687
	D7:CTRL vs. D7:with HVPs	0.2333	-1,469 to 1,936	No	ns	0.9999
	D7:CTRL vs. D14:CTRL	1.433	-0,2690 to 3,136	No	ns	0.1406
	D7:CTRL vs. D14:with CMs	1.7	-0,002348 to 3,402	No	ns	0.0505
	D7:CTRL vs. D14:with HVPs	1.367	-0,3357 to 3,069	No	ns	0.1782
	D7:CTRL vs. D21:CTRL	2.133	0,4310 to 3,836	Yes	**	0.0083
	D7:CTRL vs. D21:with CMs	2.033	0,3310 to 3,736	Yes	*	0.0127
	D7:CTRL vs. D21:with HVPs	1.1	-0,6023 to 2,802	No	ns	0.4097
	D7:with CMs vs. D7:with HVPs	-0.5667	-2,269 to 1,136	No	ns	0.954
	D7:with CMs vs. D14:CTRL	0.6333	-1,069 to 2,336	No	ns	0.9176
	D7:with CMs vs. D14:with CMs	0.9	-0,8023 to 2,602	No	ns	0.6507
	D7:with CMs vs. D14:with HVPs	0.5667	-1,136 to 2,269	No	ns	0.954
	D7:with CMs vs. D21:CTRL	1.333	-0,3690 to 3,036	No	ns	0.1998
	D7:with CMs vs. D21:with CMs	1.233	-0,4690 to 2,936	No	ns	0.2772
	D7:with CMs vs. D21:with HVPs	0.3	-1,402 to 2,002	No	ns	0.9992
	D7:with HVPs vs. D14:CTRL	1.2	-0,5023 to 2,902	No	ns	0.3073
	D7:with HVPs vs. D14:with CMs	1.467	-0,2357 to 3,169	No	ns	0.1245
	D7:with HVPs vs. D14:with HVPs	1.133	-0,5690 to 2,836	No	ns	0.3736
	D7:with HVPs vs. D21:CTRL	1.9	0,1977 to 3,602	Yes	*	0.0222
	D7:with HVPs vs. D21:with CMs	1.8	0,09765 to 3,502	Yes	*	0.0336
	D7:with HVPs vs. D21:with HVPs	0.8667	-0,8357 to 2,569	No	ns	0.6913
	D14:CTRL vs. D14:with CMs	0.2667	-1,436 to 1,969	No	ns	0.9997
	D14:CTRL vs. D14:with HVPs	-0.06667	-1,769 to 1,636	No	ns	>0,9999
	D14:CTRL vs. D21:CTRL	0.7	-1,002 to 2,402	No	ns	0.8675
	D14:CTRL vs. D21:with CMs	0.6	-1,102 to 2,302	No	ns	0.9375
	D14:CTRL vs. D21:with HVPs	-0.3333	-2,036 to 1,369	No	ns	0.9984
	D14:with CMs vs. D14:with HVPs	-0.3333	-2,036 to 1,369	No	ns	0.9984
	D14:with CMs vs. D21:CTRL	0.4333	-1,269 to 2,136	No	ns	0.9907
	D14:with CMs vs. D21:with CMs	0.3333	-1,369 to 2,036	No	ns	0.9984
	D14:with CMs vs. D21:with HVPs	-0.6	-2,302 to 1,102	No	ns	0.9375
	D14:with HVPs vs. D21:CTRL	0.7667	-0,9357 to 2,469	No	ns	0.8044
	D14:with HVPs vs. D21:with CMs	0.6667	-1,036 to 2,369	No	ns	0.8943
	D14:with HVPs vs. D21:with HVPs	-0.2667	-1,969 to 1,436	No	ns	0.9997
	D21:CTRL vs. D21:with CMs	-0.1	-1,802 to 1,602	No	ns	>0,9999
	D21:CTRL vs. D21:with HVPs	-1.033	-2,736 to 0,6690	No	ns	0.4866
	D21:with CMs vs. D21:with HVPs	-0.9333	-2,636 to 0,7690	No	ns	0.6094
	Test details	Mean 1	Mean 2	Mean Diff,	SE of diff,	N1	N2	q	DF
	D7:CTRL vs. D7:with CMs	2.567	1.767	0.8	0.4858	3	3	2.329	18
	D7:CTRL vs. D7:with HVPs	2.567	2.333	0.2333	0.4858	3	3	0.6792	18
	D7:CTRL vs. D14:CTRL	2.567	1.133	1.433	0.4858	3	3	4.172	18
	D7:CTRL vs. D14:with CMs	2.567	0.8667	1.7	0.4858	3	3	4.948	18
	D7:CTRL vs. D14:with HVPs	2.567	1.2	1.367	0.4858	3	3	3.978	18
	D7:CTRL vs. D21:CTRL	2.567	0.4333	2.133	0.4858	3	3	6.21	18
	D7:CTRL vs. D21:with CMs	2.567	0.5333	2.033	0.4858	3	3	5.919	18
	D7:CTRL vs. D21:with HVPs	2.567	1.467	1.1	0.4858	3	3	3.202	18
	D7:with CMs vs. D7:with HVPs	1.767	2.333	-0.5667	0.4858	3	3	1.649	18
	D7:with CMs vs. D14:CTRL	1.767	1.133	0.6333	0.4858	3	3	1.844	18
	D7:with CMs vs. D14:with CMs	1.767	0.8667	0.9	0.4858	3	3	2.62	18
	D7:with CMs vs. D14:with HVPs	1.767	1.2	0.5667	0.4858	3	3	1.649	18
	D7:with CMs vs. D21:CTRL	1.767	0.4333	1.333	0.4858	3	3	3.881	18
	D7:with CMs vs. D21:with CMs	1.767	0.5333	1.233	0.4858	3	3	3.59	18
	D7:with CMs vs. D21:with HVPs	1.767	1.467	0.3	0.4858	3	3	0.8732	18
	D7:with HVPs vs. D14:CTRL	2.333	1.133	1.2	0.4858	3	3	3.493	18
	D7:with HVPs vs. D14:with CMs	2.333	0.8667	1.467	0.4858	3	3	4.269	18
	D7:with HVPs vs. D14:with HVPs	2.333	1.2	1.133	0.4858	3	3	3.299	18
	D7:with HVPs vs. D21:CTRL	2.333	0.4333	1.9	0.4858	3	3	5.531	18
	D7:with HVPs vs. D21:with CMs	2.333	0.5333	1.8	0.4858	3	3	5.239	18
	D7:with HVPs vs. D21:with HVPs	2.333	1.467	0.8667	0.4858	3	3	2.523	18
	D14:CTRL vs. D14:with CMs	1.133	0.8667	0.2667	0.4858	3	3	0.7762	18
	D14:CTRL vs. D14:with HVPs	1.133	1.2	-0.06667	0.4858	3	3	0.1941	18
	D14:CTRL vs. D21:CTRL	1.133	0.4333	0.7	0.4858	3	3	2.038	18
	D14:CTRL vs. D21:with CMs	1.133	0.5333	0.6	0.4858	3	3	1.746	18
	D14:CTRL vs. D21:with HVPs	1.133	1.467	-0.3333	0.4858	3	3	0.9703	18
	D14:with CMs vs. D14:with HVPs	0.8667	1.2	-0.3333	0.4858	3	3	0.9703	18
	D14:with CMs vs. D21:CTRL	0.8667	0.4333	0.4333	0.4858	3	3	1.261	18
	D14:with CMs vs. D21:with CMs	0.8667	0.5333	0.3333	0.4858	3	3	0.9703	18
	D14:with CMs vs. D21:with HVPs	0.8667	1.467	-0.6	0.4858	3	3	1.746	18
	D14:with HVPs vs. D21:CTRL	1.2	0.4333	0.7667	0.4858	3	3	2.232	18
	D14:with HVPs vs. D21:with CMs	1.2	0.5333	0.6667	0.4858	3	3	1.941	18
	D14:with HVPs vs. D21:with HVPs	1.2	1.467	-0.2667	0.4858	3	3	0.7762	18
	D21:CTRL vs. D21:with CMs	0.4333	0.5333	-0.1	0.4858	3	3	0.2911	18
	D21:CTRL vs. D21:with HVPs	0.4333	1.467	-1.033	0.4858	3	3	3.008	18
	D21:with CMs vs. D21:with HVPs	0.5333	1.467	-0.9333	0.4858	3	3	2.717	18

## Sheet: FIG 3H
Input Data Figure 3h
Analysis of GFP and DDR2 positive cells on indicated days after RFA at injury or border zone
	at injury											at borderzone
	percentage				cell number							percentage				cell number
	D1	%DDR2+	%GFP+		D1	DDR2+	GFP+	total				D1	% DDR2+	%GFP+		D1	DDR2+	GFP+	total
	n1	100	0		n1	3	0	3				n1	83.3333	16.6667		n1	5	1	6
	n2	80	20		n2	4	1	5				n2	88.8889	11.1111		n2	8	1	9
	n3	87.5	12.5		n3	7	1	8				n3	87.5	12.5		n3	7	1	8
	D7	% DDR2+	%GFP+		D7	DDR2+	GFP+	total				D7	% DDR2+	%GFP+		D7	DDR2+	GFP+	total
	n1	65.9091	34.0909		n1	29	15	44				n1	50.9804	49.0196		n1	26	25	51
	n2	61.9048	38.0952		n2	13	8	21				n2	56.6667	43.3333		n2	17	13	30
	n3	70	30		n3	21	9	30				n3	60	40		n3	15	10	25
	D21	% DDR2+	%GFP+		D21	DDR2+	GFP+	total				D21	% DDR2+	%GFP+		D21	DDR2+	GFP+	total
	n1	17.8571	82.1429		n1	5	23	28				n1	76.6667	23.3333		n1	23	7	30
	n2	18.3673	81.6327		n2	9	40	49				n2	78.5714	21.4286		n2	33	9	42
	n3	18.1818	81.8182		n3	4	18	22				n3	80.7692	19.2308		n3	21	5	26
	D1				sum injury							D1				sum borderzone
	AVG	89.1667	10.8333									AVG	86.5741	13.4259
	ST DEV	10.1036	10.1036			DDR2+	GFP+	total				ST DEV	2.8912	2.8912			DDR2+	GFP+	total
	SEM	5.83333	5.83333		D1	14	2	16				SEM	1.66924	1.66924		D1	20	3	23
					D7	63	32	95								D7	58	48	106
	D7				D21	18	81	99				D7				D21	77	21	98
	AVG	65.938	34.062									AVG	55.8824	44.1176
	ST DEV	4.0477	4.0477									ST DEV	4.56067	4.56067
	SEM	2.33694	2.33694		sum injury and borderzone							SEM	2.6331	2.6331
	D21					DDR2+	GFP+	total				D21
	AVG	18.1354	81.8646		D1	34	5	53				AVG	78.6691	21.3309
	ST DEV	0.258245	0.258245		D7	122	79	217				ST DEV	2.05303	2.05303
	SEM	0.149098	0.149098		D21	176	152	345				SEM	1.18531	1.18531
	Statistical analysis (Prism_Graph Pad)
	Two-way RM ANOVA	Matching: Stacked
	Assume sphericity?	No
	Alpha	0.05
	Source of Variation	% of total variation	P value	P value summary	Significant?	Geisser-Greenhouse's epsilon
	Time x Column Factor	56	<0,0001	****	Yes
	Time	1.214	0.3687	ns	No	0.512
	Column Factor	24.62	0.0068	**	Yes
	Subject	7.567	0.259	ns	No
	ANOVA table	SS	DF	MS	F (DFn, DFd)	P value
	Time x Column Factor	17801	6	2967	F (6, 16) = 14,08	P<0,0001
	Time	385.8	2	192.9	F (1,024, 8,192) = 0,9153	P=0,3687
	Column Factor	7825	3	2608	F (3, 8) = 8,675	P=0,0068
	Subject	2405	8	300.7	F (8, 16) = 1,427	P=0,2590
	Residual	3372	16	210.7
	Dunnett's multiple comparisons test	Mean Diff,	95,00% CI of diff,	Below threshold?	Summary	Adjusted P Value
	DDR2 inj
	Day 1 vs. Day 7	23.23	-6,213 to 52,67	No	ns	0.0778
	Day 1 vs. Day 21	71.03	38,62 to 103,4	Yes	*	0.0109
	GFP injury
	Day 1 vs. Day 7	-23.23	-52,67 to 6,213	No	ns	0.0778
	Day 1 vs. Day 21	-71.03	-103,4 to -38,62	Yes	*	0.0109
	DDR2 borderzone
	Day 1 vs. Day 7	2.914	-143,3 to 149,1	No	ns	0.9915
	Day 1 vs. Day 21	-19.87	-173,8 to 134,1	No	ns	0.7445
	GFP borderzone
	Day 1 vs. Day 7	-30.69	-39,34 to -22,04	Yes	**	0.0042
	Day 1 vs. Day 21	-7.905	-14,44 to -1,369	Yes	*	0.0348
	Test details	Mean 1	Mean 2	Mean Diff,	SE of diff,	N1	N2	q	DF
	DDR2 inj
	Day 1 vs. Day 7	89.17	65.94	23.23	5.434	3	3	4.275	2
	Day 1 vs. Day 21	89.17	18.14	71.03	5.982	3	3	11.87	2
	GFP injury
	Day 1 vs. Day 7	10.83	34.06	-23.23	5.434	3	3	4.275	2
	Day 1 vs. Day 21	10.83	81.86	-71.03	5.982	3	3	11.87	2
	DDR2 borderzone
	Day 1 vs. Day 7	58.8	55.88	2.914	26.98	3	3	0.108	2
	Day 1 vs. Day 21	58.8	78.67	-19.87	28.42	3	3	0.6994	2
	GFP borderzone
	Day 1 vs. Day 7	13.43	44.12	-30.69	1.596	3	3	19.23	2
	Day 1 vs. Day 21	13.43	21.33	-7.905	1.206	3	3	6.553	2
