# Supplementary material for: Migratory and anti-fibrotic programmes define the regenerative potential of human cardiac progenitors
Source: Nat Cell Biol. 2022 May 12;24(5):659–71. doi: 10.1038/s41556-022-00899-8 (PMC9106586; doi:10.1038/s41556-022-00899-8)
Supplement: Source Data Fig. 4 — Source data for Fig. 4. [file 41556_2022_899_MOESM10_ESM.xlsx]

## Sheet: FIG 4A
Input Data Figure 4a
DEGs for each of the 7 clusters obtained by unsupervised clustering analysis of the acute model scRNAseq.
Right panel
Gene	p_val	avg_logFC	pct.1	pct.2	p_val_adj	cluster
RAB12	1.81873e-23	1.55958	0.872	0.628	6.15293e-19	0
RP11-217O12.1	6.71484e-26	1.54791	0.891	0.606	2.2717e-21	0
RP11-805I24.1	8.80642e-24	1.33579	0.864	0.596	2.9793e-19	0
MT-RNR1	2.75897e-16	0.952192	0.917	0.608	9.33388e-12	0
AC010970.2	1.19348e-58	0.873054	0.981	0.609	4.03765e-54	0
CTD-2328D6.1	6.07218e-10	0.759137	0.725	0.557	2.05428e-05	0
MT-RNR2	1.6485e-22	0.598155	0.992	0.609	5.57705e-18	0
MCC	3.14945e-07	0.569268	0.781	0.643	0.0106549	0
MBOAT1	1.12574e-06	0.512596	0.645	0.49	0.0380849	0
KRR1	8.86174e-20	0.495434	0.158	0.451	2.99802e-15	0
AC068620.1	3.79326e-13	0.47316	0.691	0.48	1.2833e-08	0
RP11-44M6.3	9.62084e-12	0.428523	0.57	0.377	3.25482e-07	0
KCNJ15	4.92585e-16	0.422607	0.54	0.312	1.66646e-11	0
AC092669.3	0.000123457	0.407249	0.604	0.512	1	0
MT-ND1	4.71446e-10	0.405473	0.947	0.608	1.59495e-05	0
MT-ND4	6.13089e-11	0.401244	0.981	0.609	2.07414e-06	0
RP11-346D14.1	3.24245e-06	0.391889	0.653	0.53	0.109695	0
KCNQ1OT1	1.21774e-06	0.389536	0.691	0.565	0.0411972	0
MT-CO3	3.83817e-11	0.384633	0.977	0.609	1.29849e-06	0
CTDSP1	0.000874286	0.382326	0.302	0.425	1	0
MT-ND2	7.36294e-08	0.347367	0.943	0.608	0.00249096	0
TTC19	2.72413e-05	0.333181	0.257	0.392	0.921601	0
SCARB2	4.28402e-09	0.330991	0.4	0.552	0.000144933	0
CYBRD1	0.000109538	0.320926	0.226	0.352	1	0
CNIH1	0.00237603	0.312914	0.445	0.468	1	0
MT-ND5	3.03286e-05	0.307868	0.94	0.608	1	0
PRRG3	2.35469e-06	0.284628	0.328	0.203	0.0796615	0
RP11-87N24.3	6.34011e-10	0.284409	0.453	0.272	2.14492e-05	0
MT-CO1	1.00631e-09	0.283733	0.989	0.609	3.40443e-05	0
UQCRQ	6.91096e-24	0.283006	0.577	0.789	2.33805e-19	0
SERPINE2	0.000107422	0.282836	0.385	0.491	1	0
SZRD1	5.84769e-06	0.279488	0.298	0.417	0.197833	0
MT-CYB	2.43108e-07	0.272034	0.992	0.795	0.00822459	0
MT-ND4L	5.59711e-06	0.271479	0.925	0.736	0.189356	0
GMCL1	1.29233e-07	0.267711	0.196	0.357	0.00437208	0
MT-CO2	8.63352e-06	0.26381	0.955	0.609	0.292081	0
CASK	1.61401e-08	0.261084	0.234	0.418	0.000546036	0
PRR3	1.06244e-07	0.260233	0.257	0.425	0.00359435	0
MT-ATP6	1.92784e-06	0.257761	0.958	0.608	0.0652206	0
MT-ND6	0.00435132	0.251216	0.781	0.583	1	0
ARV1	1.48964e-09	0.251143	0.155	0.341	5.03958e-05	0
CDH11	1.14476e-18	-0.250089	0.4	0.657	3.87285e-14	0
CCL2	8.35238e-13	-0.250196	0.249	0.478	2.82569e-08	0
TMEM49	3.29466e-20	-0.250537	0.004	0.267	1.11462e-15	0
TIMM23	8.41721e-32	-0.251105	0.294	0.663	2.84763e-27	0
ENSMMUG00000031810	3.77609e-23	-0.251159	0	0.295	1.27749e-18	0
GLA	1.92991e-22	-0.251307	0.211	0.55	6.52908e-18	0
SQLE	1.99838e-18	-0.25143	0.396	0.641	6.76073e-14	0
IFT57	3.20609e-25	-0.251882	0.362	0.685	1.08465e-20	0
ID1	2.38706e-19	-0.251884	0.589	0.8	8.07568e-15	0
CCND2	1.60294e-13	-0.25189	0.404	0.591	5.42289e-09	0
DSC2	3.72806e-22	-0.251954	0.543	0.78	1.26124e-17	0
KRT18	3.21867e-05	-0.252204	0.743	0.81	1	0
ZNF292	2.14497e-21	-0.252325	0.468	0.743	7.25664e-17	0
API5	8.00769e-29	-0.252385	0.34	0.682	2.70908e-24	0
COTL1	5.9284e-24	-0.252414	0.355	0.657	2.00564e-19	0
SPIN1	6.39993e-18	-0.252502	0.445	0.663	2.16516e-13	0
SCCPDH	2.76258e-18	-0.252528	0.358	0.617	9.34608e-14	0
PAPD5	4.74268e-20	-0.252565	0.14	0.45	1.6045e-15	0
PLIN2	2.8197e-09	-0.252616	0.555	0.682	9.53932e-05	0
CHD1	2.77939e-24	-0.253023	0.336	0.652	9.40296e-20	0
HMGN3	6.3395e-37	-0.253075	0.604	0.859	2.14471e-32	0
RNH1	1.49953e-12	-0.253136	0.464	0.631	5.07306e-08	0
COL4A6	2.83236e-13	-0.253286	0.257	0.479	9.58215e-09	0
ENSMMUG00000010580	1.77127e-22	-0.253368	0	0.287	5.99238e-18	0
ENSMMUG00000023261	1.00694e-20	-0.253592	0	0.267	3.40656e-16	0
SCAND1	4.578e-24	-0.253641	0.487	0.751	1.54878e-19	0
SURF4	1.45637e-18	-0.253821	0.562	0.755	4.92705e-14	0
MEF2A	7.22117e-20	-0.253919	0.351	0.622	2.44299e-15	0
SPECC1L	2.75195e-19	-0.254089	0.102	0.391	9.31013e-15	0
ACAA2	1.29816e-25	-0.254421	0.4	0.688	4.39181e-21	0
ENSMMUG00000000041	3.60056e-24	-0.254445	0	0.306	1.2181e-19	0
HSDL1	1.02377e-29	-0.254455	0.309	0.663	3.46351e-25	0
ATP6V0E1	5.50589e-31	-0.254547	0.536	0.792	1.8627e-26	0
ARID1A	9.23428e-24	-0.254901	0.464	0.752	3.12405e-19	0
HERPUD1	1.64572e-23	-0.254998	0.475	0.757	5.56764e-19	0
PPT2	2.96391e-20	-0.255373	0.223	0.526	1.00272e-15	0
ENSMMUG00000030448	3.30263e-25	-0.255435	0	0.317	1.11731e-20	0
BRD8	3.20188e-17	-0.255558	0.453	0.683	1.08323e-12	0
RAB11B	2.22955e-19	-0.255677	0.479	0.699	7.54279e-15	0
MRPL13	1.23615e-27	-0.255759	0.37	0.704	4.18201e-23	0
SPCS1	1.365e-38	-0.255789	0.449	0.78	4.61793e-34	0
FABP5	6.71409e-19	-0.256027	0.332	0.603	2.27144e-14	0
KLHDC2	3.85899e-25	-0.25621	0.415	0.733	1.30553e-20	0
NQO1	2.48066e-13	-0.256407	0.321	0.557	8.39233e-09	0
ENSMMUG00000032385	8.19552e-23	-0.256487	0	0.291	2.77263e-18	0
POLD2	1.00265e-21	-0.256817	0.513	0.777	3.39206e-17	0
TSC22D1	4.99529e-18	-0.256885	0.683	0.822	1.68996e-13	0
AMHR2	1.09159e-13	-0.256896	0.377	0.606	3.69295e-09	0
SHKBP1	1.25018e-12	-0.256936	0.411	0.593	4.22949e-08	0
SPP1	0.00437468	-0.256985	0.264	0.357	1	0
USMG5	1.04379e-31	-0.257013	0.6	0.868	3.53126e-27	0
PLN	1.0634e-17	-0.257125	0.653	0.835	3.59759e-13	0
PDCD4	1.34184e-23	-0.257306	0.325	0.652	4.53959e-19	0
SUPT4H1	3.92666e-23	-0.257311	0.37	0.643	1.32843e-18	0
CXXC1	2.37309e-23	-0.257468	0.268	0.606	8.02841e-19	0
LRRFIP1	4.38567e-23	-0.257515	0.445	0.74	1.48371e-18	0
SHISA3	1.61486e-11	-0.257549	0.536	0.721	5.46323e-07	0
HP1BP3	1.05646e-21	-0.257655	0.525	0.765	3.57412e-17	0
ADAM10	8.50598e-19	-0.257658	0.325	0.596	2.87766e-14	0
KPNA2	5.28065e-26	-0.257686	0.532	0.777	1.7865e-21	0
TNNI1	1.47043e-06	-0.257864	0.906	0.989	0.0497462	0
TOMM34	3.38912e-17	-0.257893	0.404	0.657	1.14657e-12	0
MYADM	1.28541e-20	-0.258045	0.498	0.716	4.34868e-16	0
ZCCHC11	3.61051e-19	-0.258164	0.525	0.746	1.22147e-14	0
BIRC6	4.72092e-20	-0.258169	0.479	0.756	1.59714e-15	0
PIGT	8.40959e-26	-0.258198	0.528	0.792	2.84505e-21	0
MRPS7	1.48191e-26	-0.258265	0.494	0.76	5.01345e-22	0
ENSMMUG00000000347	4.89129e-23	-0.258275	0	0.294	1.65477e-18	0
PPP1CB	1.52372e-06	-0.258346	0.528	0.557	0.0515489	0
HK1	3.87647e-16	-0.259022	0.408	0.648	1.31145e-11	0
HNRNPR	8.79492e-38	-0.259048	0.574	0.892	2.97541e-33	0
LMAN1	1.17087e-18	-0.259108	0.442	0.648	3.96117e-14	0
RPL26L1	3.47768e-33	-0.259112	0.306	0.675	1.17653e-28	0
ADAMTS6	1.53599e-10	-0.259403	0.525	0.724	5.19642e-06	0
RER1	3.1989e-27	-0.259576	0.336	0.669	1.08222e-22	0
ADAR	8.45755e-25	-0.259593	0.453	0.745	2.86127e-20	0
THRAP3	2.74009e-42	-0.259685	0.562	0.869	9.26998e-38	0
MKRN1	3.03176e-18	-0.259731	0.275	0.549	1.02568e-13	0
ENSMMUG00000021349	2.76648e-24	-0.260005	0	0.307	9.35928e-20	0
ATP5SL	3.29882e-15	-0.260128	0.475	0.664	1.11602e-10	0
ADGRL2	1.51455e-19	-0.260156	0	0.254	5.12388e-15	0
POLR1C	9.94528e-31	-0.260161	0.204	0.588	3.36459e-26	0
ADD1	2.40418e-18	-0.260219	0.536	0.746	8.13358e-14	0
ENSMMUG00000017625	1.0601e-22	-0.260221	0	0.29	3.58643e-18	0
ENSMMUG00000008222	1.11322e-23	-0.260288	0.004	0.306	3.76613e-19	0
ENSMMUG00000014352	2.91378e-23	-0.260402	0	0.296	9.8576e-19	0
CDK16	6.95033e-24	-0.260515	0.574	0.817	2.35137e-19	0
ENSMMUG00000001401	1.02816e-23	-0.260529	0	0.301	3.47838e-19	0
CD276	7.82056e-18	-0.260564	0.457	0.695	2.64577e-13	0
DNM1L	1.16398e-31	-0.260787	0.453	0.771	3.93787e-27	0
SPINT2	5.08936e-23	-0.260792	0.506	0.771	1.72178e-18	0
KDM6B	5.72986e-19	-0.260974	0.396	0.679	1.93847e-14	0
GOLGB1	5.88872e-27	-0.261184	0.574	0.848	1.99221e-22	0
MLEC	2.19259e-13	-0.261195	0.411	0.591	7.41776e-09	0
SUGT1	1.11104e-20	-0.261219	0.509	0.735	3.75878e-16	0
GNPAT	2.77037e-25	-0.261418	0.306	0.629	9.37244e-21	0
ARFIP2	5.01233e-17	-0.261557	0.347	0.609	1.69572e-12	0
ARPC5	4.24785e-17	-0.261561	0.551	0.709	1.43709e-12	0
NKIRAS2	1.38565e-13	-0.261618	0.385	0.6	4.6878e-09	0
CD164	7.20528e-32	-0.261671	0.608	0.867	2.43762e-27	0
ABT1	6.28958e-25	-0.261692	0.321	0.628	2.12783e-20	0
WDR75	9.54083e-23	-0.2622	0.242	0.563	3.22776e-18	0
SPECC1	7.00216e-18	-0.262589	0.445	0.669	2.3689e-13	0
HSF1	3.46654e-20	-0.26275	0.362	0.634	1.17276e-15	0
ATP5L	9.15982e-30	-0.262778	0.687	0.893	3.09886e-25	0
TSG101	5.70354e-24	-0.263005	0.491	0.766	1.92956e-19	0
USP8	6.78116e-20	-0.263184	0.313	0.614	2.29413e-15	0
TNFAIP6	1.23166e-11	-0.263373	0.072	0.264	4.16681e-07	0
NID2	3.24623e-18	-0.263687	0.6	0.791	1.09823e-13	0
CTBP2	1.33117e-20	-0.263708	0.313	0.634	4.5035e-16	0
UBA3	1.45562e-26	-0.263752	0.396	0.718	4.92452e-22	0
ZEB2	1.53952e-23	-0.263847	0.294	0.628	5.20836e-19	0
RPA2	5.20467e-21	-0.263917	0.306	0.593	1.76079e-16	0
PGM3	6.89498e-18	-0.263979	0.291	0.561	2.33264e-13	0
SCAMP3	2.4953e-23	-0.264178	0.472	0.743	8.44183e-19	0
ENSMMUG00000021809	5.68696e-20	-0.264192	0	0.259	1.92395e-15	0
SAR1B	2.55899e-13	-0.26431	0.438	0.628	8.65731e-09	0
LAMB2	1.40024e-14	-0.264338	0.498	0.738	4.73716e-10	0
CD74	3.66816e-08	-0.264543	0.517	0.611	0.00124097	0
CCNB2	6.98747e-14	-0.265358	0.223	0.465	2.36393e-09	0
NDUFA12	1.3069e-29	-0.265504	0.491	0.771	4.42136e-25	0
ENSMMUG00000023579	1.33496e-23	-0.265976	0	0.3	4.51631e-19	0
SRP72	4.88119e-25	-0.265994	0.506	0.744	1.65136e-20	0
ELOVL5	3.63244e-18	-0.266059	0.408	0.628	1.22889e-13	0
CLTA	1.18424e-24	-0.266232	0.611	0.821	4.00639e-20	0
PPM1G	1.36441e-23	-0.26626	0.494	0.74	4.61595e-19	0
BZW2	1.10348e-26	-0.266263	0.366	0.682	3.73319e-22	0
CAP1	1.41969e-37	-0.266282	0.532	0.845	4.80297e-33	0
CYR61	2.59817e-12	-0.266542	0.423	0.659	8.78986e-08	0
PTK7	5.3774e-16	-0.266552	0.298	0.576	1.81923e-11	0
HIAT1	1.7043e-23	-0.266694	0.257	0.566	5.7658e-19	0
PALLD	7.49968e-26	-0.26679	0.457	0.735	2.53722e-21	0
TMEM59	1.47932e-31	-0.267082	0.638	0.869	5.00467e-27	0
MARCKS	7.9281e-27	-0.267191	0.358	0.672	2.68215e-22	0
C1orf43	1.18767e-37	-0.267418	0.464	0.801	4.01801e-33	0
UBE2L3	8.42137e-31	-0.267543	0.585	0.825	2.84903e-26	0
CTNNBL1	6.26451e-22	-0.26762	0.264	0.585	2.11935e-17	0
POLR2F	3.86182e-30	-0.267761	0.434	0.751	1.30649e-25	0
ENSMMUG00000030353	3.71992e-22	-0.267801	0.004	0.29	1.25849e-17	0
ENSMMUG00000029458	8.19552e-23	-0.267954	0	0.291	2.77263e-18	0
DRAM2	1.28587e-20	-0.26802	0.257	0.55	4.35023e-16	0
HECTD3	2.15627e-07	-0.268157	0.174	0.337	0.00729487	0
SCAMP2	7.65283e-20	-0.268289	0.306	0.588	2.58903e-15	0
PGRMC1	1.50296e-34	-0.269137	0.525	0.83	5.08467e-30	0
RDBP	7.26973e-20	-0.26986	0	0.257	2.45942e-15	0
UNC5C	8.94315e-15	-0.26992	0.536	0.736	3.02556e-10	0
PPIH	4.69046e-13	-0.270191	0.196	0.44	1.58683e-08	0
FHL3	4.13374e-12	-0.270208	0.355	0.544	1.39849e-07	0
RPA1	1.3926e-10	-0.270277	0.343	0.526	4.7113e-06	0
ATP6V1D	5.07188e-19	-0.270833	0.483	0.711	1.71587e-14	0
NXF1	2.30881e-20	-0.270932	0.509	0.767	7.81092e-16	0
CPT2	3.47303e-19	-0.27109	0.17	0.47	1.17496e-14	0
COPS2	3.84139e-25	-0.271162	0.351	0.643	1.29958e-20	0
PFDN5	2.09563e-34	-0.271174	0.672	0.91	7.08971e-30	0
ESD	2.89681e-31	-0.271177	0.396	0.731	9.80019e-27	0
DAAM1	1.15769e-15	-0.271404	0.381	0.613	3.9166e-11	0
SEC23A	8.50581e-23	-0.271843	0.419	0.7	2.8776e-18	0
ENSMMUG00000015289	1.12329e-24	-0.272207	0.004	0.317	3.80019e-20	0
EIF4E	3.28701e-22	-0.272235	0.509	0.74	1.11203e-17	0
CAPN1	6.19112e-15	-0.272349	0.498	0.701	2.09452e-10	0
SPARC	9.38004e-20	-0.272392	0.917	0.991	3.17336e-15	0
ENSMMUG00000002083	1.37062e-22	-0.272765	0	0.289	4.63695e-18	0
ZFR	4.15427e-31	-0.272978	0.577	0.864	1.40543e-26	0
CHMP5	4.28841e-35	-0.273056	0.355	0.725	1.45081e-30	0
CCDC90B	3.66621e-21	-0.27306	0.506	0.744	1.24031e-16	0
H1F0	5.59836e-28	-0.273238	0.442	0.743	1.89398e-23	0
EIF3K	8.32517e-28	-0.273245	0.57	0.805	2.81649e-23	0
VPS52	6.10901e-20	-0.273268	0.215	0.532	2.06674e-15	0
NAP1L4	5.00425e-25	-0.273461	0.479	0.726	1.69299e-20	0
CISD1	1.22272e-30	-0.273596	0.272	0.638	4.13659e-26	0
FLOT1	5.0354e-24	-0.273685	0.528	0.796	1.70353e-19	0
RNF10	7.71285e-26	-0.273946	0.445	0.736	2.60933e-21	0
EIF3M	2.32492e-48	-0.274505	0.521	0.858	7.86542e-44	0
ENSMMUG00000030484	1.63087e-24	-0.274789	0	0.31	5.51739e-20	0
UGDH	4.00989e-26	-0.274941	0.423	0.694	1.35659e-21	0
CAPZB	3.49178e-38	-0.275214	0.577	0.864	1.1813e-33	0
ERI3	1.16625e-23	-0.275235	0.381	0.692	3.94555e-19	0
FKBP10	6.14194e-19	-0.275315	0.4	0.665	2.07788e-14	0
RSRC2	2.09317e-24	-0.275395	0.581	0.812	7.08142e-20	0
CMTM6	3.04974e-28	-0.275418	0.347	0.659	1.03176e-23	0
CDC37	6.1903e-19	-0.275434	0.472	0.724	2.09424e-14	0
RNF114	5.70883e-26	-0.275496	0.294	0.623	1.93135e-21	0
BTG1	7.05454e-21	-0.275897	0.464	0.723	2.38662e-16	0
SRSF4	5.56779e-24	-0.275911	0.438	0.7	1.88364e-19	0
ZFAND6	8.25938e-41	-0.275922	0.453	0.806	2.79423e-36	0
FADS1	1.30823e-13	-0.276019	0.547	0.693	4.42587e-09	0
REV3L	2.35675e-31	-0.276314	0.226	0.623	7.97313e-27	0
NHP2	1.47648e-37	-0.276379	0.294	0.693	4.99509e-33	0
PTPLA	3.85222e-27	-0.276466	0.226	0.572	1.30324e-22	0
RNF7	8.07327e-33	-0.276633	0.596	0.85	2.73127e-28	0
LAMTOR1	6.324e-05	-0.27684	0.506	0.52	1	0
PHF6	4.88242e-32	-0.276901	0.502	0.797	1.65177e-27	0
SLC35A4	1.46893e-24	-0.276906	0.453	0.756	4.96953e-20	0
RHOBTB3	8.14701e-25	-0.276947	0.513	0.797	2.75621e-20	0
PTPRF	6.83327e-13	-0.277043	0.419	0.624	2.31177e-08	0
RBPJ	1.05868e-25	-0.277504	0.389	0.687	3.58161e-21	0
GPBP1	1.12088e-27	-0.277571	0.457	0.757	3.79206e-23	0
HUWE1	1.16221e-29	-0.278322	0.6	0.876	3.93188e-25	0
PABPC1	0.00130351	-0.278395	0.721	0.59	1	0
COA1	3.89674e-26	-0.278406	0.434	0.705	1.31831e-21	0
PRPF40A	4.17814e-32	-0.278417	0.581	0.872	1.4135e-27	0
PDLIM7	6.25301e-27	-0.278558	0.664	0.887	2.11546e-22	0
RAP1B	2.88291e-30	-0.278619	0.385	0.725	9.75316e-26	0
COX4I1	4.67074e-34	-0.278933	0.725	0.918	1.58016e-29	0
ENSMMUG00000016306	1.00694e-20	-0.279029	0	0.267	3.40656e-16	0
TOMM22	3.76984e-25	-0.279341	0.43	0.699	1.27537e-20	0
MPDU1	2.20997e-20	-0.279424	0.449	0.69	7.47655e-16	0
AZIN1	4.38361e-22	-0.279497	0.411	0.7	1.48302e-17	0
TMBIM6	4.60231e-40	-0.279612	0.77	0.965	1.55701e-35	0
ENSMMUG00000029868	6.33288e-23	-0.279728	0	0.292	2.14248e-18	0
CYB5B	1.05914e-24	-0.279984	0.491	0.723	3.58319e-20	0
PLIN3	3.83e-22	-0.280049	0.309	0.6	1.29573e-17	0
DHRS9	6.17718e-06	-0.280171	0.253	0.393	0.20898	0
CPNE1	2.51973e-33	-0.280359	0.521	0.836	8.5245e-29	0
RAD21	1.1868e-31	-0.280566	0.483	0.807	4.01506e-27	0
ZDHHC4	4.04012e-26	-0.280582	0.306	0.637	1.36681e-21	0
TCF12	2.37851e-24	-0.280773	0.415	0.711	8.04674e-20	0
STRA6	2.22642e-08	-0.280986	0.517	0.685	0.000753222	0
ENSMMUG00000030340	1.63087e-24	-0.280991	0	0.31	5.51739e-20	0
GPT2	3.3693e-05	-0.281321	0.26	0.388	1	0
VPS41	1.18379e-13	-0.281596	0.404	0.622	4.00488e-09	0
SNX6	1.89308e-32	-0.281873	0.464	0.762	6.40447e-28	0
PRKRA	3.03726e-32	-0.282287	0.336	0.708	1.02754e-27	0
GHITM	9.76265e-31	-0.282532	0.709	0.902	3.3028e-26	0
ANKRD10	1.27017e-36	-0.282539	0.543	0.84	4.29712e-32	0
TBL1XR1	4.29488e-31	-0.282634	0.426	0.764	1.453e-26	0
TPX2	5.35659e-06	-0.282917	0.328	0.453	0.181219	0
PNRC2	3.29991e-33	-0.283314	0.498	0.81	1.11639e-28	0
EEF1B2	7.33042e-44	-0.283406	0.626	0.899	2.47995e-39	0
OCIAD1	1.17657e-35	-0.283541	0.498	0.791	3.98047e-31	0
CREB3	8.45346e-19	-0.283759	0.347	0.602	2.85989e-14	0
DAP	4.45419e-27	-0.284094	0.374	0.66	1.5069e-22	0
ENSMMUG00000011916	1.0601e-22	-0.284273	0	0.29	3.58643e-18	0
RSF1	7.38557e-27	-0.284602	0.472	0.755	2.49861e-22	0
TMEM147	7.11643e-31	-0.284603	0.585	0.84	2.40756e-26	0
DNAJC10	1.52123e-19	-0.284704	0.54	0.748	5.14647e-15	0
NDUFS7	1.34875e-32	-0.28484	0.426	0.757	4.56295e-28	0
ZNF644	2.09825e-25	-0.28489	0.423	0.736	7.09859e-21	0
COLEC12	1.03484e-13	-0.284907	0.366	0.593	3.50095e-09	0
SAFB	1.06996e-27	-0.285115	0.37	0.705	3.61979e-23	0
TNRC6B	2.47468e-10	-0.28549	0.581	0.693	8.3721e-06	0
KIF5B	1.33967e-31	-0.285651	0.589	0.859	4.53224e-27	0
ENSMMUG00000019160	2.76648e-24	-0.285658	0	0.307	9.35928e-20	0
LTBP1	3.4943e-16	-0.285679	0.37	0.617	1.18216e-11	0
SLC39A10	5.61452e-21	-0.285689	0.358	0.638	1.89945e-16	0
ENSMMUG00000021625	1.65498e-20	-0.285732	0	0.265	5.59898e-16	0
SH3GLB1	1.12565e-31	-0.286285	0.525	0.807	3.8082e-27	0
ANAPC16	4.17262e-39	-0.286369	0.491	0.816	1.41164e-34	0
SFRS12	3.81221e-22	-0.286495	0	0.284	1.28971e-17	0
ENSMMUG00000021379	2.46513e-19	-0.286947	0	0.251	8.3398e-15	0
CHID1	1.14119e-26	-0.287018	0.453	0.735	3.86077e-22	0
SEC61G	8.66483e-34	-0.28708	0.498	0.812	2.9314e-29	0
TPR	4.8637e-26	-0.287121	0.54	0.78	1.64544e-21	0
RBM17	2.76995e-25	-0.287644	0.43	0.734	9.37102e-21	0
HMGN2	1.29804e-40	-0.287957	0.736	0.929	4.39141e-36	0
MYRF	5.5587e-14	-0.287977	0.358	0.581	1.88056e-09	0
GFPT2	5.73589e-15	-0.287989	0.26	0.509	1.94051e-10	0
EMC4	4.5611e-34	-0.288291	0.577	0.845	1.54306e-29	0
ENSMMUG00000008336	1.00694e-20	-0.288347	0	0.267	3.40656e-16	0
UBL7	6.08001e-31	-0.288359	0.392	0.73	2.05693e-26	0
MYH9	4.15483e-19	-0.288386	0.506	0.726	1.40562e-14	0
ENSMMUG00000012391	7.84898e-21	-0.2885	0	0.269	2.65539e-16	0
ENSMMUG00000012777	7.42634e-27	-0.288679	0	0.335	2.51241e-22	0
HADHB	6.84792e-24	-0.288874	0.498	0.743	2.31672e-19	0
U2SURP	2.78955e-26	-0.288925	0.464	0.755	9.43732e-22	0
NDUFA6	2.08487e-34	-0.289066	0.498	0.802	7.05333e-30	0
ZNF22	5.19684e-24	-0.28928	0.147	0.496	1.75814e-19	0
RAE1	2.59147e-22	-0.289302	0.347	0.639	8.76721e-18	0
PGK1	9.1974e-38	-0.289333	0.709	0.937	3.11157e-33	0
SC4MOL	6.09018e-24	-0.28935	0	0.303	2.06037e-19	0
SNRNP40	1.3363e-24	-0.289509	0.313	0.637	4.52084e-20	0
ENSMMUG00000020269	7.91498e-24	-0.289541	0	0.302	2.67772e-19	0
NTRK2	2.3225e-10	-0.28967	0.336	0.517	7.85724e-06	0
HAT1	6.6568e-28	-0.289928	0.347	0.672	2.25206e-23	0
FIS1	4.05011e-26	-0.289952	0.483	0.746	1.37019e-21	0
ENSMMUG00000030183	2.91378e-23	-0.289991	0	0.296	9.8576e-19	0
DPAGT1	1.75423e-18	-0.290486	0.317	0.585	5.93475e-14	0
UBXN1	6.24016e-26	-0.290554	0.581	0.83	2.11111e-21	0
ROMO1	6.57766e-33	-0.290725	0.615	0.871	2.22529e-28	0
YTHDF2	2.52563e-41	-0.290848	0.498	0.852	8.54445e-37	0
CYFIP1	3.71933e-15	-0.291025	0.374	0.617	1.25829e-10	0
ELAVL1	1.04325e-23	-0.291038	0.54	0.78	3.52942e-19	0
GLIPR2	3.44718e-26	-0.291068	0.328	0.665	1.16622e-21	0
SF3B14	1.95205e-37	-0.291181	0.491	0.825	6.60397e-33	0
ENY2	2.03855e-35	-0.2913	0.589	0.859	6.89662e-31	0
EIF3D	2.00331e-36	-0.291524	0.543	0.848	6.77739e-32	0
COPA	2.25743e-20	-0.29262	0.6	0.807	7.6371e-16	0
CHMP2A	5.79223e-36	-0.292892	0.502	0.822	1.95957e-31	0
TMEM30A	1.25469e-25	-0.293041	0.291	0.616	4.24473e-21	0
USP10	2.32551e-29	-0.293187	0.362	0.697	7.86742e-25	0
SLC2A3	8.68111e-20	-0.29348	0.585	0.821	2.93691e-15	0
SEC61A1	2.13683e-27	-0.293491	0.528	0.78	7.2291e-23	0
FERMT2	1.47657e-24	-0.293864	0.472	0.744	4.99538e-20	0
TCP1	2.70312e-32	-0.293919	0.589	0.846	9.14492e-28	0
EIF3I	3.35382e-34	-0.293944	0.634	0.886	1.13463e-29	0
STT3A	4.10779e-33	-0.294161	0.521	0.818	1.38971e-28	0
THBS1	1.8781e-12	-0.294225	0.604	0.802	6.35381e-08	0
C5orf15	2.37455e-08	-0.29513	0.385	0.486	0.000803334	0
CDC5L	6.53519e-23	-0.295336	0.4	0.685	2.21092e-18	0
ALDH3A2	8.16251e-22	-0.295684	0.404	0.687	2.76146e-17	0
HSPD1	1.76548e-34	-0.295779	0.679	0.894	5.97279e-30	0
TALDO1	1.26205e-31	-0.295809	0.509	0.799	4.26966e-27	0
PRPF38B	1.02828e-21	-0.295895	0.419	0.704	3.47877e-17	0
EIF1	1.66438e-28	-0.296223	0.792	0.929	5.63077e-24	0
SIGMAR1	9.12481e-28	-0.296286	0.419	0.719	3.08701e-23	0
POLDIP2	5.93132e-26	-0.296473	0.472	0.771	2.00662e-21	0
NDUFB4	6.5851e-32	-0.296672	0.528	0.786	2.22781e-27	0
PTOV1	5.79746e-25	-0.296682	0.483	0.764	1.96134e-20	0
CHD4	2.47406e-34	-0.296847	0.551	0.848	8.37e-30	0
GPATCH8	4.79322e-16	-0.296879	0.453	0.684	1.6216e-11	0
ENSMMUG00000015102	4.31498e-25	-0.296999	0	0.316	1.4598e-20	0
FAM60A	1.06966e-25	-0.297279	0.506	0.74	3.61877e-21	0
VAPA	4.74199e-38	-0.297337	0.619	0.878	1.60426e-33	0
HMGB2	1.21288e-24	-0.297455	0.43	0.723	4.1033e-20	0
P4HA1	9.90958e-33	-0.297468	0.404	0.735	3.35251e-28	0
RNASEH2A	3.22137e-12	-0.297493	0.366	0.555	1.08982e-07	0
C4H6ORF62	2.76648e-24	-0.297618	0	0.307	9.35928e-20	0
FUBP1	2.23201e-22	-0.297722	0.54	0.79	7.55111e-18	0
ENSMMUG00000022095	2.71524e-20	-0.297906	0	0.262	9.18594e-16	0
NDUFV1	3.23783e-27	-0.297917	0.43	0.718	1.09539e-22	0
TECR	1.85146e-13	-0.298302	0.604	0.69	6.26367e-09	0
BCKDK	2.06183e-19	-0.298334	0.355	0.632	6.97539e-15	0
DRAP1	1.00913e-29	-0.298401	0.385	0.705	3.41399e-25	0
ENSMMUG00000007626	2.46513e-19	-0.298477	0	0.251	8.3398e-15	0
PFDN2	1.55876e-30	-0.298667	0.377	0.701	5.27346e-26	0
UBE2A	1.24668e-28	-0.298731	0.317	0.648	4.21763e-24	0
COMMD7	3.90388e-16	-0.298747	0.475	0.67	1.32072e-11	0
C8orf33	1.16177e-15	-0.299009	0.283	0.514	3.93039e-11	0
FTL	4.38192e-18	-0.299009	0.947	0.995	1.48245e-13	0
ATF7IP	1.10368e-22	-0.29911	0.502	0.785	3.73387e-18	0
UQCRB	2.58363e-33	-0.299356	0.63	0.871	8.74067e-29	0
WDR34	4.39102e-22	-0.299586	0.332	0.624	1.48553e-17	0
EMP2	4.10339e-18	-0.299642	0.57	0.772	1.38822e-13	0
EIF3F	5.35461e-38	-0.299975	0.585	0.871	1.81152e-33	0
GLRX	5.18703e-23	-0.29998	0.291	0.577	1.75483e-18	0
CHP1	1.24274e-20	-0.300529	0.491	0.695	4.20431e-16	0
NASP	2.48534e-27	-0.300881	0.645	0.877	8.40816e-23	0
MARCH7	6.39167e-29	-0.301216	0.419	0.73	2.16236e-24	0
RPL28	4.59976e-20	-0.301298	0.698	0.888	1.55615e-15	0
ATRAID	1.74293e-34	-0.3016	0.498	0.807	5.8965e-30	0
FN1	6.13467e-18	-0.301651	0.94	0.99	2.07542e-13	0
LEPROTL1	1.017e-25	-0.301968	0.475	0.714	3.44061e-21	0
MRFAP1L1	4.90511e-25	-0.302061	0.294	0.612	1.65945e-20	0
MYL7	3.38487e-09	-0.303027	0.86	0.958	0.000114513	0
PPA1	6.69787e-32	-0.303236	0.415	0.749	2.26596e-27	0
H2AFV	1.52271e-29	-0.303259	0.502	0.766	5.15147e-25	0
HEY1	3.92329e-18	-0.30327	0.577	0.807	1.32729e-13	0
HSD17B4	1.02214e-24	-0.303365	0.46	0.74	3.45802e-20	0
PRKAR1A	1.95137e-38	-0.303476	0.547	0.845	6.60166e-34	0
GOLGA7	2.88316e-34	-0.303566	0.479	0.813	9.754e-30	0
LCMT1	7.34895e-22	-0.303567	0.257	0.572	2.48622e-17	0
CDC26	1.16274e-23	-0.303651	0.2	0.53	3.93367e-19	0
MRPS34	5.11807e-20	-0.303658	0.396	0.644	1.73149e-15	0
TOMM5	3.77675e-39	-0.30368	0.192	0.627	1.27771e-34	0
CCNDBP1	3.77972e-25	-0.303698	0.396	0.684	1.27872e-20	0
NAE1	8.54532e-28	-0.303792	0.464	0.748	2.89097e-23	0
CAPN2	4.23593e-20	-0.3039	0.377	0.662	1.43306e-15	0
ENSMMUG00000014421	1.02816e-23	-0.304019	0	0.301	3.47838e-19	0
ENSMMUG00000029400	1.18637e-19	-0.304089	0	0.255	4.01361e-15	0
GNB1	1.53772e-27	-0.30497	0.457	0.76	5.20225e-23	0
DCTN1	1.67192e-28	-0.305014	0.438	0.765	5.65628e-24	0
PRR13	4.05908e-32	-0.305274	0.291	0.664	1.37323e-27	0
EIF4H	6.46214e-34	-0.305744	0.585	0.847	2.18621e-29	0
SCD	3.42975e-19	-0.305816	0.506	0.708	1.16032e-14	0
RPL26	3.94365e-34	-0.305987	0.6	0.862	1.33418e-29	0
POR	4.59183e-18	-0.306315	0.366	0.627	1.55346e-13	0
CPXM1	1.54727e-22	-0.306439	0.479	0.745	5.23457e-18	0
THOC3	6.47351e-33	-0.306522	0.174	0.578	2.19005e-28	0
PSMC1	5.41423e-06	-0.306592	0.491	0.532	0.183169	0
DCN	7.63525e-12	-0.307062	0.464	0.659	2.58308e-07	0
DNAJB6	5.87652e-28	-0.307074	0.494	0.751	1.98809e-23	0
ARL6IP5	8.64049e-30	-0.307166	0.449	0.751	2.92317e-25	0
ENSMMUG00000030465	2.52655e-25	-0.307365	0	0.318	8.54757e-21	0
TXNIP	1.5799e-18	-0.307539	0.321	0.578	5.34495e-14	0
ARPC2	3.56878e-48	-0.307712	0.732	0.95	1.20735e-43	0
CCNI	1.33412e-37	-0.307846	0.657	0.915	4.51346e-33	0
SEPT6	2.54683e-20	-0.308153	0.408	0.68	8.61618e-16	0
AP2S1	2.79184e-29	-0.308401	0.608	0.843	9.44508e-25	0
CHD2	1.55993e-19	-0.308428	0.543	0.786	5.2774e-15	0
SHFM1	5.33711e-40	-0.308715	0.543	0.82	1.8056e-35	0
SLTM	3.28216e-31	-0.309114	0.475	0.779	1.11039e-26	0
ENSMMUG00000031017	2.21503e-24	-0.309136	0.004	0.313	7.49366e-20	0
SUCLA2	1.54262e-16	-0.30937	0.381	0.613	5.21885e-12	0
ENSMMUG00000031233	4.91744e-22	-0.309482	0	0.282	1.66362e-17	0
ENSMMUG00000030265	8.37264e-25	-0.309611	0.004	0.318	2.83255e-20	0
APMAP	2.1024e-20	-0.309795	0.389	0.665	7.11264e-16	0
IWS1	2.7023e-20	-0.309873	0.396	0.67	9.14216e-16	0
GANAB	4.58101e-29	-0.309887	0.509	0.8	1.5498e-24	0
LDHA	1.04375e-29	-0.309954	0.709	0.891	3.53112e-25	0
MAGED4B	3.25277e-25	-0.310149	0.015	0.337	1.10044e-20	0
ADIPOR1	4.27503e-33	-0.310196	0.43	0.774	1.44628e-28	0
SON	1.60919e-28	-0.310683	0.691	0.927	5.44406e-24	0
FARSA	2.2858e-21	-0.311127	0.358	0.655	7.7331e-17	0
ECI2	8.94352e-29	-0.311342	0.358	0.667	3.02568e-24	0
CBX5	2.1798e-27	-0.311458	0.66	0.857	7.37449e-23	0
IDH3B	3.92597e-24	-0.311527	0.491	0.74	1.3282e-19	0
NPEPPS	1.87662e-31	-0.311633	0.43	0.766	6.34878e-27	0
SF3B2	1.18123e-24	-0.311683	0.517	0.772	3.99621e-20	0
POLR2B	6.98082e-31	-0.311843	0.445	0.762	2.36168e-26	0
PRSS23	1.64934e-14	-0.311931	0.464	0.685	5.57989e-10	0
NAA10	1.20314e-32	-0.311937	0.275	0.659	4.07035e-28	0
TAF7	7.44929e-36	-0.312275	0.472	0.802	2.52017e-31	0
CDH3	2.10147e-25	-0.312411	0.611	0.871	7.10947e-21	0
CRTAP	2.38904e-35	-0.312458	0.472	0.806	8.08237e-31	0
PSME2	8.73516e-38	-0.31264	0.506	0.828	2.95519e-33	0
PRRC1	9.22928e-19	-0.313633	0.34	0.618	3.12236e-14	0
ETFA	1.22833e-33	-0.313814	0.449	0.769	4.15558e-29	0
ENSMMUG00000018097	1.9319e-25	-0.313898	0	0.32	6.53581e-21	0
HDLBP	6.89834e-32	-0.313933	0.638	0.866	2.33378e-27	0
ENSMMUG00000018783	1.05252e-21	-0.314438	0	0.279	3.56076e-17	0
ANXA5	6.8287e-29	-0.314679	0.789	0.924	2.31022e-24	0
ENSMMUG00000029947	3.79761e-24	-0.315096	0.004	0.311	1.28477e-19	0
TSPAN6	1.88671e-32	-0.315284	0.713	0.914	6.38294e-28	0
ENSMMUG00000029856	1.47648e-25	-0.315325	0	0.321	4.99509e-21	0
ENSMMUG00000011969	1.57475e-20	-0.315374	0.004	0.271	5.32752e-16	0
ISYNA1	7.09896e-20	-0.315441	0.751	0.903	2.40165e-15	0
EIF2B4	2.56917e-19	-0.315463	0.385	0.652	8.69175e-15	0
NDUFA1	1.33598e-31	-0.315641	0.558	0.806	4.51977e-27	0
ENSMMUG00000001275	1.73383e-24	-0.315933	0.004	0.315	5.86572e-20	0
CCT5	2.9101e-45	-0.31614	0.543	0.902	9.84517e-41	0
RPL27	6.96799e-36	-0.316176	0.736	0.934	2.35734e-31	0
HTRA1	2.61093e-15	-0.316192	0.392	0.609	8.83305e-11	0
CLK1	4.36149e-32	-0.316558	0.464	0.802	1.47554e-27	0
RPL7A	1.23484e-26	-0.317168	0.804	0.943	4.1776e-22	0
SELT	3.03489e-30	-0.317434	0.472	0.776	1.02673e-25	0
MRPL37	2.94516e-22	-0.317865	0.442	0.715	9.96378e-18	0
ENSMMUG00000030787	3.86369e-26	-0.318047	0.004	0.332	1.30712e-21	0
SRP68	9.1046e-21	-0.318163	0.325	0.598	3.08018e-16	0
HERC2	6.09964e-22	-0.318382	0.385	0.68	2.06357e-17	0
SCFD1	6.55737e-29	-0.318498	0.423	0.751	2.21843e-24	0
ATF4	1.03621e-39	-0.318824	0.604	0.898	3.50559e-35	0
PRPF8	1.38719e-19	-0.318857	0.562	0.79	4.69299e-15	0
CCNT2	4.34127e-26	-0.318863	0.328	0.667	1.46869e-21	0
RABL5	8.59591e-15	-0.318907	0.453	0.658	2.90808e-10	0
GRN	3.18267e-24	-0.31912	0.698	0.896	1.07673e-19	0
AK2	1.14983e-26	-0.319138	0.377	0.69	3.88998e-22	0
PAFAH1B2	1.48979e-22	-0.319292	0.513	0.73	5.04011e-18	0
KTN1	3.97053e-31	-0.320227	0.63	0.883	1.34327e-26	0
CDC20	4.66886e-13	-0.320733	0.2	0.429	1.57952e-08	0
G6PC3	3.4179e-32	-0.320782	0.494	0.801	1.15631e-27	0
DCTN3	5.48544e-26	-0.321044	0.389	0.682	1.85578e-21	0
RBM8A	2.74302e-42	-0.32182	0.547	0.853	9.2799e-38	0
NPM3	3.02927e-13	-0.322051	0.102	0.326	1.02483e-08	0
ALKBH3	6.5837e-08	-0.322058	0.215	0.381	0.00222733	0
THOC2	8.10704e-27	-0.322178	0.517	0.805	2.74269e-22	0
GDI2	7.79869e-44	-0.322193	0.611	0.891	2.63838e-39	0
LDOC1	6.89395e-28	-0.3225	0.343	0.667	2.33229e-23	0
MYL12A	1.64063e-44	-0.322934	0.555	0.864	5.5504e-40	0
CRKL	9.34552e-14	-0.32319	0.283	0.505	3.16168e-09	0
PRMT1	4.47829e-39	-0.32359	0.634	0.892	1.51505e-34	0
RPL12	1.04689e-30	-0.323673	0.758	0.945	3.54175e-26	0
ACVR1	4.02297e-09	-0.323794	0.158	0.345	0.000136101	0
C19ORF62	2.24351e-21	-0.323853	0	0.275	7.59001e-17	0
UBE2V2	9.5085e-36	-0.324034	0.434	0.777	3.21682e-31	0
UQCRH	3.49525e-24	-0.324149	0.623	0.812	1.18248e-19	0
DDX50	4.38993e-22	-0.324157	0.264	0.581	1.48516e-17	0
RPS21	9.49533e-35	-0.324225	0.623	0.889	3.21236e-30	0
ZNF207	1.61878e-27	-0.325035	0.619	0.859	5.4765e-23	0
NEDD8	1.39431e-40	-0.32527	0.528	0.842	4.71709e-36	0
SNX5	1.79436e-33	-0.325404	0.34	0.694	6.07049e-29	0
SRSF7	1.87299e-37	-0.326074	0.683	0.925	6.3365e-33	0
MAP4	5.2881e-19	-0.326215	0.57	0.755	1.78902e-14	0
PSMF1	2.57842e-20	-0.326332	0.449	0.697	8.72306e-16	0
PON2	2.70119e-30	-0.326727	0.475	0.766	9.13839e-26	0
EEF1D	1.38806e-34	-0.326875	0.596	0.848	4.69593e-30	0
ATXN10	1.36133e-38	-0.327714	0.562	0.861	4.60553e-34	0
ENSMMUG00000006799	2.91378e-23	-0.327751	0	0.296	9.8576e-19	0
PAPSS1	1.67506e-24	-0.327988	0.408	0.71	5.66689e-20	0
NFE2L2	4.23273e-31	-0.328359	0.442	0.769	1.43197e-26	0
AIFM1	7.50508e-28	-0.328468	0.457	0.746	2.53904e-23	0
PHB	2.16072e-44	-0.328694	0.408	0.803	7.30994e-40	0
IL8	8.94534e-10	-0.328739	0.121	0.311	3.0263e-05	0
LBR	5.44743e-27	-0.328743	0.336	0.658	1.84292e-22	0
MRPL27	7.06344e-27	-0.328808	0.377	0.683	2.38963e-22	0
ALG8	1.10808e-28	-0.329551	0.381	0.723	3.74876e-24	0
COPS5	7.76589e-30	-0.329732	0.415	0.734	2.62728e-25	0
XRN2	1.42185e-38	-0.329816	0.479	0.808	4.81027e-34	0
NDUFA4	1.65796e-39	-0.329948	0.657	0.918	5.60906e-35	0
GPAA1	2.70309e-21	-0.330023	0.419	0.669	9.14482e-17	0
ISCU	4.37764e-37	-0.33039	0.355	0.726	1.481e-32	0
PTPN13	1.49529e-20	-0.330832	0.57	0.797	5.05872e-16	0
DSG2	5.07459e-24	-0.330921	0.558	0.78	1.71678e-19	0
POLB	1.19778e-11	-0.330987	0.362	0.562	4.05221e-07	0
SLC3A2	1.28949e-20	-0.331034	0.536	0.777	4.36249e-16	0
NUDC	5.54178e-31	-0.331213	0.57	0.818	1.87484e-26	0
SRP54	2.50276e-28	-0.331647	0.358	0.689	8.46709e-24	0
SDC4	3.891e-18	-0.331956	0.434	0.675	1.31636e-13	0
PSMA1	1.43055e-46	-0.332051	0.653	0.919	4.83971e-42	0
TRO	1.30229e-22	-0.332416	0.479	0.766	4.40579e-18	0
CSNK1A1	1.04277e-29	-0.332452	0.498	0.787	3.52778e-25	0
UBXN4	2.68876e-28	-0.332467	0.581	0.808	9.09633e-24	0
IDH2	1.2449e-19	-0.332561	0.585	0.771	4.21162e-15	0
MOBKL3	1.31663e-21	-0.332604	0.004	0.284	4.4543e-17	0
SPAG7	3.13821e-24	-0.332771	0.532	0.782	1.06169e-19	0
CCDC183	2.10623e-26	-0.332773	0.053	0.399	7.12558e-22	0
APEH	1.0092e-23	-0.332943	0.46	0.741	3.41422e-19	0
ADRM1	3.49268e-28	-0.333014	0.358	0.69	1.18161e-23	0
RPL7	4.16811e-40	-0.33337	0.781	0.964	1.41011e-35	0
SCOC	3.21926e-29	-0.333434	0.381	0.692	1.08911e-24	0
ATP5J	2.61313e-36	-0.333723	0.638	0.883	8.84048e-32	0
TMED9	3.62587e-31	-0.333815	0.6	0.835	1.22667e-26	0
YIPF3	1.03234e-32	-0.334167	0.547	0.841	3.49252e-28	0
ARPC3	5.68551e-45	-0.334361	0.547	0.866	1.92346e-40	0
ENSMMUG00000006636	1.33496e-23	-0.33467	0	0.3	4.51631e-19	0
NCOR1	6.97513e-28	-0.334726	0.558	0.835	2.35976e-23	0
RNF130	1.22322e-13	-0.33537	0.343	0.549	4.13827e-09	0
CNOT1	1.95526e-20	-0.336079	0.442	0.711	6.61485e-16	0
SEC31A	8.15997e-37	-0.336279	0.615	0.908	2.7606e-32	0
ENSMMUG00000030624	6.33289e-23	-0.336608	0	0.292	2.14248e-18	0
PAIP1	3.03567e-33	-0.33728	0.392	0.741	1.027e-28	0
DDX24	2.3608e-22	-0.337503	0.43	0.701	7.98683e-18	0
CTNND1	1.18468e-43	-0.337718	0.494	0.854	4.00789e-39	0
RPS26	7.80091e-38	-0.33794	0.611	0.863	2.63913e-33	0
PRPF6	1.18693e-24	-0.338106	0.37	0.679	4.01549e-20	0
PGAM1	5.96209e-24	-0.33814	0.698	0.851	2.01704e-19	0
IMPDH2	7.14847e-35	-0.339137	0.517	0.822	2.4184e-30	0
CALU	4.47118e-42	-0.339583	0.687	0.922	1.51265e-37	0
TKT	7.14947e-30	-0.339801	0.668	0.896	2.41874e-25	0
SEC63	5.30004e-22	-0.339826	0.362	0.644	1.79306e-17	0
LUC7L3	3.20246e-27	-0.339942	0.653	0.903	1.08342e-22	0
AP1M1	1.98704e-18	-0.340154	0.366	0.6	6.72234e-14	0
STMN1	1.32366e-33	-0.340528	0.8	0.95	4.47806e-29	0
SHMT2	3.0039e-20	-0.341004	0.37	0.643	1.01625e-15	0
MRPL51	1.95535e-39	-0.341011	0.521	0.835	6.61513e-35	0
MRPL28	2.05423e-21	-0.341234	0.491	0.728	6.94966e-17	0
CETN2	1.30055e-26	-0.341261	0.426	0.704	4.39989e-22	0
ENSMMUG00000015671	4.91744e-22	-0.341272	0	0.282	1.66362e-17	0
YWHAQ	4.9793e-35	-0.341397	0.804	0.95	1.68455e-30	0
PFN2	1.06786e-40	-0.341457	0.577	0.886	3.61266e-36	0
HSPE1	1.01348e-34	-0.341746	0.581	0.858	3.42871e-30	0
TXNDC17	5.35876e-40	-0.341784	0.498	0.816	1.81292e-35	0
SRRM1	4.75507e-33	-0.341845	0.536	0.825	1.60869e-28	0
PPIG	7.81951e-29	-0.341855	0.408	0.746	2.64542e-24	0
CCNL1	4.02007e-22	-0.34204	0.532	0.792	1.36003e-17	0
RPS6	5.54971e-38	-0.342052	0.838	0.98	1.87752e-33	0
PSMB7	3.70157e-39	-0.342125	0.649	0.893	1.25228e-34	0
IVNS1ABP	5.03881e-24	-0.342948	0.558	0.852	1.70468e-19	0
ATP6V1G1	4.3263e-44	-0.343214	0.596	0.884	1.46363e-39	0
ZNHIT1	9.97584e-33	-0.343914	0.536	0.812	3.37493e-28	0
GLRX3	8.67001e-34	-0.344153	0.479	0.795	2.93315e-29	0
AP1S2	1.86744e-29	-0.344439	0.683	0.888	6.31773e-25	0
SUMO1	1.5085e-31	-0.344962	0.608	0.82	5.10339e-27	0
GLG1	5.31947e-24	-0.345047	0.589	0.816	1.79963e-19	0
ATP1A1	8.34909e-36	-0.345077	0.445	0.787	2.82458e-31	0
TM9SF2	2.2636e-38	-0.345173	0.445	0.802	7.65797e-34	0
HSD17B10	1.05183e-42	-0.345514	0.513	0.847	3.55844e-38	0
ENSMMUG00000003125	4.28432e-27	-0.345602	0	0.337	1.44943e-22	0
ENSMMUG00000011530	8.62872e-24	-0.345614	0.004	0.307	2.91918e-19	0
MTF2	5.41235e-29	-0.345871	0.483	0.771	1.83105e-24	0
CANX	1.67983e-43	-0.345915	0.687	0.935	5.68305e-39	0
EDF1	5.75859e-35	-0.346062	0.611	0.866	1.94819e-30	0
5-8S-rRNA	4.59949e-24	-0.34619	0.004	0.312	1.55605e-19	0
VTA1	2.09452e-32	-0.346273	0.438	0.759	7.08598e-28	0
SEC61B	4.6816e-44	-0.346309	0.517	0.847	1.58383e-39	0
REEP5	2.33041e-34	-0.346727	0.415	0.743	7.884e-30	0
HMGCS1	1.59659e-26	-0.347699	0.325	0.669	5.40143e-22	0
YIPF5	3.88328e-28	-0.347921	0.362	0.678	1.31375e-23	0
ENSMMUG00000015707	2.91378e-23	-0.347977	0	0.296	9.8576e-19	0
C14H11ORF73	6.11546e-21	-0.348204	0	0.27	2.06892e-16	0
UBL5	4.55771e-36	-0.34844	0.683	0.912	1.54192e-31	0
ENSMMUG00000006075	4.31498e-25	-0.348641	0	0.316	1.4598e-20	0
PSMB1	8.44136e-50	-0.348747	0.74	0.973	2.8558e-45	0
ENSMMUG00000007056	1.68844e-26	-0.348804	0	0.331	5.71215e-22	0
MDH2	6.3645e-33	-0.349025	0.645	0.884	2.15317e-28	0
ENSMMUG00000016894	2.52655e-25	-0.349135	0	0.318	8.54757e-21	0
RAC1	6.34494e-38	-0.349449	0.506	0.835	2.14656e-33	0
ENSMMUG00000015783	1.20047e-22	-0.349909	0.004	0.295	4.06131e-18	0
MINOS1	9.63979e-33	-0.34994	0.355	0.709	3.26124e-28	0
H2AFY	6.71886e-28	-0.350661	0.574	0.832	2.27306e-23	0
ENSMMUG00000010459	7.01261e-27	-0.350721	0.004	0.34	2.37244e-22	0
PSMA3	2.44483e-45	-0.35084	0.608	0.899	8.27111e-41	0
TXNL1	1.11787e-31	-0.351096	0.457	0.759	3.78187e-27	0
TXNDC12	3.84066e-29	-0.351405	0.4	0.694	1.29933e-24	0
TMEM98	5.16187e-31	-0.351867	0.536	0.796	1.74631e-26	0
NOP58	1.62153e-28	-0.352169	0.445	0.735	5.4858e-24	0
HBXIP	6.33289e-23	-0.352378	0	0.292	2.14248e-18	0
FBLN1	1.31137e-32	-0.352396	0.77	0.959	4.43651e-28	0
APOO	5.65377e-32	-0.352524	0.355	0.703	1.91273e-27	0
DDOST	7.66684e-31	-0.35271	0.611	0.842	2.59377e-26	0
PDHA1	3.88401e-25	-0.353027	0.483	0.733	1.314e-20	0
ENSMMUG00000030508	1.12787e-25	-0.353214	0	0.322	3.81571e-21	0
ADA	1.87951e-21	-0.353445	0.37	0.659	6.35857e-17	0
ENSMMUG00000008350	6.57177e-26	-0.353818	0	0.325	2.2233e-21	0
DYNC1I2	2.74653e-37	-0.354122	0.502	0.812	9.29179e-33	0
ENSMMUG00000009018	2.21797e-26	-0.354137	0	0.33	7.5036e-22	0
KIAA0174	5.10679e-23	-0.354621	0.004	0.3	1.72768e-18	0
S100A6	7.61599e-28	-0.354649	0.608	0.881	2.57656e-23	0
TPT1	1.71947e-49	-0.354852	0.74	0.955	5.81714e-45	0
BSCL2	4.20489e-25	-0.355027	0.102	0.455	1.42256e-20	0
YIF1A	1.84661e-37	-0.355587	0.381	0.756	6.24727e-33	0
ATRX	5.13504e-35	-0.356602	0.615	0.905	1.73723e-30	0
ENSMMUG00000010205	6.09018e-24	-0.356762	0	0.303	2.06037e-19	0
CXCL12	4.49265e-18	-0.357048	0.381	0.626	1.51991e-13	0
GALM	9.12561e-36	-0.357279	0.321	0.7	3.08728e-31	0
SEPT2	7.71026e-34	-0.35751	0.713	0.932	2.60846e-29	0
B2M	3.32703e-24	-0.357589	0.777	0.937	1.12557e-19	0
TUBB4B	0.000212235	-0.35794	0.558	0.547	1	0
STAR	1.22773e-10	-0.358375	0.336	0.527	4.15353e-06	0
AGBL5	1.04103e-28	-0.358624	0.366	0.685	3.52192e-24	0
C4orf48	1.94002e-28	-0.358663	0.626	0.864	6.56327e-24	0
THYN1	4.33307e-25	-0.359414	0.34	0.65	1.46592e-20	0
RPS5	1.25346e-38	-0.360521	0.857	0.985	4.24058e-34	0
NDUFA11	1.07546e-32	-0.361724	0.494	0.8	3.63838e-28	0
RNPS1	1.72054e-32	-0.361811	0.562	0.811	5.82077e-28	0
KMT2C	9.29047e-27	-0.362358	0.442	0.739	3.14306e-22	0
TSPAN3	1.82326e-43	-0.362376	0.721	0.938	6.16828e-39	0
RBP1	4.14593e-36	-0.363824	0.611	0.878	1.40261e-31	0
SRI	5.34799e-47	-0.36395	0.536	0.877	1.80928e-42	0
VCAN	3.15581e-31	-0.36434	0.781	0.968	1.06764e-26	0
FAM136A	5.37401e-25	-0.364723	0.385	0.674	1.81808e-20	0
AP2M1	2.62288e-37	-0.364799	0.777	0.966	8.87346e-33	0
ITM2B	3.59244e-39	-0.364826	0.721	0.933	1.21536e-34	0
ATP2B1	6.51254e-34	-0.365069	0.517	0.84	2.20326e-29	0
PRICKLE4	1.97792e-23	-0.365094	0.064	0.384	6.6915e-19	0
NOSIP	1.09657e-29	-0.365094	0.528	0.811	3.70981e-25	0
RBM9	1.24622e-22	-0.365126	0.004	0.295	4.21608e-18	0
ACTR3	4.8282e-30	-0.36569	0.555	0.822	1.63343e-25	0
MLLT11	6.42352e-28	-0.365813	0.562	0.802	2.17314e-23	0
POMP	6.27086e-45	-0.365835	0.653	0.918	2.12149e-40	0
HSPA9	6.80652e-35	-0.365875	0.532	0.827	2.30272e-30	0
RTN3	4.99019e-32	-0.36643	0.513	0.792	1.68823e-27	0
KIFAP3	1.6187e-28	-0.366623	0.487	0.782	5.47622e-24	0
GLUL	4.89781e-35	-0.367013	0.611	0.893	1.65698e-30	0
RAB18	1.6743e-30	-0.367034	0.457	0.745	5.66431e-26	0
CTNNA1	1.77025e-30	-0.367616	0.626	0.863	5.98892e-26	0
HSPH1	4.68393e-26	-0.367697	0.494	0.759	1.58462e-21	0
SF3B4	4.00382e-33	-0.367769	0.355	0.73	1.35453e-28	0
METTL9	1.76377e-24	-0.367829	0.562	0.766	5.96701e-20	0
VPS25	1.42186e-28	-0.367909	0.502	0.792	4.81029e-24	0
TMEM183A	1.1758e-37	-0.368357	0.306	0.697	3.97786e-33	0
FADS2	2.16023e-25	-0.368465	0.423	0.72	7.30829e-21	0
CCT7	1.81024e-37	-0.368675	0.709	0.925	6.12424e-33	0
ENSMMUG00000002920	1.9319e-25	-0.369054	0	0.32	6.53581e-21	0
MYO6	2.40025e-26	-0.369371	0.377	0.7	8.12028e-22	0
NDRG2	1.01208e-10	-0.36991	0.509	0.663	3.42395e-06	0
KLF6	2.05327e-20	-0.369942	0.389	0.669	6.94642e-16	0
PSMB5	2.72964e-42	-0.370389	0.672	0.927	9.23466e-38	0
MFAP2	5.39629e-33	-0.370428	0.457	0.777	1.82562e-28	0
PQBP1	3.98952e-31	-0.370554	0.521	0.81	1.3497e-26	0
JUP	1.64132e-21	-0.370894	0.675	0.858	5.55273e-17	0
C14H11orf31	5.00031e-24	-0.370966	0.004	0.31	1.69165e-19	0
XRCC4	4.79026e-12	-0.370977	0.325	0.541	1.62059e-07	0
MST4	8.32953e-33	-0.371061	0.555	0.825	2.81796e-28	0
ANAPC13	6.5774e-31	-0.371131	0.423	0.73	2.2252e-26	0
PSMA7	3.56124e-45	-0.371686	0.683	0.912	1.2048e-40	0
MEIS1	1.94103e-25	-0.371825	0.558	0.818	6.56669e-21	0
UBAP2L	1.7864e-25	-0.373244	0.457	0.765	6.04356e-21	0
TMEM9	3.26113e-29	-0.374475	0.479	0.769	1.10327e-24	0
DHCR7	3.58225e-16	-0.374691	0.392	0.618	1.21191e-11	0
FKBP1A	4.48232e-29	-0.37484	0.649	0.848	1.51641e-24	0
AHSA1	7.93564e-31	-0.374997	0.396	0.73	2.68471e-26	0
APOA1BP	1.13951e-29	-0.375612	0.423	0.744	3.85507e-25	0
LTA4H	3.12534e-29	-0.375706	0.438	0.74	1.05733e-24	0
CALD1	7.13184e-30	-0.375858	0.713	0.924	2.41277e-25	0
LGR4	7.58783e-21	-0.376018	0.502	0.744	2.56704e-16	0
SNX17	1.24651e-30	-0.376191	0.517	0.794	4.21707e-26	0
ENSMMUG00000016682	3.81221e-22	-0.376557	0	0.284	1.28971e-17	0
LY6E	3.94059e-30	-0.377724	0.411	0.713	1.33314e-25	0
ENSMMUG00000013246	4.76265e-21	-0.377775	0	0.271	1.61125e-16	0
ENSMMUG00000009336	2.91212e-26	-0.377852	0	0.328	9.852e-22	0
RPS13	1.65343e-42	-0.378069	0.755	0.966	5.59372e-38	0
SEPT11	7.802e-28	-0.378244	0.517	0.801	2.6395e-23	0
PSMA6	5.87564e-34	-0.378283	0.34	0.694	1.98779e-29	0
FLRT2	6.13424e-22	-0.378433	0.491	0.731	2.07528e-17	0
NFKBIA	1.79258e-26	-0.378844	0.513	0.79	6.06448e-22	0
FH	2.16747e-35	-0.379256	0.419	0.756	7.33277e-31	0
ACTA1	1.4904e-12	-0.379284	0.494	0.743	5.04216e-08	0
STIP1	8.82248e-26	-0.379382	0.566	0.797	2.98473e-21	0
ENSMMUG00000030643	4.31498e-25	-0.380464	0	0.316	1.4598e-20	0
ENSMMUG00000032421	2.4667e-27	-0.380926	0	0.34	8.34508e-23	0
PGD	1.17096e-37	-0.381012	0.611	0.857	3.96148e-33	0
ACO2	2.46157e-34	-0.381311	0.272	0.649	8.32774e-30	0
KMT2E	1.53499e-30	-0.381618	0.54	0.837	5.19302e-26	0
C15ORF63	3.82163e-26	-0.381944	0	0.327	1.2929e-21	0
PTPLAD1	4.96752e-41	-0.382646	0.521	0.842	1.68056e-36	0
HDAC2	2.48927e-44	-0.382813	0.725	0.944	8.42145e-40	0
PSMD14	3.62123e-26	-0.384245	0.487	0.77	1.2251e-21	0
FRZB	1.59649e-28	-0.384991	0.513	0.811	5.40108e-24	0
ZFAND5	4.55928e-36	-0.385227	0.604	0.859	1.54245e-31	0
PEBP1	1.00505e-35	-0.385397	0.615	0.866	3.40019e-31	0
PBX3	9.09657e-23	-0.385598	0.604	0.869	3.07746e-18	0
ID2	5.73237e-25	-0.385659	0.762	0.945	1.93932e-20	0
PSMD7	5.18149e-37	-0.385709	0.494	0.817	1.75295e-32	0
RPL34	6.01913e-43	-0.386576	0.785	0.976	2.03633e-38	0
RPS27L	3.02289e-43	-0.387876	0.604	0.912	1.02267e-38	0
IP6K2	9.29433e-41	-0.38884	0.611	0.898	3.14436e-36	0
SLC2A1	8.08499e-24	-0.389146	0.355	0.65	2.73523e-19	0
HAND1	9.35602e-15	-0.389218	0.585	0.784	3.16524e-10	0
GPRC5C	4.64177e-21	-0.389313	0.558	0.782	1.57036e-16	0
TPM3	2.17506e-35	-0.38951	0.668	0.897	7.35845e-31	0
ENSMMUG00000029672	3.30263e-25	-0.389541	0	0.317	1.11731e-20	0
SNX2	8.14114e-29	-0.389583	0.396	0.705	2.75423e-24	0
PPP1CA	2.97118e-39	-0.389666	0.623	0.904	1.00518e-34	0
CNIH	4.44681e-20	-0.390021	0	0.26	1.5044e-15	0
TBCB	3.02093e-28	-0.390068	0.528	0.794	1.02201e-23	0
CLIC1	1.34036e-35	-0.391399	0.728	0.923	4.53457e-31	0
IK	2.66822e-38	-0.391427	0.426	0.777	9.02685e-34	0
HADHA	2.07218e-28	-0.391558	0.57	0.811	7.01041e-24	0
KDR	1.26401e-18	-0.392095	0.385	0.653	4.27627e-14	0
CCNG1	9.56214e-29	-0.39214	0.543	0.784	3.23497e-24	0
DDB1	5.56079e-24	-0.3923	0.577	0.785	1.88127e-19	0
TAX1BP1	4.07866e-35	-0.39254	0.562	0.821	1.37985e-30	0
UBA1	1.03871e-36	-0.393071	0.758	0.974	3.51406e-32	0
ENSMMUG00000019248	1.28469e-26	-0.393116	0	0.332	4.34623e-22	0
PPP1R12A	1.86385e-29	-0.39344	0.543	0.813	6.30559e-25	0
ARGLU1	8.19599e-34	-0.393782	0.506	0.827	2.77278e-29	0
UROD	4.65485e-27	-0.394628	0.46	0.755	1.57478e-22	0
SFRP1	9.26044e-26	-0.394677	0.608	0.866	3.1329e-21	0
OSTC	2.05792e-29	-0.394794	0.608	0.812	6.96215e-25	0
CCAR1	1.37839e-33	-0.394813	0.57	0.856	4.66325e-29	0
C10H22ORF28	2.1246e-24	-0.394908	0	0.308	7.18774e-20	0
CIRBP	7.35579e-33	-0.395005	0.596	0.845	2.48854e-28	0
KRTCAP2	1.09783e-34	-0.395684	0.17	0.591	3.71405e-30	0
LRRC41	7.24916e-24	-0.395728	0.498	0.743	2.45246e-19	0
CTSL	3.73406e-23	-0.395956	0.415	0.679	1.26327e-18	0
DRG1	9.74903e-33	-0.396187	0.43	0.762	3.29819e-28	0
BEX1	2.51419e-27	-0.396237	0.494	0.79	8.50577e-23	0
BAZ2B	1.17241e-24	-0.396321	0.615	0.892	3.96637e-20	0
CADM1	3.79303e-35	-0.396823	0.645	0.897	1.28322e-30	0
ENSMMUG00000031483	2.21797e-26	-0.397027	0	0.33	7.5036e-22	0
ARL4D	7.98053e-21	-0.397822	0.328	0.597	2.69989e-16	0
ILF3	3.05642e-27	-0.398103	0.634	0.903	1.03402e-22	0
COX7B	4.36736e-32	-0.399059	0.687	0.899	1.47752e-27	0
PRCP	3.06559e-27	-0.399413	0.491	0.769	1.03712e-22	0
CDH2	2.51331e-34	-0.399731	0.566	0.853	8.50277e-30	0
RARS	4.28953e-29	-0.39978	0.517	0.796	1.45119e-24	0
LSM4	3.6171e-36	-0.400394	0.596	0.857	1.2237e-31	0
PARK7	3.18776e-39	-0.400496	0.63	0.886	1.07845e-34	0
RCN2	1.0591e-34	-0.400589	0.536	0.811	3.58303e-30	0
UQCRC1	1.68447e-36	-0.400613	0.702	0.923	5.69873e-32	0
BANF1	1.27886e-48	-0.401001	0.623	0.925	4.32652e-44	0
CSDE1	1.86972e-43	-0.401038	0.687	0.927	6.32546e-39	0
MRFAP1	3.74399e-39	-0.401674	0.694	0.923	1.26663e-34	0
C11ORF59	6.28777e-23	-0.401707	0.004	0.299	2.12722e-18	0
CUEDC2	1.61613e-30	-0.402766	0.453	0.754	5.46754e-26	0
SMS	1.38172e-34	-0.402794	0.483	0.802	4.67448e-30	0
PPIA	2.8877e-28	-0.404207	0.819	0.955	9.76936e-24	0
HNRNPF	3.12757e-29	-0.404551	0.525	0.797	1.05809e-24	0
HNRPH1	7.91498e-24	-0.404596	0	0.302	2.67772e-19	0
TARDBP	5.65439e-29	-0.406085	0.54	0.801	1.91294e-24	0
RBBP4	1.89962e-37	-0.406404	0.645	0.884	6.42661e-33	0
JUNB	7.34918e-18	-0.406626	0.283	0.546	2.4863e-13	0
U2AF1	1.63015e-36	-0.407305	0.532	0.823	5.51495e-32	0
CCT6A	7.61895e-36	-0.407319	0.615	0.876	2.57757e-31	0
COPB2	2.87361e-30	-0.407921	0.581	0.843	9.7217e-26	0
YBX1	6.13665e-38	-0.408271	0.491	0.843	2.07609e-33	0
ENSMMUG00000006926	5.01271e-26	-0.408527	0	0.326	1.69585e-21	0
TUSC3	1.64834e-32	-0.409072	0.438	0.764	5.57649e-28	0
CLU	3.4897e-21	-0.409229	0.634	0.846	1.1806e-16	0
TMEM230	2.57837e-37	-0.409293	0.491	0.812	8.7229e-33	0
ENSMMUG00000019576	2.91212e-26	-0.409453	0	0.328	9.852e-22	0
DDAH2	1.18123e-35	-0.411249	0.525	0.821	3.99623e-31	0
SMARCA1	4.69627e-33	-0.411586	0.623	0.887	1.58879e-28	0
ENSMMUG00000030445	2.87997e-26	-0.411691	0.004	0.333	9.74321e-22	0
ZRANB2	2.19242e-32	-0.411897	0.581	0.838	7.41716e-28	0
SC5DL	1.35517e-21	-0.4119	0	0.277	4.58467e-17	0
HINT1	3.06758e-51	-0.412106	0.679	0.958	1.03779e-46	0
ADAMTS9	3.35113e-25	-0.413273	0.475	0.774	1.13372e-20	0
RHOA	3.11719e-26	-0.413359	0.713	0.864	1.05458e-21	0
C19ORF56	3.60056e-24	-0.414058	0	0.306	1.2181e-19	0
MYL12B	3.77167e-43	-0.414495	0.57	0.869	1.27599e-38	0
APLNR	6.1027e-11	-0.415289	0.517	0.683	2.0646e-06	0
BCAT1	1.54763e-20	-0.415455	0.528	0.751	5.2358e-16	0
ALDOA	1.85644e-21	-0.415497	0.894	0.975	6.28052e-17	0
TIMM17B	1.39465e-51	-0.417718	0.574	0.9	4.71823e-47	0
HAPLN1	1.36601e-30	-0.417764	0.619	0.873	4.62135e-26	0
SRSF2	5.32146e-36	-0.41879	0.483	0.817	1.8003e-31	0
CDC123	2.00064e-38	-0.418962	0.392	0.765	6.76836e-34	0
EIF4EBP1	1.56078e-27	-0.419513	0.642	0.836	5.28026e-23	0
ANK3	4.037e-26	-0.419923	0.577	0.848	1.36576e-21	0
CNPY2	1.38509e-40	-0.420405	0.366	0.766	4.68589e-36	0
H2AFY2	7.47366e-32	-0.420914	0.494	0.802	2.52841e-27	0
SERP1	4.96785e-36	-0.421703	0.536	0.81	1.68067e-31	0
NDUFB9	7.01365e-40	-0.422551	0.464	0.803	2.37279e-35	0
RPL15	8.97442e-49	-0.423018	0.819	0.984	3.03613e-44	0
SNRPC	5.54501e-45	-0.423393	0.46	0.838	1.87593e-40	0
FAU	1.6154e-45	-0.423885	0.687	0.93	5.46506e-41	0
WDR1	1.98067e-29	-0.423948	0.611	0.848	6.70081e-25	0
GPI	1.48325e-28	-0.424745	0.6	0.82	5.01799e-24	0
SNRPE	7.41086e-41	-0.42564	0.566	0.856	2.50717e-36	0
PSMA5	1.5423e-38	-0.425668	0.472	0.807	5.21774e-34	0
CORO1C	1.3075e-31	-0.425855	0.54	0.818	4.4234e-27	0
SRSF11	1.16137e-42	-0.426567	0.713	0.942	3.92905e-38	0
CDK4	8.3152e-41	-0.426689	0.377	0.762	2.81311e-36	0
MMU.4022	9.59562e-25	-0.42857	0	0.312	3.24629e-20	0
SSR2	1.46348e-39	-0.428807	0.653	0.903	4.95111e-35	0
CTSC	9.69455e-22	-0.428814	0.555	0.808	3.27976e-17	0
ENSMMUG00000015316	6.92238e-27	-0.428867	0.004	0.34	2.34191e-22	0
VDAC2	1.19344e-48	-0.429055	0.555	0.894	4.03754e-44	0
FLNA	2.09752e-27	-0.429399	0.691	0.918	7.09611e-23	0
EIF2S2	3.82251e-41	-0.429837	0.438	0.803	1.29319e-36	0
SMARCA5	5.69154e-41	-0.430462	0.513	0.82	1.92551e-36	0
ENSMMUG00000019972	1.12787e-25	-0.430574	0	0.322	3.81571e-21	0
GTF2I	1.09107e-39	-0.430923	0.657	0.918	3.69121e-35	0
OAZ2	4.40726e-20	-0.431009	0.608	0.762	1.49102e-15	0
FKBP3	1.25999e-49	-0.432325	0.491	0.854	4.26267e-45	0
SDCBP	2.34821e-43	-0.432541	0.683	0.93	7.94425e-39	0
QKI	1.84633e-21	-0.432886	0.423	0.673	6.24632e-17	0
ENSMMUG00000019811	1.35491e-27	-0.433025	0.004	0.347	4.58381e-23	0
TAGLN	6.67633e-24	-0.433256	0.423	0.72	2.25867e-19	0
TIA1	8.10149e-33	-0.43405	0.536	0.831	2.74081e-28	0
RAB11A	2.57116e-36	-0.434088	0.615	0.905	8.6985e-32	0
ENSMMUG00000001927	8.61149e-26	-0.434465	0	0.323	2.91335e-21	0
TFG	2.91816e-35	-0.435214	0.592	0.866	9.87242e-31	0
SRSF3	8.09129e-40	-0.435256	0.74	0.942	2.73736e-35	0
CBWD1	2.44288e-34	-0.43534	0.26	0.668	8.26452e-30	0
SEC13	5.13633e-34	-0.436093	0.555	0.847	1.73767e-29	0
RPL14	6.68007e-47	-0.436095	0.713	0.949	2.25993e-42	0
MYL6	2.32894e-26	-0.436281	0.906	0.993	7.87905e-22	0
PA2G4	2.74712e-30	-0.436288	0.355	0.709	9.29378e-26	0
ENSMMUG00000030346	8.60978e-29	-0.437715	0	0.354	2.91278e-24	0
COPZ1	3.405e-46	-0.437794	0.54	0.879	1.15195e-41	0
ENSMMUG00000018347	2.4667e-27	-0.437993	0	0.34	8.34508e-23	0
TP53BP1	2.0387e-27	-0.438007	0.453	0.769	6.89712e-23	0
CTNNB1	1.63606e-51	-0.438119	0.694	0.943	5.53495e-47	0
STOML2	2.81608e-37	-0.438975	0.483	0.826	9.52709e-33	0
PPP2CA	3.68742e-48	-0.439121	0.581	0.903	1.24749e-43	0
RAB34	5.06155e-35	-0.439303	0.536	0.847	1.71237e-30	0
UBE2D3	9.60049e-45	-0.439381	0.623	0.924	3.24794e-40	0
VDAC1	4.77255e-43	-0.439968	0.547	0.85	1.6146e-38	0
NAV2	2.78406e-09	-0.439973	0.521	0.735	9.41875e-05	0
MEIS2	5.07708e-30	-0.441228	0.608	0.863	1.71763e-25	0
PWP1	1.04259e-17	-0.442147	0.366	0.629	3.5272e-13	0
COPS6	1.44583e-38	-0.442879	0.638	0.896	4.89139e-34	0
ENSMMUG00000022140	3.9257e-25	-0.444202	0.004	0.322	1.3281e-20	0
FNDC3A	3.54495e-23	-0.444373	0.4	0.69	1.19929e-18	0
ENSMMUG00000004235	3.90114e-26	-0.444902	0.004	0.332	1.3198e-21	0
ATP5C1	3.70472e-49	-0.445067	0.592	0.914	1.25334e-44	0
ENSMMUG00000029677	1.25127e-24	-0.445854	0	0.311	4.23317e-20	0
GSTO1	5.84519e-42	-0.445977	0.566	0.846	1.97749e-37	0
KDELR1	9.19343e-35	-0.446237	0.619	0.866	3.11023e-30	0
RALY	1.33562e-37	-0.447233	0.528	0.848	4.51854e-33	0
PTPMT1	1.4429e-39	-0.447851	0.121	0.58	4.88148e-35	0
PNISR	4.42349e-26	-0.449313	0.687	0.92	1.49651e-21	0
SRP14	3.9962e-38	-0.44979	0.853	0.985	1.35196e-33	0
MORF4L2	0.000638368	-0.450335	0.762	0.602	1	0
PSAP	7.05581e-40	-0.450814	0.755	0.947	2.38705e-35	0
EIF5A	7.84507e-48	-0.452376	0.562	0.872	2.65406e-43	0
ID3	1.25934e-39	-0.453777	0.732	0.948	4.26048e-35	0
SLC25A39	7.08003e-28	-0.45409	0.558	0.796	2.39525e-23	0
USP11	5.69766e-34	-0.454115	0.713	0.934	1.92758e-29	0
CUTA	2.21941e-40	-0.455516	0.581	0.851	7.50847e-36	0
USP9X	5.40025e-28	-0.456478	0.672	0.879	1.82696e-23	0
BAT2L2	3.203e-25	-0.456832	0.004	0.323	1.08361e-20	0
MAP1B	3.37972e-44	-0.457375	0.679	0.945	1.14339e-39	0
CTSB	5.15367e-35	-0.457783	0.717	0.912	1.74354e-30	0
RBBP7	4.85212e-40	-0.457842	0.638	0.882	1.64152e-35	0
GNG5	1.45008e-53	-0.457966	0.672	0.935	4.90577e-49	0
PSMD11	8.47799e-32	-0.459015	0.57	0.833	2.86819e-27	0
HNRNPH3	7.56719e-39	-0.459566	0.521	0.842	2.56006e-34	0
CCT4	3.43029e-45	-0.459758	0.604	0.898	1.1605e-40	0
ENSMMUG00000028895	4.28432e-27	-0.460418	0	0.337	1.44943e-22	0
UBE2E3	6.62207e-44	-0.461051	0.411	0.802	2.24031e-39	0
S100A10	7.09469e-39	-0.462331	0.698	0.937	2.4002e-34	0
PSMB2	3.12344e-38	-0.465208	0.498	0.823	1.05669e-33	0
SLC41A3	8.11661e-05	-0.465734	0.215	0.335	1	0
SMARCE1	3.88701e-51	-0.465878	0.483	0.856	1.31501e-46	0
SMC3	5.64347e-44	-0.466346	0.381	0.779	1.90924e-39	0
NONO	2.09275e-47	-0.466517	0.709	0.934	7.07999e-43	0
MEST	0.00346234	-0.467163	0.728	0.6	1	0
PSME1	3.46516e-35	-0.468066	0.521	0.818	1.1723e-30	0
NOP56	1.07011e-26	-0.470729	0.442	0.738	3.6203e-22	0
BCAP31	4.87108e-37	-0.471433	0.555	0.848	1.64793e-32	0
TCEAL8	1.50577e-48	-0.471919	0.521	0.857	5.09416e-44	0
SSBP2	1.50202e-27	-0.472105	0.611	0.858	5.0815e-23	0
TRA2B	1.76448e-35	-0.472212	0.543	0.815	5.9694e-31	0
PSMC3	4.30916e-33	-0.472842	0.596	0.851	1.45783e-28	0
CAPZA1	5.78275e-48	-0.472854	0.536	0.872	1.95636e-43	0
BEX4	2.16372e-42	-0.473982	0.585	0.882	7.32008e-38	0
IPO5	2.59618e-38	-0.474904	0.498	0.817	8.78313e-34	0
ENSMMUG00000001340	4.65098e-28	-0.47508	0	0.347	1.57347e-23	0
IL6ST	9.0766e-31	-0.475805	0.562	0.84	3.07071e-26	0
PSMD10	4.1939e-47	-0.475862	0.509	0.871	1.41884e-42	0
STRAP	2.32542e-38	-0.47727	0.585	0.843	7.86714e-34	0
SAP18	1.26624e-44	-0.477759	0.634	0.914	4.28382e-40	0
SSR4	5.14329e-45	-0.478848	0.66	0.927	1.74003e-40	0
DNAJB1	1.58024e-06	-0.47956	0.577	0.637	0.053461	0
SERPINH1	9.41092e-41	-0.479635	0.789	0.968	3.18381e-36	0
SAT1	6.50376e-13	-0.479688	0.498	0.715	2.20029e-08	0
RPN1	1.70089e-48	-0.47989	0.596	0.92	5.75428e-44	0
AHNAK	1.20823e-19	-0.480465	0.63	0.836	4.08756e-15	0
C-FOS	3.68796e-21	-0.480532	0.004	0.279	1.24767e-16	0
DBN1	1.83728e-33	-0.482634	0.506	0.815	6.2157e-29	0
ENSMMUG00000018860	3.26997e-27	-0.482889	0.004	0.343	1.10626e-22	0
LIX1	2.18358e-24	-0.482912	0.728	0.927	7.38728e-20	0
FDFT1	7.2012e-41	-0.483299	0.736	0.958	2.43624e-36	0
ENSMMUG00000021980	4.88674e-29	-0.483304	0	0.357	1.65323e-24	0
PSMD6	6.98527e-40	-0.483444	0.509	0.831	2.36319e-35	0
EIF3L	6.46276e-44	-0.483858	0.706	0.935	2.18642e-39	0
ENSMMUG00000021611	3.30263e-25	-0.484458	0	0.317	1.11731e-20	0
PPP2R1A	5.38434e-38	-0.484707	0.732	0.944	1.82158e-33	0
RAN	1.21942e-45	-0.486739	0.77	0.976	4.1254e-41	0
MDH1	3.44605e-48	-0.487186	0.611	0.919	1.16583e-43	0
COL3A1	7.90661e-34	-0.488193	0.826	0.983	2.67489e-29	0
ENSMMUG00000029771	8.61149e-26	-0.489456	0	0.323	2.91335e-21	0
ST13	7.48973e-48	-0.490232	0.679	0.932	2.53385e-43	0
ENSMMUG00000011856	3.51567e-28	-0.490883	0	0.348	1.18939e-23	0
RGS4	2.60619e-15	-0.492314	0.562	0.766	8.817e-11	0
GNB2L1	9.53413e-44	-0.492799	0.887	0.994	3.22549e-39	0
IFITM1	8.87725e-49	-0.493121	0.479	0.863	3.00326e-44	0
ENSMMUG00000018391	2.31806e-27	-0.49328	0.004	0.345	7.84222e-23	0
CALM1	2.34295e-48	-0.494126	0.751	0.965	7.92643e-44	0
YARS	2.06666e-34	-0.494333	0.581	0.85	6.99173e-30	0
KDELR2	9.24393e-33	-0.494445	0.506	0.779	3.12731e-28	0
RPS17L	4.55333e-29	-0.494826	0.011	0.371	1.54044e-24	0
ATP6AP2	7.43128e-38	-0.494902	0.668	0.907	2.51408e-33	0
ENSMMUG00000009788	1.41734e-27	-0.497022	0	0.342	4.79499e-23	0
CCT2	1.05243e-42	-0.498109	0.74	0.95	3.56047e-38	0
AAMP	2.02513e-35	-0.498194	0.574	0.854	6.85121e-31	0
COPE	7.27588e-41	-0.498285	0.645	0.904	2.4615e-36	0
CTSV	6.81909e-23	-0.498373	0.698	0.907	2.30697e-18	0
RPS11	3.79112e-36	-0.498965	0.774	0.96	1.28257e-31	0
RPL3	7.11731e-31	-0.500152	0.906	0.993	2.40786e-26	0
RPL13A	1.33759e-40	-0.501269	0.864	0.99	4.5252e-36	0
H2AFZ	1.03521e-38	-0.502911	0.717	0.928	3.50221e-34	0
VAT1	1.25519e-27	-0.503527	0.63	0.845	4.24642e-23	0
ENSMMUG00000015059	8.12737e-28	-0.503584	0	0.345	2.74957e-23	0
ENSMMUG00000020115	5.64205e-27	-0.503862	0	0.336	1.90876e-22	0
EWSR1	2.49038e-43	-0.504423	0.694	0.937	8.42522e-39	0
SSB	1.03382e-52	-0.504525	0.555	0.883	3.49752e-48	0
HIF1A	5.40587e-36	-0.505337	0.585	0.877	1.82886e-31	0
ENSMMUG00000030562	5.73465e-28	-0.506752	0.004	0.351	1.94009e-23	0
MSL2	1.95115e-32	-0.507953	0.121	0.517	6.60094e-28	0
CALR	8.372e-45	-0.509567	0.743	0.964	2.83233e-40	0
WBP5	5.82502e-45	-0.511859	0.672	0.925	1.97066e-40	0
RPL37A	1.07347e-32	-0.512501	0.86	0.99	3.63166e-28	0
EEF2	2.58651e-39	-0.512912	0.785	0.958	8.75042e-35	0
PTMA	6.37977e-42	-0.512949	0.857	0.989	2.15834e-37	0
DSTN	2.76227e-48	-0.513483	0.706	0.935	9.34505e-44	0
SLC25A5	1.61209e-47	-0.513827	0.592	0.898	5.45387e-43	0
ENSMMUG00000014648	1.32437e-27	-0.513866	0.004	0.347	4.48049e-23	0
YWHAB	4.17182e-46	-0.514195	0.668	0.924	1.41137e-41	0
PRKDC	2.82429e-40	-0.515468	0.592	0.9	9.55487e-36	0
LAPTM4B	7.7674e-39	-0.515516	0.743	0.938	2.62779e-34	0
PSMD4	3.61116e-45	-0.516418	0.615	0.909	1.22169e-40	0
EIF2S3	4.18962e-53	-0.518328	0.562	0.892	1.41739e-48	0
GUCY1A3	3.93259e-39	-0.519472	0.562	0.874	1.33044e-34	0
GSTP1	3.24124e-37	-0.519698	0.789	0.969	1.09654e-32	0
SERINC3	5.13873e-42	-0.519834	0.57	0.887	1.73848e-37	0
NRP1	1.46005e-33	-0.520362	0.592	0.858	4.93951e-29	0
TUFM	1.97371e-39	-0.520614	0.577	0.853	6.67726e-35	0
PSMB4	3.17746e-50	-0.521498	0.562	0.878	1.07497e-45	0
SNRPB	4.27859e-43	-0.521722	0.645	0.904	1.44749e-38	0
COL1A1	2.10232e-25	-0.522967	0.875	0.995	7.11236e-21	0
ENSMMUG00000022579	1.5138e-28	-0.523172	0	0.352	5.12134e-24	0
RPL11	1.02281e-43	-0.523188	0.826	0.995	3.46027e-39	0
CSNK2B	2.94817e-42	-0.524223	0.438	0.813	9.97397e-38	0
CSRP2	1.60841e-29	-0.525338	0.762	0.942	5.44143e-25	0
HNRNPA2B1	5.69452e-47	-0.525359	0.815	0.981	1.92651e-42	0
BZW1	7.6322e-54	-0.527598	0.558	0.905	2.58205e-49	0
GABARAP	6.1126e-57	-0.528041	0.328	0.792	2.06796e-52	0
DLK1	1.4638e-18	-0.52923	0.683	0.884	4.95219e-14	0
NDUFS2	2.1686e-36	-0.529346	0.634	0.879	7.3366e-32	0
HN1	2.11498e-37	-0.529584	0.509	0.821	7.15518e-33	0
BAMBI	1.73217e-29	-0.529778	0.596	0.827	5.86009e-25	0
SUB1	2.72099e-50	-0.530165	0.615	0.905	9.20539e-46	0
ENSMMUG00000002676	3.51568e-28	-0.533662	0	0.348	1.18939e-23	0
LAPTM4A	1.10723e-47	-0.533669	0.691	0.94	3.74588e-43	0
PRDX2	1.01111e-52	-0.534425	0.679	0.945	3.4207e-48	0
PDHB	3.5303e-44	-0.534483	0.558	0.859	1.19434e-39	0
ENSMMUG00000015583	8.61149e-26	-0.534872	0	0.323	2.91335e-21	0
RPN2	4.46548e-40	-0.535344	0.774	0.968	1.51072e-35	0
PSMB6	5.6891e-49	-0.53597	0.66	0.922	1.92468e-44	0
RPL21	2.05454e-50	-0.536488	0.679	0.943	6.95071e-46	0
APEX1	1.27544e-42	-0.537575	0.6	0.886	4.31494e-38	0
RBM4	1.00594e-36	-0.538095	0.155	0.592	3.40321e-32	0
PAIP2	2.61803e-45	-0.539407	0.521	0.852	8.85707e-41	0
PCOLCE	2.98235e-38	-0.540296	0.521	0.866	1.00896e-33	0
ENSMMUG00000006608	5.01271e-26	-0.54145	0	0.326	1.69585e-21	0
ENSMMUG00000015504	2.4667e-27	-0.541623	0	0.34	8.34508e-23	0
HSPA8	2.16496e-36	-0.541653	0.857	0.993	7.32428e-32	0
ENSMMUG00000014081	4.38156e-28	-0.541781	0.004	0.352	1.48233e-23	0
FTH1	7.73812e-45	-0.544885	0.766	0.958	2.61788e-40	0
RPS7	3.47597e-53	-0.548111	0.717	0.961	1.17596e-48	0
PRDX4	7.67179e-47	-0.548657	0.619	0.905	2.59544e-42	0
TPM2	5.72013e-36	-0.54882	0.774	0.961	1.93518e-31	0
DDX39B	2.51868e-27	-0.549978	0.392	0.726	8.52093e-23	0
SLC9A3R1	1.29172e-36	-0.550135	0.54	0.822	4.37002e-32	0
PLS3	3.63645e-49	-0.550195	0.611	0.914	1.23025e-44	0
SF3B1	3.55582e-47	-0.552585	0.675	0.95	1.20297e-42	0
ENSMMUG00000017420	4.81724e-28	-0.552898	0.004	0.352	1.62972e-23	0
SLC25A3	1.04368e-45	-0.553203	0.808	0.986	3.53088e-41	0
FXYD6	1.44139e-41	-0.557262	0.532	0.853	4.87636e-37	0
ANXA6	5.45758e-35	-0.557365	0.626	0.864	1.84635e-30	0
UBE2V1	1.52924e-37	-0.559324	0.098	0.537	5.17356e-33	0
ENSMMUG00000002017	8.12737e-28	-0.559937	0	0.345	2.74957e-23	0
CD63	2.10911e-44	-0.564526	0.823	0.984	7.13531e-40	0
RPL27A	7.09974e-52	-0.565081	0.709	0.964	2.40191e-47	0
RPL23	1.52812e-42	-0.565314	0.789	0.97	5.16977e-38	0
ENSMMUG00000000478	3.82163e-26	-0.566724	0	0.327	1.2929e-21	0
ILF2	5.58724e-46	-0.5669	0.66	0.937	1.89022e-41	0
TMSB10	5.59268e-44	-0.568511	0.819	0.989	1.89206e-39	0
ATP1B3	4.60146e-43	-0.568609	0.664	0.92	1.55672e-38	0
PSMC5	2.6178e-44	-0.574168	0.54	0.878	8.85627e-40	0
REN	3.85737e-11	-0.575034	0.509	0.715	1.30499e-06	0
ENSMMUG00000016085	1.17527e-29	-0.577118	0	0.363	3.97607e-25	0
PLD3	6.37402e-42	-0.577493	0.808	0.976	2.15639e-37	0
DYNLT1	4.2736e-49	-0.577622	0.649	0.913	1.4458e-44	0
GAPDH	5.06509e-37	-0.579172	0.932	0.999	1.71357e-32	0
TGFBI	9.57171e-24	-0.580896	0.551	0.836	3.23821e-19	0
PKIG	1.01606e-40	-0.58093	0.691	0.925	3.43744e-36	0
PHGDH	1.11657e-27	-0.581299	0.532	0.818	3.77747e-23	0
TMEM66	4.27276e-49	-0.581591	0.611	0.918	1.44552e-44	0
HSPB1	2.8408e-35	-0.581897	0.792	0.956	9.61072e-31	0
MORF4L1	3.3609e-58	-0.58278	0.694	0.96	1.13703e-53	0
EIF3C	2.70115e-37	-0.584689	0.125	0.562	9.13825e-33	0
RPL10A	5.83169e-46	-0.585579	0.758	0.959	1.97292e-41	0
SH3BGRL3	8.41744e-45	-0.586617	0.721	0.959	2.8477e-40	0
HIST1H4K	2.47537e-26	-0.586952	0.015	0.35	8.37441e-22	0
RGS5	3.96518e-32	-0.58776	0.691	0.934	1.34146e-27	0
OSBPL9	4.69401e-32	-0.587802	0.491	0.752	1.58803e-27	0
RPS19	8.68249e-41	-0.588349	0.868	0.991	2.93737e-36	0
PLAT	1.39963e-22	-0.592092	0.8	0.973	4.73507e-18	0
PSMC4	8.90769e-42	-0.592922	0.558	0.863	3.01356e-37	0
HM13	3.05081e-44	-0.593442	0.615	0.917	1.03212e-39	0
EIF3H	6.25774e-49	-0.594957	0.611	0.9	2.11706e-44	0
MLF2	9.82764e-51	-0.595938	0.664	0.937	3.32479e-46	0
ENSMMUG00000013046	4.65098e-28	-0.596906	0	0.347	1.57347e-23	0
CCT8	1.09127e-48	-0.597049	0.687	0.948	3.69187e-44	0
SERBP1	8.44709e-45	-0.598136	0.634	0.907	2.85774e-40	0
HNRNPM	1.61629e-37	-0.599229	0.683	0.92	5.46806e-33	0
ENSMMUG00000000218	2.08147e-29	-0.599466	0	0.361	7.04181e-25	0
SLC16A1	4.18293e-38	-0.600622	0.758	0.954	1.41513e-33	0
ENSMMUG00000000267	1.14194e-28	-0.601316	0	0.353	3.86329e-24	0
PSMA2	1.91404e-55	-0.602066	0.6	0.922	6.47539e-51	0
SNRPN	9.57081e-33	-0.602622	0.238	0.637	3.2379e-28	0
CNBP	8.13067e-50	-0.603292	0.698	0.949	2.75069e-45	0
MAPRE1	4.56223e-17	-0.605929	0.494	0.688	1.54345e-12	0
NACA	2.09166e-49	-0.606168	0.777	0.971	7.07631e-45	0
ILK	2.91626e-33	-0.608899	0.053	0.468	9.86601e-29	0
BTF3	8.69593e-56	-0.609368	0.709	0.953	2.94192e-51	0
VIM	9.13084e-35	-0.611521	0.845	0.99	3.08906e-30	0
ENSMMUG00000002679	4.65098e-28	-0.61285	0	0.347	1.57347e-23	0
DAD1	1.15652e-55	-0.614464	0.619	0.933	3.91261e-51	0
EIF3E	4.29393e-57	-0.61453	0.589	0.92	1.45268e-52	0
EIF4G2	3.30137e-55	-0.618647	0.796	0.99	1.11689e-50	0
CCT3	5.18228e-48	-0.618997	0.709	0.945	1.75322e-43	0
TMEM88	3.2536e-33	-0.621918	0.653	0.891	1.10073e-28	0
ENSMMUG00000022965	4.88674e-29	-0.622703	0	0.357	1.65323e-24	0
PDIA6	3.68514e-50	-0.622754	0.668	0.948	1.24672e-45	0
HNRNPH1	6.73891e-51	-0.624292	0.626	0.934	2.27984e-46	0
PISD	1.81044e-11	-0.625366	0.321	0.536	6.1249e-07	0
CFL1	1.32505e-46	-0.62634	0.906	0.994	4.48278e-42	0
ENSMMUG00000031840	8.82436e-30	-0.62781	0	0.364	2.98537e-25	0
PRDX6	6.00871e-51	-0.628298	0.774	0.974	2.03281e-46	0
YWHAZ	5.10165e-55	-0.630028	0.8	0.99	1.72594e-50	0
RPS23	7.41133e-54	-0.630721	0.653	0.94	2.50733e-49	0
PRDX1	2.94798e-22	-0.634048	0.898	0.998	9.9733e-18	0
ENSMMUG00000012016	4.88674e-29	-0.635222	0	0.357	1.65323e-24	0
TPM1	8.89504e-34	-0.638766	0.943	0.999	3.00928e-29	0
GUK1	6.37284e-27	-0.640182	0.562	0.79	2.156e-22	0
ENSMMUG00000002075	4.69574e-29	-0.640716	0.004	0.362	1.58861e-24	0
ATP5A1	2.12383e-45	-0.643598	0.86	0.993	7.18515e-41	0
ENSMMUG00000016741	1.07355e-27	-0.643929	0	0.343	3.63192e-23	0
NME4	1.30934e-49	-0.644474	0.608	0.903	4.42962e-45	0
RPS27	9.01415e-42	-0.645186	0.804	0.983	3.04958e-37	0
HNRNPA1	1.1659e-47	-0.648598	0.815	0.979	3.94434e-43	0
GPC3	2.33726e-28	-0.651653	0.755	0.945	7.9072e-24	0
C14H11ORF58	1.07355e-27	-0.652409	0	0.343	3.63192e-23	0
ENSMMUG00000015781	6.48811e-29	-0.654033	0	0.356	2.19499e-24	0
PSMD2	4.03825e-41	-0.657702	0.619	0.894	1.36618e-36	0
ENSMMUG00000019370	3.72347e-30	-0.657978	0	0.368	1.25969e-25	0
ENSMMUG00000031710	2.50004e-29	-0.658041	0.004	0.364	8.45789e-25	0
VCP	1.57457e-42	-0.658939	0.762	0.964	5.32692e-38	0
SQSTM1	1.3635e-12	-0.659689	0.453	0.657	4.61287e-08	0
C7H14ORF166	1.41734e-27	-0.6609	0	0.342	4.79499e-23	0
TNC	1.03448e-38	-0.660926	0.611	0.908	3.49975e-34	0
RPS15	5.4538e-49	-0.661511	0.743	0.966	1.84507e-44	0
ARF5	3.19009e-56	-0.663282	0.57	0.917	1.07924e-51	0
ACTA2	1.56687e-18	-0.663995	0.702	0.892	5.30087e-14	0
GABARAPL2	2.03269e-48	-0.664517	0.536	0.863	6.87679e-44	0
HNRNPK	1.34532e-49	-0.664744	0.762	0.969	4.55136e-45	0
HSPA5	4.44617e-40	-0.668631	0.849	0.991	1.50418e-35	0
RPS3	8.06692e-54	-0.670302	0.842	0.994	2.72912e-49	0
HMGA1	3.84423e-47	-0.670925	0.691	0.94	1.30054e-42	0
DALRD3	2.66665e-14	-0.671255	0.275	0.515	9.02153e-10	0
BMP5	6.9551e-31	-0.671834	0.698	0.94	2.35298e-26	0
ENSMMUG00000022990	3.70742e-21	-0.674323	0	0.272	1.25426e-16	0
PSMA4	2.16783e-51	-0.67449	0.638	0.927	7.33398e-47	0
ATP5G1	1.22725e-53	-0.675801	0.442	0.854	4.15192e-49	0
RPL17-C18ORF32	3.32151e-29	-0.677069	0.004	0.363	1.1237e-24	0
ENSMMUG00000003613	2.08147e-29	-0.683952	0	0.361	7.04181e-25	0
ENSMMUG00000030356	4.88674e-29	-0.691083	0	0.357	1.65323e-24	0
ENSMMUG00000010654	2.76787e-29	-0.69128	0	0.359	9.36397e-25	0
SRP9	8.85159e-63	-0.695905	0.581	0.904	2.99458e-58	0
RPS14	2.58587e-50	-0.704973	0.83	0.993	8.74826e-46	0
HSP90AB1	1.31756e-44	-0.707937	0.894	0.998	4.45745e-40	0
DSP	4.27304e-30	-0.709022	0.777	0.965	1.44561e-25	0
ENSMMUG00000014842	2.00573e-28	-0.716237	0	0.351	6.78557e-24	0
OAZ1	2.68252e-48	-0.716578	0.845	0.988	9.07525e-44	0
ENSMMUG00000005194	2.76787e-29	-0.717891	0	0.359	9.36397e-25	0
RPS9	2.31118e-51	-0.722444	0.766	0.975	7.81896e-47	0
EIF4A1	2.47151e-26	-0.72979	0.147	0.506	8.36137e-22	0
ENSMMUG00000023454	5.08215e-29	-0.731678	0.004	0.362	1.71934e-24	0
HSP90B1	5.21518e-50	-0.732494	0.83	0.978	1.76435e-45	0
MAGED2	7.54568e-42	-0.736875	0.774	0.969	2.55278e-37	0
ACTB	8.28727e-27	-0.744795	0.985	1	2.80367e-22	0
STX8	5.65946e-12	-0.744892	0.313	0.532	1.91465e-07	0
ENSMMUG00000023683	2.0892e-30	-0.745693	0	0.371	7.06797e-26	0
UBC	6.39943e-55	-0.754845	0.804	0.989	2.16499e-50	0
BCLAF1	3.20736e-42	-0.761142	0.558	0.85	1.08508e-37	0
CNN3	4.89368e-55	-0.762317	0.668	0.956	1.65558e-50	0
PSMB3	9.94441e-51	-0.766169	0.596	0.891	3.36429e-46	0
TUBB	2.92921e-49	-0.774288	0.792	0.986	9.9098e-45	0
ENSMMUG00000009873	2.78984e-30	-0.786086	0	0.369	9.43829e-26	0
RPL13	3.4325e-56	-0.787713	0.834	0.989	1.16125e-51	0
ENSMMUG00000001027	6.48811e-29	-0.793246	0	0.356	2.19499e-24	0
HSPA1B	2.357e-34	-0.793311	0.445	0.82	7.97397e-30	0
MAGED1	1.31867e-47	-0.795279	0.743	0.961	4.4612e-43	0
NME1-NME2	8.77391e-47	-0.812065	0.117	0.631	2.9683e-42	0
ENSMMUG00000002029	5.06765e-30	-0.81657	0.004	0.372	1.71444e-25	0
ENSMMUG00000000810	4.88125e-31	-0.820821	0	0.377	1.65138e-26	0
ENSMMUG00000022637	3.72347e-30	-0.823198	0	0.368	1.25969e-25	0
ANXA2	1.23465e-40	-0.826695	0.623	0.914	4.17696e-36	0
ENSMMUG00000005072	2.44456e-30	-0.830843	0.004	0.374	8.27019e-26	0
DDX5	3.17014e-55	-0.838907	0.815	0.991	1.07249e-50	0
ERGIC3	1.94528e-36	-0.8416	0.698	0.92	6.58106e-32	0
XRCC6	8.50679e-60	-0.843068	0.706	0.973	2.87793e-55	0
ICA1	1.36832e-32	-0.843781	0.132	0.522	4.62915e-28	0
ENSMMUG00000028844	2.38026e-30	-0.847055	0.004	0.374	8.05264e-26	0
LUM	7.74321e-37	-0.85582	0.574	0.902	2.6196e-32	0
HNRPDL	3.72347e-30	-0.859309	0	0.368	1.25969e-25	0
ENSMMUG00000022158	1.56369e-30	-0.863524	0	0.372	5.29013e-26	0
PDIA3	5.61168e-55	-0.86389	0.728	0.96	1.89849e-50	0
RPLP0	1.28758e-59	-0.865117	0.853	0.996	4.35603e-55	0
CRABP2	3.96415e-46	-0.866186	0.736	0.947	1.34111e-41	0
MDK	6.81151e-54	-0.872554	0.913	0.999	2.3044e-49	0
ENSMMUG00000020073	1.56369e-30	-0.87373	0	0.372	5.29013e-26	0
EEF1A1	1.80055e-50	-0.873983	0.928	0.998	6.09144e-46	0
ENSMMUG00000019335	3.64374e-31	-0.89653	0	0.378	1.23271e-26	0
ENSMMUG00000019245	1.16975e-30	-0.897081	0	0.373	3.95738e-26	0
ENSMMUG00000021766	6.62216e-30	-0.902521	0	0.366	2.24034e-25	0
PFN1	1.77196e-55	-0.925299	0.864	0.998	5.99473e-51	0
ENSMMUG00000008553	4.39287e-30	-0.9455	0.004	0.372	1.48615e-25	0
IGFBP3	9.21271e-37	-0.94894	0.536	0.878	3.11675e-32	0
ENSMMUG00000007433	2.02713e-31	-0.957127	0	0.381	6.85798e-27	0
TUBA1B	3.17906e-64	-1.01309	0.445	0.9	1.07551e-59	0
TMSB4X	3.81087e-55	-1.01375	0.789	0.994	1.28926e-50	0
ENSMMUG00000003702	2.78983e-30	-1.01571	0	0.369	9.43829e-26	0
ENSMMUG00000014809	7.57186e-31	-1.03288	0.004	0.379	2.56164e-26	0
ENSMMUG00000023807	2.29416e-31	-1.04346	0.004	0.384	7.76137e-27	0
PPIB	2.86479e-70	-1.04382	0.6	0.943	9.69188e-66	0
ENSMMUG00000006980	1.3439e-30	-1.04778	0.004	0.377	4.54656e-26	0
VPS35	3.52436e-32	-1.0491	0.517	0.828	1.19233e-27	0
PABPC3	2.89184e-37	-1.07062	0.026	0.464	9.7834e-33	0
ENSMMUG00000004089	2.02713e-31	-1.08243	0	0.381	6.85798e-27	0
RPL4	6.88414e-57	-1.08644	0.815	0.981	2.32897e-52	0
UBB	4.68581e-72	-1.10156	0.743	0.976	1.58526e-67	0
MMU.251	1.70547e-31	-1.10468	0.004	0.386	5.76977e-27	0
ENSMMUG00000022947	2.34087e-31	-1.11321	0.004	0.384	7.91941e-27	0
ENSMMUG00000014888	7.44624e-31	-1.11378	0.004	0.379	2.51914e-26	0
ENSMMUG00000018653	3.12606e-31	-1.12572	0.004	0.383	1.05758e-26	0
ENSMMUG00000005494	8.37783e-32	-1.12721	0	0.384	2.8343e-27	0
GNAS1	3.06374e-31	-1.15566	0.004	0.383	1.0365e-26	0
ENSMMUG00000031911	7.75127e-31	-1.17656	0.004	0.379	2.62233e-26	0
ENSMMUG00000006111	1.51077e-31	-1.26939	0	0.382	5.11109e-27	0
ENSMMUG00000009499	1.71121e-31	-1.35699	0.004	0.386	5.78921e-27	0
HSPCA	7.44591e-32	-1.39344	0.004	0.389	2.51903e-27	0
SERINC1	1.0754e-45	-1.43622	0.626	0.894	3.6382e-41	0
RPS4Y2	7.76324e-40	-1.4425	0.023	0.483	2.62638e-35	0
RGS16	3.51734e-45	-1.75027	0.075	0.577	1.18995e-40	0
EEF1G	5.32219e-32	-1.78019	0.004	0.391	1.80055e-27	0
ENSMMUG00000002163	6.96016e-32	-1.85483	0.004	0.389	2.35469e-27	0
ENSMMUG00000028701	1.11161e-31	-2.35458	0.004	0.389	3.76069e-27	0
ENSMMUG00000036465	1.43127e-31	-3.45629	0.004	0.391	4.84212e-27	0
ENSMMUG00000002163	3.42569e-162	2.7019	1	0.124	1.15894e-157	1
EEF1G	3.77901e-160	2.3937	1	0.125	1.27848e-155	1
MEST	2.27582e-160	2.31357	0.995	0.122	7.69932e-156	1
MORF4L2	8.83155e-160	2.06754	0.99	0.118	2.9878e-155	1
HSPCA	3.35474e-156	2.00249	0.995	0.125	1.13494e-151	1
KRT19	3.44408e-160	1.99001	0.995	0.119	1.16517e-155	1
RPS4Y2	3.15333e-134	1.95049	0.995	0.218	1.0668e-129	1
RGS16	1.1066e-87	1.93824	1	0.321	3.74374e-83	1
ENSMMUG00000022947	2.62979e-158	1.85749	0.995	0.121	8.89683e-154	1
KRT18	8.53601e-149	1.85687	0.976	0.121	2.88782e-144	1
ENSMMUG00000004089	4.7926e-161	1.82353	0.99	0.117	1.62139e-156	1
PABPC3	8.74857e-135	1.81378	0.986	0.204	2.95973e-130	1
RPLP1	6.26587e-152	1.71988	0.976	0.121	2.11981e-147	1
RPL10	1.04824e-156	1.68167	0.99	0.121	3.54631e-152	1
ENSMMUG00000022637	4.40497e-156	1.66958	0.961	0.113	1.49025e-151	1
ENSMMUG00000006980	1.3874e-149	1.66579	0.971	0.119	4.69371e-145	1
ENSMMUG00000007433	2.4585e-156	1.66459	0.986	0.118	8.31734e-152	1
GNAS1	1.17775e-148	1.66054	0.986	0.122	3.98446e-144	1
HNRNPC	1.41358e-157	1.63952	0.986	0.118	4.7823e-153	1
ENSMMUG00000019245	1.447e-155	1.63721	0.971	0.115	4.89533e-151	1
ENSMMUG00000021766	4.86366e-154	1.62863	0.957	0.111	1.64542e-149	1
LOC709201	4.27472e-156	1.62323	0.976	0.118	1.44618e-151	1
TUBA1B	8.24375e-84	1.60287	0.995	0.738	2.78894e-79	1
HSPA1B	9.16204e-47	1.58402	0.952	0.673	3.09961e-42	1
ENSMMUG00000023807	6.61358e-149	1.57051	0.99	0.122	2.23744e-144	1
MMU.251	7.6873e-150	1.51924	0.986	0.124	2.60069e-145	1
RPL5	4.4767e-154	1.50122	0.971	0.117	1.51451e-149	1
ATP5F1B	1.98165e-153	1.4996	0.952	0.103	6.70412e-149	1
NME1-NME2	5.68273e-101	1.49135	0.957	0.394	1.92252e-96	1
PSMC1	4.53242e-127	1.48989	0.787	0.065	1.53336e-122	1
ENSMMUG00000005194	3.52631e-143	1.48029	0.928	0.113	1.19299e-138	1
RPL9	1.05429e-151	1.46578	0.971	0.115	3.56678e-147	1
RPL18	3.28031e-147	1.45149	0.957	0.117	1.10976e-142	1
ENSMMUG00000028701	1.2998e-118	1.44237	1	0.124	4.39735e-114	1
ENSMMUG00000003613	1.77568e-149	1.43877	0.942	0.11	6.00732e-145	1
ENSMMUG00000036465	1.17349e-111	1.43396	1	0.125	3.97004e-107	1
HNRPDL	6.84442e-147	1.43393	0.961	0.113	2.31554e-142	1
EIF4A2	1.60103e-146	1.43032	0.961	0.114	5.41645e-142	1
ENSMMUG00000010654	3.22574e-151	1.41538	0.952	0.107	1.0913e-146	1
RPL30	3.84466e-143	1.41532	0.957	0.117	1.30069e-138	1
RPL18A	1.30641e-146	1.36562	0.971	0.117	4.41973e-142	1
ICA1	8.20443e-89	1.36438	0.99	0.29	2.77564e-84	1
ENSMMUG00000028703	6.90198e-45	1.35705	0.444	0.063	2.33501e-40	1
ENSMMUG00000023683	1.22608e-148	1.34488	0.961	0.115	4.14795e-144	1
NPM1	5.86331e-145	1.32943	0.928	0.109	1.98362e-140	1
PPIB	1.51999e-72	1.31366	0.99	0.826	5.14228e-68	1
ENSMMUG00000000810	1.82778e-149	1.31097	0.976	0.117	6.18355e-145	1
ENSMMUG00000002029	4.33231e-148	1.29852	0.961	0.117	1.46566e-143	1
SERINC1	5.50437e-15	1.29714	0.889	0.813	1.86218e-10	1
ENSMMUG00000014842	2.4788e-139	1.28834	0.908	0.109	8.38603e-135	1
PARP6	2.16008e-144	1.2606	0.942	0.113	7.30777e-140	1
EIF4A1	1.52319e-106	1.25694	0.952	0.289	5.15309e-102	1
UBB	3.25715e-76	1.24995	0.99	0.901	1.10193e-71	1
ENSMMUG00000030356	2.34421e-144	1.24332	0.937	0.108	7.93071e-140	1
RPL31	1.81056e-140	1.22425	0.957	0.115	6.12529e-136	1
C14H11ORF58	9.12517e-150	1.22409	0.928	0.097	3.08714e-145	1
ATP5G1	9.49344e-84	1.22238	0.971	0.7	3.21173e-79	1
RPL17-C18ORF32	4.59165e-142	1.21739	0.942	0.114	1.5534e-137	1
EIF3C	1.39006e-82	1.19684	0.879	0.352	4.7027e-78	1
DDX39B	1.65824e-77	1.19552	0.957	0.568	5.61001e-73	1
SNRPN	2.2916e-79	1.18363	0.937	0.442	7.75272e-75	1
ENSMMUG00000002075	1.07657e-149	1.18277	0.952	0.11	3.64214e-145	1
ENSMMUG00000017420	2.78616e-150	1.17689	0.937	0.104	9.42584e-146	1
ENSMMUG00000012016	3.60985e-139	1.1734	0.918	0.113	1.22125e-134	1
ENSMMUG00000031840	1.45086e-148	1.16782	0.961	0.109	4.90842e-144	1
ENSMMUG00000000267	4.06152e-133	1.1641	0.899	0.114	1.37405e-128	1
PCBP2	1.95255e-137	1.1571	0.889	0.09	6.60567e-133	1
ENSMMUG00000002017	1.49535e-149	1.15491	0.932	0.097	5.05892e-145	1
ENSMMUG00000013046	7.17057e-140	1.15374	0.913	0.104	2.42587e-135	1
ENSMMUG00000015504	2.36583e-149	1.14421	0.928	0.094	8.00384e-145	1
RBM4	1.11284e-77	1.13968	0.889	0.386	3.76485e-73	1
UBE2V1	3.94494e-101	1.13324	0.928	0.309	1.33461e-96	1
RPSA	8.52811e-137	1.12568	0.918	0.113	2.88515e-132	1
ENSMMUG00000031710	1.97963e-135	1.12144	0.942	0.115	6.69728e-131	1
KXD1	2.58206e-146	1.11922	0.952	0.11	8.73538e-142	1
OTU	3.40547e-135	1.11914	0.884	0.093	1.1521e-130	1
HSBP1	1.99515e-137	1.10576	0.889	0.1	6.74978e-133	1
C-FOS	1.53734e-108	1.10157	0.763	0.078	5.20098e-104	1
RPS16	3.29824e-137	1.10078	0.937	0.118	1.11583e-132	1
LOC717246	6.49056e-136	1.09263	0.923	0.115	2.19582e-131	1
RPL4	7.66896e-41	1.08468	0.986	0.929	2.59449e-36	1
ARF5	1.01005e-55	1.0768	0.971	0.797	3.41711e-51	1
TECR	7.11212e-132	1.07236	0.86	0.089	2.4061e-127	1
ENSMMUG00000011856	2.22189e-150	1.06288	0.932	0.101	7.51687e-146	1
MMU.4022	5.56823e-147	1.06171	0.889	0.078	1.88379e-142	1
ENSMMUG00000022579	1.36517e-146	1.05981	0.932	0.104	4.6185e-142	1
ENSMMUG00000014081	3.78099e-143	1.05801	0.928	0.107	1.27915e-138	1
PFN1	2.20037e-55	1.05221	1	0.956	7.44406e-51	1
TUBA1C	4.24258e-144	1.04835	0.918	0.099	1.43531e-139	1
LDHB	6.99785e-142	1.04481	0.918	0.103	2.36744e-137	1
ILK	1.08524e-106	1.04168	0.928	0.23	3.67146e-102	1
VIM	1.86867e-51	1.03906	0.995	0.944	6.3219e-47	1
ENSMMUG00000019972	1.95901e-142	1.02213	0.884	0.088	6.62754e-138	1
RPS24	1.71769e-135	1.02001	0.908	0.11	5.81111e-131	1
HIST1H4K	1.28063e-117	1.01235	0.884	0.118	4.3325e-113	1
VPS35	2.82939e-05	1.0116	0.792	0.741	0.957212	1
RPS17L	1.59963e-136	1.00648	0.932	0.125	5.41172e-132	1
RPS3A	9.15864e-142	1.00105	0.923	0.103	3.09846e-137	1
ENSMMUG00000019811	7.67268e-139	0.986137	0.903	0.108	2.59575e-134	1
MATR3	5.86365e-142	0.98432	0.918	0.1	1.98373e-137	1
RPL24	1.33268e-132	0.979178	0.894	0.107	4.50858e-128	1
EEF1A1	3.57895e-58	0.974303	1	0.976	1.21079e-53	1
RPL32	8.28862e-134	0.967747	0.899	0.108	2.80412e-129	1
RPLP0	5.47248e-61	0.961071	1	0.951	1.8514e-56	1
DNAJB1	2.35983e-95	0.957591	0.628	0.051	7.98354e-91	1
ENSMMUG00000006926	1.55926e-142	0.95078	0.889	0.09	5.27515e-138	1
NAP1L1	7.45906e-133	0.944939	0.87	0.093	2.52348e-128	1
RPL19	3.51303e-135	0.940302	0.889	0.097	1.18849e-130	1
C7H14ORF166	5.97496e-144	0.940237	0.918	0.099	2.02139e-139	1
ENSMMUG00000030643	5.00426e-137	0.935071	0.865	0.087	1.69299e-132	1
ENSMMUG00000029672	6.19146e-130	0.933285	0.85	0.092	2.09463e-125	1
LOC717289	1.71451e-128	0.929787	0.899	0.109	5.80034e-124	1
RPS28	3.66994e-142	0.929653	0.908	0.096	1.24158e-137	1
PHB2	6.69972e-128	0.912525	0.831	0.084	2.26658e-123	1
CSNK2B	4.12473e-43	0.909894	0.889	0.68	1.39544e-38	1
XRCC5	4.41573e-141	0.907876	0.889	0.088	1.49388e-136	1
RPL39	2.28202e-123	0.904777	0.879	0.111	7.72031e-119	1
MSL2	1.11346e-82	0.90474	0.947	0.292	3.76695e-78	1
RPL22	6.03974e-142	0.895997	0.913	0.097	2.0433e-137	1
ENSMMUG00000015671	2.97782e-133	0.895829	0.816	0.067	1.00743e-128	1
ENSMMUG00000029677	4.64737e-143	0.894124	0.874	0.08	1.57225e-138	1
ENSMMUG00000030346	3.9414e-134	0.891784	0.913	0.111	1.33342e-129	1
C14H11ORF73	2.74327e-120	0.888674	0.768	0.067	9.28076e-116	1
PDIA3	2.40524e-36	0.885653	0.976	0.885	8.13716e-32	1
C10H22ORF28	2.09132e-117	0.88429	0.812	0.093	7.07514e-113	1
ANXA2	1.39673e-17	0.882324	0.928	0.821	4.72529e-13	1
ALDH7A1	2.87969e-109	0.881784	0.768	0.08	9.74227e-105	1
TUBB	2.20022e-35	0.880377	0.995	0.925	7.44357e-31	1
C11ORF59	5.48629e-113	0.87745	0.787	0.09	1.85607e-108	1
ERGIC3	1.55839e-08	0.876355	0.899	0.857	0.000527218	1
GABARAP	2.16582e-58	0.874839	0.903	0.623	7.32718e-54	1
HMGN1	9.00967e-130	0.863775	0.845	0.092	3.04806e-125	1
MOBKL3	6.6049e-128	0.856621	0.807	0.072	2.2345e-123	1
PSMA6	1.67217e-55	0.846783	0.855	0.546	5.65712e-51	1
ENSMMUG00000031483	2.88462e-123	0.846254	0.845	0.104	9.75896e-119	1
EWSR1	9.40495e-31	0.841904	0.937	0.862	3.18179e-26	1
ACTA2	1.93787e-09	0.841116	0.903	0.831	6.55601e-05	1
ENSMMUG00000008350	3.80002e-126	0.840579	0.841	0.101	1.28558e-121	1
TMSB4X	4.06271e-39	0.837558	0.995	0.93	1.37446e-34	1
ENSMMUG00000015316	8.10979e-125	0.834266	0.879	0.107	2.74362e-120	1
ENSMMUG00000022140	2.70209e-131	0.832655	0.874	0.092	9.14144e-127	1
C19ORF56	3.71518e-127	0.831745	0.836	0.085	1.25688e-122	1
CNPY2	1.87011e-50	0.830281	0.87	0.618	6.32676e-46	1
PRICKLE4	2.01644e-93	0.830259	0.821	0.181	6.82182e-89	1
ENSMMUG00000029771	5.07393e-138	0.827368	0.894	0.087	1.71656e-133	1
RPS15	1.20564e-57	0.82723	0.986	0.893	4.0788e-53	1
BAT2L2	5.08442e-129	0.827002	0.874	0.093	1.72011e-124	1
RPL13	1.39177e-50	0.824085	1	0.939	4.70851e-46	1
ENSMMUG00000021980	6.25214e-136	0.822108	0.918	0.113	2.11516e-131	1
REN	2.97289e-26	0.822073	0.937	0.599	1.00576e-21	1
RPS27	9.90011e-54	0.820179	0.99	0.926	3.34931e-49	1
C14H11orf31	4.31213e-128	0.818502	0.85	0.086	1.45884e-123	1
ENSMMUG00000019576	3.78353e-124	0.818069	0.86	0.1	1.28001e-119	1
ENSMMUG00000018860	4.87857e-124	0.816106	0.894	0.107	1.65047e-119	1
ENSMMUG00000011530	1.30846e-127	0.814336	0.841	0.086	4.42665e-123	1
RBM9	7.49784e-111	0.810069	0.787	0.087	2.53659e-106	1
C19ORF62	1.50001e-120	0.809633	0.778	0.07	5.07468e-116	1
ENSMMUG00000032421	2.72758e-127	0.807268	0.879	0.106	9.22768e-123	1
ENSMMUG00000021379	1.95724e-124	0.789252	0.749	0.055	6.62154e-120	1
BCLAF1	1.47849e-16	0.789084	0.841	0.762	5.00188e-12	1
ENSMMUG00000030445	3.68939e-118	0.789004	0.855	0.107	1.24816e-113	1
C15ORF63	1.13883e-125	0.788531	0.865	0.097	3.85279e-121	1
DDX5	4.96207e-36	0.78302	0.99	0.937	1.67872e-31	1
DSP	7.90703e-28	0.782896	0.981	0.904	2.67503e-23	1
LOC709412	1.3318e-136	0.782804	0.841	0.074	4.50561e-132	1
HNRPH1	1.25372e-115	0.782165	0.802	0.089	4.24145e-111	1
BZW1	2.88422e-29	0.78073	0.918	0.796	9.7576e-25	1
ENSMMUG00000019248	4.55265e-122	0.776835	0.855	0.104	1.54021e-117	1
HSP90AB1	7.25913e-44	0.776065	1	0.965	2.45583e-39	1
LOC698713	4.43002e-128	0.773008	0.865	0.1	1.49872e-123	1
ENSMMUG00000030508	2.14198e-132	0.772089	0.87	0.092	7.24654e-128	1
CFC1	2.0878e-101	0.770224	0.715	0.075	7.06324e-97	1
SMARCE1	5.29725e-42	0.769873	0.903	0.73	1.79211e-37	1
RPS7	3.25056e-55	0.767956	0.981	0.882	1.0997e-50	1
ENSMMUG00000030624	3.62184e-126	0.76099	0.816	0.077	1.22531e-121	1
DALRD3	0.00792212	0.760078	0.507	0.443	1	1
CBWD1	3.29672e-67	0.75908	0.884	0.491	1.11531e-62	1
ENSMMUG00000002920	6.1591e-138	0.756319	0.879	0.087	2.08369e-133	1
YBX1	3.1102e-39	0.755073	0.908	0.719	1.05221e-34	1
ENSMMUG00000003125	9.97438e-137	0.752774	0.899	0.099	3.37443e-132	1
HSP90B1	1.05634e-29	0.751074	0.981	0.932	3.57371e-25	1
PAIP2	8.56254e-26	0.75092	0.855	0.749	2.89679e-21	1
AHCY	3.63971e-109	0.7508	0.734	0.073	1.23135e-104	1
PTPMT1	1.52247e-57	0.747898	0.821	0.381	5.15067e-53	1
ACAD10	2.04493e-103	0.747404	0.725	0.075	6.91821e-99	1
KRTCAP2	1.42082e-64	0.745398	0.841	0.401	4.80676e-60	1
RPL23	2.61665e-42	0.745309	0.976	0.913	8.85238e-38	1
SC4MOL	1.5755e-120	0.74507	0.821	0.086	5.33008e-116	1
CNN3	4.95452e-27	0.743883	0.966	0.865	1.67617e-22	1
PDIA6	1.19333e-31	0.743246	0.966	0.857	4.03716e-27	1
EIF4G2	4.55699e-32	0.740126	0.995	0.929	1.54168e-27	1
GAPDH	2.98052e-41	0.740055	1	0.978	1.00834e-36	1
ENSMMUG00000020269	8.09394e-140	0.738614	0.855	0.077	2.73826e-135	1
NDUFB8	2.03477e-119	0.737065	0.812	0.085	6.88385e-115	1
PSMB3	5.04632e-24	0.736856	0.923	0.792	1.70722e-19	1
ENSMMUG00000031233	1.55996e-125	0.733206	0.802	0.071	5.2775e-121	1
MORF4L1	1.55051e-37	0.731852	0.976	0.875	5.24552e-33	1
KIAA0174	2.98081e-118	0.730517	0.807	0.087	1.00844e-113	1
RPS14	1.03021e-43	0.729324	0.995	0.942	3.48531e-39	1
LOC706754	1.13444e-138	0.723484	0.874	0.087	3.83791e-134	1
PPP2CA	4.98014e-27	0.72297	0.913	0.802	1.68483e-22	1
FXYD6	3.11208e-25	0.722301	0.889	0.746	1.05285e-20	1
CCT8	3.86965e-27	0.721949	0.966	0.863	1.30914e-22	1
LOC694593	9.8235e-132	0.721312	0.821	0.073	3.32339e-127	1
ENSMMUG00000007056	8.89413e-119	0.719019	0.85	0.104	3.00897e-114	1
RPS25	4.50495e-122	0.717064	0.841	0.095	1.52407e-117	1
ENSMMUG00000031017	1.67237e-130	0.715548	0.855	0.088	5.65781e-126	1
RPL10A	1.72393e-44	0.713689	0.966	0.896	5.83221e-40	1
PCMT1	3.37309e-112	0.713424	0.72	0.059	1.14115e-107	1
ENSMMUG00000001275	5.25375e-132	0.71297	0.86	0.088	1.7774e-127	1
TMEM88	9.41115e-30	0.712775	0.942	0.805	3.18389e-25	1
ENSMMUG00000000347	2.06075e-135	0.710761	0.831	0.074	6.97174e-131	1
ENSMMUG00000010459	1.33021e-121	0.708709	0.874	0.108	4.50023e-117	1
ENSMMUG00000030787	3.00297e-123	0.708077	0.86	0.104	1.01594e-118	1
BSCL2	1.32972e-56	0.705294	0.763	0.273	4.49857e-52	1
SH3BGRL3	7.60367e-43	0.704722	0.981	0.881	2.5724e-38	1
MAGED4B	8.84985e-91	0.699672	0.768	0.135	2.99399e-86	1
ENSMMUG00000010580	1.54862e-120	0.697677	0.783	0.08	5.23913e-116	1
ENSMMUG00000021349	2.30673e-132	0.697223	0.841	0.085	7.80389e-128	1
ENSMMUG00000014421	3.40316e-117	0.693844	0.807	0.087	1.15132e-112	1
ENSMMUG00000019160	2.01815e-131	0.69217	0.841	0.085	6.8276e-127	1
C4H6ORF62	3.65468e-121	0.690714	0.821	0.089	1.23642e-116	1
AUP1	7.89955e-10	0.689878	0.855	0.761	2.6725e-05	1
MDK	2.12833e-40	0.689003	1	0.972	7.20035e-36	1
TNC	4.3877e-21	0.688935	0.923	0.813	1.4844e-16	1
HNRNPK	7.86539e-28	0.687672	0.976	0.904	2.66094e-23	1
ENSMMUG00000015707	1.15491e-110	0.685787	0.787	0.087	3.90717e-106	1
SFRS12	2.96756e-113	0.685325	0.773	0.079	1.00396e-108	1
ENSMMUG00000011969	1.21154e-108	0.680528	0.744	0.075	4.09877e-104	1
XRCC6	3.57465e-29	0.680475	0.981	0.889	1.20934e-24	1
ENSMMUG00000029868	4.26821e-130	0.680274	0.816	0.077	1.44398e-125	1
RPS3	1.42783e-46	0.679885	1	0.945	4.83049e-42	1
RPS9	2.44063e-40	0.679824	0.986	0.908	8.2569e-36	1
HNRNPM	3.04632e-19	0.679687	0.923	0.847	1.0306e-14	1
TMSB10	2.82314e-40	0.678938	0.995	0.935	9.55098e-36	1
PA2G4	1.68212e-18	0.678051	0.778	0.584	5.69078e-14	1
HMGA1	6.80022e-28	0.677343	0.952	0.861	2.30058e-23	1
BMP5	1.2453e-19	0.67378	0.952	0.863	4.21298e-15	1
YWHAZ	2.24103e-39	0.672926	0.995	0.93	7.58163e-35	1
ST13	7.07192e-34	0.672486	0.966	0.846	2.3925e-29	1
CCDC183	2.27237e-93	0.672351	0.836	0.188	7.68765e-89	1
PRDX2	9.47001e-36	0.671192	0.952	0.862	3.2038e-31	1
IFITM1	3.36602e-42	0.669988	0.899	0.737	1.13876e-37	1
TIMM17B	2.67845e-29	0.66833	0.928	0.794	9.06146e-25	1
ENSMMUG00000002083	5.20918e-133	0.668255	0.826	0.071	1.76232e-128	1
ENSMMUG00000018783	1.15623e-120	0.666767	0.783	0.072	3.91166e-116	1
TOMM5	5.92495e-55	0.664903	0.821	0.447	2.00447e-50	1
DCTN1	2.79712e-08	0.664678	0.768	0.664	0.000946292	1
ENSMMUG00000017625	1.74453e-134	0.659402	0.831	0.071	5.90192e-130	1
EIF2S2	1.41877e-23	0.658127	0.831	0.684	4.79984e-19	1
TPM4	1.9659e-131	0.657084	0.836	0.075	6.65085e-127	1
HNRNPA1L2	1.63111e-130	0.656897	0.812	0.073	5.51821e-126	1
PIGY	6.33736e-90	0.656607	0.652	0.067	2.14399e-85	1
RDBP	1.2281e-95	0.655322	0.691	0.074	4.1548e-91	1
ENSMMUG00000008222	1.09646e-133	0.653469	0.85	0.082	3.70944e-129	1
C18ORF10	5.5516e-103	0.652991	0.681	0.058	1.87816e-98	1
ENSMMUG00000002477	2.16636e-134	0.650023	0.807	0.065	7.329e-130	1
SRI	4.5117e-18	0.647885	0.87	0.774	1.52635e-13	1
HBXIP	1.22079e-110	0.644169	0.773	0.087	4.13007e-106	1
ENSMMUG00000011853	1.73915e-109	0.643086	0.729	0.067	5.88373e-105	1
PPP1CA	2.45235e-17	0.642528	0.903	0.818	8.29654e-13	1
PSMA2	9.13102e-31	0.640984	0.942	0.818	3.08911e-26	1
MINOS1	2.0033e-39	0.637042	0.826	0.572	6.77738e-35	1
ENSMMUG00000023579	8.02601e-111	0.63637	0.787	0.09	2.71528e-106	1
OAZ1	1.33632e-23	0.634388	0.99	0.943	4.52092e-19	1
SRP9	3.02254e-30	0.6341	0.923	0.8	1.02255e-25	1
C20ORF96	4.66392e-58	0.633621	0.425	0.036	1.57785e-53	1
SNRPB	2.48403e-22	0.632359	0.894	0.827	8.40371e-18	1
PSMD4	6.58796e-22	0.630412	0.918	0.817	2.22877e-17	1
RPL37A	1.14264e-42	0.630021	1	0.948	3.86567e-38	1
SC5DL	4.16842e-115	0.628442	0.763	0.075	1.41022e-110	1
ENSMMUG00000012391	1.34985e-124	0.6265	0.778	0.064	4.56667e-120	1
ACAT2	1.99265e-107	0.625078	0.71	0.063	6.74135e-103	1
CALM1	1.48731e-29	0.624768	0.966	0.899	5.03171e-25	1
MEIS1	9.20655e-19	0.623726	0.855	0.73	3.11467e-14	1
FBLN1	5.50318e-14	0.623482	0.957	0.901	1.86178e-09	1
PLS3	3.61699e-23	0.62326	0.923	0.819	1.22367e-18	1
EIF3H	4.00514e-19	0.622557	0.908	0.81	1.35498e-14	1
SLC25A3	3.85204e-23	0.621305	0.986	0.932	1.30318e-18	1
ENSMMUG00000030203	2.93799e-122	0.619379	0.749	0.055	9.93951e-118	1
ZC3H14	0.0056174	0.617061	0.604	0.551	1	1
LGR4	3.00564e-22	0.616754	0.821	0.651	1.01684e-17	1
ENSMMUG00000013352	5.06149e-93	0.616197	0.628	0.056	1.71235e-88	1
TMEM49	3.98646e-107	0.615555	0.739	0.073	1.34866e-102	1
TAGLN	8.88595e-13	0.61378	0.768	0.617	3.00621e-08	1
TSPYL4	3.71243e-105	0.613507	0.671	0.052	1.25595e-100	1
AMY2A	1.92753e-133	0.611846	0.802	0.06	6.52103e-129	1
TTBK2	4.85153e-63	0.611782	0.787	0.306	1.64132e-58	1
MAGED1	5.84332e-19	0.611252	0.961	0.894	1.97685e-14	1
GUCY1A3	1.10151e-16	0.610319	0.879	0.777	3.72653e-12	1
RPS23	4.9955e-40	0.610278	0.942	0.852	1.69003e-35	1
ENSMMUG00000031810	1.33801e-130	0.610225	0.831	0.075	4.52663e-126	1
GPR89B	1.64473e-41	0.608734	0.58	0.177	5.56428e-37	1
ENSMMUG00000032469	1.18069e-132	0.608569	0.836	0.079	3.99441e-128	1
PCOLCE	7.66779e-18	0.608504	0.884	0.755	2.59409e-13	1
RPS19	3.80666e-35	0.607608	0.995	0.952	1.28783e-30	1
VCP	1.21704e-19	0.606193	0.966	0.901	4.11738e-15	1
SLC16A1	7.48791e-15	0.60367	0.942	0.897	2.53324e-10	1
RAN	2.09266e-25	0.603089	0.981	0.912	7.07967e-21	1
PRR13	8.76066e-27	0.602898	0.739	0.531	2.96382e-22	1
CFL1	2.78083e-30	0.600485	0.995	0.966	9.40781e-26	1
ENSMMUG00000001401	3.34071e-121	0.600171	0.812	0.086	1.1302e-116	1
ENSMMUG00000008892	9.76803e-125	0.598147	0.749	0.051	3.30462e-120	1
PSMA4	1.22033e-23	0.595443	0.952	0.832	4.1285e-19	1
FKBP3	6.51864e-31	0.593867	0.879	0.737	2.20532e-26	1
VDAC2	1.63022e-27	0.592736	0.928	0.782	5.51518e-23	1
HNRNPA1	2.27263e-25	0.591453	0.981	0.928	7.68854e-21	1
MFF	6.95028e-115	0.591306	0.758	0.071	2.35135e-110	1
ENSMMUG00000029400	9.31896e-110	0.590859	0.725	0.064	3.1527e-105	1
PDF	7.10586e-33	0.590663	0.353	0.061	2.40398e-28	1
THOC3	8.92194e-32	0.589662	0.72	0.42	3.01838e-27	1
GTF2I	1.43048e-26	0.5876	0.937	0.833	4.83945e-22	1
RBM8A	2.23368e-24	0.587273	0.865	0.756	7.55677e-20	1
DGCR6L	8.61784e-115	0.586573	0.705	0.049	2.9155e-110	1
CSDE1	3.97587e-25	0.586348	0.937	0.85	1.34508e-20	1
SERINC3	5.43929e-16	0.584985	0.899	0.787	1.84016e-11	1
ATP5C1	2.13114e-20	0.581594	0.918	0.814	7.20986e-16	1
EIF3E	9.82271e-27	0.580994	0.942	0.813	3.32312e-22	1
HNRNPA2B1	4.56971e-28	0.580396	0.981	0.93	1.54598e-23	1
CNBP	1.80574e-19	0.580163	0.952	0.871	6.10899e-15	1
C19ORF50	2.46492e-102	0.579497	0.676	0.06	8.33906e-98	1
ENSMMUG00000000041	1.57354e-125	0.579018	0.831	0.086	5.32344e-121	1
UBC	5.84321e-28	0.578125	0.995	0.93	1.97682e-23	1
ENSMMUG00000013255	1.39237e-122	0.576764	0.831	0.092	4.71054e-118	1
ENSMMUG00000014352	9.27951e-127	0.576344	0.826	0.078	3.13935e-122	1
SF3B1	3.13577e-22	0.575392	0.952	0.865	1.06086e-17	1
RPL11	9.32444e-32	0.57352	0.995	0.943	3.15455e-27	1
ENSMMUG00000029020	5.58245e-129	0.572721	0.826	0.081	1.8886e-124	1
C7H14ORF1	3.62972e-99	0.572332	0.643	0.05	1.22797e-94	1
ADGRL2	2.21036e-110	0.571886	0.729	0.061	7.47787e-106	1
ENSMMUG00000030563	2.62193e-120	0.5713	0.778	0.075	8.87026e-116	1
PAPD5	5.8522e-28	0.571192	0.676	0.3	1.97986e-23	1
ENSMMUG00000030686	8.15704e-123	0.566095	0.807	0.084	2.75961e-118	1
UBE2E3	9.38294e-21	0.564121	0.831	0.675	3.17434e-16	1
RANBP2	5.32297e-40	0.563861	0.855	0.586	1.80081e-35	1
MAP1B	3.16267e-20	0.563815	0.966	0.858	1.06996e-15	1
ENSMMUG00000003076	5.98865e-127	0.562462	0.821	0.079	2.02602e-122	1
PSMD2	7.57003e-12	0.561871	0.879	0.813	2.56102e-07	1
ATF4	5.12706e-18	0.557325	0.884	0.811	1.73454e-13	1
ENSMMUG00000032354	1.15249e-123	0.556775	0.807	0.081	3.899e-119	1
ITSN1	9.38779e-86	0.556696	0.667	0.074	3.17598e-81	1
SNRNP200	4.12118e-103	0.555786	0.729	0.074	1.39423e-98	1
ENSMMUG00000030183	1.10838e-117	0.555655	0.802	0.084	3.74975e-113	1
PBX3	2.23643e-28	0.555101	0.932	0.773	7.56605e-24	1
ND4	1.12341e-78	0.554778	0.623	0.065	3.80062e-74	1
CCT4	6.24876e-20	0.554593	0.913	0.804	2.11402e-15	1
CCT2	6.00766e-19	0.551282	0.957	0.884	2.03245e-14	1
ENSMMUG00000010691	1.10326e-125	0.550545	0.812	0.074	3.73245e-121	1
ENSMMUG00000029458	2.88751e-121	0.549808	0.807	0.078	9.76872e-117	1
ENSMMUG00000030448	4.82411e-122	0.548578	0.841	0.094	1.63205e-117	1
ENSMMUG00000011609	1.19769e-116	0.547942	0.792	0.084	4.0519e-112	1
PHB	2.63902e-21	0.547666	0.831	0.675	8.92806e-17	1
CALR	6.55113e-26	0.546003	0.971	0.894	2.21631e-21	1
SPECC1L	7.86291e-36	0.54535	0.633	0.244	2.6601e-31	1
ENSMMUG00000018097	4.48368e-101	0.543699	0.807	0.104	1.51687e-96	1
SERBP1	1.14862e-22	0.542599	0.903	0.824	3.88589e-18	1
C7H14ORF119	6.1356e-108	0.542448	0.71	0.063	2.07573e-103	1
ENSMMUG00000031898	4.61821e-114	0.541727	0.797	0.092	1.56238e-109	1
UBE2D3	3.94183e-16	0.541236	0.932	0.829	1.33356e-11	1
PDHB	7.13372e-14	0.540662	0.874	0.763	2.41341e-09	1
ENSMMUG00000015102	5.744e-103	0.540562	0.802	0.102	1.94325e-98	1
CDK4	6.58409e-20	0.540401	0.826	0.629	2.22746e-15	1
PSMC5	2.30179e-17	0.540058	0.879	0.774	7.7872e-13	1
IMPDH2	1.83109e-10	0.539115	0.821	0.729	6.19476e-06	1
ENSMMUG00000031343	2.75986e-119	0.538947	0.816	0.092	9.33688e-115	1
ENSMMUG00000030326	4.37006e-128	0.537918	0.807	0.068	1.47843e-123	1
PRDX1	1.47768e-10	0.53589	0.995	0.968	4.99913e-06	1
NDUFA11	2.935e-34	0.535453	0.86	0.691	9.92939e-30	1
ENSMMUG00000022958	3.25714e-114	0.535058	0.802	0.09	1.10192e-109	1
PFN2	8.69543e-20	0.534802	0.899	0.788	2.94175e-15	1
USP9X	1.17283e-16	0.534435	0.879	0.816	3.96779e-12	1
S100A6	6.11414e-20	0.534422	0.889	0.795	2.06847e-15	1
CCT5	2.10211e-21	0.531565	0.923	0.787	7.11164e-17	1
FAU	9.5774e-31	0.529401	0.932	0.855	3.24013e-26	1
BEX4	5.62878e-22	0.529027	0.889	0.789	1.90427e-17	1
POMP	1.25789e-25	0.528553	0.937	0.832	4.25555e-21	1
RPS11	2.79733e-29	0.528249	0.961	0.903	9.46363e-25	1
MEIS2	9.56237e-16	0.527757	0.879	0.781	3.23504e-11	1
C10H20ORF111	5.12914e-82	0.526654	0.614	0.063	1.73524e-77	1
PSMD10	3.1618e-21	0.526236	0.865	0.761	1.06967e-16	1
SSB	3.25293e-23	0.525855	0.889	0.781	1.1005e-18	1
ENSMMUG00000006196	4.83589e-110	0.525229	0.681	0.046	1.63603e-105	1
C17orf49	3.34484e-101	0.525005	0.754	0.096	1.13159e-96	1
LARS1	2.9446e-84	0.524622	0.618	0.063	9.96186e-80	1
GPC3	2.32761e-10	0.524363	0.932	0.89	7.87453e-06	1
PSMC4	4.38016e-14	0.524137	0.86	0.77	1.48185e-09	1
ACTA1	1.28031e-30	0.524074	0.855	0.639	4.33142e-26	1
ENSMMUG00000013256	7.77459e-117	0.523956	0.807	0.092	2.63022e-112	1
SRSF2	2.84251e-17	0.523041	0.812	0.716	9.6165e-13	1
ENSMMUG00000004439	8.25727e-106	0.522577	0.734	0.077	2.79352e-101	1
FRZB	5.88835e-11	0.519422	0.85	0.71	1.99209e-06	1
ENSMMUG00000030258	8.29182e-118	0.518682	0.797	0.081	2.80521e-113	1
HSPA1L	4.17716e-62	0.517951	0.614	0.117	1.41317e-57	1
PKIG	2.53098e-17	0.517503	0.908	0.857	8.56257e-13	1
ENSMMUG00000003422	3.4465e-110	0.517339	0.754	0.072	1.16599e-105	1
FDFT1	6.58413e-16	0.516289	0.957	0.89	2.22748e-11	1
GNB2L1	8.82242e-26	0.516228	1	0.959	2.98471e-21	1
CTNNB1	1.09827e-21	0.516104	0.942	0.867	3.71554e-17	1
HIF1A	5.35018e-12	0.515346	0.874	0.788	1.81002e-07	1
RPN2	5.53236e-16	0.514304	0.971	0.907	1.87165e-11	1
RAC1	1.97262e-18	0.514194	0.841	0.732	6.67356e-14	1
ENSMMUG00000029022	6.37842e-116	0.512849	0.754	0.067	2.15788e-111	1
ENSMMUG00000002837	2.40592e-121	0.511763	0.797	0.074	8.13948e-117	1
COL1A1	5.58666e-16	0.510607	1	0.957	1.89002e-11	1
CCT3	8.55131e-18	0.510536	0.942	0.874	2.89299e-13	1
RPL26	4.26715e-37	0.509633	0.899	0.773	1.44362e-32	1
ENSMMUG00000019192	1.23888e-128	0.509598	0.812	0.07	4.19125e-124	1
CSNK1A1	1.87325e-17	0.509564	0.816	0.691	6.33739e-13	1
HNRNPH1	2.15383e-26	0.508708	0.952	0.835	7.28661e-22	1
CD63	1.09797e-18	0.508044	0.981	0.935	3.71453e-14	1
SFRP1	4.69363e-19	0.506775	0.908	0.776	1.5879e-14	1
MAGED2	1.70442e-13	0.505751	0.981	0.906	5.76621e-09	1
ENSMMUG00000010925	1.00481e-105	0.505529	0.671	0.05	3.39939e-101	1
LIX1	5.58593e-16	0.505374	0.928	0.865	1.88977e-11	1
PCDHGC5	5.31776e-79	0.505306	0.643	0.082	1.79905e-74	1
OSBPL9	0.000653707	0.504946	0.705	0.683	1	1
WBP5	1.01462e-18	0.504108	0.923	0.848	3.43254e-14	1
RBBP7	7.6154e-15	0.503249	0.879	0.807	2.57637e-10	1
RAP1B	6.87522e-20	0.502511	0.763	0.611	2.32595e-15	1
PRDX4	1.48132e-18	0.502508	0.913	0.816	5.01145e-14	1
SEC31A	3.60116e-16	0.502201	0.903	0.819	1.21831e-11	1
ANK3	1.50486e-14	0.501451	0.855	0.763	5.0911e-10	1
ENSMMUG00000002237	2.37069e-116	0.500916	0.783	0.079	8.02027e-112	1
PSMA1	1.32336e-18	0.500662	0.918	0.838	4.47706e-14	1
ENSMMUG00000032534	3.98893e-115	0.50015	0.802	0.086	1.34949e-110	1
ANXA6	8.92851e-15	0.499924	0.855	0.794	3.0206e-10	1
RPL21	1.62699e-27	0.498948	0.932	0.864	5.50427e-23	1
ENSMMUG00000018935	5.50308e-121	0.498325	0.797	0.079	1.86175e-116	1
COX7B	5.59914e-14	0.496635	0.908	0.832	1.89425e-09	1
CCAR1	1.67264e-15	0.495869	0.86	0.767	5.65871e-11	1
ID2	2.03214e-10	0.494634	0.947	0.889	6.87495e-06	1
SRSF5	2.09242e-16	0.491575	0.923	0.834	7.07887e-12	1
ATP5A1	9.16445e-18	0.490881	1	0.95	3.10043e-13	1
ENSMMUG00000016041	7.87392e-123	0.490807	0.739	0.051	2.66383e-118	1
ENSMMUG00000022095	7.32241e-114	0.490165	0.749	0.065	2.47724e-109	1
HMGCS1	9.44762e-20	0.489657	0.754	0.543	3.19623e-15	1
NHP2	5.93817e-30	0.489479	0.807	0.543	2.00894e-25	1
GPS2	9.72094e-54	0.4893	0.671	0.188	3.28869e-49	1
SNRPA	8.67855e-09	0.488875	0.691	0.578	0.000293604	1
C5ORF15	2.62437e-102	0.488667	0.638	0.045	8.87852e-98	1
FDPS	6.99923e-17	0.486646	0.812	0.682	2.36791e-12	1
PSMC3	4.36895e-10	0.485694	0.841	0.775	1.47806e-05	1
ENSMMUG00000030929	5.85809e-106	0.485496	0.758	0.089	1.98185e-101	1
ENSMMUG00000032370	1.82146e-110	0.484928	0.773	0.082	6.16217e-106	1
DAD1	4.02199e-18	0.48331	0.932	0.836	1.36068e-13	1
CTNND1	1.41014e-25	0.482813	0.894	0.734	4.77063e-21	1
PMF1-BGLAP	2.81559e-90	0.482799	0.618	0.052	9.52544e-86	1
ENSMMUG00000009336	1.57449e-105	0.482793	0.855	0.101	5.32665e-101	1
ANAPC16	1.60284e-10	0.482104	0.797	0.72	5.42257e-06	1
ARPC3	3.29247e-28	0.481673	0.903	0.759	1.11387e-23	1
PRKDC	1.20769e-16	0.481671	0.903	0.805	4.08574e-12	1
SON	2.38381e-24	0.480603	0.932	0.853	8.06467e-20	1
5-8S-rRNA	6.63143e-89	0.480332	0.783	0.104	2.24348e-84	1
ENSMMUG00000008214	4.11174e-92	0.478725	0.647	0.059	1.39104e-87	1
ENSMMUG00000007833	5.47229e-122	0.476814	0.758	0.059	1.85133e-117	1
CAPZA1	9.49493e-20	0.476447	0.884	0.766	3.21223e-15	1
DECR1	5.53981e-08	0.476378	0.696	0.59	0.00187417	1
APEX1	3.69413e-15	0.475799	0.884	0.798	1.24976e-10	1
SRSF3	3.30713e-21	0.47513	0.937	0.881	1.11883e-16	1
PRDM1	2.16214e-63	0.474156	0.686	0.133	7.31472e-59	1
U2AF1	6.19394e-14	0.474024	0.821	0.734	2.09547e-09	1
ATRX	1.42488e-19	0.473725	0.913	0.814	4.82051e-15	1
ENSMMUG00000031577	3.70643e-111	0.473465	0.773	0.082	1.25392e-106	1
SNRPC	1.09598e-13	0.47279	0.836	0.723	3.7078e-09	1
FAM195B	2.73502e-28	0.472775	0.725	0.45	9.25284e-24	1
STAR	4.77982e-10	0.472246	0.614	0.448	1.61706e-05	1
DNAJC9	8.16467e-29	0.471823	0.633	0.312	2.76219e-24	1
IPO5	4.89874e-13	0.471545	0.802	0.723	1.65729e-08	1
CCNI	5.93699e-16	0.470777	0.928	0.833	2.00854e-11	1
ENSMMUG00000019090	1.65696e-78	0.470187	0.565	0.053	5.60564e-74	1
SMARCA5	2.37593e-16	0.469979	0.821	0.725	8.03802e-12	1
YTHDF2	1.68685e-22	0.469464	0.879	0.737	5.70679e-18	1
RPL27A	1.15463e-29	0.468255	0.976	0.883	3.90621e-25	1
ENSMMUG00000001062	7.37879e-90	0.468175	0.609	0.051	2.49632e-85	1
APEH	7.47416e-06	0.46759	0.729	0.658	0.252858	1
SNRPE	1.80714e-24	0.467381	0.879	0.761	6.11372e-20	1
IK	2.41804e-13	0.466952	0.778	0.669	8.18047e-09	1
ENSMMUG00000003835	4.06752e-119	0.466175	0.773	0.071	1.37608e-114	1
DDX50	3.94392e-08	0.465739	0.609	0.477	0.00133427	1
C20H16ORF80	2.04778e-94	0.465518	0.614	0.045	6.92784e-90	1
TPM2	6.84491e-16	0.464073	0.957	0.905	2.3157e-11	1
BAZ2B	5.40822e-16	0.462324	0.903	0.804	1.82966e-11	1
PHGDH	6.14312e-06	0.461778	0.792	0.737	0.207828	1
MARCKSL1	2.09977e-21	0.461224	0.923	0.805	7.10373e-17	1
PHF6	7.14642e-16	0.459696	0.821	0.701	2.4177e-11	1
TKT	4.83933e-14	0.458875	0.884	0.828	1.63719e-09	1
TUBB2C	4.32019e-87	0.456612	0.57	0.041	1.46156e-82	1
C4H6ORF165	1.65981e-56	0.45628	0.425	0.039	5.61532e-52	1
C5H4ORF27	2.68907e-90	0.455574	0.589	0.044	9.0974e-86	1
GNG5	1.97211e-25	0.455435	0.937	0.854	6.67184e-21	1
PSMB2	6.80596e-10	0.455321	0.821	0.724	2.30252e-05	1
HSPA5	7.87906e-16	0.455257	1	0.945	2.66556e-11	1
RCN2	2.12375e-11	0.45511	0.783	0.733	7.18487e-07	1
ENSMMUG00000031260	2.77427e-124	0.453635	0.758	0.052	9.38564e-120	1
CNOT1	1.48082e-05	0.453446	0.686	0.635	0.500976	1
PSMB1	1.80779e-23	0.453158	0.981	0.899	6.11593e-19	1
XRCC4	0.000196619	0.452709	0.551	0.472	1	1
SRRM1	1.31184e-13	0.452557	0.807	0.74	4.43808e-09	1
ENSMMUG00000029417	1.97575e-112	0.452336	0.754	0.073	6.68416e-108	1
ZNF22	7.26211e-15	0.451772	0.589	0.367	2.45684e-10	1
GJA9	8.01024e-89	0.451182	0.58	0.039	2.70994e-84	1
TPM1	9.44462e-21	0.450967	1	0.981	3.19521e-16	1
PLD3	2.52563e-14	0.450676	0.981	0.923	8.54444e-10	1
TP53BP1	1.05086e-10	0.450229	0.787	0.667	3.55518e-06	1
LUC7L2	1.87967e-97	0.450134	0.628	0.045	6.35911e-93	1
ENSMMUG00000005919	2.92855e-78	0.450089	0.56	0.052	9.90758e-74	1
FABP5	2.02468e-14	0.449303	0.662	0.506	6.84969e-10	1
ENSMMUG00000006742	5.77945e-119	0.449196	0.744	0.055	1.95525e-114	1
NIPBL	5.9293e-08	0.448935	0.758	0.668	0.00200594	1
COPE	3.70854e-14	0.448676	0.884	0.829	1.25464e-09	1
CAND1	1.00699e-07	0.448575	0.758	0.681	0.00340673	1
AHNAK	1.70244e-06	0.448512	0.807	0.78	0.0575953	1
ENSMMUG00000028611	8.157e-107	0.448478	0.734	0.072	2.7596e-102	1
PPP2R1A	4.48483e-14	0.447983	0.942	0.879	1.51726e-09	1
ILF3	2.10434e-09	0.445492	0.884	0.825	7.11918e-05	1
PUM1	9.43758e-17	0.445274	0.855	0.742	3.19283e-12	1
ENSMMUG00000009562	1.18288e-78	0.445074	0.585	0.059	4.0018e-74	1
PTPN13	2.3925e-11	0.444128	0.797	0.727	8.09408e-07	1
ENSMMUG00000006965	5.79146e-113	0.44391	0.686	0.046	1.95931e-108	1
MRPS24	3.24514e-44	0.443888	0.647	0.256	1.09786e-39	1
EIF3F	2.66081e-16	0.443426	0.87	0.783	9.0018e-12	1
GABARAPL2	2.32448e-10	0.44231	0.855	0.765	7.86394e-06	1
TGFBI	7.53695e-09	0.44122	0.86	0.742	0.000254983	1
ATF7IP	3.50925e-12	0.440715	0.821	0.689	1.18721e-07	1
HINT1	1.02735e-25	0.440685	0.957	0.872	3.47563e-21	1
VPS33A	6.65039e-29	0.440661	0.758	0.499	2.24989e-24	1
SUB1	4.04245e-22	0.4402	0.923	0.812	1.3676e-17	1
LUM	7.60058e-12	0.439786	0.942	0.791	2.57135e-07	1
BANF1	2.77411e-21	0.439561	0.923	0.833	9.38508e-17	1
PSENEN	3.18512e-20	0.439206	0.749	0.577	1.07756e-15	1
HNRNPR	1.97932e-18	0.43913	0.908	0.79	6.69625e-14	1
XRN2	1.81083e-14	0.438499	0.816	0.705	6.12621e-10	1
CXHXORF26	3.53012e-99	0.438373	0.628	0.043	1.19427e-94	1
APOO	6.04794e-15	0.437727	0.739	0.587	2.04608e-10	1
PSMA5	5.09863e-10	0.437508	0.787	0.709	1.72492e-05	1
PSME2	1.02162e-14	0.437012	0.826	0.73	3.45624e-10	1
SNRPF	9.56314e-18	0.436738	0.797	0.638	3.23531e-13	1
ENSMMUG00000017613	3.7342e-102	0.43496	0.671	0.057	1.26332e-97	1
SMC3	6.9041e-14	0.434467	0.807	0.65	2.33572e-09	1
STOML2	1.46894e-12	0.433938	0.845	0.716	4.96958e-08	1
ZRANB2	3.3498e-16	0.433658	0.836	0.76	1.13327e-11	1
HNRNPD	3.50178e-22	0.433491	0.85	0.731	1.18469e-17	1
ENSMMUG00000001895	7.07861e-116	0.432529	0.715	0.051	2.39477e-111	1
ENSMMUG00000012777	9.22658e-110	0.431706	0.879	0.101	3.12144e-105	1
ENSMMUG00000016000	3.04121e-108	0.431476	0.758	0.079	1.02887e-103	1
RBBP4	8.4506e-15	0.43127	0.889	0.81	2.85892e-10	1
OLA1	2.4087e-06	0.431231	0.686	0.618	0.0814888	1
ENSMMUG00000014123	3.65256e-84	0.431202	0.541	0.036	1.2357e-79	1
AGBL5	1.45126e-10	0.431091	0.696	0.585	4.90977e-06	1
SMN1	9.04886e-58	0.430964	0.686	0.215	3.06132e-53	1
KDM5B	2.33198e-05	0.430353	0.826	0.796	0.788932	1
BRP44	4.93224e-97	0.430267	0.623	0.046	1.66863e-92	1
COPZ1	2.53165e-15	0.430114	0.889	0.773	8.56482e-11	1
ENSMMUG00000030265	2.74187e-99	0.428891	0.821	0.101	9.27603e-95	1
ENSMMUG00000003552	6.93238e-110	0.428401	0.676	0.046	2.34529e-105	1
PSMB6	5.21071e-18	0.428231	0.913	0.843	1.76284e-13	1
CAP1	1.70453e-08	0.428217	0.826	0.753	0.000576661	1
PSMD6	2.08656e-11	0.427162	0.845	0.729	7.05906e-07	1
CDC26	1.96787e-08	0.426132	0.56	0.421	0.000665752	1
DDAH2	8.42464e-14	0.426064	0.826	0.729	2.85014e-09	1
ENSMMUG00000020634	2.97062e-102	0.426063	0.657	0.052	1.00499e-97	1
MLF2	4.12741e-14	0.425947	0.947	0.85	1.39634e-09	1
UBR4	8.10024e-08	0.425893	0.85	0.769	0.00274039	1
ENSMMUG00000001798	6.01322e-92	0.425423	0.599	0.046	2.03433e-87	1
LPCAT3	4.22332e-12	0.424325	0.638	0.413	1.42879e-07	1
DDX1	9.95206e-14	0.424046	0.841	0.749	3.36688e-09	1
ENSMMUG00000030633	2.24526e-111	0.42397	0.778	0.084	7.59593e-107	1
TRIM28	6.10751e-10	0.422805	0.899	0.834	2.06623e-05	1
ITGA1	1.32435e-11	0.422752	0.71	0.573	4.48041e-07	1
ENSMMUG00000002664	2.39761e-103	0.422744	0.667	0.05	8.11135e-99	1
PRDX6	1.00332e-19	0.422639	0.981	0.911	3.39432e-15	1
RPL14	1.36393e-25	0.421825	0.952	0.876	4.61431e-21	1
BEX1	1.23109e-11	0.421467	0.797	0.697	4.1649e-07	1
TAX1BP3	6.03576e-21	0.421427	0.715	0.492	2.04196e-16	1
ENSMMUG00000002247	6.97565e-88	0.42102	0.618	0.058	2.35993e-83	1
ND5	1.12256e-44	0.420978	0.357	0.035	3.79775e-40	1
NPEPPS	7.99195e-16	0.420082	0.797	0.655	2.70376e-11	1
DLK1	2.50007e-06	0.419609	0.879	0.824	0.0845799	1
DDX47	1.87907e-42	0.418999	0.527	0.136	6.35707e-38	1
TMEM66	7.02556e-14	0.418832	0.937	0.819	2.37682e-09	1
P3H1	4.11219e-81	0.418684	0.575	0.051	1.39119e-76	1
CPT2	1.9992e-22	0.418065	0.671	0.329	6.76351e-18	1
CDC123	2.57499e-09	0.417908	0.763	0.651	8.71146e-05	1
SHISA3	1.80478e-06	0.417371	0.739	0.66	0.0610575	1
TUSC3	0.000993414	0.417328	0.72	0.674	1	1
PAIP1	5.35888e-14	0.416501	0.749	0.632	1.81296e-09	1
ENSMMUG00000020582	8.17644e-107	0.415594	0.778	0.089	2.76617e-102	1
ENSMMUG00000016298	1.71606e-119	0.415146	0.749	0.055	5.8056e-115	1
NAA10	7.03567e-11	0.414193	0.676	0.537	2.38024e-06	1
ALG8	2.06743e-06	0.414075	0.729	0.616	0.0699431	1
PSMD11	2.4802e-07	0.413672	0.812	0.758	0.00839076	1
UQCRC1	1.48538e-08	0.413	0.913	0.857	0.00050252	1
SRSF11	7.46327e-18	0.412392	0.937	0.872	2.5249e-13	1
ENSMMUG00000031532	4.21085e-99	0.412002	0.763	0.096	1.42457e-94	1
ENSMMUG00000029774	6.97285e-115	0.411449	0.778	0.071	2.35898e-110	1
THRAP3	3.45603e-22	0.41137	0.913	0.765	1.16921e-17	1
CNIH	7.17404e-101	0.410506	0.705	0.073	2.42705e-96	1
EIF3L	8.44431e-10	0.410473	0.923	0.868	2.8568e-05	1
POLR2B	1.15944e-09	0.410123	0.763	0.665	3.92251e-05	1
TXNDC17	8.48939e-18	0.409814	0.821	0.717	2.87204e-13	1
C5ORF13	3.77468e-116	0.409514	0.696	0.043	1.27701e-111	1
HSD17B10	2.98749e-14	0.409359	0.85	0.744	1.0107e-09	1
HUWE1	6.92686e-11	0.408829	0.874	0.791	2.34343e-06	1
GLRX3	1.07609e-12	0.408364	0.802	0.696	3.64051e-08	1
ARPC2	5.61949e-23	0.408363	0.961	0.881	1.90113e-18	1
AAMP	2.25908e-08	0.408353	0.836	0.773	0.000764269	1
C11H12ORF57	4.92453e-108	0.408092	0.705	0.057	1.66602e-103	1
BCAP31	1.17968e-09	0.407193	0.831	0.762	3.99097e-05	1
TPM3	5.38035e-14	0.407181	0.894	0.827	1.82023e-09	1
TUBG2	3.29161e-19	0.406883	0.647	0.405	1.11359e-14	1
KMT2E	1.43959e-12	0.406387	0.845	0.744	4.87027e-08	1
COPS6	3.30019e-10	0.404624	0.884	0.819	1.11649e-05	1
ENSMMUG00000029348	6.80795e-93	0.404326	0.623	0.052	2.3032e-88	1
PTOV1	1.42306e-12	0.404324	0.768	0.676	4.81436e-08	1
COPS5	8.72689e-11	0.403688	0.734	0.636	2.95239e-06	1
DYNLT1	2.15834e-14	0.402595	0.923	0.829	7.30189e-10	1
H2AFY2	1.6113e-08	0.402569	0.792	0.71	0.00054512	1
ZNF410	2.89311e-36	0.40215	0.546	0.18	9.78767e-32	1
ENSMMUG00000029342	1.16593e-112	0.401966	0.792	0.088	3.94447e-108	1
NAE1	1.11777e-07	0.401933	0.715	0.668	0.00378154	1
ATP5E	4.10855e-20	0.401445	0.937	0.878	1.38996e-15	1
CHMP5	1.14684e-09	0.401377	0.7	0.617	3.87988e-05	1
EMC6	1.25133e-28	0.401306	0.614	0.333	4.23336e-24	1
TRA2B	1.29182e-10	0.401301	0.812	0.732	4.37037e-06	1
PQBP1	1.68243e-14	0.399369	0.812	0.72	5.69184e-10	1
GDI2	1.95221e-11	0.399134	0.874	0.809	6.60451e-07	1
RBP1	6.06979e-12	0.399097	0.874	0.797	2.05347e-07	1
HSPB1	8.29498e-11	0.398958	0.952	0.907	2.80627e-06	1
PPP4R1	3.72191e-07	0.398593	0.647	0.532	0.0125916	1
ENSMMUG00000030745	1.22962e-99	0.398325	0.821	0.101	4.15993e-95	1
RNF7	4.60786e-16	0.398252	0.86	0.769	1.55889e-11	1
UQCR	4.7176e-108	0.398132	0.749	0.07	1.59601e-103	1
ENSMMUG00000016083	1.5514e-104	0.398068	0.643	0.044	5.24854e-100	1
ENSMMUG00000023397	7.57468e-73	0.398066	0.522	0.048	2.56259e-68	1
ENSMMUG00000006054	4.83025e-101	0.398051	0.744	0.081	1.63412e-96	1
AMN1	0.000894435	0.397989	0.324	0.241	1	1
SEC61B	3.05236e-21	0.397854	0.874	0.739	1.03264e-16	1
NFE2L2	5.0678e-12	0.397822	0.778	0.666	1.71449e-07	1
RAB43	9.56512e-86	0.397671	0.758	0.119	3.23598e-81	1
RPL34	4.29957e-26	0.39734	0.971	0.919	1.45459e-21	1
ENSMMUG00000007126	1.04337e-58	0.397099	0.478	0.052	3.52981e-54	1
ENSMMUG00000019215	1.29293e-116	0.396842	0.734	0.055	4.37411e-112	1
RPS27L	1.55564e-16	0.396629	0.942	0.81	5.26289e-12	1
ENSMMUG00000029856	2.33723e-99	0.396374	0.831	0.1	7.90708e-95	1
ENSMMUG00000017921	3.44094e-96	0.396372	0.647	0.056	1.1641e-91	1
PSMB4	3.84871e-16	0.39621	0.87	0.783	1.30206e-11	1
ENSMMUG00000023334	1.08795e-101	0.395918	0.744	0.077	3.68064e-97	1
SMS	3.82986e-11	0.395717	0.826	0.698	1.29568e-06	1
MDP1	3.89213e-78	0.395608	0.662	0.101	1.31675e-73	1
ENSMMUG00000018997	7.13384e-119	0.395571	0.768	0.068	2.41345e-114	1
SAP18	1.7526e-13	0.395337	0.908	0.829	5.92922e-09	1
COXIII	1.55848e-82	0.394664	0.652	0.068	5.2725e-78	1
ACTR3	2.42256e-07	0.394646	0.773	0.752	0.00819577	1
ENSMMUG00000001210	8.14577e-130	0.394178	0.778	0.055	2.7558e-125	1
LAPTM4A	1.84647e-10	0.393832	0.918	0.869	6.2468e-06	1
ENSMMUG00000020441	4.0381e-91	0.393071	0.589	0.043	1.36613e-86	1
ZNF207	9.62279e-14	0.392472	0.85	0.788	3.25548e-09	1
RSRP1	4.31573e-82	0.392391	0.647	0.073	1.46006e-77	1
COLEC12	0.000282322	0.391901	0.594	0.523	1	1
CCDC47	5.4295e-06	0.39182	0.643	0.572	0.183685	1
ENSMMUG00000016453	1.69137e-90	0.39177	0.551	0.03	5.72209e-86	1
WSB1	0.000285243	0.391053	0.884	0.828	1	1
IGFBP3	1.81984e-12	0.389971	0.923	0.762	6.15669e-08	1
ENSMMUG00000030340	8.62273e-94	0.389968	0.797	0.097	2.91716e-89	1
ENSMMUG00000003616	1.60162e-125	0.389803	0.729	0.041	5.41845e-121	1
TMEM183A	7.35111e-07	0.389577	0.662	0.585	0.0248695	1
ZDHHC4	2.13103e-11	0.389305	0.676	0.526	7.2095e-07	1
MAPK7	1.89031e-19	0.389157	0.512	0.247	6.39509e-15	1
TCEAL8	1.36032e-15	0.388752	0.86	0.753	4.60208e-11	1
EGLN2	2.41596e-13	0.388659	0.546	0.347	8.17345e-09	1
HM13	7.29428e-09	0.388636	0.894	0.829	0.000246773	1
VDAC1	6.67265e-11	0.387705	0.836	0.76	2.25742e-06	1
SF3B4	2.84754e-11	0.387468	0.763	0.607	9.63352e-07	1
DNAJA1	1.81013e-13	0.387462	0.923	0.876	6.12385e-09	1
TPT1	2.89729e-26	0.386624	0.937	0.893	9.80181e-22	1
HNRNPH3	5.08761e-14	0.386506	0.87	0.737	1.72119e-09	1
PGD	1.76616e-07	0.385603	0.807	0.794	0.00597508	1
TBL1XR1	4.30568e-11	0.385374	0.778	0.657	1.45666e-06	1
SERPINH1	7.31232e-16	0.384872	0.971	0.912	2.47383e-11	1
PSMA3	6.77404e-17	0.384601	0.923	0.804	2.29172e-12	1
SRSF1	1.06314e-19	0.384426	0.874	0.749	3.59672e-15	1
EIF5A	5.39336e-09	0.383989	0.87	0.777	0.000182463	1
CEP170	2.35984e-16	0.38385	0.71	0.514	7.98357e-12	1
ENSMMUG00000006814	2.77695e-118	0.382193	0.7	0.043	9.3947e-114	1
UBA1	2.0298e-15	0.382165	0.981	0.906	6.86703e-11	1
ENSMMUG00000006283	6.21362e-119	0.38202	0.768	0.065	2.10213e-114	1
SEC13	1.45328e-08	0.381187	0.831	0.761	0.00049166	1
HDAC2	2.49249e-17	0.380941	0.947	0.876	8.43234e-13	1
ENSMMUG00000030518	3.77207e-110	0.380939	0.744	0.067	1.27613e-105	1
ENSMMUG00000000062	4.373e-114	0.380891	0.691	0.043	1.47943e-109	1
UROD	0.00724843	0.380701	0.696	0.679	1	1
MEA1	2.49225e-10	0.380381	0.773	0.657	8.43154e-06	1
TARDBP	4.29268e-08	0.380171	0.787	0.724	0.00145226	1
H2AFZ	1.36168e-09	0.379945	0.913	0.867	4.60671e-05	1
EIF3D	7.38721e-10	0.37906	0.836	0.758	2.49917e-05	1
NSFL1C	7.77568e-10	0.378691	0.754	0.624	2.63059e-05	1
ENSMMUG00000012081	9.84615e-105	0.378593	0.768	0.093	3.33105e-100	1
PFDN5	3.68892e-16	0.378479	0.913	0.836	1.248e-11	1
ODZ4	4.17864e-78	0.377819	0.56	0.05	1.41367e-73	1
MPDU1	0.000126305	0.377649	0.638	0.629	1	1
UBA3	3.04138e-08	0.377546	0.725	0.617	0.00102893	1
FLNA	3.93437e-11	0.376603	0.899	0.853	1.33104e-06	1
EIF3M	2.72677e-22	0.376433	0.874	0.751	9.22493e-18	1
USMG5	4.50055e-20	0.37634	0.894	0.78	1.52258e-15	1
ATP6V0C	1.12562e-101	0.376178	0.686	0.065	3.80807e-97	1
ENSMMUG00000023179	9.11454e-110	0.375844	0.739	0.067	3.08354e-105	1
MTF2	1.7555e-08	0.375622	0.768	0.683	0.000593902	1
RPN1	3.2663e-11	0.375107	0.923	0.82	1.10502e-06	1
ENSMMUG00000032153	1.30736e-106	0.374988	0.778	0.089	4.42293e-102	1
S100A10	1.56096e-13	0.37489	0.923	0.867	5.2809e-09	1
NDUFS7	8.95773e-15	0.374822	0.758	0.655	3.03049e-10	1
SSBP2	1.42447e-06	0.37405	0.831	0.789	0.0481912	1
ITM2B	4.34764e-13	0.37367	0.937	0.867	1.47085e-08	1
ENSMMUG00000029828	4.82192e-112	0.373495	0.802	0.09	1.6313e-107	1
ABHD16A	9.64432e-25	0.373484	0.493	0.193	3.26277e-20	1
ENSMMUG00000002915	8.46519e-84	0.373322	0.628	0.064	2.86386e-79	1
UBAP2L	4.37745e-07	0.373188	0.754	0.673	0.0148094	1
ALL-1	8.60716e-73	0.373119	0.527	0.045	2.91189e-68	1
CHD2	5.16842e-05	0.372794	0.778	0.713	1	1
ENSMMUG00000030109	8.22563e-92	0.372598	0.792	0.099	2.78281e-87	1
RPL13A	2.98586e-18	0.372462	0.986	0.952	1.01015e-13	1
ENSMMUG00000013406	1.00638e-68	0.37243	0.478	0.037	3.40467e-64	1
ENSMMUG00000029087	1.47874e-112	0.371894	0.787	0.077	5.00273e-108	1
C1ORF52	1.15322e-71	0.371841	0.493	0.039	3.90146e-67	1
PSMD7	2.65374e-13	0.371676	0.807	0.72	8.97788e-09	1
ENSMMUG00000029460	1.14955e-98	0.37114	0.826	0.102	3.88904e-94	1
HSPH1	2.82676e-07	0.371073	0.744	0.681	0.0095632	1
ATP6AP2	1.39927e-10	0.37064	0.884	0.839	4.73386e-06	1
ENSMMUG00000019707	2.18876e-116	0.37021	0.773	0.071	7.4048e-112	1
PAICS	4.40504e-10	0.36976	0.792	0.687	1.49027e-05	1
HSPE1	8.32243e-15	0.369568	0.855	0.774	2.81556e-10	1
ADAMTS9	3.27312e-09	0.369533	0.783	0.68	0.000110733	1
EIF4E	7.52031e-05	0.368237	0.686	0.682	1	1
MRPL3	0.00163195	0.368201	0.667	0.645	1	1
ENSMMUG00000029947	1.40016e-94	0.368112	0.807	0.097	4.73687e-90	1
POLD2	3.25612e-07	0.36722	0.768	0.698	0.0110158	1
RAB5C	3.12638e-10	0.36673	0.652	0.516	1.05769e-05	1
CTSC	1.51624e-05	0.366633	0.778	0.738	0.512958	1
ENSMMUG00000029590	1.29311e-109	0.366383	0.744	0.075	4.37473e-105	1
XPO1	1.10336e-11	0.366354	0.783	0.666	3.73277e-07	1
PPIL4	0.000136794	0.365871	0.614	0.568	1	1
SDR39U1	3.24119e-16	0.365802	0.604	0.375	1.09653e-11	1
CCT6A	2.19444e-08	0.365724	0.86	0.799	0.000742401	1
ENSMMUG00000022300	2.31676e-56	0.36549	0.329	0.012	7.83783e-52	1
PTMA	4.48014e-14	0.364597	0.986	0.949	1.51568e-09	1
SLC12A8	2.02793e-56	0.364379	0.778	0.269	6.86068e-52	1
ENSMMUG00000006289	3.4613e-99	0.364375	0.618	0.041	1.17099e-94	1
ENSMMUG00000030042	9.96196e-113	0.364105	0.773	0.077	3.37023e-108	1
DRG1	9.01444e-07	0.363846	0.749	0.664	0.0304968	1
C14H11ORF49	1.39537e-83	0.363686	0.57	0.046	4.72067e-79	1
AIFM1	3.84922e-06	0.363433	0.705	0.667	0.130223	1
ENSMMUG00000001245	2.32928e-81	0.363385	0.575	0.05	7.88019e-77	1
HNRNPF	3.76339e-07	0.362814	0.792	0.715	0.0127319	1
GALM	1.15119e-20	0.362798	0.807	0.558	3.89458e-16	1
C6ORF125	6.10448e-109	0.362498	0.691	0.048	2.06521e-104	1
AKAP8L	4.38734e-37	0.362497	0.623	0.212	1.48428e-32	1
MYL6B	1.07818e-15	0.362457	0.807	0.667	3.64759e-11	1
ATP1B3	3.13661e-09	0.362253	0.918	0.842	0.000106115	1
PRPF38B	2.50581e-06	0.361923	0.696	0.618	0.084774	1
ENSMMUG00000018397	1.58796e-114	0.36187	0.715	0.052	5.37222e-110	1
C11H12ORF10	4.0836e-69	0.36157	0.483	0.039	1.38152e-64	1
ENSMMUG00000006818	6.17956e-117	0.361104	0.691	0.037	2.09061e-112	1
ENSMMUG00000021809	1.56237e-101	0.361052	0.715	0.07	5.28566e-97	1
RAB24	6.73653e-07	0.360972	0.44	0.287	0.0227904	1
RPS5	8.33854e-22	0.360754	0.986	0.945	2.82101e-17	1
EPRS	0.000720186	0.360602	0.657	0.624	1	1
EIF2S3	7.42422e-15	0.360384	0.889	0.791	2.51169e-10	1
SCAMP3	9.46237e-05	0.36037	0.734	0.661	1	1
ENY2	1.78495e-13	0.359795	0.836	0.782	6.03865e-09	1
NME7	3.54837e-14	0.359633	0.72	0.549	1.20045e-09	1
SSR2	1.01405e-11	0.358715	0.899	0.827	3.43062e-07	1
VPS52	0.000113287	0.358391	0.527	0.436	1	1
ENSMMUG00000020417	5.11537e-120	0.357779	0.763	0.066	1.73058e-115	1
TMEM219	3.88829e-11	0.357388	0.807	0.71	1.31545e-06	1
ENSMMUG00000031424	7.80973e-114	0.357264	0.773	0.072	2.64211e-109	1
SSR4	2.21063e-14	0.357154	0.918	0.847	7.47879e-10	1
ARL6IP4	2.72905e-83	0.357089	0.623	0.066	9.23264e-79	1
KIF1BP	1.29061e-67	0.356781	0.478	0.041	4.36628e-63	1
ENSMMUG00000021539	5.4378e-93	0.356774	0.589	0.038	1.83966e-88	1
ILF2	3.42935e-13	0.356488	0.937	0.852	1.16018e-08	1
FXR1	3.09718e-08	0.355899	0.758	0.69	0.00104781	1
YWHAB	9.76543e-13	0.355215	0.932	0.843	3.30374e-08	1
ZNHIT1	9.31917e-07	0.355186	0.758	0.74	0.0315277	1
TRIM27	0.000880635	0.354886	0.671	0.625	1	1
SF3B2	3.42519e-07	0.354647	0.758	0.697	0.0115878	1
ZFP106	2.38041e-88	0.354366	0.604	0.049	8.05316e-84	1
ENSMMUG00000015989	1.26061e-111	0.354235	0.744	0.067	4.26475e-107	1
RNPS1	1.11596e-10	0.354031	0.807	0.735	3.77539e-06	1
YIF1A	1.60223e-08	0.353718	0.763	0.639	0.000542052	1
TFG	7.40122e-08	0.352861	0.836	0.789	0.00250391	1
[truncated: 5,587 more rows]

## Sheet: FIG 4B
Input Data Figure 4b
In silico ligand-receptor interactions among HVPs, NHP-Macrophages (Mφ) and NHP-Fibroblasts resulted from acute model scRNAseq.
ligand	receptor	cell_from_mean_exprs	cluster_from	cluster_to	cell_to_mean_exprs	comm_type		clusters legend
CXCL12	ITGB1	558.754	2	2	288.484	cytokine		0	NHP Macrophages (Mφ)
CXCL12	ITGB1	558.754	2	0	59.2723	cytokine		1	NHP Fibroblasts
CXCL12	SDC4	558.754	2	2	36.9841	cytokine		2	HVPs
CXCL12	ACKR3	558.754	2	2	36.5635	cytokine
CXCL12	SDC4	558.754	2	0	28.7673	cytokine
CXCL12	ITGB1	27.4208	0	2	288.484	cytokine
CXCL12	CXCR4	558.754	2	2	10.746	cytokine
CXCL12	SDC4	558.754	2	3	9.74561	cytokine
CXCL12	ITGB1	558.754	2	3	5.52632	cytokine
CXCL12	CXCR4	558.754	2	3	4.07895	cytokine
CXCL12	CXCR4	558.754	2	0	4.0099	cytokine
CXCL12	ITGB1	27.4208	0	0	59.2723	cytokine
CXCL12	SDC4	27.4208	0	2	36.9841	cytokine
CXCL12	ACKR3	27.4208	0	2	36.5635	cytokine
IL6	IL6ST	6.74603	2	2	138.778	cytokine
CXCL12	SDC4	27.4208	0	0	28.7673	cytokine
IL8	KDR	7.35714	2	2	90.5873	cytokine
IL8	SDC2	7.35714	2	2	87.3333	cytokine
IL8	KDR	4.68812	0	2	90.5873	cytokine
IL8	SDC2	4.68812	0	2	87.3333	cytokine
IL6	IL6ST	6.74603	2	0	51.2822	cytokine
CXCL12	CD4	558.754	2	0	0.613861	cytokine
CXCL12	CXCR4	27.4208	0	2	10.746	cytokine
IL8	SDC2	7.35714	2	0	39.0693	cytokine
CXCL12	SDC4	27.4208	0	3	9.74561	cytokine
IL8	KDR	7.35714	2	0	35.4802	cytokine
CXCL12	CCR4	558.754	2	2	0.357143	cytokine
IL1B	IL1R1	77.3333	2	2	2.42857	cytokine
CCL2	DARC	116.373	2	0	1.58416	cytokine
IL8	KDR	2.02632	3	2	90.5873	cytokine
IL8	SDC2	4.68812	0	0	39.0693	cytokine
CXCL12	ITGB1	0.614035	3	2	288.484	cytokine
IL8	SDC2	2.02632	3	2	87.3333	cytokine
IL1B	ADRB2	77.3333	2	3	2.25439	cytokine
IL8	KDR	4.68812	0	0	35.4802	cytokine
CXCL12	ITGB1	27.4208	0	3	5.52632	cytokine
CCL2	DARC	116.373	2	2	1.24603	cytokine
CCL2	ACKR4	116.373	2	3	1.10526	cytokine
IL6	IL6ST	6.74603	2	3	18.6491	cytokine
CCL2	CCR10	116.373	2	2	1.01587	cytokine
CXCL12	CXCR4	27.4208	0	3	4.07895	cytokine
CCL2	CCR10	116.373	2	0	0.950495	cytokine
CXCL12	CXCR4	27.4208	0	0	4.0099	cytokine
CXCL10	SDC4	2.86508	2	2	36.9841	cytokine
CCL2	CCR10	116.373	2	3	0.763158	cytokine
CXCL10	SDC4	2.86508	2	0	28.7673	cytokine
IL8	SDC2	2.02632	3	0	39.0693	cytokine
CCL2	ACKR2	116.373	2	2	0.619048	cytokine
IL8	KDR	2.02632	3	0	35.4802	cytokine
IL8	SDC3	7.35714	2	2	9.26984	cytokine
CXCL2	CXCR2	24.2222	2	2	2.78571	cytokine
IL11	IL6ST	0.484127	2	2	138.778	cytokine
IL1B	IL1RAP	77.3333	2	0	0.861386	cytokine
IL8	SDC1	7.35714	2	2	8.43651	cytokine
IL1B	IL1RAP	77.3333	2	2	0.761905	cytokine
IL1B	ADRB2	77.3333	2	0	0.569307	cytokine
IL8	SDC3	4.68812	0	2	9.26984	cytokine
CCL2	ACKR4	116.373	2	0	0.371287	cytokine
CCL2	CCR4	116.373	2	2	0.357143	cytokine
IL6	F3	6.74603	2	2	6.0873	cytokine
IL6	IL6ST	0.287129	0	2	138.778	cytokine
IL8	SDC2	7.35714	2	3	5.40351	cytokine
IL8	SDC1	4.68812	0	2	8.43651	cytokine
CXCL12	ITGB1	0.614035	3	0	59.2723	cytokine
CXCL10	SDC4	2.86508	2	3	9.74561	cytokine
IL8	SDC2	4.68812	0	3	5.40351	cytokine
IL11	IL6ST	0.484127	2	0	51.2822	cytokine
CCL2	DARC	14.6881	0	0	1.58416	cytokine
CXCL12	SDC4	0.614035	3	2	36.9841	cytokine
CXCL12	ACKR3	0.614035	3	2	36.5635	cytokine
IL8	CXCR2	7.35714	2	2	2.78571	cytokine
IL8	SDC3	2.02632	3	2	9.26984	cytokine
CCL2	DARC	14.6881	0	2	1.24603	cytokine
CXCL6	CXCR2	6.53968	2	2	2.78571	cytokine
IL8	KDR	7.35714	2	3	2.42105	cytokine
CXCL12	SDC4	0.614035	3	0	28.7673	cytokine
IL8	SDC1	2.02632	3	2	8.43651	cytokine
CXCL12	CD4	27.4208	0	0	0.613861	cytokine
CCL2	ACKR4	14.6881	0	3	1.10526	cytokine
IL11	IL11RA	0.484127	2	2	33.2778	cytokine
IL8	SDC3	7.35714	2	0	2.14851	cytokine
CCL2	CCR10	14.6881	0	2	1.01587	cytokine
IL6	IL6ST	0.287129	0	0	51.2822	cytokine
CCL2	CCR10	14.6881	0	0	0.950495	cytokine
IL1B	IL1R1	77.3333	2	0	0.178218	cytokine
IL10	IL10RB	4.39109	0	2	3.01587	cytokine
IL8	CXCR2	4.68812	0	2	2.78571	cytokine
IL8	DARC	7.35714	2	0	1.58416	cytokine
IL8	KDR	4.68812	0	3	2.42105	cytokine
IL10	IL10RB	3.75439	3	2	3.01587	cytokine
CCL2	CCR10	14.6881	0	3	0.763158	cytokine
IL8	SDC2	2.02632	3	3	5.40351	cytokine
IL8	SDC3	4.68812	0	0	2.14851	cytokine
CXCL12	CD4	558.754	2	3	0.0175439	cytokine
CXCL12	CCR4	27.4208	0	2	0.357143	cytokine
IL6	IL6ST	0.0701754	3	2	138.778	cytokine
CCL2	DARC	5.81579	3	0	1.58416	cytokine
IL8	DARC	7.35714	2	2	1.24603	cytokine
CCL2	ACKR2	14.6881	0	2	0.619048	cytokine
IL11	IL6ST	0.484127	2	3	18.6491	cytokine
CCL5	SDC4	0.238095	2	2	36.9841	cytokine
IL6	IL6R	6.74603	2	2	1.15079	cytokine
CXCL1	CXCR2	2.69048	2	2	2.78571	cytokine
IL8	DARC	4.68812	0	0	1.58416	cytokine
CCL7	DARC	4.61111	2	0	1.58416	cytokine
IL17B	IL17RB	1.71429	2	2	4.23016	cytokine
CCL2	DARC	5.81579	3	2	1.24603	cytokine
CCL5	SDC4	0.193069	0	2	36.9841	cytokine
CCL5	SDC4	0.238095	2	0	28.7673	cytokine
CXCL12	CXCR4	0.614035	3	2	10.746	cytokine
IL11	IL11RA	0.484127	2	0	13.396	cytokine
CCL2	ACKR4	5.81579	3	3	1.10526	cytokine
CXCL12	SDC4	0.614035	3	3	9.74561	cytokine
CCL2	CCR10	5.81579	3	2	1.01587	cytokine
IL8	DARC	4.68812	0	2	1.24603	cytokine
CCL7	DARC	4.61111	2	2	1.24603	cytokine
IL8	CXCR2	2.02632	3	2	2.78571	cytokine
CCL5	SDC4	0.193069	0	0	28.7673	cytokine
CCL21	ACKR4	5.01587	2	3	1.10526	cytokine
CCL2	CCR10	5.81579	3	0	0.950495	cytokine
CCL2	ACKR4	14.6881	0	0	0.371287	cytokine
IL1B	IL1RAP	77.3333	2	3	0.0701754	cytokine
IL6	IL6ST	0.287129	0	3	18.6491	cytokine
CCL2	CCR4	14.6881	0	2	0.357143	cytokine
CCL5	SDC4	0.140351	3	2	36.9841	cytokine
CCL7	ACKR4	4.61111	2	3	1.10526	cytokine
IL8	KDR	2.02632	3	3	2.42105	cytokine
CCL7	CCR10	4.61111	2	2	1.01587	cytokine
CCL2	CCR10	5.81579	3	3	0.763158	cytokine
CCL21	CCR7	5.01587	2	0	0.876238	cytokine
CCL7	CCR10	4.61111	2	0	0.950495	cytokine
IL8	SDC3	2.02632	3	0	2.14851	cytokine
CXCL1	DARC	2.69048	2	0	1.58416	cytokine
CCL5	SDC4	0.140351	3	0	28.7673	cytokine
CCL19	ACKR4	3.30159	2	3	1.10526	cytokine
CCL2	ACKR2	5.81579	3	2	0.619048	cytokine
IL6	IL6ST	0.0701754	3	0	51.2822	cytokine
CCL7	CCR10	4.61111	2	3	0.763158	cytokine
CXCL12	ITGB1	0.614035	3	3	5.52632	cytokine
CCL19	CCR10	3.30159	2	2	1.01587	cytokine
CXCL1	DARC	2.69048	2	2	1.24603	cytokine
IL8	DARC	2.02632	3	0	1.58416	cytokine
CCL19	CCR10	3.30159	2	0	0.950495	cytokine
CCL21	ACKR2	5.01587	2	2	0.619048	cytokine
IL1B	ADRB2	77.3333	2	2	0.0396825	cytokine
CCL2	DARC	116.373	2	3	0.0263158	cytokine
CCL19	CCR7	3.30159	2	0	0.876238	cytokine
CCL7	ACKR2	4.61111	2	2	0.619048	cytokine
IL1A	IL1R1	1.13861	0	2	2.42857	cytokine
CCL27	CCR10	2.68812	0	2	1.01587	cytokine
CCL27	CCR10	2.68812	0	0	0.950495	cytokine
IL8	DARC	2.02632	3	2	1.24603	cytokine
CCL19	CCR10	3.30159	2	3	0.763158	cytokine
CXCL12	CXCR4	0.614035	3	3	4.07895	cytokine
CXCL12	CXCR4	0.614035	3	0	4.0099	cytokine
CCL5	SDC4	0.238095	2	3	9.74561	cytokine
IL18	IL18R1	0.412698	2	2	5.56349	cytokine
IL11	IL11RA	0.484127	2	3	4.47368	cytokine
CCL2	ACKR4	5.81579	3	0	0.371287	cytokine
CCL2	CCR4	5.81579	3	2	0.357143	cytokine
CCL27	CCR10	2.68812	0	3	0.763158	cytokine
CCL19	ACKR2	3.30159	2	2	0.619048	cytokine
CCL2	CCR2	116.373	2	3	0.0175439	cytokine
IL1B	IL1R1	77.3333	2	3	0.0263158	cytokine
CCL5	SDC1	0.238095	2	2	8.43651	cytokine
CCL5	SDC4	0.193069	0	3	9.74561	cytokine
CCL21	ACKR4	5.01587	2	0	0.371287	cytokine
IL1B	IL1R2	77.3333	2	2	0.0238095	cytokine
IL6	F3	0.287129	0	2	6.0873	cytokine
CXCL3	CXCR2	0.626984	2	2	2.78571	cytokine
CCL7	ACKR4	4.61111	2	0	0.371287	cytokine
CCL27	ACKR2	2.68812	0	2	0.619048	cytokine
CCL5	SDC1	0.193069	0	2	8.43651	cytokine
CCL5	SDC4	0.140351	3	3	9.74561	cytokine
IL6	IL6ST	0.0701754	3	3	18.6491	cytokine
CCL19	ACKR4	3.30159	2	0	0.371287	cytokine
CCL5	SDC1	0.140351	3	2	8.43651	cytokine
IL16	KCND1	0.289474	3	0	3.99505	cytokine
IL18	IL1RAPL1	0.412698	2	2	2.51587	cytokine
IL1A	IL1RAP	1.13861	0	0	0.861386	cytokine
IL8	SDC3	7.35714	2	3	0.131579	cytokine
IL10	IL10RB	0.309524	2	2	3.01587	cytokine
IL1A	IL1RAP	1.13861	0	2	0.761905	cytokine
IL16	KCND1	0.20297	0	0	3.99505	cytokine
IL18	IL1RAPL1	0.412698	2	0	1.87624	cytokine
IL18	IL1RAPL1	0.412698	2	3	1.86842	cytokine
IL1A	IL1R1	0.31746	2	2	2.42857	cytokine
IL18	IL18R1	0.133663	0	2	5.56349	cytokine
IL16	KCND1	0.289474	3	2	2.52381	cytokine
IL8	SDC1	7.35714	2	0	0.0990099	cytokine
IL23A	IL23R	1.26984	2	2	0.539683	cytokine
IL1A	IL1R1	0.263158	3	2	2.42857	cytokine
IL8	SDC3	4.68812	0	3	0.131579	cytokine
IL8	CD79A	7.35714	2	2	0.0714286	cytokine
IL16	KCND1	0.20297	0	2	2.52381	cytokine
CXCL12	CD4	27.4208	0	3	0.0175439	cytokine
IL8	SDC1	4.68812	0	0	0.0990099	cytokine
IL6	F3	0.0701754	3	2	6.0873	cytokine
IL10	SIRPG	4.39109	0	3	0.0964912	cytokine
CCL2	DARC	14.6881	0	3	0.0263158	cytokine
IL23A	IL12RB1	1.26984	2	2	0.301587	cytokine
CCL5	DARC	0.238095	2	0	1.58416	cytokine
CXCL12	CD4	0.614035	3	0	0.613861	cytokine
IL7	IL2RG	0.683168	0	0	0.539604	cytokine
IL16	KCNJ10	0.289474	3	2	1.25397	cytokine
IL10	SIRPG	3.75439	3	3	0.0964912	cytokine
CCL21	CCR7	5.01587	2	3	0.0701754	cytokine
IL17B	IL17RB	1.71429	2	0	0.19802	cytokine
IL18	IL1RAPL1	0.133663	0	2	2.51587	cytokine
IL8	CD79A	4.68812	0	2	0.0714286	cytokine
IL6	IL6R	0.287129	0	2	1.15079	cytokine
IL16	KCNJ15	0.289474	3	2	1.09524	cytokine
CCL5	DARC	0.193069	0	0	1.58416	cytokine
CCL5	DARC	0.238095	2	2	1.24603	cytokine
IL1A	IL1RAP	0.31746	2	0	0.861386	cytokine
IL8	SDC3	2.02632	3	3	0.131579	cytokine
CCL5	ACKR4	0.238095	2	3	1.10526	cytokine
CCL28	CCR10	0.253968	2	2	1.01587	cytokine
CCL2	CCR2	14.6881	0	3	0.0175439	cytokine
IL16	KCNJ10	0.20297	0	2	1.25397	cytokine
IL18	IL1RAPL1	0.133663	0	0	1.87624	cytokine
IL18	IL1RAPL1	0.133663	0	3	1.86842	cytokine
IL16	KCND1	0.289474	3	3	0.859649	cytokine
IL1A	IL1RAP	0.31746	2	2	0.761905	cytokine
CCL28	CCR10	0.253968	2	0	0.950495	cytokine
CCL5	DARC	0.193069	0	2	1.24603	cytokine
CCL21	CCR7	5.01587	2	2	0.047619	cytokine
CCL19	CCR7	3.30159	2	3	0.0701754	cytokine
IL1A	IL1RAP	0.263158	3	0	0.861386	cytokine
IL16	KCNJ10	0.289474	3	3	0.780702	cytokine
CCL5	DARC	0.140351	3	0	1.58416	cytokine
IL16	KCNJ15	0.20297	0	2	1.09524	cytokine
IL16	KCND1	0.0555556	2	0	3.99505	cytokine
CXCL12	CCR4	0.614035	3	2	0.357143	cytokine
IL7	IL7R	0.683168	0	2	0.31746	cytokine
CCL5	ACKR4	0.193069	0	3	1.10526	cytokine
IL7	IL2RG	0.385965	3	0	0.539604	cytokine
IL1A	IL1R1	1.13861	0	0	0.178218	cytokine
IL8	SDC1	2.02632	3	0	0.0990099	cytokine
IL1A	IL1RAP	0.263158	3	2	0.761905	cytokine
CCL28	CCR10	0.253968	2	3	0.763158	cytokine
IL8	DARC	7.35714	2	3	0.0263158	cytokine
IL16	CD4	0.289474	3	0	0.613861	cytokine
CCL5	DARC	0.140351	3	2	1.24603	cytokine
IL16	KCND1	0.20297	0	3	0.859649	cytokine
IL24	IL20RA	0.388889	2	2	0.444444	cytokine
CCL27	CCR10	0.157895	3	2	1.01587	cytokine
IL16	KCND2	0.289474	3	0	0.549505	cytokine
IL16	KCNJ10	0.20297	0	3	0.780702	cytokine
CCL19	CCR7	3.30159	2	2	0.047619	cytokine
CCL28	ACKR2	0.253968	2	2	0.619048	cytokine
CCL5	ACKR4	0.140351	3	3	1.10526	cytokine
CCL2	DARC	5.81579	3	3	0.0263158	cytokine
CCL27	CCR10	0.157895	3	0	0.950495	cytokine
CCL5	ACKR2	0.238095	2	2	0.619048	cytokine
IL8	CD79A	2.02632	3	2	0.0714286	cytokine
IL16	KCND1	0.0555556	2	2	2.52381	cytokine
IL10	SIRPG	4.39109	0	0	0.029703	cytokine
IL8	SDC1	7.35714	2	3	0.0175439	cytokine
IL16	CD4	0.20297	0	0	0.613861	cytokine
CXCL1	CXCR2	0.0445545	0	2	2.78571	cytokine
CXCL3	CXCR2	0.0445545	0	2	2.78571	cytokine
IL8	DARC	4.68812	0	3	0.0263158	cytokine
IL7	IL7R	0.385965	3	2	0.31746	cytokine
CCL7	DARC	4.61111	2	3	0.0263158	cytokine
CCL27	CCR10	0.157895	3	3	0.763158	cytokine
CCL5	ACKR2	0.193069	0	2	0.619048	cytokine
IL23A	IL23R	0.217822	0	2	0.539683	cytokine
IL23A	IL23R	0.210526	3	2	0.539683	cytokine
IL16	KCND2	0.20297	0	0	0.549505	cytokine
IL10	SIRPG	3.75439	3	0	0.029703	cytokine
CXCL6	CXCR2	0.039604	0	2	2.78571	cytokine
CCL2	CCR2	5.81579	3	3	0.0175439	cytokine
CCL22	CCR4	0.277778	2	2	0.357143	cytokine
CCL27	ACKR2	0.157895	3	2	0.619048	cytokine
IL24	IL20RB	0.388889	2	2	0.230159	cytokine
CCL5	ACKR4	0.238095	2	0	0.371287	cytokine
CCL5	ACKR2	0.140351	3	2	0.619048	cytokine
IL3	IL3RA	0.0594059	0	2	1.46032	cytokine
CCL5	CCR4	0.238095	2	2	0.357143	cytokine
IL8	SDC1	4.68812	0	3	0.0175439	cytokine
CCL7	CCR2	4.61111	2	3	0.0175439	cytokine
IL6	IL6R	0.0701754	3	2	1.15079	cytokine
IL1A	IL1RAP	1.13861	0	3	0.0701754	cytokine
IL3	CSF2RB	0.0594059	0	3	1.2807	cytokine
CCL5	ACKR4	0.193069	0	0	0.371287	cytokine
CXCL1	DARC	2.69048	2	3	0.0263158	cytokine
CCL5	GPR75	0.238095	2	0	0.29703	cytokine
CXCL1	DARC	0.0445545	0	0	1.58416	cytokine
IL16	KCNJ10	0.0555556	2	2	1.25397	cytokine
CCL5	CCR4	0.193069	0	2	0.357143	cytokine
CCL16	HRH4	0.309524	2	2	0.222222	cytokine
IL23A	IL12RB1	0.217822	0	2	0.301587	cytokine
IL23A	IL12RB1	0.210526	3	2	0.301587	cytokine
IL16	KCNJ15	0.0555556	2	2	1.09524	cytokine
CCL5	GPR75	0.193069	0	0	0.29703	cytokine
IL1A	IL1R1	0.31746	2	0	0.178218	cytokine
CXCL1	DARC	0.0445545	0	2	1.24603	cytokine
IL8	DARC	2.02632	3	3	0.0263158	cytokine
CCL5	ACKR4	0.140351	3	0	0.371287	cytokine
CCL5	GPR75	0.238095	2	2	0.214286	cytokine
CCL5	CCR4	0.140351	3	2	0.357143	cytokine
IL24	IL20RB	0.388889	2	0	0.128713	cytokine
CXCL3	CXCR2	0.0175439	3	2	2.78571	cytokine
IL16	KCND1	0.0555556	2	3	0.859649	cytokine
IL1A	IL1R1	0.263158	3	0	0.178218	cytokine
IL17B	IL17RB	1.71429	2	3	0.0263158	cytokine
IL16	KCNJ10	0.0555556	2	3	0.780702	cytokine
CCL5	GPR75	0.140351	3	0	0.29703	cytokine
CCL5	GPR75	0.193069	0	2	0.214286	cytokine
IL16	GRIN2D	0.289474	3	2	0.142857	cytokine
IL3	IL3RA	0.0263158	3	2	1.46032	cytokine
IL1B	IL1R1	0.0148515	0	2	2.42857	cytokine
IL8	SDC1	2.02632	3	3	0.0175439	cytokine
CCL25	ACKR4	0.031746	2	3	1.10526	cytokine
IL16	CD4	0.0555556	2	0	0.613861	cytokine
IL3	CSF2RB	0.0263158	3	3	1.2807	cytokine
IL1B	ADRB2	0.0148515	0	3	2.25439	cytokine
CCL19	ACKR4	0.029703	0	3	1.10526	cytokine
CCL25	CCR10	0.031746	2	2	1.01587	cytokine
IL16	KCND2	0.0555556	2	0	0.549505	cytokine
CCL19	CCR10	0.029703	0	2	1.01587	cytokine
CCL25	CCR10	0.031746	2	0	0.950495	cytokine
CCL5	GPR75	0.140351	3	2	0.214286	cytokine
IL1A	IL1R1	1.13861	0	3	0.0263158	cytokine
IL10	SIRPG	0.309524	2	3	0.0964912	cytokine
IL16	GRIN2D	0.20297	0	2	0.142857	cytokine
CCL19	CCR10	0.029703	0	0	0.950495	cytokine
IL1A	IL1R2	1.13861	0	2	0.0238095	cytokine
CCL19	CCR7	0.029703	0	0	0.876238	cytokine
IL15	IL2RG	0.047619	2	0	0.539604	cytokine
CCL25	CCR10	0.031746	2	3	0.763158	cytokine
CCL5	SDC1	0.238095	2	0	0.0990099	cytokine
CCL19	CCR10	0.029703	0	3	0.763158	cytokine
IL1A	IL1RAP	0.31746	2	3	0.0701754	cytokine
IL1B	IL1R1	0.00877193	3	2	2.42857	cytokine
IL1B	ADRB2	0.00877193	3	3	2.25439	cytokine
CCL25	ACKR2	0.031746	2	2	0.619048	cytokine
CCL5	SDC1	0.193069	0	0	0.0990099	cytokine
IL1A	IL1RAP	0.263158	3	3	0.0701754	cytokine
CCL19	ACKR2	0.029703	0	2	0.619048	cytokine
IL15	IL2RG	0.029703	0	0	0.539604	cytokine
CCL5	SDC1	0.140351	3	0	0.0990099	cytokine
IL1B	IL1RAP	0.0148515	0	0	0.861386	cytokine
CCL25	ACKR4	0.031746	2	0	0.371287	cytokine
IL1B	IL1RAP	0.0148515	0	2	0.761905	cytokine
CCL19	ACKR4	0.029703	0	0	0.371287	cytokine
CXCL12	CD4	0.614035	3	3	0.0175439	cytokine
CCL19	ACKR4	0.00877193	3	3	1.10526	cytokine
IL10	SIRPG	0.309524	2	0	0.029703	cytokine
CCL19	CCR10	0.00877193	3	2	1.01587	cytokine
IL1B	ADRB2	0.0148515	0	0	0.569307	cytokine
IL1A	IL1R1	0.31746	2	3	0.0263158	cytokine
CCL19	CCR10	0.00877193	3	0	0.950495	cytokine
IL16	GRIN2D	0.0555556	2	2	0.142857	cytokine
CCL19	CCR7	0.00877193	3	0	0.876238	cytokine
IL1A	IL1R2	0.31746	2	2	0.0238095	cytokine
IL1B	IL1RAP	0.00877193	3	0	0.861386	cytokine
IL1A	IL1R1	0.263158	3	3	0.0263158	cytokine
IL16	KCNJ4	0.289474	3	2	0.0238095	cytokine
CCL19	CCR10	0.00877193	3	3	0.763158	cytokine
IL1B	IL1RAP	0.00877193	3	2	0.761905	cytokine
CCL5	DARC	0.238095	2	3	0.0263158	cytokine
IL1A	IL1R2	0.263158	3	2	0.0238095	cytokine
IL7	IL2RG	0.683168	0	3	0.00877193	cytokine
CCL16	CCR2	0.309524	2	3	0.0175439	cytokine
CCL19	ACKR2	0.00877193	3	2	0.619048	cytokine
IL15	IL15RA	0.047619	2	2	0.111111	cytokine
CCL5	DARC	0.193069	0	3	0.0263158	cytokine
IL16	CD4	0.289474	3	3	0.0175439	cytokine
IL1B	ADRB2	0.00877193	3	0	0.569307	cytokine
IL15	IL15RA	0.047619	2	0	0.10396	cytokine
IL16	KCNJ4	0.20297	0	2	0.0238095	cytokine
IL15	IL2RG	0.00877193	3	0	0.539604	cytokine
IL7	IL2RG	0.00793651	2	0	0.539604	cytokine
CCL5	SDC1	0.238095	2	3	0.0175439	cytokine
CCL5	DARC	0.140351	3	3	0.0263158	cytokine
IL16	CD4	0.20297	0	3	0.0175439	cytokine
IL24	IL20RB	0.388889	2	3	0.00877193	cytokine
CCL5	SDC1	0.193069	0	3	0.0175439	cytokine
IL7	IL2RG	0.385965	3	3	0.00877193	cytokine
IL15	IL15RA	0.029703	0	2	0.111111	cytokine
CCL19	ACKR4	0.00877193	3	0	0.371287	cytokine
IL15	IL15RA	0.029703	0	0	0.10396	cytokine
IL15	IL2RA	0.047619	2	2	0.0634921	cytokine
IL1B	IL1R1	0.0148515	0	0	0.178218	cytokine
IL7	IL7R	0.00793651	2	2	0.31746	cytokine
CCL5	SDC1	0.140351	3	3	0.0175439	cytokine
CCL5	GPR75	0.238095	2	3	0.00877193	cytokine
CCL19	CCR7	0.029703	0	3	0.0701754	cytokine
IL15	IL2RA	0.029703	0	2	0.0634921	cytokine
CCL5	GPR75	0.193069	0	3	0.00877193	cytokine
IL1B	IL1R1	0.00877193	3	0	0.178218	cytokine
IL16	KCNJ10	0.289474	3	0	0.0049505	cytokine
CCL19	CCR7	0.029703	0	2	0.047619	cytokine
IL16	KCNJ4	0.0555556	2	2	0.0238095	cytokine
IL15	IL15RA	0.047619	2	3	0.0263158	cytokine
CCL5	GPR75	0.140351	3	3	0.00877193	cytokine
CXCL1	DARC	0.0445545	0	3	0.0263158	cytokine
IL1B	IL1RAP	0.0148515	0	3	0.0701754	cytokine
IL16	KCNJ10	0.20297	0	0	0.0049505	cytokine
IL15	IL15RA	0.00877193	3	2	0.111111	cytokine
IL16	CD4	0.0555556	2	3	0.0175439	cytokine
IL15	IL15RA	0.00877193	3	0	0.10396	cytokine
IL3	CSF2RB	0.0594059	0	0	0.0148515	cytokine
IL15	IL15RA	0.029703	0	3	0.0263158	cytokine
CCL19	CCR7	0.00877193	3	3	0.0701754	cytokine
IL1B	IL1RAP	0.00877193	3	3	0.0701754	cytokine
IL1B	ADRB2	0.0148515	0	2	0.0396825	cytokine
IL15	IL2RA	0.00877193	3	2	0.0634921	cytokine
CCL19	CCR7	0.00877193	3	2	0.047619	cytokine
IL15	IL2RG	0.047619	2	3	0.00877193	cytokine
IL1B	IL1R1	0.0148515	0	3	0.0263158	cytokine
IL3	CSF2RB	0.0263158	3	0	0.0148515	cytokine
IL1B	IL1R2	0.0148515	0	2	0.0238095	cytokine
IL1B	ADRB2	0.00877193	3	2	0.0396825	cytokine
IL16	KCNJ10	0.0555556	2	0	0.0049505	cytokine
IL15	IL2RG	0.029703	0	3	0.00877193	cytokine
IL15	IL15RA	0.00877193	3	3	0.0263158	cytokine
IL1B	IL1R1	0.00877193	3	3	0.0263158	cytokine
IL1B	IL1R2	0.00877193	3	2	0.0238095	cytokine
IL15	IL2RG	0.00877193	3	3	0.00877193	cytokine
IL7	IL2RG	0.00793651	2	3	0.00877193	cytokine
CCL16	CCR2	0	0	0	0	cytokine
CCL16	CCR2	0	0	3	0.0175439	cytokine
CCL16	CCR2	0	0	2	0	cytokine
CCL16	CCR2	0	3	0	0	cytokine
CCL16	CCR2	0	3	3	0.0175439	cytokine
CCL16	CCR2	0	3	2	0	cytokine
CCL16	CCR2	0.309524	2	0	0	cytokine
CCL16	CCR2	0.309524	2	2	0	cytokine
CCL16	HRH4	0	0	0	0	cytokine
CCL16	HRH4	0	0	3	0	cytokine
CCL16	HRH4	0	0	2	0.222222	cytokine
CCL16	HRH4	0	3	0	0	cytokine
CCL16	HRH4	0	3	3	0	cytokine
CCL16	HRH4	0	3	2	0.222222	cytokine
CCL16	HRH4	0.309524	2	0	0	cytokine
CCL16	HRH4	0.309524	2	3	0	cytokine
CCL19	ACKR2	0.029703	0	0	0	cytokine
CCL19	ACKR2	0.029703	0	3	0	cytokine
CCL19	ACKR2	0.00877193	3	0	0	cytokine
CCL19	ACKR2	0.00877193	3	3	0	cytokine
CCL19	ACKR2	3.30159	2	0	0	cytokine
CCL19	ACKR2	3.30159	2	3	0	cytokine
CCL19	ACKR4	0.029703	0	2	0	cytokine
CCL19	ACKR4	0.00877193	3	2	0	cytokine
CCL19	ACKR4	3.30159	2	2	0	cytokine
CCL21	ACKR2	0	0	0	0	cytokine
CCL21	ACKR2	0	0	3	0	cytokine
CCL21	ACKR2	0	0	2	0.619048	cytokine
CCL21	ACKR2	0	3	0	0	cytokine
CCL21	ACKR2	0	3	3	0	cytokine
CCL21	ACKR2	0	3	2	0.619048	cytokine
CCL21	ACKR2	5.01587	2	0	0	cytokine
CCL21	ACKR2	5.01587	2	3	0	cytokine
CCL21	ACKR4	0	0	0	0.371287	cytokine
CCL21	ACKR4	0	0	3	1.10526	cytokine
CCL21	ACKR4	0	0	2	0	cytokine
CCL21	ACKR4	0	3	0	0.371287	cytokine
CCL21	ACKR4	0	3	3	1.10526	cytokine
CCL21	ACKR4	0	3	2	0	cytokine
CCL21	ACKR4	5.01587	2	2	0	cytokine
CCL21	CCR7	0	0	0	0.876238	cytokine
CCL21	CCR7	0	0	3	0.0701754	cytokine
CCL21	CCR7	0	0	2	0.047619	cytokine
CCL21	CCR7	0	3	0	0.876238	cytokine
CCL21	CCR7	0	3	3	0.0701754	cytokine
CCL21	CCR7	0	3	2	0.047619	cytokine
CCL22	CCR4	0	0	0	0	cytokine
CCL22	CCR4	0	0	3	0	cytokine
CCL22	CCR4	0	0	2	0.357143	cytokine
CCL22	CCR4	0	3	0	0	cytokine
CCL22	CCR4	0	3	3	0	cytokine
CCL22	CCR4	0	3	2	0.357143	cytokine
CCL22	CCR4	0.277778	2	0	0	cytokine
CCL22	CCR4	0.277778	2	3	0	cytokine
CCL25	ACKR2	0	0	0	0	cytokine
CCL25	ACKR2	0	0	3	0	cytokine
CCL25	ACKR2	0	0	2	0.619048	cytokine
CCL25	ACKR2	0	3	0	0	cytokine
CCL25	ACKR2	0	3	3	0	cytokine
CCL25	ACKR2	0	3	2	0.619048	cytokine
CCL25	ACKR2	0.031746	2	0	0	cytokine
CCL25	ACKR2	0.031746	2	3	0	cytokine
CCL25	ACKR4	0	0	0	0.371287	cytokine
CCL25	ACKR4	0	0	3	1.10526	cytokine
CCL25	ACKR4	0	0	2	0	cytokine
CCL25	ACKR4	0	3	0	0.371287	cytokine
CCL25	ACKR4	0	3	3	1.10526	cytokine
CCL25	ACKR4	0	3	2	0	cytokine
CCL25	ACKR4	0.031746	2	2	0	cytokine
CCL25	CCR10	0	0	0	0.950495	cytokine
CCL25	CCR10	0	0	3	0.763158	cytokine
CCL25	CCR10	0	0	2	1.01587	cytokine
CCL25	CCR10	0	3	0	0.950495	cytokine
CCL25	CCR10	0	3	3	0.763158	cytokine
CCL25	CCR10	0	3	2	1.01587	cytokine
CCL27	ACKR2	2.68812	0	0	0	cytokine
CCL27	ACKR2	2.68812	0	3	0	cytokine
CCL27	ACKR2	0.157895	3	0	0	cytokine
CCL27	ACKR2	0.157895	3	3	0	cytokine
CCL27	ACKR2	0	2	0	0	cytokine
CCL27	ACKR2	0	2	3	0	cytokine
CCL27	ACKR2	0	2	2	0.619048	cytokine
CCL27	CCR10	0	2	0	0.950495	cytokine
CCL27	CCR10	0	2	3	0.763158	cytokine
CCL27	CCR10	0	2	2	1.01587	cytokine
CCL28	ACKR2	0	0	0	0	cytokine
CCL28	ACKR2	0	0	3	0	cytokine
CCL28	ACKR2	0	0	2	0.619048	cytokine
CCL28	ACKR2	0	3	0	0	cytokine
CCL28	ACKR2	0	3	3	0	cytokine
CCL28	ACKR2	0	3	2	0.619048	cytokine
CCL28	ACKR2	0.253968	2	0	0	cytokine
CCL28	ACKR2	0.253968	2	3	0	cytokine
CCL28	CCR10	0	0	0	0.950495	cytokine
CCL28	CCR10	0	0	3	0.763158	cytokine
CCL28	CCR10	0	0	2	1.01587	cytokine
CCL28	CCR10	0	3	0	0.950495	cytokine
CCL28	CCR10	0	3	3	0.763158	cytokine
CCL28	CCR10	0	3	2	1.01587	cytokine
CCL2	ACKR2	14.6881	0	0	0	cytokine
CCL2	ACKR2	14.6881	0	3	0	cytokine
CCL2	ACKR2	5.81579	3	0	0	cytokine
CCL2	ACKR2	5.81579	3	3	0	cytokine
CCL2	ACKR2	116.373	2	0	0	cytokine
CCL2	ACKR2	116.373	2	3	0	cytokine
CCL2	ACKR4	14.6881	0	2	0	cytokine
CCL2	ACKR4	5.81579	3	2	0	cytokine
CCL2	ACKR4	116.373	2	2	0	cytokine
CCL2	CCR2	14.6881	0	0	0	cytokine
CCL2	CCR2	14.6881	0	2	0	cytokine
CCL2	CCR2	5.81579	3	0	0	cytokine
CCL2	CCR2	5.81579	3	2	0	cytokine
CCL2	CCR2	116.373	2	0	0	cytokine
CCL2	CCR2	116.373	2	2	0	cytokine
CCL2	CCR4	14.6881	0	0	0	cytokine
CCL2	CCR4	14.6881	0	3	0	cytokine
CCL2	CCR4	5.81579	3	0	0	cytokine
CCL2	CCR4	5.81579	3	3	0	cytokine
CCL2	CCR4	116.373	2	0	0	cytokine
CCL2	CCR4	116.373	2	3	0	cytokine
CCL3	ACKR2	0	0	0	0	cytokine
CCL3	ACKR2	0	0	3	0	cytokine
CCL3	ACKR2	0	0	2	0.619048	cytokine
CCL3	ACKR2	0	3	0	0	cytokine
CCL3	ACKR2	0	3	3	0	cytokine
CCL3	ACKR2	0	3	2	0.619048	cytokine
CCL3	ACKR2	0	2	0	0	cytokine
CCL3	ACKR2	0	2	3	0	cytokine
CCL3	ACKR2	0	2	2	0.619048	cytokine
CCL3	CCR4	0	0	0	0	cytokine
CCL3	CCR4	0	0	3	0	cytokine
CCL3	CCR4	0	0	2	0.357143	cytokine
CCL3	CCR4	0	3	0	0	cytokine
CCL3	CCR4	0	3	3	0	cytokine
CCL3	CCR4	0	3	2	0.357143	cytokine
CCL3	CCR4	0	2	0	0	cytokine
CCL3	CCR4	0	2	3	0	cytokine
CCL3	CCR4	0	2	2	0.357143	cytokine
CCL5	ACKR2	0.193069	0	0	0	cytokine
CCL5	ACKR2	0.193069	0	3	0	cytokine
CCL5	ACKR2	0.140351	3	0	0	cytokine
CCL5	ACKR2	0.140351	3	3	0	cytokine
CCL5	ACKR2	0.238095	2	0	0	cytokine
CCL5	ACKR2	0.238095	2	3	0	cytokine
CCL5	ACKR4	0.193069	0	2	0	cytokine
CCL5	ACKR4	0.140351	3	2	0	cytokine
CCL5	ACKR4	0.238095	2	2	0	cytokine
CCL5	CCR4	0.193069	0	0	0	cytokine
CCL5	CCR4	0.193069	0	3	0	cytokine
CCL5	CCR4	0.140351	3	0	0	cytokine
CCL5	CCR4	0.140351	3	3	0	cytokine
CCL5	CCR4	0.238095	2	0	0	cytokine
CCL5	CCR4	0.238095	2	3	0	cytokine
CCL7	ACKR2	0	0	0	0	cytokine
CCL7	ACKR2	0	0	3	0	cytokine
CCL7	ACKR2	0	0	2	0.619048	cytokine
CCL7	ACKR2	0	3	0	0	cytokine
CCL7	ACKR2	0	3	3	0	cytokine
CCL7	ACKR2	0	3	2	0.619048	cytokine
CCL7	ACKR2	4.61111	2	0	0	cytokine
CCL7	ACKR2	4.61111	2	3	0	cytokine
CCL7	ACKR4	0	0	0	0.371287	cytokine
CCL7	ACKR4	0	0	3	1.10526	cytokine
CCL7	ACKR4	0	0	2	0	cytokine
CCL7	ACKR4	0	3	0	0.371287	cytokine
CCL7	ACKR4	0	3	3	1.10526	cytokine
CCL7	ACKR4	0	3	2	0	cytokine
CCL7	ACKR4	4.61111	2	2	0	cytokine
CCL7	CCR10	0	0	0	0.950495	cytokine
CCL7	CCR10	0	0	3	0.763158	cytokine
CCL7	CCR10	0	0	2	1.01587	cytokine
CCL7	CCR10	0	3	0	0.950495	cytokine
CCL7	CCR10	0	3	3	0.763158	cytokine
CCL7	CCR10	0	3	2	1.01587	cytokine
CCL7	CCR2	0	0	0	0	cytokine
CCL7	CCR2	0	0	3	0.0175439	cytokine
CCL7	CCR2	0	0	2	0	cytokine
CCL7	CCR2	0	3	0	0	cytokine
CCL7	CCR2	0	3	3	0.0175439	cytokine
CCL7	CCR2	0	3	2	0	cytokine
CCL7	CCR2	4.61111	2	0	0	cytokine
CCL7	CCR2	4.61111	2	2	0	cytokine
CCL7	DARC	0	0	0	1.58416	cytokine
CCL7	DARC	0	0	3	0.0263158	cytokine
CCL7	DARC	0	0	2	1.24603	cytokine
CCL7	DARC	0	3	0	1.58416	cytokine
CCL7	DARC	0	3	3	0.0263158	cytokine
CCL7	DARC	0	3	2	1.24603	cytokine
CXCL10	SDC4	0	0	0	28.7673	cytokine
CXCL10	SDC4	0	0	3	9.74561	cytokine
CXCL10	SDC4	0	0	2	36.9841	cytokine
CXCL10	SDC4	0	3	0	28.7673	cytokine
CXCL10	SDC4	0	3	3	9.74561	cytokine
CXCL10	SDC4	0	3	2	36.9841	cytokine
CXCL12	ACKR3	27.4208	0	0	0	cytokine
CXCL12	ACKR3	27.4208	0	3	0	cytokine
CXCL12	ACKR3	0.614035	3	0	0	cytokine
CXCL12	ACKR3	0.614035	3	3	0	cytokine
CXCL12	ACKR3	558.754	2	0	0	cytokine
CXCL12	ACKR3	558.754	2	3	0	cytokine
CXCL12	CCR4	27.4208	0	0	0	cytokine
CXCL12	CCR4	27.4208	0	3	0	cytokine
CXCL12	CCR4	0.614035	3	0	0	cytokine
CXCL12	CCR4	0.614035	3	3	0	cytokine
CXCL12	CCR4	558.754	2	0	0	cytokine
CXCL12	CCR4	558.754	2	3	0	cytokine
CXCL12	CD4	27.4208	0	2	0	cytokine
CXCL12	CD4	0.614035	3	2	0	cytokine
CXCL12	CD4	558.754	2	2	0	cytokine
CXCL1	CXCR2	0.0445545	0	0	0	cytokine
CXCL1	CXCR2	0.0445545	0	3	0	cytokine
CXCL1	CXCR2	0	3	0	0	cytokine
CXCL1	CXCR2	0	3	3	0	cytokine
CXCL1	CXCR2	0	3	2	2.78571	cytokine
CXCL1	CXCR2	2.69048	2	0	0	cytokine
CXCL1	CXCR2	2.69048	2	3	0	cytokine
CXCL1	DARC	0	3	0	1.58416	cytokine
CXCL1	DARC	0	3	3	0.0263158	cytokine
CXCL1	DARC	0	3	2	1.24603	cytokine
CXCL2	CXCR2	0	0	0	0	cytokine
CXCL2	CXCR2	0	0	3	0	cytokine
CXCL2	CXCR2	0	0	2	2.78571	cytokine
CXCL2	CXCR2	0	3	0	0	cytokine
CXCL2	CXCR2	0	3	3	0	cytokine
CXCL2	CXCR2	0	3	2	2.78571	cytokine
CXCL2	CXCR2	24.2222	2	0	0	cytokine
CXCL2	CXCR2	24.2222	2	3	0	cytokine
CXCL3	CXCR2	0.0445545	0	0	0	cytokine
CXCL3	CXCR2	0.0445545	0	3	0	cytokine
CXCL3	CXCR2	0.0175439	3	0	0	cytokine
CXCL3	CXCR2	0.0175439	3	3	0	cytokine
CXCL3	CXCR2	0.626984	2	0	0	cytokine
CXCL3	CXCR2	0.626984	2	3	0	cytokine
CXCL6	CXCR2	0.039604	0	0	0	cytokine
CXCL6	CXCR2	0.039604	0	3	0	cytokine
CXCL6	CXCR2	0	3	0	0	cytokine
CXCL6	CXCR2	0	3	3	0	cytokine
CXCL6	CXCR2	0	3	2	2.78571	cytokine
CXCL6	CXCR2	6.53968	2	0	0	cytokine
CXCL6	CXCR2	6.53968	2	3	0	cytokine
IL10	IL10RB	4.39109	0	0	0	cytokine
IL10	IL10RB	4.39109	0	3	0	cytokine
IL10	IL10RB	3.75439	3	0	0	cytokine
IL10	IL10RB	3.75439	3	3	0	cytokine
IL10	IL10RB	0.309524	2	0	0	cytokine
IL10	IL10RB	0.309524	2	3	0	cytokine
IL10	SIRPG	4.39109	0	2	0	cytokine
IL10	SIRPG	3.75439	3	2	0	cytokine
IL10	SIRPG	0.309524	2	2	0	cytokine
IL11	IL11RA	0	0	0	13.396	cytokine
IL11	IL11RA	0	0	3	4.47368	cytokine
IL11	IL11RA	0	0	2	33.2778	cytokine
IL11	IL11RA	0	3	0	13.396	cytokine
IL11	IL11RA	0	3	3	4.47368	cytokine
IL11	IL11RA	0	3	2	33.2778	cytokine
IL11	IL6ST	0	0	0	51.2822	cytokine
IL11	IL6ST	0	0	3	18.6491	cytokine
IL11	IL6ST	0	0	2	138.778	cytokine
IL11	IL6ST	0	3	0	51.2822	cytokine
IL11	IL6ST	0	3	3	18.6491	cytokine
IL11	IL6ST	0	3	2	138.778	cytokine
IL15	IL2RA	0.029703	0	0	0	cytokine
IL15	IL2RA	0.029703	0	3	0	cytokine
IL15	IL2RA	0.00877193	3	0	0	cytokine
IL15	IL2RA	0.00877193	3	3	0	cytokine
IL15	IL2RA	0.047619	2	0	0	cytokine
IL15	IL2RA	0.047619	2	3	0	cytokine
IL15	IL2RG	0.029703	0	2	0	cytokine
IL15	IL2RG	0.00877193	3	2	0	cytokine
IL15	IL2RG	0.047619	2	2	0	cytokine
IL16	CD4	0.20297	0	2	0	cytokine
IL16	CD4	0.289474	3	2	0	cytokine
IL16	CD4	0.0555556	2	2	0	cytokine
IL16	GRIN2D	0.20297	0	0	0	cytokine
IL16	GRIN2D	0.20297	0	3	0	cytokine
IL16	GRIN2D	0.289474	3	0	0	cytokine
IL16	GRIN2D	0.289474	3	3	0	cytokine
IL16	GRIN2D	0.0555556	2	0	0	cytokine
IL16	GRIN2D	0.0555556	2	3	0	cytokine
IL16	KCND2	0.20297	0	3	0	cytokine
IL16	KCND2	0.20297	0	2	0	cytokine
IL16	KCND2	0.289474	3	3	0	cytokine
IL16	KCND2	0.289474	3	2	0	cytokine
IL16	KCND2	0.0555556	2	3	0	cytokine
IL16	KCND2	0.0555556	2	2	0	cytokine
IL16	KCNJ15	0.20297	0	0	0	cytokine
IL16	KCNJ15	0.20297	0	3	0	cytokine
IL16	KCNJ15	0.289474	3	0	0	cytokine
IL16	KCNJ15	0.289474	3	3	0	cytokine
IL16	KCNJ15	0.0555556	2	0	0	cytokine
IL16	KCNJ15	0.0555556	2	3	0	cytokine
IL16	KCNJ4	0.20297	0	0	0	cytokine
IL16	KCNJ4	0.20297	0	3	0	cytokine
IL16	KCNJ4	0.289474	3	0	0	cytokine
IL16	KCNJ4	0.289474	3	3	0	cytokine
IL16	KCNJ4	0.0555556	2	0	0	cytokine
IL16	KCNJ4	0.0555556	2	3	0	cytokine
IL17B	IL17RB	0	0	0	0.19802	cytokine
IL17B	IL17RB	0	0	3	0.0263158	cytokine
IL17B	IL17RB	0	0	2	4.23016	cytokine
IL17B	IL17RB	0	3	0	0.19802	cytokine
IL17B	IL17RB	0	3	3	0.0263158	cytokine
IL17B	IL17RB	0	3	2	4.23016	cytokine
IL18	IL18R1	0.133663	0	0	0	cytokine
IL18	IL18R1	0.133663	0	3	0	cytokine
IL18	IL18R1	0	3	0	0	cytokine
IL18	IL18R1	0	3	3	0	cytokine
IL18	IL18R1	0	3	2	5.56349	cytokine
IL18	IL18R1	0.412698	2	0	0	cytokine
IL18	IL18R1	0.412698	2	3	0	cytokine
IL18	IL1RAPL1	0	3	0	1.87624	cytokine
IL18	IL1RAPL1	0	3	3	1.86842	cytokine
IL18	IL1RAPL1	0	3	2	2.51587	cytokine
IL1A	IL1R2	1.13861	0	0	0	cytokine
IL1A	IL1R2	1.13861	0	3	0	cytokine
IL1A	IL1R2	0.263158	3	0	0	cytokine
IL1A	IL1R2	0.263158	3	3	0	cytokine
IL1A	IL1R2	0.31746	2	0	0	cytokine
IL1A	IL1R2	0.31746	2	3	0	cytokine
IL1B	IL1R2	0.0148515	0	0	0	cytokine
IL1B	IL1R2	0.0148515	0	3	0	cytokine
IL1B	IL1R2	0.00877193	3	0	0	cytokine
IL1B	IL1R2	0.00877193	3	3	0	cytokine
IL1B	IL1R2	77.3333	2	0	0	cytokine
IL1B	IL1R2	77.3333	2	3	0	cytokine
IL23A	IL12RB1	0.217822	0	0	0	cytokine
IL23A	IL12RB1	0.217822	0	3	0	cytokine
IL23A	IL12RB1	0.210526	3	0	0	cytokine
IL23A	IL12RB1	0.210526	3	3	0	cytokine
IL23A	IL12RB1	1.26984	2	0	0	cytokine
IL23A	IL12RB1	1.26984	2	3	0	cytokine
IL23A	IL23R	0.217822	0	0	0	cytokine
IL23A	IL23R	0.217822	0	3	0	cytokine
IL23A	IL23R	0.210526	3	0	0	cytokine
IL23A	IL23R	0.210526	3	3	0	cytokine
IL23A	IL23R	1.26984	2	0	0	cytokine
IL23A	IL23R	1.26984	2	3	0	cytokine
IL24	IL20RA	0	0	0	0	cytokine
IL24	IL20RA	0	0	3	0	cytokine
IL24	IL20RA	0	0	2	0.444444	cytokine
IL24	IL20RA	0	3	0	0	cytokine
IL24	IL20RA	0	3	3	0	cytokine
IL24	IL20RA	0	3	2	0.444444	cytokine
IL24	IL20RA	0.388889	2	0	0	cytokine
IL24	IL20RA	0.388889	2	3	0	cytokine
IL24	IL20RB	0	0	0	0.128713	cytokine
IL24	IL20RB	0	0	3	0.00877193	cytokine
IL24	IL20RB	0	0	2	0.230159	cytokine
IL24	IL20RB	0	3	0	0.128713	cytokine
IL24	IL20RB	0	3	3	0.00877193	cytokine
IL24	IL20RB	0	3	2	0.230159	cytokine
IL34	CSF1R	0	0	0	0	cytokine
IL34	CSF1R	0	0	3	0	cytokine
IL34	CSF1R	0	0	2	0	cytokine
IL34	CSF1R	0	3	0	0	cytokine
IL34	CSF1R	0	3	3	0	cytokine
IL34	CSF1R	0	3	2	0	cytokine
IL34	CSF1R	0.412698	2	0	0	cytokine
IL34	CSF1R	0.412698	2	3	0	cytokine
IL34	CSF1R	0.412698	2	2	0	cytokine
IL3	CSF2RB	0.0594059	0	2	0	cytokine
IL3	CSF2RB	0.0263158	3	2	0	cytokine
IL3	CSF2RB	0	2	0	0.0148515	cytokine
IL3	CSF2RB	0	2	3	1.2807	cytokine
IL3	CSF2RB	0	2	2	0	cytokine
IL3	IL3RA	0.0594059	0	0	0	cytokine
IL3	IL3RA	0.0594059	0	3	0	cytokine
IL3	IL3RA	0.0263158	3	0	0	cytokine
IL3	IL3RA	0.0263158	3	3	0	cytokine
IL3	IL3RA	0	2	0	0	cytokine
IL3	IL3RA	0	2	3	0	cytokine
IL3	IL3RA	0	2	2	1.46032	cytokine
IL5	CSF2RB	0	0	0	0.0148515	cytokine
IL5	CSF2RB	0	0	3	1.2807	cytokine
IL5	CSF2RB	0	0	2	0	cytokine
IL5	CSF2RB	0	3	0	0.0148515	cytokine
IL5	CSF2RB	0	3	3	1.2807	cytokine
IL5	CSF2RB	0	3	2	0	cytokine
IL5	CSF2RB	0	2	0	0.0148515	cytokine
IL5	CSF2RB	0	2	3	1.2807	cytokine
IL5	CSF2RB	0	2	2	0	cytokine
IL6	F3	0.287129	0	0	0	cytokine
IL6	F3	0.287129	0	3	0	cytokine
IL6	F3	0.0701754	3	0	0	cytokine
IL6	F3	0.0701754	3	3	0	cytokine
IL6	F3	6.74603	2	0	0	cytokine
IL6	F3	6.74603	2	3	0	cytokine
IL6	IL6R	0.287129	0	0	0	cytokine
IL6	IL6R	0.287129	0	3	0	cytokine
IL6	IL6R	0.0701754	3	0	0	cytokine
IL6	IL6R	0.0701754	3	3	0	cytokine
IL6	IL6R	6.74603	2	0	0	cytokine
IL6	IL6R	6.74603	2	3	0	cytokine
IL7	IL2RG	0.683168	0	2	0	cytokine
IL7	IL2RG	0.385965	3	2	0	cytokine
IL7	IL2RG	0.00793651	2	2	0	cytokine
IL7	IL7R	0.683168	0	0	0	cytokine
IL7	IL7R	0.683168	0	3	0	cytokine
IL7	IL7R	0.385965	3	0	0	cytokine
IL7	IL7R	0.385965	3	3	0	cytokine
IL7	IL7R	0.00793651	2	0	0	cytokine
IL7	IL7R	0.00793651	2	3	0	cytokine
IL8	CD79A	4.68812	0	0	0	cytokine
IL8	CD79A	4.68812	0	3	0	cytokine
IL8	CD79A	2.02632	3	0	0	cytokine
IL8	CD79A	2.02632	3	3	0	cytokine
IL8	CD79A	7.35714	2	0	0	cytokine
IL8	CD79A	7.35714	2	3	0	cytokine
IL8	CXCR2	4.68812	0	0	0	cytokine
IL8	CXCR2	4.68812	0	3	0	cytokine
IL8	CXCR2	2.02632	3	0	0	cytokine
IL8	CXCR2	2.02632	3	3	0	cytokine
IL8	CXCR2	7.35714	2	0	0	cytokine
IL8	CXCR2	7.35714	2	3	0	cytokine
IGF2	IGF1R	873.786	2	2	36.2143	growth factor
IGF2	IGF2R	873.786	2	2	33.8095	growth factor
TGFB2	TGFBR3	166.929	2	2	117.595	growth factor
IGF2	INSR	873.786	2	2	17.7063	growth factor
CTGF	ITGA5	203.944	2	2	63.7698	growth factor
CTGF	LRP1	203.944	2	2	60.0159	growth factor
PGF	NRP1	27.6984	2	2	347.119	growth factor
IGF2	IGF2R	873.786	2	0	10.3069	growth factor
IGF2	IGF1R	873.786	2	3	8.85965	growth factor
FGF7	NRP1	17.6429	2	2	347.119	growth factor
TGFB2	ENG	166.929	2	2	35.5952	growth factor
CTGF	LRP6	203.944	2	0	27.2178	growth factor
CTGF	LRP6	203.944	2	2	27.0238	growth factor
VEGFA	NRP1	15.6429	2	2	347.119	growth factor
PGF	NRP2	27.6984	2	2	163.167	growth factor
VEGFA	ITGB1	15.6429	2	2	288.484	growth factor
CTGF	NTRK1	203.944	2	0	17.9554	growth factor
CTGF	LRP1	203.944	2	0	17.901	growth factor
VEGFB	NRP1	10.1032	2	2	347.119	growth factor
IGF2	IGF2R	873.786	2	3	3.76316	growth factor
TGFB2	TGFBR3	27.0297	0	2	117.595	growth factor
IGFBP4	LRP6	108.476	2	0	27.2178	growth factor
IGFBP4	LRP6	108.476	2	2	27.0238	growth factor
TGFB2	TGFBR1	166.929	2	2	17.3413	growth factor
CTGF	ITGA5	203.944	2	0	12.6584	growth factor
VEGFA	NRP1	7.39604	0	2	347.119	growth factor
VEGFA	NRP2	15.6429	2	2	163.167	growth factor
PGF	NRP1	27.6984	2	0	91.1881	growth factor
IGF2	IGF1R	873.786	2	0	2.66337	growth factor
VEGFA	ITGB1	7.39604	0	2	288.484	growth factor
PDGFD	PDGFRA	26.6349	2	2	73.2857	growth factor
PGF	NRP1	5.4802	0	2	347.119	growth factor
TGFB2	ACVR1	166.929	2	2	11.3095	growth factor
HGF	SDC2	19.8016	2	2	87.3333	growth factor
TGFB2	ACVR1	166.929	2	0	10.2475	growth factor
FGF7	NRP1	17.6429	2	0	91.1881	growth factor
IGF2	INSR	873.786	2	0	1.80198	growth factor
TGFB3	TGFBR3	13.3492	2	2	117.595	growth factor
FGF7	NRP1	4.5198	0	2	347.119	growth factor
FGF7	NRP1	4.30702	3	2	347.119	growth factor
CTGF	ERBB4	203.944	2	2	7.12698	growth factor
VEGFA	NRP1	15.6429	2	0	91.1881	growth factor
TGFB2	ACVR1	166.929	2	3	8.52632	growth factor
NGF	NGFRAP1	3.56931	0	2	397.484	growth factor
VEGFA	KDR	15.6429	2	2	90.5873	growth factor
CTGF	LRP6	203.944	2	3	6.89474	growth factor
PDGFC	KDR	15.0952	2	2	90.5873	growth factor
NGF	NGFRAP1	3.28571	2	2	397.484	growth factor
NGF	MAGED1	3.56931	0	2	348.278	growth factor
VEGFA	NRP2	7.39604	0	2	163.167	growth factor
VEGFC	ITGB1	4.01587	2	2	288.484	growth factor
VEGFB	NRP1	3.29703	0	2	347.119	growth factor
NGF	MAGED1	3.28571	2	2	348.278	growth factor
PDGFC	PDGFRA	15.0952	2	2	73.2857	growth factor
TGFB2	TGFBR3	166.929	2	0	6.51485	growth factor
PDGFD	PDGFRB	26.6349	2	2	36.3095	growth factor
TGFB2	ENG	27.0297	0	2	35.5952	growth factor
VEGFA	ITGB1	15.6429	2	0	59.2723	growth factor
VEGFB	NRP1	10.1032	2	0	91.1881	growth factor
FGF13	FGFR1	20.5556	2	2	44.4841	growth factor
PGF	NRP2	5.4802	0	2	163.167	growth factor
NGF	MAGED1	3.56931	0	0	243.129	growth factor
IGFBP4	LRP6	30.901	0	0	27.2178	growth factor
IGFBP4	LRP6	30.901	0	2	27.0238	growth factor
NGF	MAGED1	3.28571	2	0	243.129	growth factor
FGF7	FGFR1	17.6429	2	2	44.4841	growth factor
HGF	SDC2	19.8016	2	0	39.0693	growth factor
VEGFA	ITGAV	15.6429	2	2	49.1032	growth factor
VEGFA	NRP1	2.17544	3	2	347.119	growth factor
IGFBP4	LRP6	108.476	2	3	6.89474	growth factor
VEGFA	EPHB2	15.6429	2	2	45.3651	growth factor
TGFB2	TGFBR2	166.929	2	2	4.23016	growth factor
VEGFA	NRP1	7.39604	0	0	91.1881	growth factor
VEGFA	KDR	7.39604	0	2	90.5873	growth factor
FGF13	FGFR2	20.5556	2	2	31.881	growth factor
VEGFC	NRP2	4.01587	2	2	163.167	growth factor
VEGFA	ITGB1	2.17544	3	2	288.484	growth factor
CTGF	ITGA5	9.5396	0	2	63.7698	growth factor
FGF9	FGFR1	13.3651	2	2	44.4841	growth factor
CTGF	LRP1	9.5396	0	2	60.0159	growth factor
FGF7	FGFR2	17.6429	2	2	31.881	growth factor
IGF1	IGF1R	15.5159	2	2	36.2143	growth factor
VEGFA	KDR	15.6429	2	0	35.4802	growth factor
PDGFC	PDGFRB	15.0952	2	2	36.3095	growth factor
PDGFC	KDR	15.0952	2	0	35.4802	growth factor
CTGF	NTRK1	203.944	2	2	2.56349	growth factor
PGF	NRP1	5.4802	0	0	91.1881	growth factor
TGFB2	TGFBR3	4.23684	3	2	117.595	growth factor
TGFB3	ENG	13.3492	2	2	35.5952	growth factor
TGFB2	TGFBR1	27.0297	0	2	17.3413	growth factor
VEGFA	ITGAV	15.6429	2	0	29.6386	growth factor
IGFBP4	FZD8	108.476	2	2	4.26984	growth factor
VEGFA	TYRO3	15.6429	2	2	29.5952	growth factor
CTGF	NTRK1	203.944	2	3	2.20175	growth factor
TDGF1	ACVR2A	18.0873	2	2	24.8095	growth factor
VEGFA	ITGB1	7.39604	0	0	59.2723	growth factor
FGF9	FGFR2	13.3651	2	2	31.881	growth factor
TGFB2	TGFBR2	166.929	2	0	2.5297	growth factor
FGF7	NRP1	4.5198	0	0	91.1881	growth factor
TGFB2	TGFBR1	166.929	2	0	2.44059	growth factor
FGF2	NRP1	1.16667	2	2	347.119	growth factor
FGF7	NRP1	4.30702	3	0	91.1881	growth factor
VEGFA	SIRPA	15.6429	2	2	24.9206	growth factor
CTGF	LRP1	203.944	2	3	1.87719	growth factor
TDGF1	ACVR2B	18.0873	2	2	21.1508	growth factor
VEGFC	KDR	4.01587	2	2	90.5873	growth factor
VEGFA	ITGAV	7.39604	0	2	49.1032	growth factor
PGF	NRP1	27.6984	2	3	13.0351	growth factor
VEGFA	NRP2	2.17544	3	2	163.167	growth factor
PGF	FLT1	27.6984	2	0	12.7624	growth factor
TGFB1	TGFBR3	2.90476	2	2	117.595	growth factor
VEGFA	EPHB2	7.39604	0	2	45.3651	growth factor
CTGF	ITGA5	203.944	2	3	1.59649	growth factor
PGF	FLT1	27.6984	2	2	11.4286	growth factor
TGFB2	ACVR1	27.0297	0	2	11.3095	growth factor
VEGFC	ITGB1	1.05941	0	2	288.484	growth factor
CTGF	ERBB4	203.944	2	0	1.4802	growth factor
VEGFB	NRP1	3.29703	0	0	91.1881	growth factor
VEGFB	TYRO3	10.1032	2	2	29.5952	growth factor
FGF13	FGFR1	20.5556	2	0	13.8911	growth factor
TGFB2	ACVR1	27.0297	0	0	10.2475	growth factor
IGF1	INSR	15.5159	2	2	17.7063	growth factor
TDGF1	ACVR1B	18.0873	2	2	14.9444	growth factor
FGF10	FGFR1	6.02381	2	2	44.4841	growth factor
VEGFA	KDR	7.39604	0	0	35.4802	growth factor
CTGF	LRP6	9.5396	0	0	27.2178	growth factor
CTGF	LRP6	9.5396	0	2	27.0238	growth factor
TGFB1	SDC2	2.90476	2	2	87.3333	growth factor
FGF19	FGFR1	5.57143	2	2	44.4841	growth factor
FGF7	FGFR1	17.6429	2	0	13.8911	growth factor
VEGFC	ITGB1	4.01587	2	0	59.2723	growth factor
PDGFA	PDGFRA	3.2381	2	2	73.2857	growth factor
IGFBP4	LRP6	8.54386	3	0	27.2178	growth factor
TGFB3	TGFBR1	13.3492	2	2	17.3413	growth factor
IGFBP4	LRP6	8.54386	3	2	27.0238	growth factor
TGFB2	ACVR1	27.0297	0	3	8.52632	growth factor
FGF7	NRP1	17.6429	2	3	13.0351	growth factor
FGF10	FGFR1	5.10891	0	2	44.4841	growth factor
VEGFB	NRP1	0.640351	3	2	347.119	growth factor
VEGFA	ITGAV	7.39604	0	0	29.6386	growth factor
VEGFA	TYRO3	7.39604	0	2	29.5952	growth factor
PGF	NRP2	27.6984	2	0	7.71782	growth factor
IGFBP4	LRP6	30.901	0	3	6.89474	growth factor
TDGF1	GPC1	18.0873	2	2	11.6032	growth factor
TDGF1	ACVR2A	18.0873	2	0	11.5099	growth factor
VEGFA	NRP1	15.6429	2	3	13.0351	growth factor
FGF7	FGFR1	4.5198	0	2	44.4841	growth factor
VEGFA	FLT1	15.6429	2	0	12.7624	growth factor
VEGFA	ITGAV	15.6429	2	3	12.7193	growth factor
VEGFA	NRP1	2.17544	3	0	91.1881	growth factor
VEGFA	KDR	2.17544	3	2	90.5873	growth factor
PDGFC	FLT1	15.0952	2	0	12.7624	growth factor
FGF10	FGFR2	6.02381	2	2	31.881	growth factor
FGF7	FGFR1	4.30702	3	2	44.4841	growth factor
FGF9	FGFR1	13.3651	2	0	13.8911	growth factor
VEGFA	SIRPA	7.39604	0	2	24.9206	growth factor
NGF	KIDINS220	3.56931	0	2	51.1508	growth factor
VEGFA	GPC1	15.6429	2	2	11.6032	growth factor
VEGFA	FLT1	15.6429	2	2	11.4286	growth factor
HBEGF	CD9	5.46032	2	0	32.6287	growth factor
FGF19	FGFR2	5.57143	2	2	31.881	growth factor
TGFB2	TGFBR3	27.0297	0	0	6.51485	growth factor
VEGFC	NRP2	1.05941	0	2	163.167	growth factor
PDGFC	FLT1	15.0952	2	2	11.4286	growth factor
CTGF	NTRK1	9.5396	0	0	17.9554	growth factor
CTGF	LRP1	9.5396	0	0	17.901	growth factor
NGF	KIDINS220	3.28571	2	2	51.1508	growth factor
HGF	SDC1	19.8016	2	2	8.43651	growth factor
FGF10	FGFR2	5.10891	0	2	31.881	growth factor
FGF13	FGFR2	20.5556	2	0	7.86139	growth factor
TGFB2	TGFBR2	166.929	2	3	0.964912	growth factor
HBEGF	ERBB2	5.46032	2	2	28.9365	growth factor
FGF1	NRP1	0.444444	2	2	347.119	growth factor
HGF	CD44	19.8016	2	2	7.72222	growth factor
TDGF1	ACVR2B	18.0873	2	0	8.42079	growth factor
TGFB2	ENG	4.23684	3	2	35.5952	growth factor
PDGFD	PDGFRB	26.6349	2	0	5.57921	growth factor
FGF7	FGFR2	4.5198	0	2	31.881	growth factor
CTGF	ERBB4	203.944	2	3	0.701754	growth factor
TGFB1	ITGAV	2.90476	2	2	49.1032	growth factor
VEGFC	KDR	4.01587	2	0	35.4802	growth factor
FGF5	FGFR1	3.18254	2	2	44.4841	growth factor
TGFB1	TGFBR3	1.20297	0	2	117.595	growth factor
FGF7	FGFR2	17.6429	2	0	7.86139	growth factor
TGFB2	TGFBR3	166.929	2	3	0.824561	growth factor
IGF1	IGF1R	15.5159	2	3	8.85965	growth factor
FGF7	FGFR2	4.30702	3	2	31.881	growth factor
PGF	NRP2	27.6984	2	3	4.94737	growth factor
IGFBP4	FZD8	30.901	0	2	4.26984	growth factor
VEGFB	NRP1	10.1032	2	3	13.0351	growth factor
VEGFA	ITGB1	2.17544	3	0	59.2723	growth factor
VEGFB	FLT1	10.1032	2	0	12.7624	growth factor
CTGF	ITGA5	9.5396	0	0	12.6584	growth factor
VEGFA	NRP2	15.6429	2	0	7.71782	growth factor
PDGFA	PDGFRB	3.2381	2	2	36.3095	growth factor
HGF	CD44	19.8016	2	0	5.83663	growth factor
VEGFB	FLT1	10.1032	2	2	11.4286	growth factor
TGFB2	TGFBR2	27.0297	0	2	4.23016	growth factor
FGF13	SCN8A	20.5556	2	2	5.53175	growth factor
TGFB1	SDC2	2.90476	2	0	39.0693	growth factor
PDGFD	PDGFRA	1.5396	0	2	73.2857	growth factor
VEGFA	EPHB2	15.6429	2	0	7.09901	growth factor
VEGFA	TYRO3	15.6429	2	0	7.08416	growth factor
FGF8	FGFR1	2.48413	2	2	44.4841	growth factor
HGF	SDC2	19.8016	2	3	5.40351	growth factor
VEGFA	ITGAV	2.17544	3	2	49.1032	growth factor
FGF2	NRP1	1.16667	2	0	91.1881	growth factor
FGF9	FGFR2	13.3651	2	0	7.86139	growth factor
TGFB1	SDC2	1.20297	0	2	87.3333	growth factor
TGFB1	ENG	2.90476	2	2	35.5952	growth factor
TGFB1	TGFBR3	0.877193	3	2	117.595	growth factor
FGF2	SDC2	1.16667	2	2	87.3333	growth factor
FGF5	FGFR2	3.18254	2	2	31.881	growth factor
PDGFC	KDR	1.11881	0	2	90.5873	growth factor
FGF18	FGFR1	2.23016	2	2	44.4841	growth factor
VEGFA	EPHB2	2.17544	3	2	45.3651	growth factor
VEGFB	TYRO3	3.29703	0	2	29.5952	growth factor
VEGFA	NRP1	7.39604	0	3	13.0351	growth factor
VEGFC	KDR	1.05941	0	2	90.5873	growth factor
VEGFA	FLT1	7.39604	0	0	12.7624	growth factor
VEGFA	ITGAV	7.39604	0	3	12.7193	growth factor
PGF	NRP1	0.263158	3	2	347.119	growth factor
HBEGF	CD82	5.46032	2	2	16.6111	growth factor
NGF	SORT1	3.56931	0	2	25.3095	growth factor
TGFB3	TGFBR3	13.3492	2	0	6.51485	growth factor
VEGFA	ITGB1	15.6429	2	3	5.52632	growth factor
TGFB1	ITGAV	2.90476	2	0	29.6386	growth factor
VEGFA	GPC1	7.39604	0	2	11.6032	growth factor
TGFB2	TGFBR1	166.929	2	3	0.508772	growth factor
VEGFA	FLT1	7.39604	0	2	11.4286	growth factor
PDGFC	PDGFRB	15.0952	2	0	5.57921	growth factor
FGF10	FGFR1	6.02381	2	0	13.8911	growth factor
NGF	SORT1	3.28571	2	2	25.3095	growth factor
PDGFC	PDGFRA	1.11881	0	2	73.2857	growth factor
FGF8	FGFR2	2.48413	2	2	31.881	growth factor
FGF19	FGFR1	5.57143	2	0	13.8911	growth factor
VEGFA	NRP2	15.6429	2	3	4.94737	growth factor
VEGFA	KDR	2.17544	3	0	35.4802	growth factor
TGFB1	SDC2	0.877193	3	2	87.3333	growth factor
TGFB2	TGFBR1	4.23684	3	2	17.3413	growth factor
FGF10	FGFR1	1.64912	3	2	44.4841	growth factor
VEGFB	TYRO3	10.1032	2	0	7.08416	growth factor
PGF	NRP1	5.4802	0	3	13.0351	growth factor
FGF18	FGFR2	2.23016	2	2	31.881	growth factor
FGF10	FGFR1	5.10891	0	0	13.8911	growth factor
NGF	KIDINS220	3.56931	0	0	19.8614	growth factor
NGF	MAGED1	3.56931	0	3	19.807	growth factor
HGF	SDC2	0.80198	0	2	87.3333	growth factor
PGF	FLT1	5.4802	0	0	12.7624	growth factor
TGFB2	TGFBR2	27.0297	0	0	2.5297	growth factor
CTGF	ERBB4	9.5396	0	2	7.12698	growth factor
TGFB2	TGFBR1	27.0297	0	0	2.44059	growth factor
CTGF	LRP6	9.5396	0	3	6.89474	growth factor
NGF	KIDINS220	3.28571	2	0	19.8614	growth factor
NGF	MAGED1	3.28571	2	3	19.807	growth factor
VEGFA	ITGAV	2.17544	3	0	29.6386	growth factor
VEGFA	TYRO3	2.17544	3	2	29.5952	growth factor
HGF	MET	19.8016	2	0	3.24752	growth factor
NGF	NTRK1	3.56931	0	0	17.9554	growth factor
VEGFC	ITGB1	1.05941	0	0	59.2723	growth factor
FGF7	FGFR1	4.5198	0	0	13.8911	growth factor
PGF	FLT1	5.4802	0	2	11.4286	growth factor
FGF7	FGFR1	4.30702	3	0	13.8911	growth factor
TGFB1	ITGAV	1.20297	0	2	49.1032	growth factor
NGF	NTRK1	3.28571	2	0	17.9554	growth factor
FGF7	NRP1	4.5198	0	3	13.0351	growth factor
IGFBP4	LRP6	8.54386	3	3	6.89474	growth factor
VEGFB	NRP1	0.640351	3	0	91.1881	growth factor
TDGF1	ACVR2B	18.0873	2	3	3.18421	growth factor
FGF13	EGFR	20.5556	2	2	2.80159	growth factor
VEGFA	NRP2	7.39604	0	0	7.71782	growth factor
CTGF	ITGB2	203.944	2	2	0.277778	growth factor
TGFB3	TGFBR2	13.3492	2	2	4.23016	growth factor
FGF7	NRP1	4.30702	3	3	13.0351	growth factor
PDGFD	PDGFRB	1.5396	0	2	36.3095	growth factor
VEGFA	SIRPA	2.17544	3	2	24.9206	growth factor
VEGFA	ITGA9	15.6429	2	0	3.40594	growth factor
FGF10	FGFR2	1.64912	3	2	31.881	growth factor
VEGFA	EPHB2	7.39604	0	0	7.09901	growth factor
VEGFA	TYRO3	7.39604	0	0	7.08416	growth factor
FGF2	FGFR1	1.16667	2	2	44.4841	growth factor
VEGFC	FLT1	4.01587	2	0	12.7624	growth factor
TGFB1	TGFBR1	2.90476	2	2	17.3413	growth factor
PGF	FLT1	27.6984	2	3	1.79825	growth factor
FGF23	FGFR1	1.11905	2	2	44.4841	growth factor
TGFB2	ACVR1	4.23684	3	2	11.3095	growth factor
FGF10	FGFR2	6.02381	2	0	7.86139	growth factor
TGFB1	SDC2	1.20297	0	0	39.0693	growth factor
VEGFC	FLT1	4.01587	2	2	11.4286	growth factor
FGF2	SDC2	1.16667	2	0	39.0693	growth factor
FGF5	FGFR1	3.18254	2	0	13.8911	growth factor
TDGF1	GPC1	18.0873	2	0	2.42574	growth factor
VEGFA	EGFR	15.6429	2	2	2.80159	growth factor
FGF19	FGFR2	5.57143	2	0	7.86139	growth factor
TGFB2	ACVR1	4.23684	3	0	10.2475	growth factor
FGF2	SDC4	1.16667	2	2	36.9841	growth factor
TGFB1	ITGAV	0.877193	3	2	49.1032	growth factor
VEGFB	NRP1	3.29703	0	3	13.0351	growth factor
PGF	NRP2	0.263158	3	2	163.167	growth factor
TGFB1	ENG	1.20297	0	2	35.5952	growth factor
FGF11	FGFR1	0.952381	2	2	44.4841	growth factor
PGF	NRP2	5.4802	0	0	7.71782	growth factor
HBEGF	CD44	5.46032	2	2	7.72222	growth factor
VEGFB	FLT1	3.29703	0	0	12.7624	growth factor
IGF1	IGF1R	15.5159	2	0	2.66337	growth factor
VEGFA	ITGB1	7.39604	0	3	5.52632	growth factor
PDGFC	PDGFRB	1.11881	0	2	36.3095	growth factor
FGF1	NRP1	0.444444	2	0	91.1881	growth factor
FGF10	FGFR2	5.10891	0	0	7.86139	growth factor
PDGFC	KDR	1.11881	0	0	35.4802	growth factor
HBEGF	CD9	5.46032	2	2	7.22222	growth factor
HBEGF	ERBB4	5.46032	2	2	7.12698	growth factor
FGF11	FGFR1	0.856436	0	2	44.4841	growth factor
VEGFA	GPC1	15.6429	2	0	2.42574	growth factor
VEGFA	KDR	15.6429	2	3	2.42105	growth factor
VEGFB	FLT1	3.29703	0	2	11.4286	growth factor
VEGFC	KDR	1.05941	0	0	35.4802	growth factor
FGF2	FGFR2	1.16667	2	2	31.881	growth factor
TGFB1	ITGAV	2.90476	2	3	12.7193	growth factor
HBEGF	CD9	1.13158	3	0	32.6287	growth factor
VEGFA	NRP2	7.39604	0	3	4.94737	growth factor
PDGFC	KDR	15.0952	2	3	2.42105	growth factor
IGFBP4	FZD8	8.54386	3	2	4.26984	growth factor
FGF12	FGFR1	0.81746	2	2	44.4841	growth factor
TGFB2	ACVR1	4.23684	3	3	8.52632	growth factor
FGF2	NRP1	0.10396	0	2	347.119	growth factor
FGF23	FGFR2	1.11905	2	2	31.881	growth factor
TGFB1	ITGAV	1.20297	0	0	29.6386	growth factor
FGF7	FGFR2	4.5198	0	0	7.86139	growth factor
TDGF1	ACVR1B	18.0873	2	0	1.9604	growth factor
NGF	NGFRAP1	0.0877193	3	2	397.484	growth factor
FGF8	FGFR1	2.48413	2	0	13.8911	growth factor
TGFB1	SDC2	0.877193	3	0	39.0693	growth factor
FGF7	FGFR2	4.30702	3	0	7.86139	growth factor
TGFB3	TGFBR2	13.3492	2	0	2.5297	growth factor
FGF2	SDC4	1.16667	2	0	28.7673	growth factor
FGF2	NRP1	0.0964912	3	2	347.119	growth factor
HBEGF	ERBB2	1.13158	3	2	28.9365	growth factor
TGFB3	TGFBR1	13.3492	2	0	2.44059	growth factor
FGF13	SCN8A	20.5556	2	0	1.58416	growth factor
TGFB1	CAV1	2.90476	2	2	10.9841	growth factor
HBEGF	CD44	5.46032	2	0	5.83663	growth factor
HGF	SDC2	0.359649	3	2	87.3333	growth factor
HGF	SDC2	0.80198	0	0	39.0693	growth factor
TGFB1	ENG	0.877193	3	2	35.5952	growth factor
TGFB1	CXCR4	2.90476	2	2	10.746	growth factor
NGF	NGFR	3.56931	0	2	8.69841	growth factor
VEGFC	NRP2	4.01587	2	0	7.71782	growth factor
FGF18	FGFR1	2.23016	2	0	13.8911	growth factor
NGF	MAGED1	0.0877193	3	2	348.278	growth factor
FGF11	FGFR2	0.952381	2	2	31.881	growth factor
HBEGF	CD82	5.46032	2	0	5.5099	growth factor
NGF	NGFR	3.28571	2	2	8.69841	growth factor
VEGFA	NRP1	2.17544	3	3	13.0351	growth factor
VEGFA	FLT1	15.6429	2	3	1.79825	growth factor
IGF1	INSR	15.5159	2	0	1.80198	growth factor
VEGFA	FLT1	2.17544	3	0	12.7624	growth factor
VEGFA	ITGAV	2.17544	3	3	12.7193	growth factor
TGFB2	TGFBR3	4.23684	3	0	6.51485	growth factor
FGF11	FGFR2	0.856436	0	2	31.881	growth factor
PDGFC	FLT1	15.0952	2	3	1.79825	growth factor
PGF	NRP2	5.4802	0	3	4.94737	growth factor
HBEGF	ERBB2	5.46032	2	0	4.79703	growth factor
TGFB2	TGFBR2	27.0297	0	3	0.964912	growth factor
FGF12	FGFR2	0.81746	2	2	31.881	growth factor
TGFB1	ITGAV	0.877193	3	0	29.6386	growth factor
VEGFA	GPC1	2.17544	3	2	11.6032	growth factor
VEGFA	ITGA9	7.39604	0	0	3.40594	growth factor
FGF5	FGFR2	3.18254	2	0	7.86139	growth factor
VEGFA	FLT1	2.17544	3	2	11.4286	growth factor
CTGF	NTRK1	9.5396	0	2	2.56349	growth factor
PGF	NRP1	0.263158	3	0	91.1881	growth factor
PDGFA	PDGFRA	0.324561	3	2	73.2857	growth factor
VEGFB	TYRO3	3.29703	0	0	7.08416	growth factor
FGF10	FGFR1	1.64912	3	0	13.8911	growth factor
TGFB2	TGFBR3	27.0297	0	3	0.824561	growth factor
VEGFC	ITGB1	4.01587	2	3	5.52632	growth factor
TGFB3	ACVRL1	13.3492	2	2	1.65079	growth factor
FGF13	FGFR3	20.5556	2	2	1.03968	growth factor
NGF	MAGED1	0.0877193	3	0	243.129	growth factor
CTGF	NTRK1	9.5396	0	3	2.20175	growth factor
TGFB1	TGFBR1	1.20297	0	2	17.3413	growth factor
VEGFA	EGFR	7.39604	0	2	2.80159	growth factor
FGF13	FGFR1	20.5556	2	3	1	growth factor
EGF	ERBB2	0.690476	2	2	28.9365	growth factor
VEGFC	NRP2	4.01587	2	3	4.94737	growth factor
FGF1	FGFR1	0.444444	2	2	44.4841	growth factor
CTGF	ITGA5	0.307018	3	2	63.7698	growth factor
FGF8	FGFR2	2.48413	2	0	7.86139	growth factor
VEGFB	TYRO3	0.640351	3	2	29.5952	growth factor
TGFB1	TGFBR3	2.90476	2	0	6.51485	growth factor
HBEGF	CD82	1.13158	3	2	16.6111	growth factor
CTGF	LRP1	0.307018	3	2	60.0159	growth factor
FGF7	FGFR3	17.6429	2	2	1.03968	growth factor
VEGFB	FLT1	10.1032	2	3	1.79825	growth factor
FGF2	GPC4	1.16667	2	2	15.5159	growth factor
PDGFA	PDGFRB	3.2381	2	0	5.57921	growth factor
VEGFA	GPC1	7.39604	0	0	2.42574	growth factor
TGFB2	TGFBR2	4.23684	3	2	4.23016	growth factor
CTGF	LRP1	9.5396	0	3	1.87719	growth factor
VEGFA	KDR	7.39604	0	3	2.42105	growth factor
FGF7	FGFR1	17.6429	2	3	1	growth factor
FGF18	FGFR2	2.23016	2	0	7.86139	growth factor
VEGFA	SIRPA	15.6429	2	3	1.07895	growth factor
VEGFA	NRP2	2.17544	3	0	7.71782	growth factor
FGF23	FGFR1	0.366337	0	2	44.4841	growth factor
FGF2	FGFR1	1.16667	2	0	13.8911	growth factor
NGF	KIDINS220	3.56931	0	3	4.40351	growth factor
TGFB1	SDC2	2.90476	2	3	5.40351	growth factor
FGF23	FGFR1	1.11905	2	0	13.8911	growth factor
VEGFA	EPHB2	2.17544	3	0	7.09901	growth factor
VEGFA	TYRO3	2.17544	3	0	7.08416	growth factor
TGFB1	ITGAV	1.20297	0	3	12.7193	growth factor
HBEGF	EGFR	5.46032	2	2	2.80159	growth factor
CTGF	ITGA5	9.5396	0	3	1.59649	growth factor
TGFB1	TGFBR1	0.877193	3	2	17.3413	growth factor
FGF2	NRP1	1.16667	2	3	13.0351	growth factor
PDGFC	FLT4	15.0952	2	0	0.965347	growth factor
TGFB3	TGFBR3	0.123762	0	2	117.595	growth factor
NGF	KIDINS220	3.28571	2	3	4.40351	growth factor
PDGFC	FLT4	15.0952	2	3	0.95614	growth factor
VEGFA	RET	15.6429	2	0	0.920792	growth factor
PDGFC	FLT1	1.11881	0	0	12.7624	growth factor
FGF1	FGFR2	0.444444	2	2	31.881	growth factor
VEGFA	ITGA9	15.6429	2	3	0.903509	growth factor
VEGFA	TYRO3	15.6429	2	3	0.903509	growth factor
CTGF	ERBB4	9.5396	0	0	1.4802	growth factor
HGF	SDC2	0.359649	3	0	39.0693	growth factor
FGF9	FGFR3	13.3651	2	2	1.03968	growth factor
TGFB2	TGFBR1	27.0297	0	3	0.508772	growth factor
VEGFC	ITGA9	4.01587	2	0	3.40594	growth factor
VEGFC	FLT1	1.05941	0	0	12.7624	growth factor
PDGFD	PDGFRA	0.184211	3	2	73.2857	growth factor
FGF9	FGFR1	13.3651	2	3	1	growth factor
EGF	ERBB2	0.460396	0	2	28.9365	growth factor
VEGFA	FLT1	7.39604	0	3	1.79825	growth factor
FGF11	FGFR1	0.952381	2	0	13.8911	growth factor
TGFB1	CAV1	1.20297	0	2	10.9841	growth factor
FGF10	FGFR2	1.64912	3	0	7.86139	growth factor
TGFB1	CXCR4	1.20297	0	2	10.746	growth factor
TGFB3	TGFBR2	13.3492	2	3	0.964912	growth factor
PDGFC	FLT1	1.11881	0	2	11.4286	growth factor
TGFB1	ITGB8	2.90476	2	2	4.38889	growth factor
PDGFA	PDGFRA	0.168317	0	2	73.2857	growth factor
TGFB1	TGFBR2	2.90476	2	2	4.23016	growth factor
VEGFA	SIRPA	15.6429	2	0	0.777228	growth factor
VEGFC	FLT1	1.05941	0	2	11.4286	growth factor
VEGFA	ITGB1	2.17544	3	3	5.52632	growth factor
FGF11	FGFR1	0.856436	0	0	13.8911	growth factor
TGFB1	CXCR4	2.90476	2	3	4.07895	growth factor
PDGFA	PDGFRB	0.324561	3	2	36.3095	growth factor
FGF23	FGFR2	0.366337	0	2	31.881	growth factor
TGFB1	CXCR4	2.90476	2	0	4.0099	growth factor
FGF2	SDC4	1.16667	2	3	9.74561	growth factor
FGF12	FGFR1	0.81746	2	0	13.8911	growth factor
TGFB1	ITGAV	0.877193	3	3	12.7193	growth factor
TGFB3	TGFBR3	13.3492	2	3	0.824561	growth factor
FGF2	SDC3	1.16667	2	2	9.26984	growth factor
HGF	CD44	19.8016	2	3	0.54386	growth factor
VEGFA	NRP2	2.17544	3	3	4.94737	growth factor
TGFB2	TGFBR2	4.23684	3	0	2.5297	growth factor
TGFB2	TGFBR1	4.23684	3	0	2.44059	growth factor
VEGFC	ITGB1	0.0350877	3	2	288.484	growth factor
VEGFA	EPHB2	15.6429	2	3	0.640351	growth factor
PGF	FLT1	5.4802	0	3	1.79825	growth factor
FGF2	SDC1	1.16667	2	2	8.43651	growth factor
VEGFC	KDR	4.01587	2	3	2.42105	growth factor
NGF	SORT1	3.56931	0	0	2.71287	growth factor
TGFB1	CAV1	0.877193	3	2	10.9841	growth factor
FGF2	NRP1	0.10396	0	0	91.1881	growth factor
TGFB1	CXCR4	0.877193	3	2	10.746	growth factor
VEGFB	RET	10.1032	2	0	0.920792	growth factor
FGF16	FGFR1	0.206349	2	2	44.4841	growth factor
FGF2	FGFR2	1.16667	2	0	7.86139	growth factor
FIGF	ITGB1	0.031746	2	2	288.484	growth factor
NGF	NTRK1	3.56931	0	2	2.56349	growth factor
VEGFB	TYRO3	10.1032	2	3	0.903509	growth factor
FGF2	SDC2	0.10396	0	2	87.3333	growth factor
FGF5	FGFR1	0.20297	0	2	44.4841	growth factor
FGF13	FGFR2	20.5556	2	3	0.438596	growth factor
FGF2	CD44	1.16667	2	2	7.72222	growth factor
NGF	SORT1	3.28571	2	0	2.71287	growth factor
FGF2	NRP1	0.0964912	3	0	91.1881	growth factor
FGF23	FGFR2	1.11905	2	0	7.86139	growth factor
HBEGF	CD44	1.13158	3	2	7.72222	growth factor
PDGFD	PDGFRB	1.5396	0	0	5.57921	growth factor
FGF13	SCN5A	20.5556	2	2	0.412698	growth factor
FGF2	SDC2	0.0964912	3	2	87.3333	growth factor
NGF	NTRK1	3.28571	2	2	2.56349	growth factor
CTGF	LRP6	0.307018	3	0	27.2178	growth factor
VEGFB	NRP1	0.640351	3	3	13.0351	growth factor
CTGF	LRP6	0.307018	3	2	27.0238	growth factor
VEGFC	NRP2	1.05941	0	0	7.71782	growth factor
HBEGF	CD9	1.13158	3	2	7.22222	growth factor
VEGFB	FLT1	0.640351	3	0	12.7624	growth factor
HGF	MET	19.8016	2	3	0.412281	growth factor
TDGF1	ACVR2A	18.0873	2	3	0.447368	growth factor
HBEGF	ERBB4	5.46032	2	0	1.4802	growth factor
HBEGF	ERBB4	1.13158	3	2	7.12698	growth factor
VEGFA	SIRPA	7.39604	0	3	1.07895	growth factor
NGF	NTRK1	3.56931	0	3	2.20175	growth factor
TGFB1	TGFBR3	1.20297	0	0	6.51485	growth factor
HBEGF	PRLR	5.46032	2	2	1.42063	growth factor
FGF7	FGFR2	17.6429	2	3	0.438596	growth factor
IGF2	INSR	873.786	2	3	0.00877193	growth factor
EGF	CAV1	0.690476	2	2	10.9841	growth factor
FGF11	FGFR2	0.952381	2	0	7.86139	growth factor
TDGF1	GPC1	18.0873	2	3	0.412281	growth factor
VEGFA	ITGA9	2.17544	3	0	3.40594	growth factor
TGFB1	TGFBR2	2.90476	2	0	2.5297	growth factor
NGF	SORCS3	3.56931	0	2	2.05556	growth factor
VEGFB	FLT1	0.640351	3	2	11.4286	growth factor
EGF	FSHR	0.690476	2	2	10.4841	growth factor
NGF	NTRK1	3.28571	2	3	2.20175	growth factor
VEGFC	FLT1	4.01587	2	3	1.79825	growth factor
TGFB1	TGFBR1	2.90476	2	0	2.44059	growth factor
FGF11	FGFR1	0.157895	3	2	44.4841	growth factor
TDGF1	ACVR2A	0.282178	0	2	24.8095	growth factor
VEGFA	RET	7.39604	0	0	0.920792	growth factor
FGF2	CD44	1.16667	2	0	5.83663	growth factor
TGFB3	TGFBR1	13.3492	2	3	0.508772	growth factor
HBEGF	CD9	0.207921	0	0	32.6287	growth factor
HGF	SDC1	0.80198	0	2	8.43651	growth factor
NGF	SORCS3	3.28571	2	2	2.05556	growth factor
FGF11	FGFR2	0.856436	0	0	7.86139	growth factor
CTGF	ERBB4	9.5396	0	3	0.701754	growth factor
PDGFD	PDGFRB	0.184211	3	2	36.3095	growth factor
VEGFA	ITGA9	7.39604	0	3	0.903509	growth factor
VEGFA	TYRO3	7.39604	0	3	0.903509	growth factor
FGF13	SCN8A	20.5556	2	3	0.324561	growth factor
HBEGF	CD44	1.13158	3	0	5.83663	growth factor
FGF16	FGFR2	0.206349	2	2	31.881	growth factor
TGFB1	SDC2	1.20297	0	3	5.40351	growth factor
FGF5	FGFR2	0.20297	0	2	31.881	growth factor
VEGFA	GPC1	15.6429	2	3	0.412281	growth factor
FGF12	FGFR2	0.81746	2	0	7.86139	growth factor
FGF2	SDC2	1.16667	2	3	5.40351	growth factor
FGF10	FGFR3	6.02381	2	2	1.03968	growth factor
PDGFC	PDGFRB	1.11881	0	0	5.57921	growth factor
HBEGF	CD82	1.13158	3	0	5.5099	growth factor
HGF	CD44	0.80198	0	2	7.72222	growth factor
FGF1	FGFR1	0.444444	2	0	13.8911	growth factor
PDGFA	PDGFRB	0.168317	0	2	36.3095	growth factor
VEGFA	EGFR	2.17544	3	2	2.80159	growth factor
FGF10	FGFR1	6.02381	2	3	1	growth factor
HBEGF	ERBB2	0.207921	0	2	28.9365	growth factor
TDGF1	ACVR2B	0.282178	0	2	21.1508	growth factor
VEGFB	FLT1	3.29703	0	3	1.79825	growth factor
FGF9	FGFR2	13.3651	2	3	0.438596	growth factor
VEGFC	ITGB1	1.05941	0	3	5.52632	growth factor
FGF1	NRP1	0.444444	2	3	13.0351	growth factor
FGF19	FGFR3	5.57143	2	2	1.03968	growth factor
VEGFA	SIRPA	7.39604	0	0	0.777228	growth factor
VEGFC	NRP2	0.0350877	3	2	163.167	growth factor
TGFB1	TGFBR3	0.877193	3	0	6.51485	growth factor
FGF19	FGFR1	5.57143	2	3	1	growth factor
IGF1	IGF1R	0.153465	0	2	36.2143	growth factor
FGF2	GPC4	1.16667	2	0	4.73267	growth factor
CTGF	NTRK1	0.307018	3	0	17.9554	growth factor
CTGF	LRP1	0.307018	3	0	17.901	growth factor
TGFB1	CAV1	2.90476	2	0	1.88119	growth factor
HBEGF	ERBB2	1.13158	3	0	4.79703	growth factor
FGF10	FGFR3	5.10891	0	2	1.03968	growth factor
TGFB1	ITGB8	1.20297	0	2	4.38889	growth factor
VEGFA	GPC1	2.17544	3	0	2.42574	growth factor
VEGFA	KDR	2.17544	3	3	2.42105	growth factor
VEGFC	NRP2	1.05941	0	3	4.94737	growth factor
FIGF	NRP2	0.031746	2	2	163.167	growth factor
FGF10	FGFR1	5.10891	0	3	1	growth factor
FGF23	FGFR1	0.366337	0	0	13.8911	growth factor
TGFB1	TGFBR2	1.20297	0	2	4.23016	growth factor
EGF	CAV1	0.460396	0	2	10.9841	growth factor
FGF11	FGFR2	0.157895	3	2	31.881	growth factor
TGFB2	ENG	166.929	2	0	0.029703	growth factor
EGF	ERBB4	0.690476	2	2	7.12698	growth factor
PDGFC	FLT4	15.0952	2	2	0.325397	growth factor
TGFB1	CXCR4	1.20297	0	3	4.07895	growth factor
EGF	FSHR	0.460396	0	2	10.4841	growth factor
TGFB1	CXCR4	1.20297	0	0	4.0099	growth factor
TGFB1	ACVRL1	2.90476	2	2	1.65079	growth factor
TGFB1	SDC2	0.877193	3	3	5.40351	growth factor
VEGFA	EPHB2	7.39604	0	3	0.640351	growth factor
FGF7	FGFR3	4.5198	0	2	1.03968	growth factor
HGF	CD44	0.80198	0	0	5.83663	growth factor
FGF2	FGFR1	0.10396	0	2	44.4841	growth factor
EGF	ERBB2	0.157895	3	2	28.9365	growth factor
FGF22	FGFR2	0.142857	2	2	31.881	growth factor
VEGFB	TYRO3	0.640351	3	0	7.08416	growth factor
FGF7	FGFR1	4.5198	0	3	1	growth factor
NGF	KIDINS220	0.0877193	3	2	51.1508	growth factor
FGF7	FGFR3	4.30702	3	2	1.03968	growth factor
TGFB3	ENG	0.123762	0	2	35.5952	growth factor
HGF	SDC2	0.80198	0	3	5.40351	growth factor
FGF13	SCN5A	20.5556	2	3	0.210526	growth factor
FGF7	FGFR1	4.30702	3	3	1	growth factor
FGF2	FGFR1	0.0964912	3	2	44.4841	growth factor
TDGF1	ACVR1B	0.282178	0	2	14.9444	growth factor
TGFB2	TGFBR2	4.23684	3	3	0.964912	growth factor
FGF2	SDC2	0.10396	0	0	39.0693	growth factor
VEGFA	FLT1	2.17544	3	3	1.79825	growth factor
CTGF	ITGA5	0.307018	3	0	12.6584	growth factor
VEGFC	FLT4	4.01587	2	0	0.965347	growth factor
TGFB1	ITGB8	0.877193	3	2	4.38889	growth factor
FGF2	SDC4	0.10396	0	2	36.9841	growth factor
VEGFC	FLT4	4.01587	2	3	0.95614	growth factor
HBEGF	ERBB4	5.46032	2	3	0.701754	growth factor
FGF2	SDC2	0.0964912	3	0	39.0693	growth factor
TGFB1	CAV1	2.90476	2	3	1.2807	growth factor
TGFB1	TGFBR2	0.877193	3	2	4.23016	growth factor
VEGFC	ITGA9	4.01587	2	3	0.903509	growth factor
VEGFC	ITGA9	1.05941	0	0	3.40594	growth factor
TGFB1	CXCR4	0.877193	3	3	4.07895	growth factor
FGF2	SDC4	0.0964912	3	2	36.9841	growth factor
TGFB1	CXCR4	0.877193	3	0	4.0099	growth factor
FGF1	FGFR2	0.444444	2	0	7.86139	growth factor
TGFB2	TGFBR3	4.23684	3	3	0.824561	growth factor
HBEGF	CD82	0.207921	0	2	16.6111	growth factor
FGF1	CD44	0.444444	2	2	7.72222	growth factor
PGF	NRP1	0.263158	3	3	13.0351	growth factor
PGF	FLT1	0.263158	3	0	12.7624	growth factor
EGF	FSHR	0.690476	2	0	4.86139	growth factor
TGFB1	ITGB8	2.90476	2	0	1.14356	growth factor
FGF2	FGFR2	0.10396	0	2	31.881	growth factor
EGF	ERBB2	0.690476	2	0	4.79703	growth factor
FGF5	FGFR3	3.18254	2	2	1.03968	growth factor
EGF	ERBB4	0.460396	0	2	7.12698	growth factor
TDGF1	GPC1	0.282178	0	2	11.6032	growth factor
TDGF1	ACVR2A	0.282178	0	0	11.5099	growth factor
FGF5	FGFR1	3.18254	2	3	1	growth factor
VEGFC	KDR	0.0350877	3	2	90.5873	growth factor
IGF1	IGF1R	0.0877193	3	2	36.2143	growth factor
TDGF1	ACVR1B	18.0873	2	3	0.175439	growth factor
HBEGF	EGFR	1.13158	3	2	2.80159	growth factor
HBEGF	CD9	5.46032	2	3	0.570175	growth factor
FGF2	FGFR2	0.0964912	3	2	31.881	growth factor
VEGFA	GPC1	7.39604	0	3	0.412281	growth factor
TGFB1	TGFBR2	1.20297	0	0	2.5297	growth factor
PDGFD	PDGFRB	26.6349	2	3	0.114035	growth factor
VEGFB	RET	3.29703	0	0	0.920792	growth factor
HGF	SDC1	0.359649	3	2	8.43651	growth factor
PGF	FLT1	0.263158	3	2	11.4286	growth factor
FGF2	SDC4	0.10396	0	0	28.7673	growth factor
VEGFB	TYRO3	3.29703	0	3	0.903509	growth factor
HBEGF	CD44	5.46032	2	3	0.54386	growth factor
TGFB1	TGFBR1	1.20297	0	0	2.44059	growth factor
FGF23	FGFR2	0.366337	0	0	7.86139	growth factor
FIGF	KDR	0.031746	2	2	90.5873	growth factor
FGF16	FGFR1	0.206349	2	0	13.8911	growth factor
FGF5	FGFR1	0.20297	0	0	13.8911	growth factor
TGFB1	TGFBR2	2.90476	2	3	0.964912	growth factor
HGF	CD44	0.359649	3	2	7.72222	growth factor
FGF2	SDC4	0.0964912	3	0	28.7673	growth factor
IGF1	INSR	0.153465	0	2	17.7063	growth factor
PDGFC	KDR	1.11881	0	3	2.42105	growth factor
CTGF	ITGB2	9.5396	0	2	0.277778	growth factor
FGF10	FGFR2	6.02381	2	3	0.438596	growth factor
FGF13	FGFR4	20.5556	2	2	0.126984	growth factor
HGF	MET	0.80198	0	0	3.24752	growth factor
FGF1	CD44	0.444444	2	0	5.83663	growth factor
FGF8	FGFR3	2.48413	2	2	1.03968	growth factor
VEGFC	KDR	1.05941	0	3	2.42105	growth factor
FGF2	SDC3	1.16667	2	0	2.14851	growth factor
FGF8	FGFR1	2.48413	2	3	1	growth factor
FIGF	ITGA1	0.031746	2	2	77.4286	growth factor
FGF19	FGFR2	5.57143	2	3	0.438596	growth factor
EGF	ERBB3	0.690476	2	2	3.49206	growth factor
TGFB1	TGFBR3	2.90476	2	3	0.824561	growth factor
HBEGF	ERBB2	5.46032	2	3	0.438596	growth factor
TDGF1	ACVR2B	0.282178	0	0	8.42079	growth factor
VEGFA	SIRPA	2.17544	3	3	1.07895	growth factor
TGFB1	CD109	2.90476	2	2	0.801587	growth factor
FGF18	FGFR3	2.23016	2	2	1.03968	growth factor
TGFB1	CAV1	1.20297	0	0	1.88119	growth factor
FGF10	FGFR2	5.10891	0	3	0.438596	growth factor
FGF7	FGFR4	17.6429	2	2	0.126984	growth factor
EGF	FSHR	0.460396	0	0	4.86139	growth factor
VEGFA	ITGA9	15.6429	2	2	0.142857	growth factor
FGF18	FGFR1	2.23016	2	3	1	growth factor
NGF	SORT1	0.0877193	3	2	25.3095	growth factor
TGFB1	TGFBR2	0.877193	3	0	2.5297	growth factor
FGF2	FGFRL1	1.16667	2	2	1.89683	growth factor
EGF	ERBB2	0.460396	0	0	4.79703	growth factor
FGF11	FGFR1	0.157895	3	0	13.8911	growth factor
CTGF	ERBB4	0.307018	3	2	7.12698	growth factor
TGFB2	TGFBR1	4.23684	3	3	0.508772	growth factor
TGFB3	TGFBR1	0.123762	0	2	17.3413	growth factor
TGFB1	TGFBR1	0.877193	3	0	2.44059	growth factor
FGF19	KLB	5.57143	2	2	0.380952	growth factor
CTGF	LRP6	0.307018	3	3	6.89474	growth factor
HGF	CD44	0.359649	3	0	5.83663	growth factor
VEGFC	ITGB1	0.0350877	3	0	59.2723	growth factor
PGF	NRP2	0.263158	3	0	7.71782	growth factor
FIGF	ITGA5	0.031746	2	2	63.7698	growth factor
PDGFC	FLT1	1.11881	0	3	1.79825	growth factor
VEGFA	RET	2.17544	3	0	0.920792	growth factor
TGFB1	ACVRL1	1.20297	0	2	1.65079	growth factor
FGF13	FGFR3	20.5556	2	3	0.0964912	growth factor
FGF7	FGFR2	4.5198	0	3	0.438596	growth factor
VEGFA	ITGA9	2.17544	3	3	0.903509	growth factor
VEGFA	TYRO3	2.17544	3	3	0.903509	growth factor
HGF	SDC1	19.8016	2	0	0.0990099	growth factor
HGF	SDC2	0.359649	3	3	5.40351	growth factor
EGF	EGFR	0.690476	2	2	2.80159	growth factor
FGF13	FGFR3	20.5556	2	0	0.0940594	growth factor
VEGFC	FLT1	1.05941	0	3	1.79825	growth factor
FGF7	FGFR2	4.30702	3	3	0.438596	growth factor
FIGF	ITGB1	0.031746	2	0	59.2723	growth factor
TDGF1	ACVR1C	18.0873	2	2	0.103175	growth factor
PDGFA	PDGFRB	0.324561	3	0	5.57921	growth factor
NGF	KIDINS220	0.0877193	3	0	19.8614	growth factor
NGF	MAGED1	0.0877193	3	3	19.807	growth factor
EGF	CAV1	0.157895	3	2	10.9841	growth factor
PDGFC	PDGFRB	15.0952	2	3	0.114035	growth factor
FGF10	FGFR3	1.64912	3	2	1.03968	growth factor
FGF7	FGFR3	17.6429	2	3	0.0964912	growth factor
FGF9	FGFR4	13.3651	2	2	0.126984	growth factor
VEGFA	SIRPA	2.17544	3	0	0.777228	growth factor
HBEGF	ERBB4	1.13158	3	0	1.4802	growth factor
FGF7	FGFR3	17.6429	2	0	0.0940594	growth factor
EGF	FSHR	0.157895	3	2	10.4841	growth factor
TGFB1	CAV1	0.877193	3	0	1.88119	growth factor
FGF10	FGFR1	1.64912	3	3	1	growth factor
FGF16	FGFR2	0.206349	2	0	7.86139	growth factor
FGF2	GPC4	0.10396	0	2	15.5159	growth factor
EGF	ERBB3	0.460396	0	2	3.49206	growth factor
HBEGF	PRLR	1.13158	3	2	1.42063	growth factor
HBEGF	CD44	0.207921	0	2	7.72222	growth factor
FGF5	FGFR2	0.20297	0	0	7.86139	growth factor
PDGFC	KDR	0.0175439	3	2	90.5873	growth factor
NGF	NTRK1	0.0877193	3	0	17.9554	growth factor
IGF1	INSR	0.0877193	3	2	17.7063	growth factor
TGFB1	CAV1	1.20297	0	3	1.2807	growth factor
HBEGF	CD9	0.207921	0	2	7.22222	growth factor
FGF2	GPC4	0.0964912	3	2	15.5159	growth factor
HBEGF	ERBB4	0.207921	0	2	7.12698	growth factor
TGFB1	TGFBR1	2.90476	2	3	0.508772	growth factor
TGFB1	ACVRL1	0.877193	3	2	1.65079	growth factor
FGF2	FGFR1	0.10396	0	0	13.8911	growth factor
FGF5	FGFR2	3.18254	2	3	0.438596	growth factor
VEGFA	EPHB2	2.17544	3	3	0.640351	growth factor
FIGF	ITGA1	0.031746	2	0	43.7772	growth factor
TGFB1	ITGB8	1.20297	0	0	1.14356	growth factor
IGF1	IGF1R	0.153465	0	3	8.85965	growth factor
FGF2	NRP1	0.10396	0	3	13.0351	growth factor
FGF2	FGFR1	0.0964912	3	0	13.8911	growth factor
EGF	FSHR	0.690476	2	3	1.89474	growth factor
VEGFC	FLT4	4.01587	2	2	0.325397	growth factor
PGF	NRP2	0.263158	3	3	4.94737	growth factor
EGF	CAV1	0.690476	2	0	1.88119	growth factor
EGF	EGFR	0.460396	0	2	2.80159	growth factor
FGF9	FGFR3	13.3651	2	3	0.0964912	growth factor
PDGFC	PDGFRA	0.0175439	3	2	73.2857	growth factor
FGF2	NRP1	0.0964912	3	3	13.0351	growth factor
FGF9	FGFR3	13.3651	2	0	0.0940594	growth factor
FGF1	EGFR	0.444444	2	2	2.80159	growth factor
VEGFC	KDR	0.0350877	3	0	35.4802	growth factor
FGF11	FGFR2	0.157895	3	0	7.86139	growth factor
HBEGF	CD44	0.207921	0	0	5.83663	growth factor
FGF2	FGFR3	1.16667	2	2	1.03968	growth factor
HGF	MET	0.359649	3	0	3.24752	growth factor
FGF2	FGFR1	1.16667	2	3	1	growth factor
FGF23	FGFR3	1.11905	2	2	1.03968	growth factor
TGFB1	TGFBR2	1.20297	0	3	0.964912	growth factor
VEGFB	FLT1	0.640351	3	3	1.79825	growth factor
HBEGF	CD82	0.207921	0	0	5.5099	growth factor
FIGF	KDR	0.031746	2	0	35.4802	growth factor
EGF	ERBB4	0.157895	3	2	7.12698	growth factor
FGF19	KLB	5.57143	2	3	0.201754	growth factor
TGFB1	CAV1	0.877193	3	3	1.2807	growth factor
FGF22	FGFR2	0.142857	2	0	7.86139	growth factor
FGF23	FGFR1	1.11905	2	3	1	growth factor
HGF	MET	19.8016	2	2	0.0555556	growth factor
FGF8	FGFR2	2.48413	2	3	0.438596	growth factor
PDGFC	FLT4	1.11881	0	0	0.965347	growth factor
PDGFC	FLT4	1.11881	0	3	0.95614	growth factor
VEGFA	ITGA9	7.39604	0	2	0.142857	growth factor
TGFB3	TGFBR3	0.00877193	3	2	117.595	growth factor
PDGFD	PDGFRB	0.184211	3	0	5.57921	growth factor
VEGFC	FLT4	1.05941	0	0	0.965347	growth factor
EGF	ERBB4	0.690476	2	0	1.4802	growth factor
FGF2	SDC4	0.10396	0	3	9.74561	growth factor
VEGFC	FLT4	1.05941	0	3	0.95614	growth factor
TGFB1	ITGB8	0.877193	3	0	1.14356	growth factor
HBEGF	ERBB2	0.207921	0	0	4.79703	growth factor
TGFB1	TGFBR3	1.20297	0	3	0.824561	growth factor
FGF11	FGFR3	0.952381	2	2	1.03968	growth factor
FGF18	FGFR2	2.23016	2	3	0.438596	growth factor
TGFB1	CD109	1.20297	0	2	0.801587	growth factor
FGF2	SDC3	0.10396	0	2	9.26984	growth factor
VEGFC	ITGA9	1.05941	0	3	0.903509	growth factor
FGF11	FGFR1	0.952381	2	3	1	growth factor
FGF2	SDC4	0.0964912	3	3	9.74561	growth factor
PDGFA	PDGFRB	0.168317	0	0	5.57921	growth factor
TDGF1	ACVR2B	0.282178	0	3	3.18421	growth factor
VEGFA	GPC1	2.17544	3	3	0.412281	growth factor
FGF2	SDC3	0.0964912	3	2	9.26984	growth factor
FGF11	FGFR3	0.856436	0	2	1.03968	growth factor
EGF	CAV1	0.690476	2	3	1.2807	growth factor
FGF2	SDC1	0.10396	0	2	8.43651	growth factor
EGF	FSHR	0.460396	0	3	1.89474	growth factor
EGF	ERBB3	0.690476	2	3	1.25439	growth factor
EGF	CAV1	0.460396	0	0	1.88119	growth factor
FGF11	FGFR1	0.856436	0	3	1	growth factor
FGF12	FGFR3	0.81746	2	2	1.03968	growth factor
TGFB1	TGFBR2	0.877193	3	3	0.964912	growth factor
FGF1	FGFRL1	0.444444	2	2	1.89683	growth factor
FGF12	FGFR1	0.81746	2	3	1	growth factor
FGF2	FGFR2	0.10396	0	0	7.86139	growth factor
FGF2	SDC1	0.0964912	3	2	8.43651	growth factor
TGFB3	TGFBR3	0.123762	0	0	6.51485	growth factor
TGFB2	ENG	27.0297	0	0	0.029703	growth factor
FGF2	CD44	0.10396	0	2	7.72222	growth factor
HBEGF	ERBB4	1.13158	3	3	0.701754	growth factor
CTGF	NTRK1	0.307018	3	2	2.56349	growth factor
IGF1	IGF1R	0.0877193	3	3	8.85965	growth factor
EGF	FSHR	0.157895	3	0	4.86139	growth factor
FGF10	FGFR4	6.02381	2	2	0.126984	growth factor
NGF	NGFR	0.0877193	3	2	8.69841	growth factor
FGF2	FGFR2	0.0964912	3	0	7.86139	growth factor
EGF	ERBB2	0.157895	3	0	4.79703	growth factor
FIGF	ITGA1	0.031746	2	3	23.5877	growth factor
FGF2	CD44	0.0964912	3	2	7.72222	growth factor
EGF	ERBB3	0.690476	2	0	1.05941	growth factor
FGF10	FGFR2	1.64912	3	3	0.438596	growth factor
TGFB1	TGFBR3	0.877193	3	3	0.824561	growth factor
FGF19	FGFR4	5.57143	2	2	0.126984	growth factor
TGFB1	CD109	0.877193	3	2	0.801587	growth factor
TDGF1	GPC1	0.282178	0	0	2.42574	growth factor
FGF23	PHEX	1.11905	2	2	0.611111	growth factor
EGF	ERBB4	0.460396	0	0	1.4802	growth factor
CTGF	NTRK1	0.307018	3	3	2.20175	growth factor
VEGFC	VIPR2	4.01587	2	2	0.166667	growth factor
FGF10	FGFR4	5.10891	0	2	0.126984	growth factor
HBEGF	CD9	1.13158	3	3	0.570175	growth factor
PDGFC	PDGFRB	0.0175439	3	2	36.3095	growth factor
FGF2	CD44	1.16667	2	3	0.54386	growth factor
HBEGF	CD82	5.46032	2	3	0.114035	growth factor
PDGFC	KDR	0.0175439	3	0	35.4802	growth factor
HBEGF	CD44	1.13158	3	3	0.54386	growth factor
TGFB1	TGFBR1	1.20297	0	3	0.508772	growth factor
FGF2	CD44	0.10396	0	0	5.83663	growth factor
EGF	CAV1	0.460396	0	3	1.2807	growth factor
VEGFB	RET	0.640351	3	0	0.920792	growth factor
HBEGF	EGFR	0.207921	0	2	2.80159	growth factor
FGF10	FGFR3	6.02381	2	3	0.0964912	growth factor
VEGFB	TYRO3	0.640351	3	3	0.903509	growth factor
EGF	ERBB3	0.460396	0	3	1.25439	growth factor
CTGF	LRP1	0.307018	3	3	1.87719	growth factor
FGF7	FGFR4	4.5198	0	2	0.126984	growth factor
VEGFC	ITGA9	4.01587	2	2	0.142857	growth factor
FGF10	FGFR3	6.02381	2	0	0.0940594	growth factor
FGF2	CD44	0.0964912	3	0	5.83663	growth factor
FGF2	SDC2	0.10396	0	3	5.40351	growth factor
TDGF1	ACVR1B	0.282178	0	0	1.9604	growth factor
EGF	ERBB3	0.157895	3	2	3.49206	growth factor
FGF7	FGFR4	4.30702	3	2	0.126984	growth factor
FGF19	FGFR3	5.57143	2	3	0.0964912	growth factor
FGF19	FGFR3	5.57143	2	0	0.0940594	growth factor
TGFB3	TGFBR2	0.123762	0	2	4.23016	growth factor
FGF2	SDC2	0.0964912	3	3	5.40351	growth factor
FGF2	FGFR2	1.16667	2	3	0.438596	growth factor
HBEGF	ERBB2	1.13158	3	3	0.438596	growth factor
FGF10	FGFR3	5.10891	0	3	0.0964912	growth factor
FGF2	GPC4	0.10396	0	0	4.73267	growth factor
FGF23	FGFR2	1.11905	2	3	0.438596	growth factor
CTGF	ITGA5	0.307018	3	3	1.59649	growth factor
EGF	ERBB3	0.460396	0	0	1.05941	growth factor
EGF	ERBB4	0.690476	2	3	0.701754	growth factor
FGF10	FGFR3	5.10891	0	0	0.0940594	growth factor
PGF	FLT1	0.263158	3	3	1.79825	growth factor
FGF1	FGFR3	0.444444	2	2	1.03968	growth factor
FGF2	GPC4	0.0964912	3	0	4.73267	growth factor
CTGF	ERBB4	0.307018	3	0	1.4802	growth factor
FGF23	PHEX	1.11905	2	0	0.40099	growth factor
VEGFC	FLT1	0.0350877	3	0	12.7624	growth factor
TGFB1	TGFBR1	0.877193	3	3	0.508772	growth factor
FGF1	FGFR1	0.444444	2	3	1	growth factor
EGF	EGFR	0.157895	3	2	2.80159	growth factor
HGF	CD44	0.80198	0	3	0.54386	growth factor
FGF7	FGFR3	4.5198	0	3	0.0964912	growth factor
FGF7	FGFR3	4.5198	0	0	0.0940594	growth factor
FGF11	FGFR2	0.952381	2	3	0.438596	growth factor
FGF7	FGFR3	4.30702	3	3	0.0964912	growth factor
VEGFA	RET	15.6429	2	3	0.0263158	growth factor
IGF1	IGF1R	0.153465	0	0	2.66337	growth factor
FIGF	FLT1	0.031746	2	0	12.7624	growth factor
FGF7	FGFR3	4.30702	3	0	0.0940594	growth factor
FGF5	FGFR4	3.18254	2	2	0.126984	growth factor
FIGF	ITGA5	0.031746	2	0	12.6584	growth factor
VEGFC	FLT1	0.0350877	3	2	11.4286	growth factor
TGFB3	ENG	13.3492	2	0	0.029703	growth factor
FGF23	FGFR1	0.00877193	3	2	44.4841	growth factor
TGFB1	CD109	2.90476	2	0	0.133663	growth factor
NGF	KIDINS220	0.0877193	3	3	4.40351	growth factor
FGF23	FGFR3	0.366337	0	2	1.03968	growth factor
FGF11	FGFR2	0.856436	0	3	0.438596	growth factor
PDGFA	PDGFRB	3.2381	2	3	0.114035	growth factor
FGF23	FGFR1	0.366337	0	3	1	growth factor
PDGFC	FLT4	1.11881	0	2	0.325397	growth factor
FIGF	FLT1	0.031746	2	2	11.4286	growth factor
FGF12	FGFR2	0.81746	2	3	0.438596	growth factor
HGF	SDC1	19.8016	2	3	0.0175439	growth factor
VEGFC	FLT4	1.05941	0	2	0.325397	growth factor
HGF	MET	0.80198	0	3	0.412281	growth factor
EGF	ERBB4	0.460396	0	3	0.701754	growth factor
IGF2	IGF1R	0.00877193	3	2	36.2143	growth factor
FGF8	FGFR4	2.48413	2	2	0.126984	growth factor
NGF	SORT1	3.56931	0	3	0.0877193	growth factor
TGFB3	TGFBR2	0.123762	0	0	2.5297	growth factor
TGFB3	ENG	0.00877193	3	2	35.5952	growth factor
VEGFA	ITGA9	2.17544	3	2	0.142857	growth factor
HBEGF	ERBB4	0.207921	0	0	1.4802	growth factor
FGF5	FGFR3	3.18254	2	3	0.0964912	growth factor
EGF	ERBB2	0.690476	2	3	0.438596	growth factor
TGFB3	TGFBR1	0.123762	0	0	2.44059	growth factor
FGF5	FGFR3	3.18254	2	0	0.0940594	growth factor
EGF	FSHR	0.157895	3	3	1.89474	growth factor
EGF	CAV1	0.157895	3	0	1.88119	growth factor
IGF2	IGF2R	0.00877193	3	2	33.8095	growth factor
HBEGF	PRLR	0.207921	0	2	1.42063	growth factor
NGF	SORT1	3.28571	2	3	0.0877193	growth factor
FGF18	FGFR4	2.23016	2	2	0.126984	growth factor
FGF23	FGFR2	0.00877193	3	2	31.881	growth factor
IGF1	INSR	0.153465	0	0	1.80198	growth factor
VEGFC	NRP2	0.0350877	3	0	7.71782	growth factor
VEGFB	RET	10.1032	2	3	0.0263158	growth factor
FIGF	NRP2	0.031746	2	0	7.71782	growth factor
FGF1	CD44	0.444444	2	3	0.54386	growth factor
FGF8	FGFR3	2.48413	2	3	0.0964912	growth factor
NGF	SORT1	0.0877193	3	0	2.71287	growth factor
FGF2	GPC4	1.16667	2	3	0.201754	growth factor
EGF	ERBB4	0.157895	3	0	1.4802	growth factor
FGF8	FGFR3	2.48413	2	0	0.0940594	growth factor
IGF1	IGF1R	0.0877193	3	0	2.66337	growth factor
NGF	NGFR	3.56931	0	0	0.0643564	growth factor
NGF	NTRK1	0.0877193	3	2	2.56349	growth factor
PDGFC	FLT1	0.0175439	3	0	12.7624	growth factor
FGF23	PHEX	0.366337	0	2	0.611111	growth factor
FGF2	SDC3	0.10396	0	0	2.14851	growth factor
CTGF	ERBB4	0.307018	3	3	0.701754	growth factor
FGF18	FGFR3	2.23016	2	3	0.0964912	growth factor
FGF16	FGFR3	0.206349	2	2	1.03968	growth factor
NGF	NGFR	3.28571	2	0	0.0643564	growth factor
FGF5	FGFR3	0.20297	0	2	1.03968	growth factor
FGF18	FGFR3	2.23016	2	0	0.0940594	growth factor
FGF10	FGFR4	1.64912	3	2	0.126984	growth factor
FGF2	SDC3	0.0964912	3	0	2.14851	growth factor
FGF16	FGFR1	0.206349	2	3	1	growth factor
TGFB3	ACVRL1	0.123762	0	2	1.65079	growth factor
FGF5	FGFR1	0.20297	0	3	1	growth factor
EGF	CAV1	0.157895	3	3	1.2807	growth factor
EGF	ERBB2	0.460396	0	3	0.438596	growth factor
PDGFC	FLT1	0.0175439	3	2	11.4286	growth factor
EGF	ERBB3	0.157895	3	3	1.25439	growth factor
FGF2	FGFRL1	0.10396	0	2	1.89683	growth factor
HGF	CD44	0.359649	3	3	0.54386	growth factor
FGF1	FGFR2	0.444444	2	3	0.438596	growth factor
VEGFA	RET	7.39604	0	3	0.0263158	growth factor
VEGFC	ITGB1	0.0350877	3	3	5.52632	growth factor
NGF	NTRK1	0.0877193	3	3	2.20175	growth factor
FGF2	FGFRL1	0.0964912	3	2	1.89683	growth factor
NGF	SORCS3	0.0877193	3	2	2.05556	growth factor
VEGFC	VIPR2	1.05941	0	2	0.166667	growth factor
PDGFD	PDGFRB	1.5396	0	3	0.114035	growth factor
FIGF	ITGB1	0.031746	2	3	5.52632	growth factor
VEGFC	NRP2	0.0350877	3	3	4.94737	growth factor
EGF	ERBB3	0.157895	3	0	1.05941	growth factor
FGF19	KLB	5.57143	2	0	0.029703	growth factor
FGF11	FGFR3	0.157895	3	2	1.03968	growth factor
TGFB1	CD109	1.20297	0	0	0.133663	growth factor
FGF23	FGFR2	0.366337	0	3	0.438596	growth factor
FGF10	FGFR3	1.64912	3	3	0.0964912	growth factor
IGF1	INSR	0.0877193	3	0	1.80198	growth factor
FGF11	FGFR1	0.157895	3	3	1	growth factor
FIGF	NRP2	0.031746	2	3	4.94737	growth factor
IGF2	INSR	0.00877193	3	2	17.7063	growth factor
FGF10	FGFR3	1.64912	3	0	0.0940594	growth factor
FGF2	SDC3	1.16667	2	3	0.131579	growth factor
TGFB3	TGFBR1	0.00877193	3	2	17.3413	growth factor
VEGFC	ITGA9	1.05941	0	2	0.142857	growth factor
HGF	MET	0.359649	3	3	0.412281	growth factor
FGF2	FGFR4	1.16667	2	2	0.126984	growth factor
FGF23	PHEX	0.366337	0	0	0.40099	growth factor
HBEGF	ERBB4	0.207921	0	3	0.701754	growth factor
FGF23	FGFR4	1.11905	2	2	0.126984	growth factor
IGF1	INSR	15.5159	2	3	0.00877193	growth factor
HBEGF	CD82	1.13158	3	3	0.114035	growth factor
PDGFC	PDGFRB	1.11881	0	3	0.114035	growth factor
TDGF1	ACVR2A	0.282178	0	3	0.447368	growth factor
TGFB2	ENG	4.23684	3	0	0.029703	growth factor
FGF23	FGFR1	0.00877193	3	0	13.8911	growth factor
FGF11	FGFR4	0.952381	2	2	0.126984	growth factor
VEGFC	ITGA9	0.0350877	3	0	3.40594	growth factor
TGFB3	TGFBR2	0.123762	0	3	0.964912	growth factor
HBEGF	CD9	0.207921	0	3	0.570175	growth factor
TGFB1	CD109	0.877193	3	0	0.133663	growth factor
TDGF1	GPC1	0.282178	0	3	0.412281	growth factor
FGF2	SDC1	1.16667	2	0	0.0990099	growth factor
HBEGF	CD44	0.207921	0	3	0.54386	growth factor
FGF2	FGFR3	1.16667	2	3	0.0964912	growth factor
EGF	ERBB4	0.157895	3	3	0.701754	growth factor
FGF2	FGFR3	1.16667	2	0	0.0940594	growth factor
FGF11	FGFR4	0.856436	0	2	0.126984	growth factor
FIGF	ITGA9	0.031746	2	0	3.40594	growth factor
FGF2	FGFR3	0.10396	0	2	1.03968	growth factor
FGF23	FGFR3	1.11905	2	3	0.0964912	growth factor
FGF23	FGFR3	1.11905	2	0	0.0940594	growth factor
FGF2	FGFR1	0.10396	0	3	1	growth factor
FGF12	FGFR4	0.81746	2	2	0.126984	growth factor
TGFB3	TGFBR3	0.123762	0	3	0.824561	growth factor
FGF2	FGFR3	0.0964912	3	2	1.03968	growth factor
PDGFC	PDGFRB	0.0175439	3	0	5.57921	growth factor
FGF2	FGFR1	0.0964912	3	3	1	growth factor
FGF11	FGFR3	0.952381	2	3	0.0964912	growth factor
HBEGF	ERBB2	0.207921	0	3	0.438596	growth factor
FGF16	FGFR2	0.206349	2	3	0.438596	growth factor
IGF2	IGF2R	0.00877193	3	0	10.3069	growth factor
FGF11	FGFR3	0.952381	2	0	0.0940594	growth factor
FGF5	FGFR2	0.20297	0	3	0.438596	growth factor
VEGFB	RET	3.29703	0	3	0.0263158	growth factor
TGFB1	ENG	2.90476	2	0	0.029703	growth factor
CTGF	ITGB2	0.307018	3	2	0.277778	growth factor
VEGFC	KDR	0.0350877	3	3	2.42105	growth factor
FGF11	FGFR3	0.856436	0	3	0.0964912	growth factor
FGF11	FGFR3	0.856436	0	0	0.0940594	growth factor
HGF	SDC1	0.80198	0	0	0.0990099	growth factor
FGF12	FGFR3	0.81746	2	3	0.0964912	growth factor
IGF2	IGF1R	0.00877193	3	3	8.85965	growth factor
FGF12	FGFR3	0.81746	2	0	0.0940594	growth factor
FIGF	KDR	0.031746	2	3	2.42105	growth factor
EGF	ERBB2	0.157895	3	3	0.438596	growth factor
FGF11	FGFR2	0.157895	3	3	0.438596	growth factor
FGF23	FGFR2	0.00877193	3	0	7.86139	growth factor
VEGFC	FLT1	0.0350877	3	3	1.79825	growth factor
TGFB3	TGFBR1	0.123762	0	3	0.508772	growth factor
FGF22	FGFR2	0.142857	2	3	0.438596	growth factor
VEGFA	RET	2.17544	3	3	0.0263158	growth factor
TGFB3	TGFBR3	0.00877193	3	0	6.51485	growth factor
FIGF	FLT1	0.031746	2	3	1.79825	growth factor
FGF2	CD44	0.10396	0	3	0.54386	growth factor
FGF1	FGFR4	0.444444	2	2	0.126984	growth factor
FGF2	CD44	0.0964912	3	3	0.54386	growth factor
TGFB1	ITGB8	2.90476	2	3	0.0175439	growth factor
FIGF	ITGA5	0.031746	2	3	1.59649	growth factor
TDGF1	ACVR1B	0.282178	0	3	0.175439	growth factor
FGF23	PHEX	1.11905	2	3	0.0438596	growth factor
FGF23	FGFR4	0.366337	0	2	0.126984	growth factor
FGF2	FGFR2	0.10396	0	3	0.438596	growth factor
HGF	MET	0.80198	0	2	0.0555556	growth factor
FIGF	ITGA2	0.031746	2	2	1.39683	growth factor
FGF1	FGFR3	0.444444	2	3	0.0964912	growth factor
PDGFC	KDR	0.0175439	3	3	2.42105	growth factor
FGF2	FGFR2	0.0964912	3	3	0.438596	growth factor
FGF1	FGFR3	0.444444	2	0	0.0940594	growth factor
TGFB3	TGFBR2	0.00877193	3	2	4.23016	growth factor
PDGFA	PDGFRB	0.324561	3	3	0.114035	growth factor
TGFB1	ENG	1.20297	0	0	0.029703	growth factor
HGF	SDC1	0.359649	3	0	0.0990099	growth factor
FGF23	FGFR3	0.366337	0	3	0.0964912	growth factor
FGF23	FGFR3	0.366337	0	0	0.0940594	growth factor
VEGFC	FLT4	0.0350877	3	0	0.965347	growth factor
VEGFC	FLT4	0.0350877	3	3	0.95614	growth factor
IGF2	IGF2R	0.00877193	3	3	3.76316	growth factor
VEGFC	ITGA9	0.0350877	3	3	0.903509	growth factor
PDGFC	FLT1	0.0175439	3	3	1.79825	growth factor
FIGF	FLT4	0.031746	2	0	0.965347	growth factor
FIGF	FLT4	0.031746	2	3	0.95614	growth factor
TDGF1	ACVR1C	0.282178	0	2	0.103175	growth factor
FIGF	ITGA9	0.031746	2	3	0.903509	growth factor
FGF16	FGFR4	0.206349	2	2	0.126984	growth factor
TGFB1	ENG	0.877193	3	0	0.029703	growth factor
FGF5	FGFR4	0.20297	0	2	0.126984	growth factor
HBEGF	CD82	0.207921	0	3	0.114035	growth factor
IGF2	IGF1R	0.00877193	3	0	2.66337	growth factor
TGFB3	TGFBR2	0.00877193	3	0	2.5297	growth factor
TGFB3	TGFBR1	0.00877193	3	0	2.44059	growth factor
TGFB1	ITGB8	1.20297	0	3	0.0175439	growth factor
PDGFD	PDGFRB	0.184211	3	3	0.114035	growth factor
FGF2	GPC4	0.10396	0	3	0.201754	growth factor
FGF2	SDC1	1.16667	2	3	0.0175439	growth factor
FGF11	FGFR4	0.157895	3	2	0.126984	growth factor
HGF	MET	0.359649	3	2	0.0555556	growth factor
FGF16	FGFR3	0.206349	2	3	0.0964912	growth factor
FGF5	FGFR3	0.20297	0	3	0.0964912	growth factor
FGF2	GPC4	0.0964912	3	3	0.201754	growth factor
FGF16	FGFR3	0.206349	2	0	0.0940594	growth factor
PDGFA	PDGFRB	0.168317	0	3	0.114035	growth factor
FGF5	FGFR3	0.20297	0	0	0.0940594	growth factor
PDGFC	FLT4	0.0175439	3	0	0.965347	growth factor
VEGFB	RET	0.640351	3	3	0.0263158	growth factor
PDGFC	FLT4	0.0175439	3	3	0.95614	growth factor
FGF23	PHEX	0.366337	0	3	0.0438596	growth factor
IGF2	INSR	0.00877193	3	0	1.80198	growth factor
TGFB1	ITGB8	0.877193	3	3	0.0175439	growth factor
FGF11	FGFR3	0.157895	3	3	0.0964912	growth factor
FGF11	FGFR3	0.157895	3	0	0.0940594	growth factor
TGFB3	ACVRL1	0.00877193	3	2	1.65079	growth factor
HGF	SDC1	0.80198	0	3	0.0175439	growth factor
FGF2	SDC3	0.10396	0	3	0.131579	growth factor
FGF2	FGFR4	0.10396	0	2	0.126984	growth factor
FGF2	SDC3	0.0964912	3	3	0.131579	growth factor
FGF2	FGFR4	0.0964912	3	2	0.126984	growth factor
VEGFC	FLT4	0.0350877	3	2	0.325397	growth factor
FIGF	FLT4	0.031746	2	2	0.325397	growth factor
FGF2	SDC1	0.10396	0	0	0.0990099	growth factor
FGF2	FGFR3	0.10396	0	3	0.0964912	growth factor
FGF2	FGFR3	0.10396	0	0	0.0940594	growth factor
FGF2	SDC1	0.0964912	3	0	0.0990099	growth factor
FGF2	FGFR3	0.0964912	3	3	0.0964912	growth factor
FGF23	FGFR3	0.00877193	3	2	1.03968	growth factor
FGF2	FGFR3	0.0964912	3	0	0.0940594	growth factor
FGF23	FGFR1	0.00877193	3	3	1	growth factor
TGFB3	TGFBR2	0.00877193	3	3	0.964912	growth factor
FIGF	ITGA4	0.031746	2	0	0.242574	growth factor
NGF	SORT1	0.0877193	3	3	0.0877193	growth factor
TGFB3	TGFBR3	0.00877193	3	3	0.824561	growth factor
HGF	SDC1	0.359649	3	3	0.0175439	growth factor
VEGFC	VIPR2	0.0350877	3	2	0.166667	growth factor
PDGFC	FLT4	0.0175439	3	2	0.325397	growth factor
NGF	NGFR	0.0877193	3	0	0.0643564	growth factor
FGF23	PHEX	0.00877193	3	2	0.611111	growth factor
VEGFC	ITGA9	0.0350877	3	2	0.142857	growth factor
FIGF	ITGA9	0.031746	2	2	0.142857	growth factor
TGFB3	TGFBR1	0.00877193	3	3	0.508772	growth factor
FGF23	FGFR2	0.00877193	3	3	0.438596	growth factor
TGFB3	ENG	0.123762	0	0	0.029703	growth factor
FGF23	PHEX	0.00877193	3	0	0.40099	growth factor
PDGFC	PDGFRB	0.0175439	3	3	0.114035	growth factor
FGF2	SDC1	0.10396	0	3	0.0175439	growth factor
FGF2	SDC1	0.0964912	3	3	0.0175439	growth factor
IGF1	INSR	0.153465	0	3	0.00877193	growth factor
FGF23	FGFR4	0.00877193	3	2	0.126984	growth factor
FGF23	FGFR3	0.00877193	3	3	0.0964912	growth factor
FGF23	FGFR3	0.00877193	3	0	0.0940594	growth factor
IGF1	INSR	0.0877193	3	3	0.00877193	growth factor
FIGF	ITGA2	0.031746	2	3	0.0175439	growth factor
FGF23	PHEX	0.00877193	3	3	0.0438596	growth factor
TGFB3	ENG	0.00877193	3	0	0.029703	growth factor
FIGF	ITGA2	0.031746	2	0	0.0049505	growth factor
IGF2	INSR	0.00877193	3	3	0.00877193	growth factor
CTGF	ITGB2	9.5396	0	0	0	growth factor
CTGF	ITGB2	9.5396	0	3	0	growth factor
CTGF	ITGB2	0.307018	3	0	0	growth factor
CTGF	ITGB2	0.307018	3	3	0	growth factor
CTGF	ITGB2	203.944	2	0	0	growth factor
CTGF	ITGB2	203.944	2	3	0	growth factor
EGF	EGFR	0.460396	0	0	0	growth factor
EGF	EGFR	0.460396	0	3	0	growth factor
EGF	EGFR	0.157895	3	0	0	growth factor
EGF	EGFR	0.157895	3	3	0	growth factor
EGF	EGFR	0.690476	2	0	0	growth factor
EGF	EGFR	0.690476	2	3	0	growth factor
FGF10	FGFR4	5.10891	0	0	0	growth factor
FGF10	FGFR4	5.10891	0	3	0	growth factor
FGF10	FGFR4	1.64912	3	0	0	growth factor
FGF10	FGFR4	1.64912	3	3	0	growth factor
FGF10	FGFR4	6.02381	2	0	0	growth factor
FGF10	FGFR4	6.02381	2	3	0	growth factor
FGF11	FGFR4	0.856436	0	0	0	growth factor
FGF11	FGFR4	0.856436	0	3	0	growth factor
[truncated: 14,194 more rows]

## Sheet: FIG 4C
Input Data Figure 4c
Analysis of chemoattracted HVPs in trans-well migration assays +/- low or high dose of CXCL12 or after addition of the indicated receptor blockers
	Left panel														Middle panel																			Right panel
	percentage of CXCL-12 high dose						cell number								percentage of CXCL-12 high dose (= no blocker)									cell number										percentage of CXCL-12 high dose (= no blocker)						cell number
		no chemokine	CXCL-12 low dose	CXCL-12 high dose				no chemokine	CXCL-12 low dose	CXCL-12 high dose						no chemokine	CTR: CXCL-12 high dose	CXCR4-RB	SDC-4 RB	ITGB1 RB	ACKR3 RB				no chemokine	CTR: CXCL-12 high dose	CXCR4-RB	SDC-4 RB	ITGB1 RB	ACKR3 RB					no blocker	AMD3100 LD	AMD3100 HD				no blocker	AMD3100 LD	AMD3100 HD
	n1	6.34921	33.3333	100			n1	8	42	126					n1	6.34921	100	26.1905	46.8254	64.2857	63.4921			n1	8	126	33	59	81	80				n1	100	85.9155	54.4601			n1	213	183	116
	n2	10.4651	53.4884	100			n2	9	46	86					n2	10.4651	100	4.65116	55.814	62.7907	87.2093			n2	9	86	4	48	54	75				n2	100	83.1633	48.9796			n2	196	163	96
	n3	20.4819	61.4458	100			n3	17	51	83					n3	20.4819	100	45.7831	54.2169	72.2892	71.0843			n3	17	83	38	45	60	59				n3	100	52.6515	31.4394			n3	264	139	83
							sum																	sum																sum
	AVG	12.4321	49.4225	100											AVG	12.4321	100	25.5416	52.2854	66.4552	73.9286													AVG	100	73.9101	44.9597
	ST DEV	7.26878	14.4905	0				CTRL	CXCL-12 low dose	CXCL-12 high dose					ST DEV	7.26878	0	20.5737	4.79546	5.10736	12.1117				no chemokine	CTR: CXCL-12 high dose	CXCR4-RB	SDC-4 RB	ITGB1 RB	ACKR3 RB				ST DEV	0	18.4618	12.0253				CTRL	CXCL-12 low dose	CXCL-12 high dose
	SEM	4.19663	8.36612	0				34	139	295					SEM	4.19663	0	11.8782	2.76866	2.94874	6.99271				34	295	75	152	195	214				SEM	0	10.6589	6.94281				673	485	295
	Statistical analysis (Prism_Graph Pad)	CXCL-12 high dose vs. CXCL-12 low dose or vs. no chemokine													Statistical analysis (Prism_Graph Pad)	CXCL-12 high dose vs. indicated receptor blockers																		Statistical analysis (Prism_Graph Pad)
	ANOVA summary														ANOVA summary																			ANOVA summary
	F	66.18													F	18.27																		F	14.05
	P value	<0,0001													P value	0.0001																		P value	0.0054
	P value summary	****													P value summary	***																		P value summary	**
	Significant diff. among means (P < 0.05)?	Yes													Significant diff. among means (P < 0.05)?	Yes																		Significant diff. among means (P < 0.05)?	Yes
	R squared	0.9566													R squared	0.8796																		R squared	0.8241
	Brown-Forsythe test														Brown-Forsythe test																			Brown-Forsythe test
	F (DFn, DFd)	1,539 (2, 6)													F (DFn, DFd)	1,797 (4, 10)																		F (DFn, DFd)	0,7943 (2, 6)
	P value	0.2888													P value	0.206																		P value	0.4943
	P value summary	ns													P value summary	ns																		P value summary	ns
	Are SDs significantly different (P < 0.05)?	No													Are SDs significantly different (P < 0.05)?	No																		Are SDs significantly different (P < 0.05)?	No
	Bartlett's test														Bartlett's test																			Bartlett's test
	Bartlett's statistic (corrected)														Bartlett's statistic (corrected)																			Bartlett's statistic (corrected)
	P value														P value																			P value
	P value summary														P value summary																			P value summary
	Are SDs significantly different (P < 0.05)?														Are SDs significantly different (P < 0.05)?																			Are SDs significantly different (P < 0.05)?
	ANOVA table	SS	DF	MS	F (DFn, DFd)	P value									ANOVA table	SS	DF	MS	F (DFn, DFd)	P value														ANOVA table	SS	DF	MS	F (DFn, DFd)	P value
	Treatment (between columns)	11595	2	5797	F (2, 6) = 66,18	P<0,0001									Treatment (between columns)	9049	4	2262	F (4, 10) = 18,27	P=0,0001														Treatment (between columns)	4548	2	2274	F (2, 6) = 14,05	P=0,0054
	Residual (within columns)	525.6	6	87.6											Residual (within columns)	1238	10	123.8																Residual (within columns)	970.9	6	161.8
	Total	12120	8												Total	10287	14																	Total	5519	8
	Dunnett's multiple comparisons test	Mean Diff,	95,00% CI of diff,	Below threshold?	Summary	Adjusted P Value	C-?								Dunnett's multiple comparisons test	Mean Diff,	95,00% CI of diff,	Below threshold?	Summary	Adjusted P Value	A-?													Dunnett's multiple comparisons test	Mean Diff,	95,00% CI of diff,	Below threshold?	Summary	Adjusted P Value	A-?
	CXCL-12 high dose vs. no chemokine	87.57	65,69 to 109,4	Yes	***	<0,0001	A	no chemokine							CTRL: SDF1 high dose vs. CXCR4-RB	74.46	48,20 to 100,7	Yes	****	<0,0001	B	CXCR4-RB												no AMD vs. AMD low dose (%)	26.09	-3,647 to 55,83	No	ns	0.0789	B	AMD 50 ng (%)
	CXCL-12 high dose vs. CXCL-12 low dose	50.58	28,70 to 72,46	Yes	**	0.001	B	CXCL-12 low dose							CTRL: SDF1 high dose vs. SDC-4 RB	47.71	21,45 to 73,98	Yes	**	0.0013	C	SDC-4 RB												no AMD vs. AMD high dose (%)	55.04	25,30 to 84,78	Yes	**	0.0033	C	AMD 100 ng (%)
															CTRL: SDF1 high dose vs. ITGB1 RB	33.54	7,284 to 59,81	Yes	*	0.0136	D	ITGB1 RB
	Test details	Mean 1	Mean 2	Mean Diff,	SE of diff,	n1	n2	q	DF						CTRL: SDF1 high dose vs. ACKR3 RB	26.07	-0,1896 to 52,33	No	ns	0.0517	E	ACKR3 RB												Test details	Mean 1	Mean 2	Mean Diff,	SE of diff,	n1	n2	q	DF
	CXCL-12 high dose vs. no chemokine	100	12.43	87.57	7.642	3	3	11.46	6																									no AMD vs. low dose (%)	100	73.91	26.09	10.39	3	3	2.512	6
	CXCL-12 high dose vs. CXCL-12 low dose	100	49.42	50.58	7.642	3	3	6.618	6						Test details	Mean 1	Mean 2	Mean Diff,	SE of diff,	n1	n2	q	DF											no AMD vs. high dose (%)	100	44.96	55.04	10.39	3	3	5.299	6
															CTRL: SDF1 high dose vs. CXCR4-RB	100	25.54	74.46	9.085	3	3	8.196	10
															CTRL: SDF1 high dose vs. SDC-4 RB	100	52.29	47.71	9.085	3	3	5.252	10
															CTRL: SDF1 high dose vs. ITGB1 RB	100	66.46	33.54	9.085	3	3	3.692	10
															CTRL: SDF1 high dose vs. ACKR3 RB	100	73.93	26.07	9.085	3	3	2.87	10

## Sheet: FIG 4D,E
Input Data Figure 4d
DEGs for each of the 5 clusters obtained by unsupervised clustering analysis of scRNAseq data of acute model (human HVPs) integrated with D0 and D21 of chronic model.
Gene	p_val	avg_logFC	pct.1	pct.2	p_val_adj	cluster
REN	1.91529e-213	1.29066	0.697	0.052	7.71058e-209	0
PLAT	2.79262e-105	0.979346	0.943	0.548	1.12425e-100	0
ACTA1	1.23902e-105	0.76075	0.656	0.205	4.98804e-101	0
PISD	0.00030517	0.75929	0.455	0.342	1	0
AC010970.2	1.33376e-93	0.691151	0.998	1	5.36944e-89	0
SERINC1	3.49871e-06	0.606437	0.805	0.766	0.140851	0
HES1	1.092e-65	0.544213	0.797	0.47	4.39618e-61	0
LAMA5	0.00464893	0.53336	0.52	0.428	1	0
SHISA3	1.05279e-72	0.51513	0.677	0.258	4.23834e-68	0
TGFBI	8.02645e-56	0.477488	0.724	0.325	3.23129e-51	0
VPS35	8.86568e-07	0.442177	0.731	0.714	0.0356915	0
PCSK5	6.23035e-26	0.435788	0.595	0.356	2.50821e-21	0
HSPA1A	4.64913e-32	0.409158	0.699	0.442	1.87165e-27	0
TNC	4.5409e-36	0.407835	0.815	0.496	1.82808e-31	0
LUM	3.47041e-37	0.396046	0.749	0.385	1.39712e-32	0
COL1A1	3.67168e-22	0.393769	0.973	0.883	1.47814e-17	0
JUN	3.83974e-72	0.389006	0.706	0.27	1.5458e-67	0
STX8	0.00158897	0.378095	0.471	0.497	1	0
CLU	1.33603e-49	0.371484	0.796	0.442	5.37859e-45	0
AHNAK	1.05968e-37	0.35656	0.796	0.48	4.26606e-33	0
STRA6	2.75185e-31	0.353801	0.654	0.403	1.10784e-26	0
NAV2	1.24703e-27	0.351942	0.688	0.422	5.02029e-23	0
RP11-346D14.1	7.11649e-29	0.350027	0.826	0.649	2.86495e-24	0
GUK1	1.08627e-19	0.348367	0.737	0.79	4.37309e-15	0
MEST	3.59462e-06	0.341629	0.907	0.79	0.144712	0
SFRP1	3.73675e-14	0.33603	0.785	0.623	1.50434e-09	0
DSP	2.58097e-10	0.332219	0.928	0.842	1.03905e-05	0
CTDSP1	0.00807396	0.321154	0.376	0.298	1	0
BST2	1.14327e-08	0.301242	0.835	0.688	0.000460256	0
KCNQ1OT1	1.86225e-25	0.296668	0.857	0.701	7.49707e-21	0
IGFBP3	2.34743e-37	0.289946	0.74	0.383	9.45027e-33	0
SPP1	7.11133e-74	0.288809	0.362	0.054	2.86288e-69	0
UBR4	3.27838e-20	0.288463	0.753	0.548	1.31981e-15	0
ACTB	0.000176079	0.287539	1	1	1	0
ADAMTS6	4.98445e-42	0.286975	0.665	0.344	2.00664e-37	0
PBX3	4.57096e-06	0.285426	0.805	0.678	0.184018	0
ADAMTS9	3.07548e-26	0.278532	0.651	0.389	1.23813e-21	0
XPNPEP1	0.00363035	0.275411	0.435	0.473	1	0
CCDC3	2.16942e-28	0.273335	0.642	0.361	8.73364e-24	0
FLRT2	1.33814e-40	0.270608	0.679	0.339	5.3871e-36	0
CCDC80	2.74181e-08	0.266701	0.597	0.407	0.0011038	0
KRR1	3.71842e-07	0.262209	0.299	0.389	0.0149696	0
DLK1	2.93226e-14	0.258061	0.821	0.564	1.18047e-09	0
TCF4	3.04424e-20	0.2563	0.747	0.514	1.22555e-15	0
LAMTOR2	4.84427e-28	-0.250007	0.584	0.722	1.95021e-23	0
IMMT	9.71937e-20	-0.250039	0.586	0.667	3.91282e-15	0
NHP2	9.90014e-27	-0.25019	0.484	0.624	3.9856e-22	0
NOP10	1.72134e-25	-0.250422	0.746	0.806	6.92976e-21	0
EEF2	1.192e-14	-0.250538	0.928	0.929	4.79874e-10	0
MRPL22	1.31502e-26	-0.251112	0.495	0.636	5.29399e-22	0
GTF3C6	6.5069e-25	-0.251195	0.586	0.7	2.61955e-20	0
ALKBH5	2.80648e-22	-0.251433	0.351	0.53	1.12983e-17	0
MATR3	9.63623e-32	-0.251549	0.882	0.903	3.87935e-27	0
NAA50	1.30801e-09	-0.251704	0.539	0.578	5.2658e-05	0
AIFM1	1.06621e-13	-0.251773	0.656	0.692	4.29236e-09	0
ALPK2	6.85377e-10	-0.25234	0.498	0.568	2.75919e-05	0
BOLA3	2.89725e-10	-0.252567	0.432	0.501	1.16637e-05	0
AMD1	1.53036e-22	-0.252745	0.478	0.606	6.16093e-18	0
IMPDH2	5.28103e-29	-0.252828	0.704	0.795	2.12604e-24	0
TOMM20	1.79827e-32	-0.252898	0.629	0.738	7.23947e-28	0
CD59	8.96848e-20	-0.252921	0.688	0.745	3.61053e-15	0
PFKL	4.91046e-24	-0.252999	0.446	0.633	1.97685e-19	0
CNIH4	1.40795e-22	-0.253018	0.613	0.704	5.66814e-18	0
MYEOV2	2.90709e-17	-0.253175	0.613	0.676	1.17034e-12	0
TIMM8B	7.27302e-21	-0.253298	0.661	0.731	2.92797e-16	0
NDUFS7	1.13486e-23	-0.253502	0.618	0.688	4.56873e-19	0
MEA1	4.49853e-27	-0.253576	0.634	0.738	1.81102e-22	0
UCHL1	3.86554e-05	-0.254403	0.679	0.626	1	0
NDUFA11	1.42238e-28	-0.254563	0.676	0.719	5.72623e-24	0
NOP56	1.57247e-07	-0.254696	0.638	0.655	0.00633046	0
ARL2	1.19276e-20	-0.254857	0.665	0.725	4.80182e-16	0
EIF3D	5.36755e-20	-0.254883	0.738	0.775	2.16087e-15	0
HNRNPK	2.71217e-30	-0.254893	0.918	0.932	1.09186e-25	0
PPA2	9.68574e-29	-0.25502	0.532	0.676	3.89928e-24	0
TMEM106C	1.21641e-26	-0.255317	0.425	0.612	4.89703e-22	0
UBE2V2	8.29726e-20	-0.255576	0.674	0.744	3.34031e-15	0
VCAM1	1.86867e-19	-0.256109	0.116	0.294	7.52288e-15	0
EIF3L	2.87824e-46	-0.256173	0.885	0.947	1.15872e-41	0
NT5C3B	3.38795e-22	-0.256248	0.608	0.702	1.36392e-17	0
TECR	5.61403e-26	-0.256258	0.787	0.808	2.2601e-21	0
NDUFA8	1.0696e-30	-0.256508	0.658	0.755	4.30599e-26	0
HIPK3	1.22243e-09	-0.256596	0.466	0.522	4.92125e-05	0
TMEM97	7.86858e-12	-0.256615	0.461	0.534	3.16773e-07	0
NID2	1.47468e-13	-0.2568	0.778	0.823	5.93677e-09	0
FAM96B	2.37526e-38	-0.256944	0.649	0.786	9.56234e-34	0
FITM1	4.65428e-17	-0.257076	0.158	0.324	1.87372e-12	0
ATXN10	2.10887e-24	-0.257126	0.774	0.824	8.48987e-20	0
LYPLA1	5.18754e-26	-0.257194	0.495	0.649	2.0884e-21	0
CECR5	9.83288e-27	-0.257258	0.389	0.593	3.95852e-22	0
ACO2	2.20307e-15	-0.25728	0.475	0.576	8.86911e-11	0
2002-09-01	9.38649e-27	-0.258365	0.891	0.931	3.77881e-22	0
IER2	2.63644e-15	-0.258415	0.396	0.521	1.06138e-10	0
NUDCD2	6.525e-15	-0.258498	0.504	0.602	2.62683e-10	0
ARF5	4.28762e-22	-0.258671	0.76	0.812	1.72611e-17	0
HOXB2	2.80665e-24	-0.258736	0.344	0.538	1.1299e-19	0
NARF	2.19879e-17	-0.25934	0.645	0.708	8.85188e-13	0
COA3	5.36536e-23	-0.259635	0.71	0.768	2.15999e-18	0
APOA1BP	1.3699e-31	-0.260246	0.638	0.753	5.51496e-27	0
ENO2	4.26676e-16	-0.260466	0.258	0.426	1.71771e-11	0
SNRPF	1.21397e-19	-0.260719	0.643	0.715	4.8872e-15	0
MRPL17	9.56153e-27	-0.260723	0.362	0.555	3.84928e-22	0
RNF181	3.21628e-34	-0.26077	0.627	0.757	1.29481e-29	0
DPY30	1.34577e-32	-0.26088	0.572	0.714	5.4178e-28	0
TCEAL4	5.9105e-22	-0.261196	0.711	0.756	2.37945e-17	0
RP1-17K7.2	3.50938e-57	-0.261291	0.047	0.418	1.41281e-52	0
EI24	5.57829e-29	-0.261345	0.742	0.859	2.24571e-24	0
EIF5A	5.32705e-30	-0.261457	0.776	0.839	2.14456e-25	0
HIST1H1C	1.09222e-27	-0.262096	0.254	0.481	4.39707e-23	0
MYL6	2.53615e-20	-0.262378	0.993	1	1.021e-15	0
SEP15	1.23511e-14	-0.262433	0.64	0.702	4.97229e-10	0
PAPOLA	4.589e-19	-0.262842	0.737	0.771	1.84744e-14	0
ARPC5	3.30669e-18	-0.263075	0.76	0.783	1.33121e-13	0
GRHPR	2.92627e-18	-0.26312	0.763	0.79	1.17806e-13	0
AK3	2.57937e-16	-0.263586	0.452	0.576	1.0384e-11	0
PRNP	2.14073e-17	-0.263713	0.378	0.529	8.61813e-13	0
UCP2	2.2092e-23	-0.263793	0.308	0.523	8.89379e-19	0
ACOT13	1.54304e-23	-0.263821	0.504	0.631	6.21199e-19	0
GNAI3	1.77051e-13	-0.264037	0.686	0.715	7.12772e-09	0
CKAP5	2.78396e-15	-0.264066	0.634	0.696	1.12077e-10	0
GRSF1	1.59e-22	-0.264177	0.615	0.704	6.40103e-18	0
ITM2C	7.7086e-31	-0.264185	0.846	0.903	3.10333e-26	0
ZNHIT3	3.37427e-05	-0.264329	0.496	0.521	1	0
FAM60A	1.97386e-15	-0.264625	0.717	0.755	7.94638e-11	0
CCND2	1.45452e-11	-0.264695	0.579	0.665	5.85562e-07	0
AK2	2.97735e-18	-0.264767	0.568	0.66	1.19862e-13	0
BNIP3P1	1.34987e-55	-0.264919	0.269	0.599	5.4343e-51	0
TPT1	1.63909e-54	-0.265278	0.9	0.934	6.59867e-50	0
RPP25L	1.54874e-18	-0.265504	0.416	0.561	6.23491e-14	0
ALDOC	2.37458e-27	-0.265741	0.271	0.495	9.55959e-23	0
CACYBP	6.93144e-24	-0.265926	0.681	0.735	2.79046e-19	0
KIAA1191	1.35601e-22	-0.266043	0.586	0.698	5.45903e-18	0
CUEDC2	1.15803e-19	-0.266262	0.631	0.697	4.66201e-15	0
COX7B	1.36984e-32	-0.266419	0.832	0.842	5.51471e-28	0
MLTK	9.15388e-11	-0.266479	0.491	0.548	3.68517e-06	0
LEPROTL1	1.14549e-20	-0.266695	0.711	0.767	4.61153e-16	0
NONO	5.03368e-21	-0.266997	0.884	0.901	2.02646e-16	0
TMEM261	1.72438e-31	-0.267113	0.694	0.788	6.94201e-27	0
PSMB7	3.9295e-26	-0.267127	0.83	0.868	1.58194e-21	0
SLC25A1	1.80877e-18	-0.267127	0.658	0.722	7.28176e-14	0
GATA6-AS1	3.45456e-18	-0.267272	0.654	0.727	1.39074e-13	0
MYL6B	4.77504e-27	-0.267305	0.618	0.733	1.92233e-22	0
DKK3	3.87975e-35	-0.267645	0.093	0.365	1.56191e-30	0
AURKA	3.75689e-19	-0.268671	0.33	0.486	1.51245e-14	0
NSMCE4A	1.65969e-18	-0.268676	0.425	0.574	6.68157e-14	0
FIS1	3.34585e-24	-0.269021	0.681	0.773	1.34697e-19	0
SKP2	6.65022e-15	-0.269034	0.466	0.549	2.67724e-10	0
CHCHD1	5.68392e-36	-0.269356	0.484	0.669	2.28823e-31	0
HK1	3.94972e-11	-0.269494	0.57	0.609	1.59008e-06	0
GHITM	5.34301e-23	-0.269731	0.855	0.857	2.15099e-18	0
BMPER	3.58895e-18	-0.269755	0.407	0.565	1.44484e-13	0
CCT7	2.37259e-25	-0.269816	0.887	0.905	9.55156e-21	0
DCTN3	8.74659e-23	-0.269888	0.591	0.697	3.5212e-18	0
NDUFB1	8.2694e-22	-0.270214	0.659	0.704	3.32909e-17	0
MRPS26	4.70368e-23	-0.270381	0.559	0.683	1.89361e-18	0
SRSF2	1.40855e-18	-0.270529	0.695	0.741	5.67056e-14	0
HDDC2	1.14526e-23	-0.270565	0.552	0.679	4.6106e-19	0
RAB7A	1.90827e-21	-0.270697	0.719	0.776	7.6823e-17	0
POMP	9.71783e-24	-0.270735	0.841	0.877	3.9122e-19	0
MRPS16	6.99537e-19	-0.270975	0.545	0.653	2.8162e-14	0
PSMA5	2.67097e-23	-0.271162	0.694	0.766	1.07528e-18	0
AHSA1	1.04836e-23	-0.271192	0.606	0.716	4.22049e-19	0
CIRBP	5.1759e-26	-0.271697	0.758	0.829	2.08371e-21	0
MRPS15	3.34949e-25	-0.271843	0.602	0.708	1.34844e-20	0
CDK16	4.05452e-22	-0.27197	0.756	0.812	1.63227e-17	0
SRSF3	4.45462e-24	-0.272246	0.891	0.922	1.79334e-19	0
SUMO1	1.12359e-22	-0.272343	0.821	0.842	4.52333e-18	0
RBP1	1.61223e-30	-0.272676	0.797	0.882	6.49053e-26	0
TMEM14C	4.63564e-37	-0.272702	0.763	0.829	1.86622e-32	0
NDUFA3	5.1781e-20	-0.272903	0.706	0.736	2.0846e-15	0
CRTAP	5.64843e-18	-0.27295	0.688	0.749	2.27395e-13	0
CREG1	4.64833e-19	-0.27317	0.672	0.735	1.87133e-14	0
SCAND1	4.00609e-22	-0.273178	0.69	0.761	1.61277e-17	0
RALY	1.7089e-15	-0.273346	0.754	0.784	6.87968e-11	0
PRC1	6.54526e-29	-0.273555	0.203	0.439	2.63499e-24	0
UBC	8.76338e-19	-0.273638	0.939	0.94	3.52796e-14	0
ASF1B	7.14174e-32	-0.274083	0.142	0.397	2.87512e-27	0
RSL24D1	9.03243e-26	-0.274099	0.609	0.716	3.63627e-21	0
ADH5	1.43876e-19	-0.27425	0.71	0.765	5.79216e-15	0
PERP	2.2448e-31	-0.274513	0.419	0.623	9.0371e-27	0
DDX46	3.49895e-14	-0.274812	0.57	0.641	1.40861e-09	0
BUB1	5.86142e-32	-0.275274	0.158	0.418	2.35969e-27	0
RBM18	0.000923279	-0.275563	0.349	0.395	1	0
C6orf48	1.06515e-25	-0.275679	0.556	0.682	4.28808e-21	0
TTC3	3.91955e-06	-0.275798	0.801	0.785	0.157793	0
MRPL15	6.98038e-24	-0.276311	0.498	0.655	2.81016e-19	0
H2AFV	5.78161e-20	-0.276524	0.688	0.732	2.32756e-15	0
EXOSC8	4.68626e-23	-0.276607	0.577	0.679	1.88659e-18	0
PARP1	1.7252e-22	-0.27674	0.634	0.723	6.94531e-18	0
TAF9	8.41541e-22	-0.277035	0.677	0.749	3.38788e-17	0
SYAP1	2.82187e-09	-0.277252	0.663	0.666	0.000113603	0
GADD45GIP1	5.0365e-35	-0.277258	0.67	0.779	2.02759e-30	0
MMADHC	3.75342e-28	-0.277723	0.667	0.772	1.51105e-23	0
OST4	4.83182e-21	-0.278414	0.781	0.834	1.94519e-16	0
S100A4	0.00230939	-0.279806	0.538	0.528	1	0
ATP6V1D	1.62169e-08	-0.279947	0.647	0.659	0.000652862	0
ERH	4.09124e-21	-0.279958	0.685	0.743	1.64705e-16	0
NDUFB8	6.32971e-31	-0.279979	0.667	0.747	2.54821e-26	0
BRK1	3.90678e-25	-0.280194	0.805	0.847	1.57279e-20	0
TUFM	1.2013e-15	-0.280494	0.789	0.814	4.83621e-11	0
JTB	4.95273e-23	-0.280523	0.606	0.696	1.99387e-18	0
CDCA8	3.59536e-28	-0.280659	0.129	0.357	1.44742e-23	0
ADSL	9.02438e-17	-0.281099	0.64	0.704	3.63304e-12	0
MRPL20	1.10208e-42	-0.281148	0.624	0.763	4.43677e-38	0
ITGB1BP2	5.82467e-25	-0.281514	0.082	0.29	2.3449e-20	0
C1QBP	8.19582e-34	-0.282049	0.729	0.814	3.29948e-29	0
KIF22	6.58564e-17	-0.282134	0.452	0.567	2.65125e-12	0
DEGS1	1.03501e-22	-0.282241	0.606	0.69	4.16673e-18	0
NDUFA2	8.7485e-36	-0.282255	0.645	0.74	3.52197e-31	0
MLF2	1.44566e-25	-0.282794	0.857	0.893	5.81993e-21	0
LSM7	9.83326e-18	-0.282873	0.597	0.676	3.95868e-13	0
MORF4L1	3.48637e-24	-0.28295	0.873	0.903	1.40354e-19	0
TPM2	4.33029e-14	-0.283048	0.919	0.934	1.74329e-09	0
MIEN1	1.41386e-10	-0.283049	0.539	0.58	5.69193e-06	0
B2M	4.42497e-16	-0.283374	0.928	0.913	1.7814e-11	0
SYNGR2	3.91714e-09	-0.283701	0.573	0.603	0.000157696	0
EIF3F	3.54357e-25	-0.283768	0.783	0.85	1.42657e-20	0
SELT	5.58947e-17	-0.28392	0.658	0.702	2.25021e-12	0
NAE1	4.61273e-25	-0.284111	0.652	0.743	1.85699e-20	0
ALKBH7	3.79616e-30	-0.284982	0.581	0.724	1.52826e-25	0
PRMT1	1.78092e-30	-0.285223	0.824	0.872	7.16961e-26	0
CXADR	2.74483e-25	-0.285869	0.625	0.727	1.10502e-20	0
MRPS7	1.76196e-24	-0.285924	0.686	0.761	7.09331e-20	0
NDUFS3	9.61097e-34	-0.285931	0.692	0.769	3.86919e-29	0
MAD2L2	3.73003e-24	-0.285972	0.588	0.709	1.50164e-19	0
HTRA1	1.22406e-09	-0.286219	0.522	0.577	4.92782e-05	0
AHCY	1.19943e-22	-0.286294	0.738	0.804	4.82868e-18	0
PRDX1	1.93824e-31	-0.286382	0.987	0.999	7.80298e-27	0
EIF3M	3.32194e-40	-0.286434	0.733	0.822	1.33735e-35	0
TIMM13	1.35362e-27	-0.286793	0.722	0.788	5.44941e-23	0
REEP5	1.29875e-16	-0.286967	0.633	0.67	5.22849e-12	0
C9orf16	2.50558e-19	-0.28716	0.643	0.705	1.0087e-14	0
ODC1	3.06633e-12	-0.287231	0.658	0.677	1.23444e-07	0
SDHB	6.34005e-36	-0.287381	0.471	0.659	2.55238e-31	0
PSMD10	7.06488e-25	-0.28743	0.733	0.811	2.84418e-20	0
ACP1	6.81573e-38	-0.287459	0.679	0.814	2.74388e-33	0
SUPT16H	5.47299e-22	-0.287848	0.661	0.74	2.20331e-17	0
NRP2	3.56834e-10	-0.288471	0.575	0.638	1.43654e-05	0
RAC1	2.28885e-33	-0.288526	0.717	0.813	9.21443e-29	0
CTSC	1.58803e-19	-0.288746	0.751	0.819	6.3931e-15	0
MRPL23	5.03262e-36	-0.28983	0.419	0.647	2.02603e-31	0
KNSTRN	9.37968e-27	-0.290328	0.256	0.475	3.77607e-22	0
ESD	3.27626e-31	-0.290454	0.634	0.775	1.31896e-26	0
BCCIP	5.74085e-23	-0.290557	0.613	0.702	2.31115e-18	0
SLIRP	1.5442e-27	-0.291005	0.724	0.773	6.21666e-23	0
COA1	4.83821e-31	-0.291193	0.634	0.755	1.94777e-26	0
SNRPG	2.95271e-34	-0.291281	0.724	0.81	1.1887e-29	0
KDELR1	1.07661e-24	-0.29131	0.796	0.838	4.33424e-20	0
PPP2R1A	8.66362e-28	-0.291674	0.891	0.916	3.4878e-23	0
CFL1	5.82388e-31	-0.292608	0.987	0.995	2.34458e-26	0
IVNS1ABP	7.24568e-15	-0.292625	0.762	0.795	2.91697e-10	0
MRPL52	6.61996e-29	-0.292667	0.634	0.735	2.66506e-24	0
MRPL13	6.56742e-23	-0.293149	0.588	0.696	2.64391e-18	0
GYPC	4.45097e-21	-0.293169	0.586	0.7	1.79187e-16	0
DRAP1	9.57603e-27	-0.293693	0.582	0.7	3.85512e-22	0
OSTC	5.49311e-31	-0.29403	0.817	0.892	2.21141e-26	0
ITGB1	5.85105e-20	-0.294382	0.869	0.852	2.35552e-15	0
ECI1	2.46944e-25	-0.294418	0.355	0.554	9.94146e-21	0
PPP3CA	0.000848973	-0.295087	0.437	0.475	1	0
UQCRB	1.54896e-30	-0.295236	0.814	0.872	6.23579e-26	0
YWHAE	1.35611e-41	-0.295304	0.939	0.981	5.45941e-37	0
ILF2	5.16522e-21	-0.295407	0.858	0.899	2.07941e-16	0
ARPP19	1.7243e-28	-0.295412	0.69	0.757	6.94169e-24	0
WDR54	2.56837e-23	-0.295686	0.643	0.744	1.03397e-18	0
TALDO1	6.51659e-24	-0.295829	0.711	0.795	2.62345e-19	0
SLC38A2	7.23681e-22	-0.296449	0.805	0.842	2.91339e-17	0
PPIB	4.25475e-13	-0.296466	0.803	0.814	1.71288e-08	0
HAT1	7.30575e-22	-0.296496	0.552	0.664	2.94115e-17	0
CCT3	8.38679e-27	-0.296974	0.882	0.897	3.37635e-22	0
SSB	1.66464e-28	-0.297146	0.774	0.835	6.70149e-24	0
NUDC	2.70405e-25	-0.297222	0.767	0.826	1.0886e-20	0
SOX11	2.09004e-18	-0.29803	0.534	0.642	8.4141e-14	0
WLS	7.88743e-36	-0.298684	0.559	0.731	3.17532e-31	0
SAE1	1.61406e-23	-0.298754	0.695	0.775	6.49788e-19	0
DYNLRB1	1.71574e-31	-0.29881	0.746	0.81	6.90721e-27	0
MRPL34	1.28738e-33	-0.298928	0.475	0.639	5.18273e-29	0
MT-TS1	1.97522e-15	-0.299076	0.828	0.815	7.95182e-11	0
CAPZA2	3.37477e-36	-0.299148	0.742	0.81	1.35861e-31	0
SET	8.84217e-31	-0.299586	0.815	0.887	3.55968e-26	0
ORC6	6.57802e-17	-0.299758	0.47	0.57	2.64818e-12	0
NTPCR	8.69372e-21	-0.300469	0.643	0.717	3.49992e-16	0
AP006216.11	9.14395e-50	-0.300943	0.305	0.648	3.68117e-45	0
NUBP2	2.6121e-08	-0.300966	0.609	0.635	0.00105158	0
COX7A2L	1.00264e-30	-0.301159	0.602	0.74	4.03643e-26	0
CSDE1	1.10383e-30	-0.301211	0.848	0.881	4.4438e-26	0
ARL6IP5	4.13084e-10	-0.301568	0.651	0.629	1.66299e-05	0
TXNDC12	7.46921e-17	-0.301613	0.606	0.682	3.00695e-12	0
ARF1	7.1406e-31	-0.301697	0.905	0.928	2.87466e-26	0
CCT5	4.40503e-24	-0.302362	0.756	0.81	1.77338e-19	0
CKAP2	2.68003e-31	-0.302547	0.414	0.623	1.07893e-26	0
ANP32E	4.58113e-23	-0.302937	0.618	0.706	1.84427e-18	0
AURKAIP1	2.04332e-27	-0.303065	0.656	0.737	8.226e-23	0
CBS	1.00764e-13	-0.303187	0.511	0.594	4.05654e-09	0
IFIT1	3.7628e-10	-0.303228	0.195	0.326	1.51483e-05	0
FADS1	0.000126331	-0.304103	0.704	0.656	1	0
HSBP1	3.12971e-35	-0.304238	0.892	0.95	1.25996e-30	0
RPA1	1.95819e-25	-0.304606	0.513	0.668	7.88328e-21	0
RPS19BP1	3.38684e-18	-0.30472	0.59	0.674	1.36348e-13	0
SPCS1	6.83993e-41	-0.305134	0.656	0.793	2.75362e-36	0
LAMTOR1	1.69499e-18	-0.305305	0.703	0.769	6.82368e-14	0
CNOT6L	7.15599e-44	-0.305762	0.303	0.629	2.88086e-39	0
NCL	3.0762e-30	-0.305805	0.919	0.948	1.23841e-25	0
CDCA3	5.44604e-31	-0.306006	0.181	0.426	2.19247e-26	0
RHEB	1.6708e-29	-0.306348	0.554	0.686	6.72631e-25	0
KIF2C	1.33076e-38	-0.306449	0.099	0.38	5.35739e-34	0
NDUFA5	1.3318e-34	-0.306604	0.69	0.768	5.36154e-30	0
CBX3	4.44906e-30	-0.30665	0.805	0.84	1.7911e-25	0
SHOX	4.15661e-28	-0.306654	0.439	0.66	1.67337e-23	0
RBX1	1.47992e-39	-0.307314	0.595	0.737	5.95788e-35	0
CCNB1IP1	7.04156e-29	-0.307657	0.464	0.64	2.83479e-24	0
FSTL1	6.91781e-30	-0.3078	0.889	0.918	2.78497e-25	0
POLR2H	1.82105e-34	-0.308222	0.419	0.641	7.33119e-30	0
TUSC3	3.34705e-35	-0.30856	0.661	0.765	1.34746e-30	0
PDCD5	5.96678e-32	-0.309144	0.661	0.761	2.40211e-27	0
BNIP3L	1.0273e-37	-0.309335	0.652	0.784	4.13571e-33	0
RRM1	1.10855e-27	-0.309429	0.367	0.572	4.4628e-23	0
UQCRC1	4.05894e-31	-0.309557	0.878	0.903	1.63405e-26	0
LINC00493	3.3018e-29	-0.309617	0.581	0.71	1.32924e-24	0
SNHG6	4.75275e-36	-0.309949	0.477	0.656	1.91336e-31	0
SLC25A11	1.6609e-19	-0.310021	0.665	0.72	6.68646e-15	0
HNRNPR	2.92397e-27	-0.310161	0.789	0.832	1.17713e-22	0
CRYAB	2.93264e-11	-0.310189	0.201	0.333	1.18062e-06	0
RP11-87N24.3	9.32608e-22	-0.31042	0.52	0.723	3.75449e-17	0
TRDN	1.94642e-23	-0.311088	0.165	0.365	7.8359e-19	0
KIF20A	1.14252e-27	-0.311122	0.206	0.44	4.59957e-23	0
TIMP1	0.000511067	-0.311168	0.909	0.798	1	0
FAM127A	3.08436e-21	-0.311179	0.815	0.807	1.2417e-16	0
ANP32B	2.1883e-24	-0.311222	0.703	0.763	8.80967e-20	0
SNRPC	3.78431e-37	-0.311977	0.713	0.824	1.52349e-32	0
MYL12B	2.79846e-33	-0.312198	0.806	0.857	1.1266e-28	0
UNC45B	2.76995e-28	-0.31229	0.29	0.525	1.11513e-23	0
PKP2	3.09835e-28	-0.312424	0.647	0.759	1.24733e-23	0
CYC1	2.42289e-34	-0.312945	0.796	0.818	9.75406e-30	0
EIF1B	2.97154e-38	-0.313048	0.667	0.759	1.19628e-33	0
PFDN4	9.28214e-23	-0.313365	0.532	0.656	3.7368e-18	0
ANAPC16	1.2592e-33	-0.313668	0.72	0.782	5.06927e-29	0
CCT6A	4.57818e-19	-0.313688	0.808	0.834	1.84308e-14	0
MPC2	3.05236e-33	-0.314065	0.538	0.686	1.22882e-28	0
RBM3	3.34303e-17	-0.31421	0.651	0.69	1.34584e-12	0
SEC61B	1.16465e-26	-0.314818	0.738	0.8	4.68864e-22	0
PDHB	3.86092e-35	-0.314857	0.76	0.806	1.55433e-30	0
H2AFX	2.29664e-30	-0.315071	0.263	0.497	9.24581e-26	0
CXCL12	0.00574009	-0.315561	0.548	0.543	1	0
FAM64A	6.54105e-37	-0.315806	0.088	0.365	2.63329e-32	0
PSME1	1.81225e-26	-0.316336	0.731	0.798	7.29575e-22	0
CCNG1	4.3532e-32	-0.316568	0.763	0.832	1.75251e-27	0
EBP	2.72121e-12	-0.316797	0.591	0.643	1.0955e-07	0
LSM5	1.39061e-29	-0.317512	0.563	0.682	5.59834e-25	0
SNRNP25	2.10146e-29	-0.318024	0.489	0.657	8.46007e-25	0
TXNDC17	1.55534e-28	-0.318307	0.715	0.808	6.26147e-24	0
MYOZ2	3.2144e-35	-0.31834	0.023	0.268	1.29405e-30	0
SORBS2	1.53079e-17	-0.318457	0.215	0.379	6.16265e-13	0
PSMA1	4.12808e-34	-0.318683	0.833	0.885	1.66188e-29	0
POLR1D	4.0736e-30	-0.319025	0.599	0.727	1.63995e-25	0
RAD23A	3.62389e-30	-0.31908	0.516	0.666	1.45891e-25	0
BTF3L4	1.28488e-38	-0.319268	0.547	0.723	5.17266e-34	0
SRI	5.53341e-40	-0.319292	0.771	0.872	2.22764e-35	0
LSM2	1.14554e-27	-0.319343	0.514	0.669	4.61171e-23	0
FABP5	2.98859e-22	-0.319355	0.482	0.609	1.20315e-17	0
ATP1B1	1.35754e-18	-0.319607	0.584	0.658	5.4652e-14	0
RPS2	1.59744e-29	-0.319795	0.909	0.958	6.43099e-25	0
POLR2E	9.83348e-25	-0.32052	0.797	0.848	3.95876e-20	0
APRT	2.25204e-21	-0.320802	0.694	0.755	9.06628e-17	0
PGRMC1	9.93862e-27	-0.320972	0.738	0.795	4.00109e-22	0
CISD1	8.8456e-27	-0.321562	0.507	0.637	3.56106e-22	0
FH	3.40915e-24	-0.323035	0.627	0.709	1.37245e-19	0
SERPINF1	4.19181e-08	-0.323163	0.557	0.59	0.00168754	0
TPRKB	6.61497e-23	-0.323276	0.525	0.628	2.66306e-18	0
DARS	3.64736e-24	-0.323472	0.613	0.73	1.46835e-19	0
SMYD1	2.41504e-28	-0.32353	0.384	0.597	9.72245e-24	0
LRRC69	3.6215e-36	-0.323693	0.453	0.706	1.45794e-31	0
CHP1	3.02919e-20	-0.32402	0.713	0.771	1.21949e-15	0
FADS3	1.68351e-24	-0.325572	0.355	0.565	6.77749e-20	0
TK1	3.7982e-34	-0.326949	0.215	0.478	1.52908e-29	0
GLO1	1.27804e-44	-0.326993	0.685	0.809	5.14514e-40	0
NDUFAF3	9.21144e-31	-0.327077	0.566	0.698	3.70834e-26	0
PSIP1	1.04856e-25	-0.32766	0.595	0.692	4.22129e-21	0
CYB5R3	2.59352e-15	-0.327663	0.679	0.737	1.0441e-10	0
DGKI	1.17117e-31	-0.328175	0.323	0.572	4.7149e-27	0
IPO5	2.17473e-21	-0.328255	0.695	0.765	8.75503e-17	0
DMKN	2.68745e-44	-0.328323	0.319	0.607	1.08191e-39	0
VDAC2	2.77618e-40	-0.328502	0.76	0.82	1.11763e-35	0
RTN3	2.21536e-24	-0.328937	0.719	0.79	8.91859e-20	0
C14orf2	8.55014e-45	-0.329055	0.83	0.875	3.44211e-40	0
AIF1L	2.66913e-21	-0.3293	0.262	0.446	1.07454e-16	0
CSRP2	7.32628e-29	-0.329497	0.925	0.973	2.94942e-24	0
TUBA1C	1.22933e-36	-0.329855	0.495	0.666	4.94904e-32	0
MT-CO2	2.19429e-42	-0.330095	0.995	0.999	8.83376e-38	0
GSTO1	7.51299e-33	-0.330402	0.767	0.844	3.02458e-28	0
TMEM98	2.86063e-25	-0.331691	0.751	0.819	1.15163e-20	0
RNASEH2A	1.42164e-17	-0.33177	0.516	0.611	5.72326e-13	0
RPL4	9.4299e-75	-0.331887	0.943	0.992	3.79629e-70	0
PGM1	2.59222e-35	-0.33202	0.414	0.643	1.04357e-30	0
GNB2L1	2.51183e-39	-0.332088	0.977	0.997	1.01121e-34	0
NDUFC1	9.57805e-34	-0.332178	0.633	0.735	3.85593e-29	0
FILIP1	5.21592e-23	-0.332198	0.332	0.498	2.09982e-18	0
APEX1	4.23714e-24	-0.332599	0.801	0.84	1.70579e-19	0
CKB	8.77006e-25	-0.334074	0.556	0.713	3.53065e-20	0
VDAC1	1.62012e-34	-0.334448	0.754	0.812	6.5223e-30	0
STOML2	6.09088e-34	-0.33467	0.69	0.802	2.45207e-29	0
C11orf31	5.28324e-28	-0.336434	0.651	0.731	2.12693e-23	0
RPL36AL	3.27585e-29	-0.336767	0.729	0.803	1.31879e-24	0
KRT18	1.68302e-23	-0.337068	0.914	0.964	6.77552e-19	0
TMEM160	5.86719e-26	-0.337501	0.435	0.597	2.36201e-21	0
DLGAP5	4.44375e-31	-0.337523	0.174	0.417	1.78896e-26	0
SKA2	9.47615e-32	-0.337968	0.548	0.702	3.81491e-27	0
PRKDC	3.87572e-29	-0.338217	0.803	0.872	1.56029e-24	0
SMC3	3.66908e-37	-0.338319	0.645	0.777	1.4771e-32	0
ZWINT	8.47353e-20	-0.338515	0.423	0.559	3.41127e-15	0
UBE2I	1.45076e-20	-0.339121	0.751	0.789	5.84049e-16	0
PDLIM5	2.49508e-22	-0.339219	0.821	0.811	1.00447e-17	0
CCT4	2.69062e-37	-0.340614	0.792	0.863	1.08319e-32	0
MRPL55	5.72562e-27	-0.340805	0.507	0.659	2.30502e-22	0
TMOD1	9.07294e-18	-0.341051	0.219	0.377	3.65258e-13	0
RP11-403P13.1	4.49506e-66	-0.341246	0.127	0.55	1.80962e-61	0
CTNNB1	3.48186e-39	-0.341609	0.862	0.929	1.40173e-34	0
PHB2	6.85324e-35	-0.341919	0.763	0.851	2.75898e-30	0
GOT2	3.62306e-25	-0.341992	0.647	0.722	1.45857e-20	0
SEC61G	1.97857e-33	-0.342013	0.703	0.813	7.96531e-29	0
BGN	2.22452e-24	-0.342129	0.392	0.153	8.95548e-20	0
UQCC2	1.05759e-32	-0.343135	0.591	0.715	4.25764e-28	0
POLR2K	6.05646e-22	-0.343218	0.59	0.681	2.43821e-17	0
AKR1B1	2.48495e-50	-0.34363	0.832	0.905	1.00039e-45	0
TCEAL8	7.94468e-42	-0.34407	0.746	0.833	3.19837e-37	0
PLOD1	1.19296e-17	-0.344256	0.667	0.718	4.80264e-13	0
PSMA3	3.05017e-30	-0.344399	0.806	0.852	1.22794e-25	0
TRIM55	1.31251e-40	-0.344625	0.253	0.541	5.28389e-36	0
NDUFS4	1.9895e-39	-0.344856	0.616	0.754	8.00933e-35	0
SAP18	5.42957e-39	-0.345169	0.83	0.879	2.18584e-34	0
CD99	1.40957e-42	-0.345314	0.851	0.911	5.67463e-38	0
ENY2	2.9292e-18	-0.345319	0.774	0.798	1.17924e-13	0
KLHDC3	1.3706e-33	-0.345498	0.688	0.783	5.51777e-29	0
POLR2L	8.2799e-21	-0.346673	0.81	0.834	3.33332e-16	0
ITM2B	7.17556e-32	-0.346771	0.873	0.885	2.88874e-27	0
UBE2D3	8.79145e-38	-0.347094	0.823	0.879	3.53926e-33	0
NAP1L4	1.20434e-26	-0.347522	0.686	0.756	4.84842e-22	0
PNKD	1.80062e-16	-0.347624	0.498	0.601	7.24893e-12	0
SNX3	2.86769e-27	-0.348072	0.638	0.712	1.15448e-22	0
FBLN2	1.51896e-08	-0.348198	0.296	0.399	0.000611503	0
RPS15A	1.9538e-31	-0.348467	0.794	0.851	7.8656e-27	0
NDUFB6	1.97373e-49	-0.350212	0.658	0.808	7.94585e-45	0
SSR4	8.2725e-36	-0.350544	0.853	0.904	3.33034e-31	0
UQCRFS1	3.04138e-45	-0.350758	0.656	0.776	1.2244e-40	0
PPP1R12B	2.06639e-12	-0.350953	0.45	0.531	8.31888e-08	0
OAZ1	3.29207e-25	-0.35101	0.968	0.949	1.32532e-20	0
SLC16A3	2.65968e-26	-0.351328	0.364	0.555	1.07073e-21	0
DCXR	3.19407e-28	-0.35137	0.584	0.721	1.28587e-23	0
ASAH1	9.58965e-13	-0.351862	0.627	0.646	3.8606e-08	0
SMC4	1.03396e-24	-0.351982	0.452	0.593	4.16253e-20	0
ASPH	1.47893e-34	-0.352206	0.475	0.644	5.95386e-30	0
CDK4	1.78908e-37	-0.353073	0.577	0.73	7.20246e-33	0
SMC2	5.31536e-12	-0.353354	0.324	0.454	2.13986e-07	0
PLEKHJ1	7.17392e-34	-0.354212	0.604	0.746	2.88808e-29	0
MCM4	1.93831e-21	-0.354457	0.457	0.609	7.80325e-17	0
RPL26	2.29701e-39	-0.354604	0.763	0.838	9.2473e-35	0
DYNLT1	7.62597e-40	-0.355089	0.851	0.918	3.07006e-35	0
EEF1D	1.36252e-31	-0.356095	0.747	0.81	5.48525e-27	0
STRAP	8.13792e-36	-0.356102	0.806	0.88	3.27616e-31	0
UBL5	3.95695e-42	-0.356326	0.858	0.906	1.59299e-37	0
COMMD6	3.14282e-41	-0.35654	0.711	0.81	1.26524e-36	0
MRP63	2.66396e-25	-0.356665	0.692	0.741	1.07246e-20	0
SIVA1	7.01333e-40	-0.356979	0.6	0.757	2.82343e-35	0
RNF5	1.76939e-39	-0.357039	0.593	0.749	7.12322e-35	0
XRCC5	2.67601e-33	-0.357688	0.858	0.916	1.07731e-28	0
UQCRC2	6.71966e-44	-0.357774	0.763	0.83	2.7052e-39	0
AP2S1	1.44126e-28	-0.357778	0.789	0.857	5.80222e-24	0
C14orf166	6.73036e-54	-0.358054	0.832	0.912	2.70951e-49	0
CALM3	1.43369e-48	-0.358266	0.695	0.832	5.77175e-44	0
C16orf80	1.47655e-30	-0.35862	0.502	0.677	5.94429e-26	0
SF3B14	2.6023e-39	-0.359456	0.728	0.845	1.04763e-34	0
DSTN	1.61365e-39	-0.360216	0.892	0.915	6.49622e-35	0
ETFA	4.82509e-36	-0.360785	0.658	0.762	1.94248e-31	0
ATP6V0E1	3.72331e-26	-0.361099	0.72	0.78	1.49893e-21	0
NDUFS8	1.1387e-43	-0.361252	0.81	0.856	4.58417e-39	0
RP11-44M6.3	8.00395e-35	-0.361371	0.647	0.85	3.22223e-30	0
PPIF	3.70963e-33	-0.362301	0.391	0.611	1.49342e-28	0
PARK7	5.8823e-40	-0.362532	0.832	0.907	2.3681e-35	0
LSM3	1.29735e-31	-0.36512	0.647	0.749	5.22289e-27	0
PSMB1	1.25824e-26	-0.36576	0.916	0.944	5.06543e-22	0
FABP3	9.15206e-23	-0.365788	0.134	0.331	3.68444e-18	0
PSMB6	1.96491e-32	-0.365921	0.851	0.914	7.91034e-28	0
ATP2A2	2.3746e-20	-0.36622	0.563	0.649	9.55968e-16	0
PSMB3	1.21492e-56	-0.366322	0.79	0.895	4.89103e-52	0
MT-ND4	8.39524e-23	-0.366852	0.998	1	3.37975e-18	0
NUDT4	1.08534e-20	-0.366947	0.444	0.559	4.36934e-16	0
C19orf48	1.13211e-15	-0.367309	0.559	0.619	4.55766e-11	0
HIGD1A	2.24245e-46	-0.36736	0.781	0.846	9.02764e-42	0
PCBP1	2.01425e-34	-0.367478	0.729	0.786	8.10898e-30	0
MT-ND5	3.64179e-37	-0.367766	0.993	1	1.46611e-32	0
PPP1R3C	2.14415e-25	-0.368226	0.215	0.44	8.63191e-21	0
DYNLL1	5.40571e-33	-0.36938	0.932	0.963	2.17623e-28	0
HNRNPC	4.08291e-46	-0.369492	0.93	0.979	1.6437e-41	0
CCNA2	3.65371e-36	-0.370247	0.168	0.441	1.47091e-31	0
NDUFB10	2.97358e-41	-0.370329	0.719	0.826	1.1971e-36	0
UBE2N	7.65287e-26	-0.370409	0.724	0.784	3.08089e-21	0
MT-ND3	3.02028e-16	-0.370411	0.93	0.949	1.21591e-11	0
ATP5F1	1.08357e-45	-0.370421	0.812	0.893	4.36223e-41	0
LGALS3BP	0.000510275	-0.370619	0.478	0.489	1	0
SHFM1	5.87983e-33	-0.372334	0.751	0.83	2.3671e-28	0
ZFP36L1	1.72534e-27	-0.373552	0.799	0.819	6.94587e-23	0
FBL	2.67646e-19	-0.373667	0.611	0.675	1.07749e-14	0
U2AF1	1.21351e-25	-0.374616	0.726	0.785	4.88533e-21	0
TXNIP	3.16813e-19	-0.374965	0.498	0.617	1.27542e-14	0
CCNB2	9.84383e-20	-0.375185	0.373	0.52	3.96293e-15	0
RPA3	9.63613e-44	-0.375391	0.464	0.69	3.87931e-39	0
NAV1	1.85455e-23	-0.375837	0.771	0.848	7.46605e-19	0
MRPL51	2.99594e-39	-0.376234	0.756	0.848	1.2061e-34	0
HNRNPF	4.90509e-38	-0.376609	0.699	0.819	1.97469e-33	0
CLIC4	4.03167e-35	-0.377062	0.703	0.773	1.62307e-30	0
SDHA	1.12701e-20	-0.377204	0.554	0.652	4.53714e-16	0
DAD1	5.1854e-31	-0.378397	0.844	0.914	2.08754e-26	0
PPA1	9.25738e-07	-0.378641	0.651	0.65	0.0372683	0
UBE2D2	1.03974e-43	-0.378705	0.627	0.763	4.18579e-39	0
ROMO1	6.57245e-32	-0.379072	0.803	0.834	2.64594e-27	0
PCNA	4.37854e-33	-0.379455	0.446	0.648	1.76271e-28	0
PRDX5	4.69964e-44	-0.379999	0.891	0.912	1.89198e-39	0
PIN1	1.21615e-36	-0.380275	0.685	0.788	4.89598e-32	0
SUMO2	3.20526e-53	-0.380483	0.789	0.879	1.29037e-48	0
CYB5A	3.60507e-38	-0.382121	0.579	0.739	1.45133e-33	0
MYBPC3	2.57363e-10	-0.383546	0.265	0.373	1.03609e-05	0
RPL3	1.72882e-40	-0.383973	0.987	0.999	6.95989e-36	0
SNRPD1	3.29196e-28	-0.384694	0.67	0.749	1.32528e-23	0
TIMM17B	1.87923e-45	-0.385167	0.792	0.881	7.56542e-41	0
PSMA7	1.03168e-41	-0.38586	0.849	0.916	4.15336e-37	0
LGALS1	2.24609e-05	-0.385889	0.645	0.503	0.904233	0
BZW2	3.93851e-28	-0.385908	0.545	0.672	1.58557e-23	0
TMSB4X	2.07427e-13	-0.385941	0.935	0.888	8.35059e-09	0
NDUFV1	3.644e-27	-0.385973	0.634	0.723	1.467e-22	0
MRFAP1	1.29326e-41	-0.386341	0.855	0.887	5.20642e-37	0
TMEM14B	5.23759e-46	-0.390753	0.661	0.794	2.10855e-41	0
H1F0	3.84747e-35	-0.390957	0.636	0.779	1.54892e-30	0
VDAC3	4.0628e-31	-0.39107	0.785	0.831	1.6356e-26	0
RPS26	1.40682e-39	-0.391259	0.785	0.849	5.66359e-35	0
SMS	4.24293e-44	-0.392701	0.681	0.821	1.70812e-39	0
KCNJ3	3.06759e-32	-0.392706	0.43	0.694	1.23495e-27	0
PRDX6	7.67081e-40	-0.393308	0.932	0.976	3.08812e-35	0
ATP5C1	5.34498e-60	-0.394248	0.808	0.897	2.15178e-55	0
DUT	8.67425e-30	-0.39439	0.489	0.666	3.49208e-25	0
TYMS	2.98466e-41	-0.39514	0.36	0.619	1.20157e-36	0
MCM2	2.33167e-38	-0.395441	0.267	0.541	9.38685e-34	0
PDHA1	2.29633e-33	-0.395787	0.688	0.769	9.24456e-29	0
TBCA	1.31215e-50	-0.395913	0.71	0.811	5.28245e-46	0
NDUFB4	2.91791e-59	-0.396876	0.735	0.849	1.17469e-54	0
MYL12A	2.70684e-42	-0.397094	0.771	0.873	1.08972e-37	0
CFL2	1.88705e-20	-0.397317	0.473	0.605	7.59689e-16	0
RRM2	1.49148e-33	-0.397756	0.296	0.54	6.00438e-29	0
RPS27	6.38607e-26	-0.398053	0.941	0.977	2.57091e-21	0
GNG5	1.75486e-52	-0.398369	0.864	0.918	7.06471e-48	0
NDUFAB1	1.77612e-57	-0.398683	0.704	0.845	7.15028e-53	0
SMPX	1.68397e-29	-0.399365	0.131	0.366	6.77932e-25	0
GABARAPL2	4.81199e-56	-0.399458	0.765	0.849	1.93721e-51	0
TRMT112	2.04825e-46	-0.400697	0.749	0.858	8.24583e-42	0
YWHAQ	1.48456e-44	-0.401479	0.934	0.96	5.97652e-40	0
GOT1	1.30672e-16	-0.401692	0.513	0.595	5.26059e-12	0
RCN2	1.08726e-26	-0.401713	0.72	0.782	4.3771e-22	0
PSMA4	2.24447e-19	-0.402931	0.841	0.885	9.03577e-15	0
KIAA0101	2.92337e-29	-0.403176	0.416	0.593	1.17689e-24	0
PFDN5	7.04919e-52	-0.40418	0.844	0.93	2.83786e-47	0
SLC25A3	2.59939e-50	-0.404427	0.937	0.979	1.04646e-45	0
EIF3K	3.20207e-41	-0.404594	0.771	0.851	1.28909e-36	0
MRPL21	4.56784e-38	-0.405236	0.498	0.69	1.83892e-33	0
TIMMDC1	8.50864e-24	-0.405683	0.649	0.738	3.42541e-19	0
NDUFB2	1.07539e-31	-0.405983	0.758	0.794	4.32932e-27	0
CSE1L	7.60875e-39	-0.406551	0.681	0.812	3.06313e-34	0
EEF1A1	2.44257e-50	-0.407245	0.993	0.999	9.83331e-46	0
CENPF	2.27445e-18	-0.407991	0.48	0.597	9.15647e-14	0
MRPL41	6.32828e-39	-0.408729	0.55	0.702	2.54764e-34	0
AURKB	3.66423e-32	-0.408786	0.258	0.503	1.47515e-27	0
CDKN3	6.14147e-44	-0.409147	0.213	0.518	2.47243e-39	0
HMGB3	3.25671e-23	-0.409345	0.776	0.804	1.31108e-18	0
SCD	6.10583e-09	-0.409755	0.719	0.715	0.000245809	0
ATP5L	1.38852e-41	-0.410033	0.853	0.891	5.58992e-37	0
LSM4	7.69435e-43	-0.410557	0.823	0.905	3.09759e-38	0
RPS27L	5.97854e-23	-0.411153	0.799	0.814	2.40684e-18	0
CTNNAL1	1.5525e-25	-0.411158	0.457	0.635	6.25007e-21	0
LAPTM4A	1.87348e-43	-0.4116	0.878	0.932	7.54225e-39	0
GPM6A	4.01278e-60	-0.411966	0.271	0.656	1.61546e-55	0
GAS5	3.29062e-32	-0.413546	0.774	0.834	1.32474e-27	0
NDUFA1	5.50528e-31	-0.41358	0.756	0.778	2.21631e-26	0
ATP5O	4.17242e-56	-0.414466	0.824	0.882	1.67973e-51	0
MTND4P12	1.67514e-38	-0.414858	0.717	0.729	6.74377e-34	0
CDKN1A	1.73933e-09	-0.415918	0.323	0.42	7.00219e-05	0
SLC25A6	6.62793e-45	-0.416828	0.921	0.96	2.66827e-40	0
APLP2	3.45857e-47	-0.41764	0.86	0.901	1.39235e-42	0
ATP5G1	2.13827e-38	-0.41804	0.634	0.747	8.60823e-34	0
HADH	1.18313e-40	-0.418603	0.496	0.704	4.76305e-36	0
KRT19	1.1613e-22	-0.41869	0.952	0.982	4.67516e-18	0
EIF2S3	2.31367e-47	-0.418748	0.789	0.893	9.31436e-43	0
UBB	4.63952e-52	-0.419464	0.907	0.964	1.86778e-47	0
EDF1	3.2298e-56	-0.419532	0.808	0.9	1.30025e-51	0
PLA2G16	5.14871e-06	-0.422305	0.199	0.29	0.207277	0
SNRPD3	2.48795e-39	-0.422726	0.72	0.831	1.0016e-34	0
MRPL14	3.80173e-39	-0.423492	0.624	0.769	1.5305e-34	0
LY6E	5.86296e-36	-0.424583	0.613	0.753	2.36031e-31	0
COL2A1	4.22094e-45	-0.425495	0.556	0.783	1.69927e-40	0
FBN2	1.58927e-23	-0.426481	0.462	0.623	6.3981e-19	0
TCEB2	5.54278e-44	-0.426688	0.864	0.903	2.23141e-39	0
APOC1	0.0037823	-0.428045	0.43	0.422	1	0
NDUFB9	3.20037e-51	-0.42871	0.694	0.81	1.2884e-46	0
MDK	3.27342e-29	-0.429802	0.989	0.999	1.31781e-24	0
PRRG3	7.40729e-43	-0.430421	0.389	0.694	2.98203e-38	0
CHCHD2	1.81268e-43	-0.431782	0.679	0.815	7.29747e-39	0
HMGN3	6.7049e-49	-0.432376	0.819	0.897	2.69926e-44	0
ATP5B	2.14319e-38	-0.435777	0.993	0.992	8.62804e-34	0
NDUFA12	1.98002e-40	-0.435921	0.685	0.789	7.97117e-36	0
EIF3E	8.69546e-56	-0.436466	0.803	0.916	3.50062e-51	0
NASP	2.4189e-43	-0.436558	0.815	0.882	9.73799e-39	0
RHOA	1.48766e-40	-0.437057	0.91	0.945	5.98903e-36	0
FHL1	1.09412e-13	-0.437801	0.53	0.645	4.40469e-09	0
ATP5J	1.23604e-44	-0.438668	0.824	0.873	4.97605e-40	0
FKBP3	5.13212e-41	-0.439129	0.719	0.797	2.06609e-36	0
CLDN11	4.56475e-98	-0.439414	0.254	0.745	1.83768e-93	0
NDUFB5	4.89537e-56	-0.440919	0.608	0.777	1.97078e-51	0
ATPIF1	7.13137e-54	-0.441765	0.81	0.879	2.87095e-49	0
NDUFB7	1.28984e-49	-0.441777	0.704	0.811	5.19266e-45	0
HSPD1	3.17331e-48	-0.441866	0.875	0.919	1.27751e-43	0
PRDX3	1.99697e-67	-0.442102	0.837	0.92	8.0394e-63	0
SLC8A1	3.34151e-27	-0.442962	0.289	0.489	1.34522e-22	0
P4HA1	5.04053e-49	-0.444943	0.643	0.804	2.02921e-44	0
EIF1	2.35908e-52	-0.446515	0.923	0.973	9.4972e-48	0
TOMM7	9.95532e-29	-0.447118	0.753	0.812	4.00781e-24	0
PLK1	4.09856e-26	-0.448402	0.278	0.489	1.65e-21	0
WBP5	3.56972e-53	-0.44915	0.853	0.918	1.4371e-48	0
HNRNPH1	3.61562e-40	-0.44969	0.833	0.912	1.45558e-35	0
CALM2	2.74871e-55	-0.449873	0.941	0.98	1.10658e-50	0
PTGES3	7.79957e-49	-0.450539	0.792	0.891	3.13995e-44	0
ARL6IP1	6.99553e-25	-0.452502	0.663	0.716	2.81626e-20	0
RPL28	4.70059e-37	-0.452745	0.869	0.935	1.89236e-32	0
MAD2L1	6.9692e-36	-0.453665	0.355	0.574	2.80566e-31	0
HSPB1	3.88409e-17	-0.454221	0.93	0.916	1.56366e-12	0
ISYNA1	3.73265e-34	-0.454902	0.882	0.92	1.50269e-29	0
MT-CO1	2.23726e-28	-0.456093	0.998	1	9.00678e-24	0
SSBP1	2.91097e-44	-0.456552	0.76	0.848	1.1719e-39	0
BANF1	1.31784e-56	-0.457417	0.837	0.907	5.30538e-52	0
ZFAS1	5.81257e-37	-0.457862	0.711	0.814	2.34002e-32	0
IGFBP7	0.00205735	-0.459019	0.527	0.486	1	0
SRP14	3.76189e-58	-0.46046	0.975	0.987	1.51446e-53	0
PLCE1	7.55676e-34	-0.460592	0.613	0.8	3.0422e-29	0
UBE2T	1.53779e-54	-0.461148	0.314	0.631	6.19082e-50	0
NDUFB11	2.16915e-56	-0.46155	0.846	0.895	8.73254e-52	0
BUB3	1.99608e-29	-0.462852	0.554	0.704	8.03583e-25	0
RPL22	1.09187e-58	-0.46397	0.737	0.863	4.39565e-54	0
RPL37	2.94695e-33	-0.464867	0.957	0.988	1.18638e-28	0
COX7A2	1.09617e-56	-0.468052	0.86	0.932	4.41297e-52	0
COX7C	8.66409e-46	-0.468423	0.937	0.962	3.48799e-41	0
NPPB	1.81821e-31	-0.472799	0.142	0.398	7.31973e-27	0
SNRPD2	7.72205e-46	-0.473129	0.862	0.946	3.10874e-41	0
NAP1L1	1.15884e-82	-0.473137	0.853	0.936	4.66525e-78	0
RPS28	4.63703e-48	-0.474396	0.885	0.947	1.86677e-43	0
NDUFA6	4.46143e-48	-0.474434	0.72	0.812	1.79608e-43	0
PSAP	2.47193e-47	-0.476844	0.907	0.949	9.9515e-43	0
APOBEC2	1.82865e-30	-0.477268	0.163	0.409	7.36177e-26	0
NHP2L1	6.28823e-48	-0.47822	0.772	0.867	2.53151e-43	0
RPL6	5.16634e-46	-0.478261	0.918	0.971	2.07987e-41	0
MT-ND6	1.68192e-36	-0.478339	0.912	0.928	6.77107e-32	0
SOD1	3.95629e-63	-0.479133	0.866	0.932	1.59272e-58	0
ASB2	4.93507e-30	-0.481118	0.167	0.416	1.98676e-25	0
RPL23A	1.23726e-49	-0.482514	0.887	0.942	4.98096e-45	0
PDE4DIP	6.5085e-15	-0.482839	0.495	0.559	2.62019e-10	0
BSG	4.18604e-52	-0.484703	0.905	0.962	1.68521e-47	0
MYH7	7.73332e-23	-0.485294	0.127	0.329	3.11328e-18	0
RANBP1	1.10354e-49	-0.488368	0.586	0.755	4.44264e-45	0
ATP5D	1.72337e-46	-0.488633	0.769	0.832	6.93794e-42	0
SPINT2	2.01343e-51	-0.48947	0.711	0.845	8.10567e-47	0
UQCR10	1.67007e-57	-0.490152	0.844	0.9	6.72339e-53	0
CNBP	1.75719e-50	-0.491084	0.876	0.923	7.0741e-46	0
HMGN1	1.35745e-45	-0.491191	0.892	0.936	5.46484e-41	0
CUTA	1.73005e-58	-0.491592	0.794	0.893	6.96483e-54	0
NACA	4.44576e-62	-0.495056	0.934	0.981	1.78977e-57	0
MDH2	1.42393e-47	-0.495492	0.839	0.879	5.73248e-43	0
TUBA1B	1.86982e-49	-0.498825	0.699	0.855	7.52752e-45	0
HNRNPA1	2.64107e-42	-0.500044	0.95	0.99	1.06324e-37	0
NPM1	1.52802e-49	-0.500584	0.935	0.988	6.1515e-45	0
ATP5A1	6.81037e-54	-0.500891	0.973	0.981	2.74172e-49	0
TUBB6	1.74086e-36	-0.501046	0.556	0.75	7.00835e-32	0
MASP1	5.91968e-18	-0.501083	0.176	0.339	2.38315e-13	0
CYR61	8.63445e-39	-0.501967	0.548	0.74	3.47606e-34	0
SRP9	2.84539e-54	-0.502378	0.797	0.882	1.1455e-49	0
SUCLG1	1.82373e-23	-0.505542	0.633	0.704	7.34199e-19	0
RAB12	1.55651e-27	-0.506621	0.993	0.999	6.2662e-23	0
ATP1A1	6.70658e-32	-0.5082	0.651	0.724	2.69994e-27	0
RPSA	1.15713e-56	-0.508305	0.885	0.957	4.65839e-52	0
PSMB4	4.93152e-51	-0.508666	0.767	0.875	1.98533e-46	0
RBBP7	1.54166e-53	-0.510606	0.814	0.896	6.2064e-49	0
HNRNPA2B1	9.45438e-47	-0.511148	0.946	0.976	3.80615e-42	0
SUB1	1.77266e-65	-0.511249	0.814	0.931	7.13638e-61	0
CRABP2	5.23056e-39	-0.511782	0.901	0.965	2.10572e-34	0
HN1	2.16453e-45	-0.512583	0.726	0.851	8.71396e-41	0
SERF2	3.89834e-55	-0.513133	0.909	0.957	1.5694e-50	0
RP11-805I24.1	7.2046e-28	-0.513703	0.982	0.999	2.90043e-23	0
COX6C	1.08724e-58	-0.514122	0.846	0.912	4.37702e-54	0
PTPLA	8.33426e-62	-0.514694	0.443	0.73	3.35521e-57	0
CRIP1	9.46478e-61	-0.515967	0.188	0.568	3.81033e-56	0
ATP5H	2.77593e-71	-0.516024	0.688	0.833	1.11754e-66	0
NDUFS5	2.46799e-57	-0.519363	0.898	0.962	9.93565e-53	0
ATP5G3	4.46699e-76	-0.524472	0.948	0.978	1.79832e-71	0
GPX4	6.07299e-70	-0.52538	0.867	0.934	2.44486e-65	0
MCM7	5.14821e-34	-0.526023	0.606	0.755	2.07257e-29	0
RAN	2.01944e-54	-0.526891	0.925	0.975	8.12987e-50	0
RPS5	2.48355e-61	-0.527368	0.962	0.997	9.99829e-57	0
NPC2	3.19074e-63	-0.528213	0.841	0.944	1.28453e-58	0
RPL7A	4.07744e-57	-0.528888	0.95	0.991	1.64149e-52	0
RPL39	1.42179e-39	-0.529707	0.93	0.975	5.72382e-35	0
RPS8	2.61208e-66	-0.5314	0.93	0.983	1.05157e-61	0
CSTB	2.12135e-38	-0.533577	0.694	0.826	8.54014e-34	0
TXN	2.01179e-49	-0.533844	0.806	0.902	8.09907e-45	0
RPL37A	4.27643e-43	-0.534437	0.973	0.996	1.7216e-38	0
DEK	5.11191e-60	-0.534991	0.597	0.784	2.05795e-55	0
PEBP1	6.7267e-56	-0.536675	0.805	0.898	2.70803e-51	0
CDC20	1.14652e-30	-0.536866	0.337	0.558	4.61567e-26	0
PSMA2	2.17908e-64	-0.537156	0.81	0.931	8.77253e-60	0
PHGDH	3.6412e-45	-0.53788	0.728	0.863	1.46587e-40	0
HMGB1	1.44304e-52	-0.538137	0.851	0.924	5.80938e-48	0
COX8A	8.13023e-78	-0.538883	0.76	0.866	3.27307e-73	0
TSC22D1	8.77835e-55	-0.540371	0.844	0.908	3.53399e-50	0
MT-ND1	4.65254e-72	-0.541617	0.996	1	1.87302e-67	0
COX5B	4.16272e-66	-0.542291	0.853	0.908	1.67583e-61	0
MGST1	3.75574e-47	-0.54296	0.616	0.787	1.51198e-42	0
H3F3A	2.06197e-77	-0.546198	0.841	0.927	8.30108e-73	0
NUSAP1	1.63864e-38	-0.546666	0.409	0.637	6.59684e-34	0
ENO3	1.36759e-31	-0.546907	0.729	0.798	5.50565e-27	0
APOE	1.9778e-42	-0.547657	0.711	0.816	7.96222e-38	0
PDK1	5.79538e-55	-0.551432	0.677	0.834	2.3331e-50	0
CTGF	9.86382e-34	-0.553043	0.43	0.638	3.97098e-29	0
UQCRH	9.52613e-86	-0.554917	0.83	0.934	3.83503e-81	0
RPS3A	2.69605e-65	-0.554971	0.898	0.967	1.08538e-60	0
MGST3	2.6922e-50	-0.556756	0.692	0.769	1.08383e-45	0
NDUFS6	5.50557e-48	-0.557084	0.724	0.821	2.21643e-43	0
TMSB15A	1.70096e-33	-0.557777	0.584	0.694	6.84774e-29	0
UQCR11	2.61055e-60	-0.558674	0.833	0.9	1.05095e-55	0
FAM211A-AS1	1.94773e-77	-0.559494	0.708	0.895	7.84117e-73	0
RPL12	1.48547e-52	-0.562121	0.914	0.97	5.98019e-48	0
DCN	1.18812e-29	-0.562988	0.541	0.253	4.78312e-25	0
IDH2	1.64698e-49	-0.563186	0.753	0.851	6.6304e-45	0
C4orf3	4.98806e-71	-0.564907	0.667	0.837	2.00809e-66	0
DBI	2.66226e-46	-0.565156	0.751	0.858	1.07177e-41	0
RPL5	2.63786e-67	-0.56647	0.964	0.991	1.06195e-62	0
TPX2	3.5313e-37	-0.567011	0.425	0.642	1.42163e-32	0
UBA52	2.71264e-63	-0.568276	0.919	0.979	1.09206e-58	0
FTH1	2.51354e-51	-0.569408	0.912	0.956	1.0119e-46	0
LDB3	1.08748e-27	-0.570172	0.235	0.448	4.37797e-23	0
RPL23	5.56845e-51	-0.570622	0.934	0.971	2.24175e-46	0
CDK1	1.41508e-46	-0.573679	0.269	0.571	5.69682e-42	0
GSTP1	3.63702e-52	-0.575747	0.946	0.989	1.46419e-47	0
RPS4X	3.38767e-68	-0.579857	0.984	1	1.36381e-63	0
COX6B1	2.61333e-80	-0.580872	0.876	0.945	1.05207e-75	0
RPL14	1.62808e-63	-0.581469	0.884	0.962	6.55434e-59	0
A2M	0.00274272	-0.58188	0.314	0.328	1	0
LDHB	3.64675e-92	-0.583543	0.955	0.989	1.46811e-87	0
SNRPB	9.52273e-58	-0.58504	0.815	0.906	3.83366e-53	0
BTF3	1.07448e-78	-0.586848	0.896	0.977	4.32564e-74	0
RPL7	1.00896e-62	-0.590327	0.918	0.987	4.06187e-58	0
MB	6.09728e-19	-0.593175	0.14	0.312	2.45464e-14	0
SLC2A1	1.45192e-55	-0.601354	0.514	0.763	5.84513e-51	0
EEF1B2	4.0964e-74	-0.603502	0.844	0.936	1.64913e-69	0
RPS9	1.75099e-61	-0.606907	0.923	0.984	7.04915e-57	0
RPS15	2.17544e-60	-0.608006	0.905	0.981	8.75788e-56	0
ANAPC11	6.23682e-83	-0.608451	0.742	0.89	2.51082e-78	0
CTSV	5.14466e-29	-0.610667	0.88	0.894	2.07114e-24	0
PKM	3.33265e-77	-0.611073	0.952	0.981	1.34166e-72	0
SNRPE	9.83405e-58	-0.613831	0.776	0.895	3.95899e-53	0
DUSP6	7.79313e-27	-0.615575	0.604	0.684	3.13736e-22	0
RPL9	1.51939e-87	-0.619267	0.885	0.977	6.11678e-83	0
RPL34	5.99567e-56	-0.619531	0.932	0.986	2.41374e-51	0
RPL10	2.38087e-71	-0.619716	0.941	0.987	9.5849e-67	0
SLC2A3	1.64939e-59	-0.626489	0.792	0.905	6.64013e-55	0
RPL10A	3.09767e-66	-0.627554	0.907	0.975	1.24706e-61	0
RPLP0	3.7562e-74	-0.63038	0.97	0.997	1.51217e-69	0
PHPT1	4.88233e-78	-0.630571	0.792	0.918	1.96553e-73	0
RPL15	7.68728e-87	-0.631952	0.948	0.993	3.09474e-82	0
ATP5G2	3.03205e-80	-0.632309	0.939	0.984	1.22064e-75	0
FAU	2.20528e-82	-0.632624	0.864	0.963	8.87803e-78	0
EMP2	1.02749e-63	-0.633678	0.746	0.905	4.13645e-59	0
NEBL	1.39696e-33	-0.642849	0.815	0.854	5.62387e-29	0
TOP2A	1.24513e-38	-0.64518	0.441	0.671	5.01265e-34	0
NME4	7.03028e-77	-0.645422	0.832	0.951	2.83025e-72	0
PTTG1	2.08722e-57	-0.648902	0.52	0.78	8.40274e-53	0
RPL8	1.79358e-80	-0.649565	0.977	0.997	7.22058e-76	0
PRDX4	2.68148e-80	-0.653758	0.817	0.924	1.07951e-75	0
RPS27A	4.27317e-77	-0.65695	0.927	0.985	1.72029e-72	0
HMGN2	1.0701e-70	-0.660354	0.916	0.977	4.30801e-66	0
FAM162A	2.59296e-73	-0.661228	0.418	0.73	1.04387e-68	0
CCNB1	7.37703e-37	-0.665985	0.514	0.699	2.96984e-32	0
RPS12	7.86741e-65	-0.666542	0.944	0.986	3.16726e-60	0
RPS7	1.25667e-77	-0.668899	0.876	0.968	5.0591e-73	0
ID3	1.93208e-58	-0.669259	0.892	0.95	7.77815e-54	0
CYCS	1.11038e-67	-0.669698	0.744	0.845	4.47016e-63	0
COX4I1	9.75271e-96	-0.669941	0.889	0.963	3.92625e-91	0
PRDX2	8.39981e-94	-0.671467	0.851	0.935	3.3816e-89	0
SLC25A5	1.20731e-86	-0.678008	0.801	0.89	4.86039e-82	0
STMN1	1.47051e-63	-0.680111	0.952	0.984	5.91997e-59	0
MT-RNR2	3.23897e-43	-0.681288	0.998	1	1.30394e-38	0
HMGA1	9.67501e-46	-0.681858	0.864	0.919	3.89497e-41	0
RPL38	9.04741e-72	-0.683938	0.844	0.941	3.64231e-67	0
RPL35	7.70824e-71	-0.686333	0.912	0.975	3.10318e-66	0
PGAM1	3.83995e-91	-0.688875	0.901	0.96	1.54589e-86	0
KPNA2	1.13395e-52	-0.689544	0.74	0.882	4.56505e-48	0
NREP	1.95355e-66	-0.689634	0.841	0.911	7.86461e-62	0
GPI	1.66923e-74	-0.691628	0.774	0.881	6.71997e-70	0
RPL35A	7.24242e-86	-0.694724	0.932	0.991	2.91565e-81	0
RPL18A	3.39831e-67	-0.700034	0.9	0.981	1.36809e-62	0
PTMA	3.42051e-62	-0.700609	0.962	0.989	1.37703e-57	0
RPL41	5.85768e-84	-0.701566	0.919	0.983	2.35818e-79	0
RPL36	4.27901e-71	-0.708372	0.925	0.982	1.72265e-66	0
CKS2	6.62661e-56	-0.712783	0.556	0.772	2.66774e-51	0
RPL11	9.14009e-76	-0.713861	0.968	0.995	3.67962e-71	0
CKS1B	4.07657e-73	-0.71553	0.547	0.812	1.64115e-68	0
ACTN2	2.02369e-07	-0.719885	0.362	0.412	0.00814695	0
HINT1	3.49887e-96	-0.720103	0.871	0.965	1.40858e-91	0
SEPW1	9.48062e-100	-0.721384	0.946	0.981	3.81671e-95	0
SERPINE2	0.000141097	-0.725616	0.435	0.448	1	0
RPL29	5.77984e-85	-0.726783	0.932	0.985	2.32685e-80	0
RPS25	2.9534e-80	-0.727832	0.849	0.959	1.18898e-75	0
FOS	1.5272e-42	-0.734824	0.769	0.899	6.14818e-38	0
RPS21	1.50954e-76	-0.748639	0.819	0.936	6.07711e-72	0
RPL31	2.95546e-76	-0.754966	0.948	0.996	1.18981e-71	0
TUBB	2.55057e-62	-0.756132	0.93	0.985	1.02681e-57	0
RPL27A	1.37147e-90	-0.759579	0.894	0.987	5.52126e-86	0
TNNI1	5.40511e-44	-0.763376	0.984	0.997	2.17599e-39	0
RPS23	3.62105e-86	-0.765282	0.855	0.969	1.45776e-81	0
TMSB10	9.67042e-48	-0.767054	0.955	0.995	3.89312e-43	0
RPS11	1.28309e-80	-0.767994	0.918	0.991	5.16548e-76	0
TUBB4B	2.43472e-73	-0.768458	0.763	0.921	9.80169e-69	0
RPS3	5.04877e-86	-0.781807	0.955	0.998	2.03253e-81	0
HIST1H4C	1.95293e-38	-0.783113	0.821	0.92	7.86212e-34	0
RPS24	1.15766e-82	-0.784284	0.925	0.991	4.6605e-78	0
NKX2-5	2.10387e-38	-0.784803	0.276	0.532	8.46978e-34	0
BTN3A2	8.53683e-92	-0.79018	0.41	0.852	3.43676e-87	0
RPL21	3.96562e-93	-0.791425	0.873	0.982	1.59648e-88	0
RPL24	2.38342e-102	-0.798367	0.857	0.977	9.59517e-98	0
COX5A	7.05605e-97	-0.799657	0.789	0.918	2.84063e-92	0
RPS20	1.14077e-92	-0.799763	0.894	0.985	4.59251e-88	0
RPS13	1.3497e-92	-0.802824	0.918	0.992	5.43362e-88	0
RPS6	1.05026e-73	-0.8082	0.955	0.997	4.22813e-69	0
MCC	6.59311e-48	-0.811877	0.898	0.975	2.65425e-43	0
NGFRAP1	2.53714e-106	-0.813442	0.962	0.997	1.0214e-101	0
SLC25A4	2.04965e-36	-0.818785	0.516	0.67	8.25147e-32	0
RPL19	6.33612e-105	-0.827441	0.932	0.995	2.5508e-100	0
RPS14	2.56369e-86	-0.82942	0.962	0.999	1.03209e-81	0
BNIP3	4.5671e-109	-0.831691	0.434	0.814	1.83862e-104	0
RPL18	7.45692e-100	-0.836283	0.941	0.999	3.00201e-95	0
RPL13A	3.71222e-96	-0.837901	0.968	0.999	1.49447e-91	0
MT-RNR1	3.46522e-75	-0.839074	0.991	1	1.39503e-70	0
RPS18	1.7779e-77	-0.846749	0.957	0.998	7.15749e-73	0
MDH1	1.54323e-76	-0.85381	0.819	0.873	6.21272e-72	0
TPM1	1.27093e-69	-0.855947	0.993	0.998	5.11651e-65	0
RPS19	5.9255e-84	-0.857522	0.973	0.999	2.38549e-79	0
RPL13	1.53153e-106	-0.861161	0.953	0.997	6.16564e-102	0
TTN	1.04497e-21	-0.861977	0.978	0.981	4.20682e-17	0
CRIP2	2.35207e-54	-0.864304	0.67	0.826	9.46898e-50	0
PPIA	8.55518e-99	-0.878767	0.964	0.995	3.44415e-94	0
RPL27	7.24056e-110	-0.882132	0.884	0.985	2.91491e-105	0
RPL32	1.65753e-95	-0.890683	0.916	0.993	6.67289e-91	0
H2AFZ	1.95436e-88	-0.891642	0.882	0.975	7.86786e-84	0
RPL30	1.35232e-113	-0.891905	0.79	0.963	5.44415e-109	0
PFKP	4.6606e-46	-0.910978	0.552	0.723	1.87626e-41	0
RPS16	2.50715e-127	-0.912816	0.909	0.994	1.00933e-122	0
UBE2C	4.17547e-80	-0.918231	0.262	0.683	1.68096e-75	0
ID1	2.73512e-84	-0.924786	0.771	0.927	1.10111e-79	0
NDUFA4	2.58911e-128	-0.931303	0.849	0.983	1.04232e-123	0
RPLP2	1.95246e-106	-0.937482	0.93	0.995	7.86022e-102	0
KCNJ15	3.74564e-69	-0.942628	0.602	0.885	1.50792e-64	0
GAPDH	3.09104e-123	-0.950122	0.989	0.999	1.24439e-118	0
RPLP1	1.15043e-110	-0.950559	0.973	0.999	4.63139e-106	0
CTD-2545M3.8	1.11173e-41	-0.960363	0.391	0.627	4.47559e-37	0
EGR1	6.55069e-79	-0.980241	0.631	0.844	2.63718e-74	0
MYH6	7.5535e-29	-0.9876	0.78	0.842	3.04089e-24	0
CKM	4.19531e-32	-0.987973	0.068	0.307	1.68895e-27	0
PLN	0.00258466	-0.997341	0.817	0.581	1	0
MBOAT1	1.9468e-87	-1.00131	0.776	0.954	7.83745e-83	0
PGK1	7.3881e-125	-1.01765	0.878	0.965	2.9743e-120	0
TNNT2	7.9818e-50	-1.04702	0.943	0.962	3.21331e-45	0
AC068620.1	9.97069e-91	-1.08823	0.796	0.969	4.014e-86	0
ENO1	1.83233e-134	-1.09593	0.975	0.998	7.37661e-130	0
ALDOA	4.78316e-123	-1.14164	0.978	0.992	1.9256e-118	0
TPI1	1.06977e-156	-1.14245	0.952	0.995	4.30669e-152	0
HMGB2	5.67504e-102	-1.1845	0.654	0.908	2.28466e-97	0
HSPB7	6.53155e-13	-1.25009	0.337	0.428	2.62947e-08	0
AMFR	1.67081e-136	-1.3324	0.6	0.973	6.72636e-132	0
FHL2	1.52445e-23	-1.40052	0.398	0.544	6.13712e-19	0
TNNC1	2.31212e-70	-1.45521	0.384	0.738	9.30814e-66	0
MYL4	4.61421e-107	-1.51886	0.679	0.94	1.85759e-102	0
LDHA	4.32356e-196	-1.58487	0.891	0.995	1.74058e-191	0
RP11-217O12.1	1.71121e-80	-1.81186	0.996	1	6.889e-76	0
MYL7	1.77099e-120	-1.84398	0.946	0.993	7.12967e-116	0
ACTC1	3.30438e-86	-1.90532	0.844	0.977	1.33028e-81	0
MYL3	1.39174e-22	-1.95111	0.181	0.371	5.60286e-18	0
RP11-217O12.1	9.72212e-150	1.92598	1	0.999	3.91393e-145	1
AMFR	4.41014e-155	1.549	0.983	0.835	1.77543e-150	1
AC068620.1	2.91264e-139	1.52438	0.988	0.9	1.17257e-134	1
MBOAT1	3.46188e-111	1.48154	0.957	0.889	1.39368e-106	1
RAB12	1.40061e-116	1.41849	1	0.997	5.63858e-112	1
KCNJ15	2.14978e-120	1.39855	0.948	0.761	8.6546e-116	1
RP11-805I24.1	2.22461e-116	1.35624	1	0.992	8.95585e-112	1
MCC	8.8724e-104	1.33773	0.984	0.944	3.57185e-99	1
BTN3A2	4.30812e-107	1.1503	0.885	0.68	1.73436e-102	1
RP11-44M6.3	3.49891e-64	0.805844	0.847	0.777	1.40859e-59	1
RP11-87N24.3	1.3369e-62	0.783638	0.781	0.63	5.38211e-58	1
NCK1	1.33909e-20	0.773602	0.171	0.448	5.39092e-16	1
PRRG3	1.28436e-41	0.75598	0.705	0.579	5.17057e-37	1
LGALS1	2.77111e-22	0.753512	0.303	0.621	1.11559e-17	1
RHBDD3	3.93108e-22	0.725162	0.151	0.429	1.58257e-17	1
S100A6	9.04643e-70	0.71481	0.161	0.684	3.64191e-65	1
KCNJ3	8.32791e-39	0.70995	0.687	0.601	3.35265e-34	1
CLDN11	2.04659e-66	0.706362	0.744	0.567	8.23918e-62	1
LCP1	8.82698e-10	0.678048	0.13	0.279	3.55357e-05	1
PLCE1	1.34642e-30	0.674201	0.736	0.753	5.4204e-26	1
LRRC69	8.12891e-37	0.641338	0.689	0.62	3.27254e-32	1
PPP3CA	1.52068e-14	0.625147	0.254	0.536	6.12197e-10	1
RP11-403P13.1	8.66906e-63	0.620806	0.637	0.367	3.48999e-58	1
SCD	0.00583526	0.612098	0.532	0.778	1	1
AP006216.11	2.7286e-20	0.596806	0.579	0.547	1.09848e-15	1
CRK	1.03159e-30	0.594612	0.157	0.489	4.15297e-26	1
FHL1	7.98522e-08	0.588158	0.439	0.673	0.00321469	1
RPL39	1.29684e-15	0.570356	0.936	0.971	5.22084e-11	1
RP11-366M4.8	1.40643e-21	0.565605	0.639	0.623	5.66201e-17	1
RPL31	2.28758e-30	0.550498	0.988	0.981	9.20936e-26	1
SHOX	3.05638e-18	0.539585	0.598	0.601	1.23044e-13	1
EEA1	2.12853e-38	0.533259	0.113	0.464	8.56904e-34	1
CTD-2328D6.1	2.76859e-06	0.532469	0.54	0.894	0.111458	1
PPA1	5.72366e-09	0.528608	0.437	0.722	0.000230423	1
RPL32	1.67286e-31	0.522805	0.983	0.968	6.7346e-27	1
RPL34	4.54408e-18	0.522703	0.965	0.973	1.82935e-13	1
CNOT6L	1.06874e-22	0.518703	0.59	0.524	4.30253e-18	1
GPM6A	5.62868e-21	0.516672	0.602	0.534	2.26599e-16	1
TMSB10	2.14798e-30	0.514684	0.994	0.981	8.64732e-26	1
RPL30	9.8426e-32	0.513274	0.928	0.912	3.96243e-27	1
RP1-17K7.2	9.7857e-52	0.510409	0.517	0.25	3.93953e-47	1
TXN	1.93967e-08	0.508308	0.796	0.903	0.000780873	1
RPL27	2.41249e-23	0.507429	0.965	0.954	9.7122e-19	1
RPS24	5.43675e-27	0.507226	0.977	0.971	2.18873e-22	1
RPL21	3.06116e-24	0.499056	0.955	0.951	1.23236e-19	1
IFIT1	4.22644e-09	0.498822	0.167	0.332	0.000170148	1
RPL38	2.53304e-21	0.498641	0.874	0.928	1.01975e-16	1
RPS18	1.68823e-27	0.491198	0.994	0.984	6.79649e-23	1
JAK1	5.93435e-38	0.489629	0.12	0.47	2.38905e-33	1
RPS21	1.85619e-15	0.483073	0.85	0.922	7.47266e-11	1
RPS25	5.93248e-21	0.479577	0.911	0.936	2.3883e-16	1
FBLN2	7.92121e-06	0.477681	0.262	0.407	0.318892	1
ASUN	2.32698e-17	0.471932	0.113	0.321	9.36796e-13	1
RPS14	7.32235e-31	0.468076	0.998	0.986	2.94783e-26	1
RPL23	1.11322e-15	0.45165	0.934	0.969	4.48159e-11	1
TMSB15A	1.57264e-16	0.449171	0.718	0.646	6.33113e-12	1
MBNL1	3.32121e-44	0.446813	0.101	0.461	1.33705e-39	1
RPS27	3.28044e-12	0.446432	0.944	0.975	1.32064e-07	1
RPS27L	3.94177e-07	0.441143	0.583	0.887	0.0158688	1
RPS23	1.07765e-25	0.441077	0.936	0.939	4.33842e-21	1
HIST1H4C	3.01791e-22	0.434603	0.852	0.906	1.21495e-17	1
NDUFA4	3.32313e-12	0.432264	0.955	0.943	1.33782e-07	1
RPL7	2.09074e-14	0.431558	0.965	0.969	8.4169e-10	1
SNRPE	6.25197e-21	0.427641	0.849	0.867	2.51692e-16	1
SUCLG1	8.22506e-24	0.425195	0.416	0.775	3.31124e-19	1
RPS13	2.90316e-21	0.420103	0.979	0.969	1.16875e-16	1
RPS27A	4.70264e-16	0.42008	0.959	0.973	1.89319e-11	1
RPS6	2.94547e-21	0.417833	0.992	0.983	1.18579e-16	1
FADS3	0.00107442	0.416208	0.458	0.524	1	1
TNFSF13B	2.34943e-28	0.414693	0.522	0.373	9.45832e-24	1
TOMM7	0.00995355	0.407788	0.594	0.864	1	1
RPL37A	1.31245e-08	0.406012	0.988	0.99	0.000528366	1
PPIA	1.3963e-17	0.405435	0.988	0.986	5.62121e-13	1
RPL37	1.79981e-10	0.401729	0.965	0.984	7.24566e-06	1
RPS12	7.869e-22	0.401245	0.965	0.978	3.1679e-17	1
RPL35A	8.50514e-16	0.400403	0.975	0.975	3.424e-11	1
RPL41	4.35301e-17	0.397572	0.957	0.969	1.75243e-12	1
APOC1	0.000609618	0.393583	0.305	0.464	1	1
NDUFA12	0.000132634	0.392135	0.557	0.829	1	1
RPS19	2.18589e-28	0.386056	0.998	0.99	8.79995e-24	1
RPL24	3.65769e-18	0.383959	0.936	0.947	1.47251e-13	1
RPL36	1.59353e-09	0.38313	0.951	0.971	6.41522e-05	1
HMGB2	1.53456e-46	0.383036	0.94	0.805	6.17783e-42	1
THRB	4.27246e-05	0.382184	0.383	0.372	1	1
RP11-102N12.3	1.08204e-21	0.380805	0.468	0.344	4.35606e-17	1
RPS20	7.02301e-22	0.380029	0.961	0.96	2.82732e-17	1
WT1-AS	1.15476e-12	0.374939	0.464	0.414	4.64885e-08	1
H2AFZ	4.08203e-27	0.373732	0.961	0.946	1.64334e-22	1
PAPOLA	7.96055e-05	0.372655	0.561	0.829	1	1
VPS28	1.3787e-25	0.370448	0.497	0.847	5.55038e-21	1
RPL11	1.56769e-16	0.369953	0.988	0.987	6.31119e-12	1
RPS11	1.09168e-23	0.365619	0.981	0.968	4.39489e-19	1
RPS3A	6.42711e-13	0.361722	0.922	0.957	2.58743e-08	1
RPLP2	3.60356e-23	0.357773	0.986	0.974	1.45072e-18	1
HEPACAM	8.31509e-25	0.357184	0.384	0.215	3.34749e-20	1
MBTPS2	6.35691e-21	0.355348	0.138	0.388	2.55917e-16	1
ZFP82	2.16947e-22	0.353066	0.101	0.338	8.73386e-18	1
GNAI2	5.12185e-25	0.349762	0.268	0.623	2.06195e-20	1
AXL	5.56458e-07	0.349234	0.621	0.736	0.0224019	1
C1orf112	3.61308e-15	0.348445	0.105	0.297	1.45455e-10	1
RBM18	8.24163e-22	0.34619	0.169	0.454	3.31792e-17	1
TRIM69	1.57496e-52	0.344617	0.085	0.482	6.34048e-48	1
PLA2G16	8.72199e-26	0.343622	0.08	0.327	3.5113e-21	1
RPL27A	8.28968e-19	0.343081	0.963	0.961	3.33726e-14	1
PLEKHA3	3.74126e-07	0.341698	0.513	0.561	0.0150615	1
RPS7	1.83412e-14	0.341591	0.942	0.944	7.38382e-10	1
USP42	9.12784e-13	0.338643	0.093	0.251	3.67468e-08	1
PRKACA	7.36093e-26	0.33784	0.083	0.335	2.96337e-21	1
RPLP1	1.64853e-23	0.337744	0.996	0.99	6.63666e-19	1
TMEM258	0.00789788	0.334673	0.65	0.905	1	1
NDE1	2.46574e-17	0.334335	0.091	0.293	9.92656e-13	1
C1orf50	1.18255e-27	0.331227	0.089	0.361	4.7607e-23	1
BOLA3	1.36466e-15	0.327747	0.26	0.557	5.49385e-11	1
CKS1B	2.0859e-13	0.325743	0.74	0.74	8.39743e-09	1
TMEM67	7.47403e-25	0.321981	0.124	0.396	3.0089e-20	1
IPO5	0.00986837	0.321838	0.571	0.805	1	1
STT3B	1.40077e-22	0.320417	0.276	0.625	5.63922e-18	1
SNRPD2	1.83152e-06	0.318419	0.87	0.941	0.0737332	1
NLN	3.29456e-10	0.317349	0.237	0.451	1.32633e-05	1
FBL	0.000709654	0.316167	0.491	0.713	1	1
UBA52	5.66498e-10	0.31466	0.944	0.969	2.28061e-05	1
GPAM	1.73614e-09	0.314372	0.124	0.272	6.98934e-05	1
PSMA2	0.000468637	0.314348	0.849	0.915	1	1
PCBP2	6.43526e-20	0.313579	0.359	0.736	2.59071e-15	1
SNRPD1	0.00462366	0.312371	0.639	0.757	1	1
RPS16	4.32035e-22	0.311191	0.984	0.966	1.73929e-17	1
GPKOW	1.99164e-13	0.309102	0.093	0.26	8.01796e-09	1
RPL23A	2.10731e-09	0.307546	0.876	0.945	8.48359e-05	1
EBP	1.66737e-11	0.304486	0.425	0.697	6.71249e-07	1
CKS2	8.16331e-12	0.304412	0.72	0.711	3.28638e-07	1
PNKD	2.53347e-35	0.300993	0.272	0.674	1.01992e-30	1
FADS1	1.55158e-19	0.300174	0.416	0.754	6.24637e-15	1
CD74	1.01512e-13	0.299195	0.394	0.66	4.08668e-09	1
SMC2	1.23163e-10	0.294876	0.247	0.476	4.95829e-06	1
FAU	8.67178e-10	0.292116	0.913	0.944	3.49108e-05	1
MRPL21	6.70632e-13	0.29104	0.419	0.711	2.69983e-08	1
CCDC53	8.53983e-19	0.289901	0.206	0.478	3.43796e-14	1
RPL29	3.24347e-08	0.289435	0.959	0.974	0.00130576	1
TTC3	1.3408e-13	0.289402	0.563	0.865	5.39777e-09	1
UBR3	3.95297e-33	0.286113	0.089	0.393	1.59139e-28	1
RPL18A	6.45656e-20	0.284105	0.963	0.958	2.59928e-15	1
TMSB4X	2.36437e-06	0.283983	0.965	0.879	0.0951849	1
TIMMDC1	1.94353e-18	0.282559	0.466	0.797	7.82425e-14	1
OST4	0.00158805	0.281178	0.629	0.884	1	1
NUCB2	9.3401e-26	0.280626	0.276	0.635	3.76014e-21	1
NCAPD3	4.69437e-06	0.27988	0.142	0.258	0.188986	1
NDUFS6	1.76514e-15	0.279403	0.596	0.861	7.10612e-11	1
DNAJC21	2.87239e-22	0.27472	0.097	0.341	1.15636e-17	1
TMEM160	6.67421e-11	0.274502	0.353	0.62	2.6869e-06	1
S100A4	1.77189e-42	0.273949	0.214	0.637	7.13329e-38	1
HIF1AN	1.46036e-31	0.273497	0.26	0.647	5.87912e-27	1
DPM3	2.84254e-36	0.272469	0.111	0.449	1.14435e-31	1
STMN1	2.67374e-19	0.270318	0.979	0.974	1.07639e-14	1
PTTG1	6.29661e-18	0.270249	0.75	0.696	2.53489e-13	1
NBR1	5.71529e-30	0.26842	0.227	0.585	2.30086e-25	1
RPS15	1.45589e-11	0.266614	0.951	0.964	5.86112e-07	1
RPL19	4.70241e-14	0.265746	0.988	0.975	1.8931e-09	1
CTSV	4.63704e-26	0.265557	0.932	0.876	1.86678e-21	1
FBN1	3.16338e-18	0.265548	0.109	0.312	1.27351e-13	1
CEP41	5.12491e-18	0.263401	0.196	0.461	2.06318e-13	1
RPL10A	2.31447e-15	0.263336	0.951	0.958	9.31757e-11	1
SELENBP1	5.19664e-31	0.262946	0.235	0.603	2.09206e-26	1
DENND2C	5.21551e-35	0.262675	0.083	0.391	2.09966e-30	1
RPS28	4.09966e-05	0.261724	0.874	0.949	1	1
MAP4K5	4.61107e-27	0.260612	0.181	0.502	1.85633e-22	1
FLYWCH2	1.98414e-26	0.257496	0.196	0.522	7.98776e-22	1
EI24	1.11412e-05	0.25546	0.74	0.856	0.448524	1
TNC	7.06691e-19	-0.250267	0.373	0.653	2.845e-14	1
KIFAP3	1.66041e-58	-0.250533	0.225	0.708	6.68447e-54	1
SQSTM1	1.99507e-54	-0.25114	0.186	0.651	8.03177e-50	1
PNISR	1.6631e-28	-0.251399	0.548	0.898	6.6953e-24	1
ITGAV	8.70105e-59	-0.252722	0.13	0.592	3.50287e-54	1
WSB1	7.15621e-19	-0.253431	0.627	0.905	2.88095e-14	1
PPP1R3C	1.29015e-18	-0.254869	0.2	0.439	5.19388e-14	1
MTCH1	1.34134e-21	-0.2552	0.61	0.878	5.39998e-17	1
MTND4P12	8.91525e-34	-0.255717	0.417	0.829	3.5891e-29	1
ACTB	0.00880516	-0.256523	1	1	1	1
ITGB1BP2	4.79226e-33	-0.256828	0.037	0.299	1.92927e-28	1
YARS	1.23982e-35	-0.256866	0.464	0.846	4.99129e-31	1
OAZ2	4.74873e-25	-0.257285	0.567	0.879	1.91174e-20	1
SMARCA1	3.16093e-39	-0.257952	0.476	0.88	1.27253e-34	1
KIDINS220	5.61203e-57	-0.257956	0.169	0.632	2.25929e-52	1
CALU	1.96477e-22	-0.258662	0.678	0.934	7.90977e-18	1
RGS3	2.36197e-55	-0.259551	0.099	0.515	9.50882e-51	1
CDKN1A	1.65418e-44	-0.259555	0.12	0.485	6.65941e-40	1
ECHS1	9.28875e-28	-0.259637	0.517	0.847	3.73946e-23	1
PFKM	2.32751e-27	-0.259873	0.497	0.835	9.37011e-23	1
DDX17	1.58096e-27	-0.261045	0.571	0.91	6.36461e-23	1
JUNB	4.30411e-37	-0.26118	0.146	0.491	1.73275e-32	1
FLOT1	5.07743e-39	-0.261232	0.384	0.795	2.04407e-34	1
CTSD	1.22205e-34	-0.261815	0.425	0.809	4.91972e-30	1
NXF1	2.05243e-47	-0.262587	0.26	0.695	8.26266e-43	1
SPTBN1	2.00268e-32	-0.262689	0.445	0.82	8.06237e-28	1
ATP6AP1	7.70362e-30	-0.262857	0.48	0.838	3.10132e-25	1
MT-ND1	8.49783e-14	-0.263694	1	0.999	3.42106e-09	1
HIPK3	3.94865e-43	-0.263817	0.21	0.607	1.58965e-38	1
HRC	4.6733e-36	-0.264387	0.062	0.356	1.88138e-31	1
PYGM	2.59075e-48	-0.264946	0.134	0.53	1.04298e-43	1
FBN2	5.71365e-27	-0.265726	0.32	0.666	2.3002e-22	1
VCAM1	2.49085e-41	-0.266567	0.021	0.321	1.00277e-36	1
DSTN	9.20588e-22	-0.267071	0.786	0.95	3.7061e-17	1
COL6A1	3.45447e-15	-0.267898	0.588	0.863	1.3907e-10	1
CLPTM1	1.85378e-45	-0.268252	0.274	0.699	7.46296e-41	1
SERPINH1	4.81824e-19	-0.268629	0.808	0.965	1.93973e-14	1
ERGIC3	2.18955e-16	-0.269132	0.703	0.928	8.81468e-12	1
VMP1	3.88561e-45	-0.269136	0.361	0.797	1.56427e-40	1
C1orf63	1.68824e-53	-0.269458	0.233	0.695	6.7965e-49	1
BNIP3	1.427e-06	-0.269772	0.584	0.752	0.0574481	1
NDUFV1	1.18198e-37	-0.270564	0.414	0.794	4.7584e-33	1
CTSA	7.89899e-72	-0.271697	0.136	0.638	3.17997e-67	1
USP11	8.68093e-25	-0.271895	0.617	0.902	3.49477e-20	1
PDLIM1	1.71277e-42	-0.272319	0.177	0.555	6.89526e-38	1
MT-TE	5.00291e-57	-0.272748	0.266	0.759	2.01407e-52	1
UQCRC2	4.19836e-23	-0.273741	0.617	0.877	1.69017e-18	1
EIF3I	4.66109e-25	-0.275021	0.598	0.899	1.87646e-20	1
ATP2A2	1.18377e-34	-0.276417	0.33	0.725	4.76564e-30	1
ATP1B3	5.84479e-28	-0.276859	0.538	0.872	2.353e-23	1
UGP2	3.41037e-29	-0.277106	0.398	0.758	1.37295e-24	1
ID2	2.09172e-09	-0.277263	0.784	0.944	8.42083e-05	1
HDLBP	8.84754e-35	-0.278171	0.489	0.857	3.56184e-30	1
RAB2A	1.56952e-47	-0.278834	0.373	0.81	6.31858e-43	1
SHISA3	3.32062e-22	-0.278887	0.179	0.437	1.33682e-17	1
BZW2	5.87009e-42	-0.279368	0.336	0.738	2.36318e-37	1
PRNP	1.12644e-46	-0.279474	0.181	0.592	4.53484e-42	1
GAMT	4.35685e-41	-0.279535	0.355	0.773	1.75398e-36	1
TRDN	6.33543e-36	-0.279638	0.083	0.386	2.55052e-31	1
FTL	2.10939e-16	-0.280751	0.983	0.997	8.49196e-12	1
DALRD3	2.08861e-27	-0.281443	0.171	0.468	8.40835e-23	1
DUSP1	9.28146e-26	-0.282095	0.179	0.46	3.73653e-21	1
PDHA1	1.68219e-28	-0.283416	0.495	0.832	6.77216e-24	1
HADHA	7.44607e-34	-0.283763	0.482	0.833	2.99764e-29	1
VAT1	1.8147e-30	-0.283773	0.487	0.832	7.30562e-26	1
PPP2R1A	2.6115e-23	-0.284347	0.777	0.953	1.05134e-18	1
ACTA1	6.4861e-47	-0.284361	0.06	0.418	2.61118e-42	1
AIFM1	1.28868e-41	-0.285627	0.375	0.785	5.18797e-37	1
RPN1	1.82966e-20	-0.285967	0.65	0.906	7.36585e-16	1
UBR4	3.43981e-59	-0.288513	0.231	0.729	1.3848e-54	1
MYOZ2	4.76399e-31	-0.290833	0.023	0.261	1.91789e-26	1
MAGED1	2.75137e-22	-0.292612	0.753	0.947	1.10764e-17	1
MT-ND2	1.49571e-32	-0.292865	0.998	0.997	6.02143e-28	1
PUF60	2.52095e-27	-0.293086	0.513	0.843	1.01488e-22	1
ITGB1	2.57791e-24	-0.294493	0.637	0.93	1.03782e-19	1
ARPC1A	2.06143e-29	-0.295863	0.518	0.839	8.29892e-25	1
ACTN1	7.22473e-39	-0.296063	0.439	0.851	2.90853e-34	1
PPP1R12B	1.91124e-43	-0.296213	0.217	0.607	7.69428e-39	1
MAP1B	1.04475e-27	-0.29704	0.567	0.9	4.20596e-23	1
PPP1R15A	3.88114e-33	-0.298091	0.262	0.623	1.56247e-28	1
GRHPR	1.6232e-31	-0.29827	0.524	0.869	6.53466e-27	1
ARPC2	9.33988e-33	-0.298444	0.693	0.938	3.76005e-28	1
NFKBIA	1.28675e-35	-0.298803	0.285	0.681	5.18019e-31	1
BMP5	8.60964e-28	-0.299617	0.561	0.883	3.46607e-23	1
CDH2	2.69233e-42	-0.299796	0.429	0.847	1.08388e-37	1
SURF4	1.55028e-31	-0.300816	0.462	0.822	6.24111e-27	1
TSPAN3	6.55496e-16	-0.301019	0.757	0.943	2.63889e-11	1
NCOA4	3.09824e-59	-0.302017	0.231	0.719	1.24729e-54	1
ACADVL	1.3943e-45	-0.303245	0.386	0.825	5.61319e-41	1
MT-ATP8	1.19468e-33	-0.303962	0.936	0.99	4.80954e-29	1
PEG10	1.23876e-58	-0.304398	0.173	0.648	4.98698e-54	1
SLC8A1	1.17829e-30	-0.306684	0.202	0.512	4.74357e-26	1
ACO2	2.20536e-53	-0.306791	0.217	0.66	8.87835e-49	1
HES1	1.25331e-48	-0.307742	0.239	0.666	5.04556e-44	1
CD63	1.01082e-34	-0.308004	0.802	0.976	4.06934e-30	1
HSPA1A	2.88196e-77	-0.30861	0.117	0.645	1.16022e-72	1
PPIC	8.74775e-63	-0.308944	0.153	0.627	3.52167e-58	1
ISYNA1	4.32053e-14	-0.310367	0.808	0.944	1.73936e-09	1
FTH1P10	4.04259e-47	-0.312778	0.056	0.406	1.62747e-42	1
TMOD1	3.90598e-39	-0.313151	0.095	0.414	1.57247e-34	1
GOSR1	1.92992e-35	-0.31355	0.204	0.593	7.76949e-31	1
ATP5G3	2.01154e-21	-0.314627	0.94	0.98	8.09805e-17	1
ABLIM1	5.78362e-49	-0.316589	0.291	0.734	2.32837e-44	1
NAV2	2.6788e-74	-0.316645	0.115	0.621	1.07843e-69	1
VDAC1	9.5479e-33	-0.317577	0.571	0.872	3.84379e-28	1
LAMA5	2.2399e-41	-0.319099	0.159	0.551	9.01741e-37	1
CD164	3.67994e-33	-0.320744	0.534	0.881	1.48147e-28	1
COL1A1	1.42646e-05	-0.321207	0.922	0.902	0.574264	1
PLOD1	9.48937e-30	-0.321919	0.45	0.789	3.82023e-25	1
OAZ1	5.57287e-36	-0.322046	0.866	0.984	2.24353e-31	1
RYR2	3.64597e-52	-0.323987	0.183	0.616	1.46779e-47	1
FXYD6	1.74406e-49	-0.324214	0.379	0.817	7.02123e-45	1
GPC3	5.3465e-07	-0.32524	0.662	0.842	0.0215239	1
ATP6V0B	7.96548e-25	-0.325597	0.598	0.889	3.20674e-20	1
AUP1	1.41384e-44	-0.326043	0.303	0.739	5.69182e-40	1
LMNA	2.11461e-63	-0.32725	0.122	0.575	8.51299e-59	1
DDX5	1.67055e-23	-0.327892	0.872	0.983	6.7253e-19	1
SNX17	1.13862e-45	-0.328374	0.367	0.782	4.58386e-41	1
SLC25A6	7.2163e-15	-0.329132	0.893	0.968	2.90514e-10	1
NCAM1	9.84176e-56	-0.331358	0.274	0.737	3.9621e-51	1
STAT3	7.09397e-64	-0.332395	0.171	0.647	2.85589e-59	1
CRYAB	1.49601e-40	-0.332623	0.06	0.377	6.02265e-36	1
COL1A2	3.22314e-05	-0.333328	0.759	0.901	1	1
HSPB8	3.14916e-58	-0.333772	0.095	0.514	1.26779e-53	1
MACF1	6.44691e-51	-0.335757	0.355	0.818	2.5954e-46	1
RP11-750B16.1	4.75057e-40	-0.336794	0.503	0.845	1.91248e-35	1
DOK4	2.04367e-38	-0.337599	0.402	0.795	8.22742e-34	1
VPS35	3.0351e-22	-0.342511	0.45	0.809	1.22187e-17	1
CCDC141	1.09711e-47	-0.342733	0.249	0.687	4.41673e-43	1
TMED9	4.67438e-45	-0.343535	0.386	0.801	1.88181e-40	1
ATP1B1	3.77086e-52	-0.343795	0.311	0.747	1.51807e-47	1
TUFM	1.68209e-27	-0.343901	0.594	0.878	6.77175e-23	1
JUN	1.47834e-55	-0.346373	0.083	0.491	5.95151e-51	1
VCP	8.52581e-31	-0.347597	0.705	0.947	3.43232e-26	1
NRP1	1.80341e-50	-0.347699	0.324	0.792	7.26018e-46	1
IGFBP5	4.14955e-37	-0.349118	0.126	0.468	1.67052e-32	1
ATP5D	1.27058e-33	-0.349834	0.6	0.887	5.11511e-29	1
NEBL	3.35004e-20	-0.350056	0.666	0.903	1.34866e-15	1
HAND1	1.72869e-21	-0.350763	0.406	0.732	6.95937e-17	1
FAM127A	1.70339e-51	-0.353519	0.524	0.905	6.85751e-47	1
PTTG1IP	7.75676e-40	-0.353945	0.47	0.864	3.12271e-35	1
DYNC1H1	5.971e-50	-0.354752	0.381	0.825	2.4038e-45	1
DCTN2	1.4474e-38	-0.356465	0.458	0.836	5.82693e-34	1
MGST3	5.39209e-36	-0.358199	0.48	0.838	2.17075e-31	1
SORBS2	1.06772e-46	-0.358504	0.076	0.421	4.29844e-42	1
CADM1	3.80258e-40	-0.358828	0.402	0.816	1.53084e-35	1
DSP	1.29845e-27	-0.359813	0.656	0.936	5.22729e-23	1
AP2M1	3.98872e-33	-0.360637	0.769	0.962	1.60578e-28	1
SVIL	4.9059e-63	-0.360739	0.282	0.773	1.97502e-58	1
HADHB	9.69041e-49	-0.363514	0.373	0.801	3.90117e-44	1
GRN	2.60305e-40	-0.365468	0.596	0.911	1.04793e-35	1
EZR	2.73583e-26	-0.366133	0.641	0.909	1.10139e-21	1
BAMBI	7.21088e-44	-0.366406	0.357	0.787	2.90296e-39	1
TGFBI	7.14834e-34	-0.369478	0.188	0.516	2.87778e-29	1
LAPTM4B	2.33591e-28	-0.370174	0.816	0.961	9.4039e-24	1
TSC22D1	1.96197e-19	-0.370641	0.755	0.936	7.89849e-15	1
GAPDH	7.59585e-15	-0.370969	0.996	0.996	3.05794e-10	1
SMPX	2.58917e-36	-0.375225	0.08	0.377	1.04235e-31	1
DST	3.51171e-61	-0.379206	0.229	0.707	1.41374e-56	1
ZFP36L1	3.14619e-34	-0.380429	0.581	0.892	1.26659e-29	1
MT-TS1	1.27581e-39	-0.382367	0.577	0.9	5.13615e-35	1
HK1	2.46258e-47	-0.383369	0.295	0.7	9.91384e-43	1
NEAT1	4.16039e-73	-0.385878	0.324	0.839	1.67489e-68	1
FABP3	2.55049e-38	-0.390659	0.056	0.352	1.02678e-33	1
GPI	1.55505e-21	-0.391765	0.699	0.904	6.26033e-17	1
PLTP	3.16824e-39	-0.39271	0.297	0.667	1.27547e-34	1
ENO3	5.30695e-22	-0.393339	0.588	0.844	2.13647e-17	1
MTATP6P1	2.02425e-44	-0.394128	0.829	0.975	8.14922e-40	1
CLU	2.09415e-74	-0.39495	0.151	0.668	8.43061e-70	1
TMBIM6	3.43231e-27	-0.39507	0.804	0.969	1.38178e-22	1
MDH2	7.88436e-32	-0.395798	0.705	0.923	3.17409e-27	1
SYNGR2	1.81918e-52	-0.397364	0.262	0.707	7.32365e-48	1
ASB2	1.03518e-26	-0.39931	0.146	0.416	4.16742e-22	1
NDUFS2	3.59848e-44	-0.400289	0.509	0.883	1.44868e-39	1
SDHA	4.41291e-54	-0.400562	0.303	0.734	1.77655e-49	1
PDE4DIP	2.51032e-54	-0.401732	0.223	0.648	1.0106e-49	1
GUK1	3.57828e-21	-0.402228	0.561	0.847	1.44055e-16	1
ECH1	3.74519e-41	-0.405039	0.515	0.883	1.50774e-36	1
ASAH1	7.24702e-47	-0.406632	0.326	0.747	2.91751e-42	1
PISD	2.5538e-22	-0.406781	0.165	0.443	1.02811e-17	1
THBS1	6.67365e-36	-0.409023	0.303	0.696	2.68668e-31	1
APOBEC2	8.20667e-29	-0.411537	0.14	0.41	3.30384e-24	1
RGS5	5.11211e-26	-0.413485	0.559	0.885	2.05803e-21	1
NREP	3.99813e-18	-0.415793	0.784	0.928	1.60957e-13	1
SERPINF1	2.54856e-51	-0.417029	0.247	0.694	1.026e-46	1
AKR1B10	6.37575e-31	-0.424632	0.035	0.28	2.56675e-26	1
IDH2	1.43085e-25	-0.425795	0.658	0.88	5.7603e-21	1
MMP2	7.633e-24	-0.426475	0.367	0.655	3.0729e-19	1
CYC1	1.41759e-39	-0.429423	0.567	0.894	5.70695e-35	1
MDH1	1.37409e-24	-0.429464	0.701	0.911	5.53182e-20	1
MAGED2	3.23713e-36	-0.436252	0.767	0.964	1.30321e-31	1
UQCRC1	1.74515e-33	-0.436425	0.759	0.943	7.02561e-29	1
MEST	2.71694e-07	-0.439176	0.746	0.848	0.0109379	1
DNAJB1	8.3288e-40	-0.440462	0.35	0.766	3.35301e-35	1
PGK1	1.89989e-09	-0.440825	0.903	0.954	7.64859e-05	1
NDRG2	4.10092e-69	-0.442026	0.202	0.694	1.65095e-64	1
LGALS3BP	1.49422e-63	-0.445393	0.14	0.603	6.01542e-59	1
IGFBP4	4.31846e-52	-0.445568	0.223	0.679	1.73853e-47	1
PAM	2.58872e-64	-0.446664	0.348	0.827	1.04217e-59	1
ATP1A1	9.50713e-48	-0.45138	0.408	0.803	3.82738e-43	1
MT-ND5	1.96264e-46	-0.455329	1	0.997	7.90121e-42	1
SAT1	3.27064e-43	-0.46139	0.276	0.7	1.3167e-38	1
MT-ND4L	1.69807e-56	-0.476181	0.996	0.996	6.83608e-52	1
GOT1	1.69928e-49	-0.479857	0.268	0.675	6.84096e-45	1
MALAT1	1.32241e-42	-0.480422	1	0.999	5.32376e-38	1
MYH7	2.36797e-42	-0.485646	0.039	0.353	9.53299e-38	1
CXCL12	7.63975e-50	-0.489671	0.225	0.651	3.07561e-45	1
UBC	1.57885e-43	-0.494966	0.845	0.972	6.35613e-39	1
ATP5A1	6.09326e-40	-0.497155	0.95	0.989	2.45302e-35	1
MT-ND4	2.4714e-33	-0.497957	1	0.999	9.94937e-29	1
PDLIM5	5.41853e-31	-0.498908	0.569	0.896	2.18139e-26	1
SERINC1	5.19514e-27	-0.504461	0.522	0.862	2.09146e-22	1
AC010970.2	1.52394e-68	-0.518183	1	0.999	6.13507e-64	1
BGN	1.71662e-22	-0.518529	0.062	0.27	6.91075e-18	1
SPARC	2.56228e-20	-0.520142	0.911	0.988	1.03152e-15	1
LDB3	5.87241e-49	-0.526593	0.109	0.484	2.36412e-44	1
LUM	2.33545e-13	-0.527197	0.328	0.536	9.40206e-09	1
MT-ATP6	1.98467e-68	-0.533086	0.998	0.999	7.98988e-64	1
MYBPC3	7.52736e-48	-0.535594	0.078	0.433	3.03037e-43	1
IGFBP3	1.38678e-17	-0.535951	0.301	0.541	5.58289e-13	1
MASP1	1.14625e-52	-0.541544	0.027	0.384	4.61457e-48	1
MT-ND6	9.99108e-42	-0.544559	0.814	0.961	4.02221e-37	1
RGS4	3.18831e-32	-0.546274	0.163	0.474	1.28355e-27	1
MT-RNR1	3.47509e-08	-0.547392	1	0.997	0.001399	1
HSPA5	1.48401e-29	-0.550346	0.839	0.977	5.97433e-25	1
COL3A1	1.2842e-17	-0.552985	0.61	0.788	5.16994e-13	1
IGF2	8.6523e-24	-0.558341	0.711	0.95	3.48324e-19	1
MB	3.75514e-30	-0.575958	0.076	0.329	1.51174e-25	1
ALDOA	1.63282e-19	-0.586345	0.979	0.992	6.57341e-15	1
IGFBP7	4.45217e-61	-0.596061	0.163	0.609	1.79235e-56	1
HSPB1	1.40723e-33	-0.600802	0.784	0.965	5.66521e-29	1
FN1	4.02978e-11	-0.603391	0.792	0.943	1.62231e-06	1
ATP5B	2.0803e-51	-0.612647	0.977	0.997	8.37486e-47	1
PLD3	2.38451e-61	-0.616007	0.72	0.965	9.59957e-57	1
CRIP2	6.30531e-19	-0.630761	0.641	0.831	2.53839e-14	1
TPM1	1.28891e-24	-0.678171	0.994	0.997	5.18891e-20	1
REN	1.94375e-30	-0.678421	0.045	0.289	7.82515e-26	1
NKX2-5	5.31164e-43	-0.700533	0.2	0.55	2.13836e-38	1
GSN	9.51863e-73	-0.702821	0.272	0.762	3.83201e-68	1
TECRL	5.42693e-50	-0.715763	0.406	0.816	2.18477e-45	1
MT-RNR2	1.04906e-40	-0.718565	1	0.999	4.22331e-36	1
MT-CO1	2.61169e-64	-0.727854	1	0.999	1.05142e-59	1
A2M	6.69069e-58	-0.739148	0.033	0.421	2.69354e-53	1
PFKP	2.47835e-37	-0.755576	0.425	0.761	9.97734e-33	1
CTD-2545M3.8	7.24951e-25	-0.756172	0.371	0.627	2.91851e-20	1
TNNI1	6.94835e-16	-0.75784	0.99	0.994	2.79727e-11	1
SLC25A4	1.19094e-50	-0.779895	0.338	0.725	4.79449e-46	1
MT-CYB	3.79552e-108	-0.80645	1	0.999	1.528e-103	1
PLAT	3.84968e-32	-0.807319	0.431	0.73	1.5498e-27	1
DCN	2.2494e-31	-0.813101	0.115	0.405	9.05562e-27	1
CSRP3	1.37972e-32	-0.827404	0.021	0.264	5.55447e-28	1
ACTN2	3.09201e-60	-0.885351	0.089	0.502	1.24478e-55	1
TIMP1	1.17377e-42	-0.91825	0.559	0.918	4.72536e-38	1
MYL4	0.00149059	-0.930143	0.874	0.868	1	1
TNNC1	7.60547e-09	-0.935009	0.536	0.677	0.000306181	1
CKM	9.71736e-43	-0.98804	0.017	0.317	3.91202e-38	1
TNNT2	1.20073e-15	-1.041	0.899	0.977	4.8339e-11	1
TTN	1.3975e-15	-1.16177	0.953	0.99	5.62607e-11	1
MYH6	9.23836e-17	-1.24099	0.705	0.865	3.71918e-12	1
HSPB7	1.38186e-55	-1.31321	0.107	0.503	5.56309e-51	1
FHL2	2.10482e-56	-1.37748	0.19	0.61	8.4736e-52	1
PLN	2.74663e-78	-1.7956	0.276	0.769	1.10574e-73	1
MYL3	1.83859e-43	-2.0804	0.078	0.4	7.40181e-39	1
ID1	1.27019e-132	1.09237	0.991	0.847	5.11355e-128	2
HMGA1	3.14924e-164	1.01795	0.994	0.872	1.26782e-159	2
HMGB2	1.00463e-100	0.976601	0.987	0.787	4.04443e-96	2
TUBB	1.18365e-153	0.955976	1	0.96	4.76514e-149	2
HMGN2	2.46756e-144	0.947143	1	0.946	9.93389e-140	2
RPL18	1.46303e-169	0.942891	1	0.977	5.88988e-165	2
UBE2C	4.51271e-93	0.932112	0.915	0.448	1.81673e-88	2
KRT18	4.80815e-121	0.921859	1	0.933	1.93567e-116	2
MDK	4.68882e-168	0.906989	1	0.995	1.88762e-163	2
KRT19	1.68076e-142	0.900358	1	0.964	6.76641e-138	2
RPL13	1.40593e-162	0.884541	1	0.98	5.65998e-158	2
RPS3	3.76329e-169	0.874808	1	0.982	1.51503e-164	2
CTSV	7.66484e-104	0.866703	1	0.852	3.08571e-99	2
EGR1	1.08941e-99	0.859164	0.974	0.721	4.38576e-95	2
GSTP1	1.86772e-160	0.851903	1	0.97	7.51907e-156	2
HNRNPA1	5.24922e-164	0.850806	1	0.972	2.11323e-159	2
PTMA	7.62472e-149	0.837346	1	0.975	3.06956e-144	2
RPLP1	2.65474e-159	0.834593	1	0.989	1.06875e-154	2
ID3	1.12583e-112	0.8256	0.991	0.915	4.53236e-108	2
PHGDH	7.10311e-114	0.825378	0.964	0.778	2.85957e-109	2
KRT8	4.17269e-119	0.822283	1	0.996	1.67984e-114	2
RPS19	1.41101e-147	0.804839	1	0.989	5.68043e-143	2
RPS9	6.10702e-154	0.803369	1	0.956	2.45856e-149	2
RPLP2	1.17458e-150	0.802874	1	0.969	4.72864e-146	2
STMN1	6.52513e-141	0.787092	1	0.966	2.62689e-136	2
RPL13A	5.86776e-152	0.778602	1	0.987	2.36224e-147	2
TUBB4B	3.04891e-71	0.774941	0.983	0.842	1.22743e-66	2
RPL8	1.15685e-156	0.774704	1	0.989	4.65725e-152	2
CRABP2	1.60672e-107	0.774033	0.996	0.931	6.46835e-103	2
RPL18A	1.76073e-143	0.770892	0.998	0.945	7.08835e-139	2
H2AFZ	2.79844e-117	0.769951	1	0.932	1.1266e-112	2
SNRPB	3.20574e-128	0.768145	0.977	0.848	1.29057e-123	2
RPL19	1.58744e-152	0.761739	1	0.97	6.3907e-148	2
NGFRAP1	9.7664e-153	0.754476	1	0.984	3.93176e-148	2
KPNA2	3.84009e-58	0.753739	0.968	0.8	1.54594e-53	2
RPS6	2.68061e-147	0.749762	1	0.98	1.07916e-142	2
RPLP0	2.49041e-156	0.748898	1	0.986	1.00259e-151	2
RPS16	3.04343e-136	0.738507	1	0.961	1.22522e-131	2
RPL35	1.92126e-129	0.729333	0.992	0.945	7.73463e-125	2
TMSB10	3.24072e-138	0.727663	1	0.979	1.30465e-133	2
RPS20	7.10211e-145	0.718711	1	0.946	2.85917e-140	2
CCNB1	2.30461e-64	0.716994	0.887	0.566	9.2779e-60	2
RPS14	3.3479e-140	0.714721	1	0.986	1.3478e-135	2
RPS5	9.27512e-141	0.713971	1	0.983	3.73398e-136	2
PPIA	1.94235e-151	0.713707	1	0.982	7.81953e-147	2
RPS18	7.60688e-144	0.712302	1	0.982	3.06238e-139	2
TOP2A	9.89187e-62	0.710363	0.858	0.521	3.98227e-57	2
HN1	1.29203e-102	0.709462	0.97	0.764	5.20144e-98	2
HMGN1	1.53445e-132	0.707536	0.996	0.899	6.1774e-128	2
CDC20	1.77797e-60	0.705325	0.775	0.402	7.15776e-56	2
RPL10A	2.09351e-134	0.698656	0.996	0.943	8.42806e-130	2
GOSR1	4.40751e-05	0.698357	0.594	0.461	1	2
RPS11	1.48283e-134	0.697425	1	0.961	5.96956e-130	2
TPX2	3.47505e-69	0.697035	0.841	0.493	1.39899e-64	2
EMP2	5.35148e-92	0.696051	0.968	0.825	2.1544e-87	2
RPL27A	1.12725e-136	0.694289	1	0.948	4.53807e-132	2
SLC2A3	2.43837e-68	0.689628	0.968	0.842	9.8164e-64	2
HMGB1	1.57388e-116	0.688826	0.981	0.878	6.33611e-112	2
NPM1	2.44005e-134	0.687969	1	0.964	9.82315e-130	2
HNRNPA2B1	5.03794e-129	0.681397	1	0.957	2.02818e-124	2
EEF1B2	9.59463e-133	0.679696	0.985	0.886	3.86261e-128	2
CKS2	2.14206e-90	0.679627	0.943	0.633	8.62351e-86	2
TUBB6	8.54891e-39	0.678204	0.83	0.651	3.44162e-34	2
PTTG1	1.14287e-69	0.675335	0.922	0.635	4.60095e-65	2
RPL10	6.65546e-129	0.674715	0.998	0.966	2.67936e-124	2
RPS15	1.31661e-142	0.671537	1	0.947	5.30043e-138	2
RPL15	6.05217e-130	0.670729	1	0.974	2.43648e-125	2
ATP5G2	1.0586e-133	0.67057	0.996	0.963	4.2617e-129	2
CNN2	1.58749e-110	0.668516	0.97	0.802	6.3909e-106	2
RPL7A	1.45111e-139	0.667093	1	0.973	5.84188e-135	2
RAN	4.36695e-126	0.666384	0.998	0.949	1.75805e-121	2
RPL14	8.74459e-132	0.665425	0.998	0.921	3.5204e-127	2
TUBA1B	5.59001e-106	0.665199	0.96	0.761	2.25043e-101	2
RPL29	9.92688e-140	0.664412	0.998	0.961	3.99636e-135	2
HMGB3	5.15518e-107	0.663109	0.957	0.741	2.07537e-102	2
RPS13	6.6333e-130	0.660062	1	0.962	2.67043e-125	2
HNRNPH1	5.9608e-121	0.659538	0.985	0.857	2.3997e-116	2
RPL3	1.50282e-136	0.65847	1	0.994	6.05005e-132	2
RPL32	2.22435e-130	0.657325	1	0.962	8.95478e-126	2
RPL11	1.3002e-139	0.656389	1	0.983	5.23433e-135	2
RPL24	9.76751e-131	0.654515	1	0.925	3.9322e-126	2
CFL1	8.76435e-141	0.654502	1	0.99	3.52835e-136	2
PRDX4	9.59402e-108	0.652541	0.992	0.861	3.86236e-103	2
RPS7	4.05394e-131	0.651443	0.994	0.926	1.63204e-126	2
RPL5	1.34986e-133	0.646875	0.998	0.979	5.43427e-129	2
CKS1B	1.32535e-93	0.644425	0.957	0.665	5.3356e-89	2
RANBP1	8.18809e-111	0.643314	0.928	0.632	3.29636e-106	2
LSM4	2.50826e-116	0.641259	0.981	0.849	1.00977e-111	2
RPS23	4.19899e-127	0.640178	1	0.917	1.69043e-122	2
PLK1	1.22517e-71	0.638201	0.752	0.32	4.93228e-67	2
CSRP2	4.1793e-84	0.63569	0.989	0.949	1.6825e-79	2
RPS12	1.89981e-127	0.629266	1	0.966	7.64825e-123	2
HIST1H4C	3.16569e-38	0.629258	0.968	0.867	1.27444e-33	2
DUSP6	1.66324e-62	0.628871	0.89	0.583	6.69587e-58	2
CYR61	2.53271e-83	0.628437	0.932	0.603	1.01962e-78	2
RPSA	2.62809e-125	0.62842	0.994	0.918	1.05802e-120	2
PFN1	6.01947e-117	0.627405	0.998	0.981	2.42332e-112	2
RPL12	2.98524e-120	0.625402	0.998	0.94	1.2018e-115	2
LIX1	2.70227e-79	0.625302	0.979	0.886	1.08788e-74	2
RPL30	2.71238e-125	0.623906	1	0.887	1.09195e-120	2
SET	6.9596e-109	0.621469	0.972	0.832	2.80179e-104	2
SRSF3	6.42881e-116	0.621184	0.983	0.889	2.58811e-111	2
HNRNPC	1.27536e-123	0.619905	0.996	0.955	5.13435e-119	2
RPS24	1.21179e-125	0.614385	1	0.963	4.87841e-121	2
FAM211A-AS1	2.42455e-125	0.61068	0.985	0.796	9.76077e-121	2
NPC2	3.80755e-103	0.609282	0.994	0.888	1.53284e-98	2
ARL6IP1	5.16865e-80	0.609222	0.934	0.621	2.0808e-75	2
ACTB	1.39727e-101	0.607616	1	1	5.62511e-97	2
NME4	2.06164e-95	0.602824	0.989	0.894	8.29974e-91	2
RPS2	4.62055e-120	0.598776	1	0.926	1.86014e-115	2
APLNR	1.4581e-51	0.597234	0.834	0.538	5.87004e-47	2
CDK1	2.58353e-81	0.596566	0.813	0.376	1.04008e-76	2
PRDX6	7.66879e-111	0.596301	0.998	0.952	3.0873e-106	2
NCL	2.34075e-100	0.595685	0.994	0.921	9.42339e-96	2
PRDX1	1.13509e-61	0.593732	1	0.994	4.56963e-57	2
NUSAP1	2.99579e-78	0.593721	0.851	0.479	1.20605e-73	2
RPL36	1.79584e-123	0.592913	0.998	0.955	7.22971e-119	2
ACTG1	2.86769e-102	0.592484	1	0.994	1.15447e-97	2
RPL9	2.47046e-128	0.588874	1	0.936	9.94557e-124	2
RPL6	2.79476e-121	0.588143	0.998	0.942	1.12511e-116	2
TPM2	1.03533e-82	0.585763	0.987	0.911	4.16805e-78	2
RPL4	2.45348e-137	0.583804	0.998	0.972	9.87721e-133	2
CCNB2	1.0974e-84	0.58315	0.802	0.368	4.41792e-80	2
YWHAQ	8.07476e-100	0.580143	0.992	0.939	3.25074e-95	2
GPX4	1.5762e-102	0.575887	0.987	0.892	6.34547e-98	2
RPS27A	1.34121e-129	0.575338	1	0.959	5.39943e-125	2
RPL21	1.91207e-119	0.574536	1	0.936	7.69762e-115	2
RPS8	1.79732e-120	0.573889	0.998	0.958	7.23564e-116	2
NPPB	7.28721e-39	0.572703	0.558	0.249	2.93368e-34	2
RPL31	9.15607e-113	0.572202	1	0.977	3.68605e-108	2
RPL27	2.99297e-115	0.568076	0.998	0.943	1.20491e-110	2
PTBP1	2.04041e-76	0.566011	0.898	0.618	8.21429e-72	2
SNRPE	1.29559e-105	0.564114	0.979	0.822	5.21579e-101	2
PSMA7	1.11781e-88	0.562859	0.981	0.869	4.50006e-84	2
MAD2L1	3.24234e-96	0.561858	0.839	0.401	1.3053e-91	2
RPS25	6.35632e-117	0.558181	0.991	0.908	2.55893e-112	2
TUBA1A	2.27648e-81	0.5578	0.981	0.936	9.16464e-77	2
EIF2S3	2.72752e-102	0.55675	0.972	0.828	1.09805e-97	2
YWHAE	3.04117e-124	0.555832	1	0.959	1.22431e-119	2
RPS4X	4.09778e-125	0.55541	1	0.994	1.64969e-120	2
TMEM88	4.02257e-64	0.554244	0.904	0.645	1.61941e-59	2
NASP	3.58575e-92	0.553377	0.957	0.832	1.44355e-87	2
GNB2L1	6.02267e-99	0.54916	1	0.989	2.42461e-94	2
PEBP1	4.46727e-81	0.547217	0.975	0.837	1.79843e-76	2
EEF1A1	4.18147e-115	0.546138	1	0.996	1.68338e-110	2
MCM7	2.78968e-86	0.546072	0.919	0.643	1.12307e-81	2
RPL7	1.18117e-117	0.545718	1	0.957	4.75515e-113	2
NAV1	2.23621e-44	0.545192	0.922	0.794	9.00255e-40	2
RPL28	1.77979e-114	0.544162	0.992	0.891	7.16509e-110	2
RNASEH2A	3.23022e-83	0.543661	0.839	0.496	1.30042e-78	2
SRSF7	3.14637e-98	0.543246	0.985	0.857	1.26667e-93	2
AP2S1	1.26498e-54	0.542842	0.953	0.799	5.09255e-50	2
C19orf48	4.19115e-80	0.54082	0.849	0.517	1.68727e-75	2
PTGES3	2.52183e-94	0.539824	0.972	0.827	1.01524e-89	2
TXNDC12	7.16992e-46	0.536151	0.834	0.602	2.88647e-41	2
RPL35A	2.46889e-113	0.535455	1	0.966	9.93924e-109	2
RRM2	1.657e-73	0.535013	0.764	0.373	6.67075e-69	2
NACA	3.79358e-112	0.534843	0.996	0.958	1.52722e-107	2
PRMT1	1.05387e-93	0.530377	0.958	0.824	4.24268e-89	2
UBA52	1.91631e-118	0.52901	1	0.95	7.71467e-114	2
RPL41	9.187e-106	0.526174	0.996	0.955	3.6985e-101	2
AURKB	8.96122e-71	0.524266	0.735	0.333	3.60761e-66	2
FBLN1	1.52552e-83	0.52065	0.981	0.834	6.14145e-79	2
VIM	1.21664e-70	0.518858	0.998	0.94	4.89793e-66	2
APEX1	4.74093e-86	0.518108	0.958	0.784	1.9086e-81	2
DDAH2	2.02581e-78	0.518023	0.892	0.628	8.15549e-74	2
H3F3A	1.04004e-116	0.516149	0.981	0.876	4.18699e-112	2
CBS	4.77497e-70	0.515974	0.798	0.492	1.92231e-65	2
UCHL1	2.47915e-64	0.515424	0.873	0.56	9.98057e-60	2
BTF3	5.37849e-105	0.514731	1	0.94	2.16527e-100	2
MCM2	4.25301e-85	0.51426	0.784	0.356	1.71218e-80	2
NDUFA4	2.02156e-98	0.510949	0.998	0.928	8.13841e-94	2
SPINT2	3.22777e-73	0.510805	0.936	0.765	1.29943e-68	2
RPS21	8.72146e-99	0.510167	0.983	0.876	3.51109e-94	2
RCN2	2.16092e-89	0.510006	0.934	0.706	8.69945e-85	2
HSP90B1	2.76878e-76	0.509396	0.996	0.937	1.11465e-71	2
EDF1	5.18744e-92	0.50903	0.966	0.844	2.08836e-87	2
RPL23	7.63552e-109	0.507974	0.998	0.947	3.07391e-104	2
RPS3A	5.19204e-111	0.507275	0.994	0.932	2.09021e-106	2
TKT	3.93076e-73	0.507261	0.949	0.778	1.58245e-68	2
APRT	1.89174e-86	0.506077	0.904	0.68	7.61575e-82	2
SNRPD2	5.31667e-110	0.505172	0.996	0.898	2.14038e-105	2
BSG	1.46601e-92	0.504277	0.992	0.931	5.90188e-88	2
CUTA	3.68316e-90	0.50305	0.957	0.835	1.48277e-85	2
RBM3	5.94479e-102	0.502074	0.913	0.598	2.39325e-97	2
RHOA	1.76567e-99	0.501112	0.991	0.917	7.10824e-95	2
MTPN	3.86963e-14	0.500746	0.724	0.6	1.55784e-09	2
SRI	1.98357e-82	0.499905	0.972	0.8	7.98547e-78	2
H3F3B	5.95041e-85	0.499797	0.998	0.955	2.39552e-80	2
CCNA2	2.43762e-81	0.496313	0.686	0.256	9.81338e-77	2
ZNHIT3	6.70322e-33	0.495996	0.694	0.452	2.69858e-28	2
TMSB15A	5.73398e-101	0.494552	0.949	0.565	2.30839e-96	2
CTNNB1	9.52624e-85	0.493448	0.989	0.884	3.83507e-80	2
PRKDC	1.24705e-78	0.492913	0.958	0.817	5.02037e-74	2
CENPF	8.98742e-54	0.492809	0.802	0.483	3.61816e-49	2
PRDX2	4.84471e-87	0.49265	0.987	0.886	1.95038e-82	2
FAU	6.83343e-103	0.492107	0.994	0.916	2.751e-98	2
RPL23A	3.40684e-100	0.489635	0.985	0.907	1.37152e-95	2
ZWINT	6.16709e-72	0.487495	0.786	0.43	2.48275e-67	2
PSMB6	1.43135e-90	0.487319	0.977	0.869	5.76235e-86	2
FAM60A	5.00947e-89	0.487046	0.926	0.681	2.01671e-84	2
PSMD10	8.57522e-87	0.485371	0.947	0.735	3.45221e-82	2
UBB	4.12836e-89	0.484448	0.994	0.933	1.66199e-84	2
XRCC6	4.20766e-88	0.483765	0.987	0.892	1.69392e-83	2
SUMO2	6.30106e-100	0.483306	0.96	0.818	2.53668e-95	2
ANP32B	3.88138e-82	0.481447	0.904	0.692	1.56257e-77	2
HSPA8	6.22289e-57	0.480153	0.998	0.966	2.50521e-52	2
HNRNPK	1.59793e-85	0.479796	0.985	0.909	6.43293e-81	2
HSP90AB1	3.5594e-93	0.479535	1	0.986	1.43294e-88	2
KIF20A	1.05973e-53	0.478999	0.635	0.287	4.26626e-49	2
RPL38	4.15092e-101	0.478715	0.983	0.891	1.67108e-96	2
S100A11	7.62551e-66	0.477869	0.983	0.863	3.06988e-61	2
PDIA4	8.54866e-74	0.477797	0.947	0.776	3.44152e-69	2
SNRPC	1.25621e-90	0.476192	0.945	0.741	5.05724e-86	2
UBE2T	1.12477e-72	0.476156	0.803	0.454	4.52812e-68	2
SRP9	3.89221e-96	0.475565	0.97	0.821	1.56693e-91	2
PDIA6	3.10907e-69	0.474119	0.953	0.848	1.25165e-64	2
ILF2	6.90829e-82	0.473996	0.972	0.859	2.78114e-77	2
LIN28A	1.15115e-82	0.472744	0.87	0.481	4.63432e-78	2
CTGF	1.2221e-64	0.472406	0.871	0.481	4.91994e-60	2
C4orf48	9.04474e-75	0.470748	0.922	0.769	3.64123e-70	2
PSMB4	1.22472e-96	0.469298	0.966	0.804	4.93046e-92	2
TP53I11	4.93498e-56	0.469082	0.877	0.66	1.98673e-51	2
C1QBP	2.67687e-77	0.469028	0.926	0.744	1.07765e-72	2
MCM4	4.82672e-64	0.468972	0.826	0.478	1.94314e-59	2
FSTL1	1.74728e-73	0.468854	0.983	0.885	7.03419e-69	2
RPL34	6.96574e-104	0.468515	0.998	0.962	2.80427e-99	2
SLC16A1	1.58177e-68	0.468395	0.983	0.917	6.36788e-64	2
SRSF1	3.78912e-89	0.468166	0.919	0.71	1.52542e-84	2
NONO	4.14223e-83	0.468083	0.974	0.87	1.66758e-78	2
KIF22	1.0488e-55	0.46776	0.76	0.458	4.22228e-51	2
ACLY	2.0735e-39	0.46658	0.796	0.555	8.34749e-35	2
ODC1	4.28229e-59	0.466046	0.843	0.612	1.72396e-54	2
LY6E	2.9901e-64	0.465796	0.89	0.654	1.20375e-59	2
HINT1	5.10222e-91	0.465003	0.992	0.921	2.05405e-86	2
SNRPD3	1.02366e-91	0.464682	0.955	0.748	4.12105e-87	2
MRPL51	3.69973e-82	0.464462	0.941	0.782	1.48944e-77	2
EIF3E	2.80185e-93	0.464258	0.983	0.851	1.12797e-88	2
ARF5	3.65972e-83	0.463412	0.928	0.752	1.47333e-78	2
COL2A1	2.24562e-47	0.461814	0.877	0.667	9.04043e-43	2
PSMB1	1.88013e-88	0.461496	0.985	0.919	7.56903e-84	2
RPS28	2.51523e-87	0.460534	0.989	0.91	1.01258e-82	2
BANF1	1.82339e-99	0.459851	0.97	0.859	7.34062e-95	2
SLC25A6	2.8179e-78	0.459473	0.992	0.934	1.13443e-73	2
NUBP2	2.72102e-28	0.459054	0.767	0.58	1.09543e-23	2
TSPAN6	1.07046e-83	0.458153	0.979	0.888	4.30947e-79	2
POLR2E	1.80567e-71	0.457982	0.94	0.798	7.26927e-67	2
H2AFY2	7.72699e-73	0.457757	0.9	0.678	3.11073e-68	2
MFAP2	4.58438e-69	0.457483	0.888	0.619	1.84558e-64	2
EIF5A	2.32446e-81	0.456024	0.949	0.778	9.35779e-77	2
XRCC5	2.23635e-76	0.455206	0.966	0.878	9.0031e-72	2
HNRNPDL	5.58243e-84	0.454615	0.981	0.893	2.24738e-79	2
SUB1	6.02238e-93	0.453965	0.981	0.87	2.42449e-88	2
MYL6	1.20088e-60	0.45316	1	0.997	4.83448e-56	2
PRDX3	3.42602e-80	0.451848	0.981	0.869	1.37925e-75	2
SRSF2	3.06587e-76	0.45086	0.885	0.674	1.23426e-71	2
CDK4	6.52165e-91	0.45062	0.911	0.611	2.62549e-86	2
RTN3	2.82028e-37	0.45058	0.87	0.736	1.13539e-32	2
U2AF1	6.01713e-86	0.450165	0.922	0.715	2.42238e-81	2
ILF3	2.14566e-77	0.449762	0.947	0.778	8.638e-73	2
KIF2C	5.84364e-84	0.449689	0.62	0.193	2.35253e-79	2
CCT4	5.38233e-72	0.449526	0.947	0.807	2.16682e-67	2
DEK	6.64856e-77	0.448708	0.894	0.677	2.67658e-72	2
B9D1	3.8085e-14	0.448186	0.507	0.354	1.53323e-09	2
PARK7	3.39646e-77	0.447987	0.974	0.856	1.36735e-72	2
PHPT1	6.62383e-98	0.447936	0.975	0.851	2.66662e-93	2
STOML2	3.66526e-67	0.447867	0.919	0.721	1.47556e-62	2
MARCKSL1	9.45544e-71	0.447384	0.928	0.699	3.80657e-66	2
NAA50	5.82354e-36	0.446363	0.739	0.508	2.34444e-31	2
CREG1	4.81688e-61	0.446131	0.894	0.657	1.93918e-56	2
FKBP3	2.10755e-73	0.445835	0.919	0.726	8.48459e-69	2
HDAC2	5.9238e-81	0.445686	0.972	0.861	2.3848e-76	2
CNN3	1.89546e-75	0.443925	0.974	0.845	7.63075e-71	2
CLTA	1.02297e-69	0.443444	0.921	0.788	4.11829e-65	2
HSPD1	9.07216e-80	0.443238	0.985	0.88	3.65227e-75	2
LDHA	2.59639e-68	0.443174	1	0.955	1.04526e-63	2
HNRNPR	3.77577e-73	0.443056	0.949	0.776	1.52005e-68	2
TIMM17B	1.55121e-71	0.442187	0.957	0.822	6.24487e-67	2
PSMA2	2.34359e-97	0.439205	0.983	0.869	9.43481e-93	2
RPL22	5.18687e-94	0.438516	0.962	0.782	2.08813e-89	2
PFN2	4.80691e-77	0.436775	0.93	0.759	1.93517e-72	2
UQCC2	2.14298e-60	0.436254	0.847	0.624	8.62722e-56	2
PCNA	2.74875e-49	0.435895	0.794	0.523	1.10659e-44	2
FAM213A	1.37068e-58	0.435869	0.888	0.677	5.51808e-54	2
HNRNPF	1.56171e-61	0.435457	0.917	0.741	6.28715e-57	2
RPL37	1.6858e-88	0.435239	1	0.972	6.78671e-84	2
PDIA3	1.15333e-69	0.433596	0.97	0.861	4.64306e-65	2
C11orf31	7.77707e-95	0.431875	0.904	0.642	3.13089e-90	2
PIN1	5.31464e-73	0.43125	0.915	0.705	2.13957e-68	2
CLIC1	2.21251e-74	0.431126	0.979	0.88	8.90712e-70	2
SNRPA	4.89854e-85	0.430896	0.858	0.56	1.97206e-80	2
ISYNA1	6.26996e-53	0.430857	0.974	0.888	2.52416e-48	2
TUBA1C	3.28912e-86	0.430211	0.843	0.542	1.32413e-81	2
SMS	9.0592e-74	0.430121	0.938	0.729	3.64705e-69	2
EIF1	3.2991e-72	0.429829	0.996	0.947	1.32815e-67	2
TPM3	1.92181e-73	0.429707	0.938	0.736	7.73684e-69	2
NDUFS5	1.68712e-99	0.427681	0.998	0.926	6.792e-95	2
EIF3F	2.09679e-71	0.427657	0.949	0.791	8.44125e-67	2
KIAA0101	2.81202e-77	0.426425	0.828	0.446	1.13206e-72	2
TPM4	9.37822e-67	0.426108	0.987	0.844	3.77548e-62	2
ID2	4.13604e-40	0.425945	0.964	0.883	1.66509e-35	2
HNRNPM	1.42318e-59	0.425345	0.941	0.803	5.72942e-55	2
NSMCE4A	8.26383e-46	0.425317	0.741	0.462	3.32685e-41	2
PSMC3	1.6579e-59	0.425255	0.911	0.768	6.67439e-55	2
MCM3	2.82386e-53	0.424935	0.847	0.615	1.13683e-48	2
TMEM141	6.46211e-66	0.424899	0.938	0.748	2.60152e-61	2
PAICS	1.65923e-86	0.42478	0.922	0.689	6.67971e-82	2
CCT5	7.49081e-72	0.424756	0.926	0.75	3.01565e-67	2
IMPDH2	6.40012e-71	0.424463	0.911	0.721	2.57656e-66	2
SOD1	3.1498e-69	0.424201	0.974	0.893	1.26805e-64	2
COTL1	6.73868e-69	0.424044	0.811	0.49	2.71286e-64	2
CDH3	2.05641e-48	0.423932	0.911	0.734	8.2787e-44	2
TRMT112	4.10217e-95	0.422805	0.957	0.784	1.65145e-90	2
PGAM1	3.76005e-66	0.420615	0.983	0.931	1.51372e-61	2
SLC25A1	8.65183e-59	0.420169	0.868	0.648	3.48305e-54	2
SSBP1	1.00454e-83	0.41935	0.951	0.78	4.04407e-79	2
NIPSNAP1	2.15744e-56	0.418628	0.868	0.667	8.68543e-52	2
SMC4	8.66541e-57	0.418118	0.766	0.481	3.48852e-52	2
MORF4L2	3.14278e-75	0.417546	0.994	0.947	1.26522e-70	2
EEF1D	5.99871e-76	0.416627	0.919	0.749	2.41496e-71	2
ENO1	7.89374e-87	0.416043	1	0.989	3.17786e-82	2
PHB2	4.29193e-60	0.415896	0.938	0.788	1.72784e-55	2
ANAPC11	1.64355e-93	0.415575	0.972	0.807	6.61659e-89	2
SAE1	1.77759e-57	0.41538	0.904	0.701	7.15621e-53	2
PSMB2	7.29125e-80	0.414256	0.93	0.74	2.93531e-75	2
PGRMC1	1.52692e-63	0.413934	0.917	0.732	6.14707e-59	2
CTSC	6.25819e-54	0.411342	0.921	0.759	2.51942e-49	2
CALR	1.04099e-53	0.41125	0.953	0.878	4.19083e-49	2
PSMB7	6.84272e-82	0.411085	0.966	0.82	2.75474e-77	2
POLR2K	9.60052e-48	0.410939	0.83	0.596	3.86498e-43	2
FABP5	9.43337e-82	0.409646	0.845	0.481	3.79769e-77	2
RPL37A	1.50236e-83	0.408904	1	0.986	6.04822e-79	2
CDCA3	6.23478e-53	0.408544	0.614	0.271	2.51e-48	2
H2AFX	5.59681e-69	0.407934	0.705	0.339	2.25316e-64	2
DDB1	7.19284e-63	0.407241	0.915	0.72	2.89569e-58	2
RAI14	1.28435e-19	0.407068	0.388	0.203	5.17054e-15	2
TMSB4X	1.8245e-81	0.406933	1	0.867	7.34508e-77	2
WDR34	3.7958e-52	0.406903	0.773	0.511	1.52811e-47	2
FAM64A	9.23037e-75	0.405618	0.599	0.182	3.71596e-70	2
RBMX	4.87587e-81	0.405411	0.972	0.872	1.96293e-76	2
EIF4EBP1	6.16609e-58	0.404945	0.943	0.818	2.48234e-53	2
WDR54	2.75065e-64	0.404648	0.885	0.658	1.10736e-59	2
LDHB	2.95833e-72	0.404585	0.996	0.974	1.19097e-67	2
TK1	1.73602e-56	0.403842	0.66	0.318	6.98886e-52	2
TYMS	1.25972e-68	0.403765	0.79	0.464	5.07138e-64	2
RALY	3.04507e-47	0.403756	0.877	0.74	1.22588e-42	2
NUDC	3.48733e-57	0.403549	0.917	0.773	1.40393e-52	2
EIF3H	4.60221e-72	0.40353	0.94	0.796	1.85276e-67	2
AIF1L	1.03221e-96	0.402769	0.743	0.275	4.15548e-92	2
DYNLL1	1.25535e-76	0.401981	0.998	0.94	5.05377e-72	2
SSB	2.22685e-66	0.401927	0.94	0.776	8.96486e-62	2
SLC38A2	2.69184e-32	0.401779	0.913	0.803	1.08368e-27	2
SPCS1	1.94517e-78	0.400855	0.926	0.696	7.83087e-74	2
CCT3	6.23417e-74	0.400382	0.979	0.863	2.50975e-69	2
UBE2I	3.91404e-75	0.400355	0.909	0.733	1.57571e-70	2
HSD17B10	1.91136e-58	0.400198	0.885	0.707	7.69477e-54	2
PPP1CA	8.16265e-66	0.399973	0.922	0.791	3.28612e-61	2
GPC3	3.31564e-39	0.399707	0.936	0.749	1.33481e-34	2
AURKAIP1	7.2642e-61	0.399691	0.86	0.665	2.92442e-56	2
ELOVL5	2.53406e-67	0.399243	0.845	0.559	1.02016e-62	2
CALM3	5.54837e-78	0.398916	0.936	0.746	2.23366e-73	2
UBA1	1.1426e-54	0.398252	0.97	0.903	4.59986e-50	2
RBBP4	1.39858e-66	0.397722	0.934	0.794	5.63038e-62	2
SAP18	1.36874e-52	0.396809	0.966	0.831	5.51028e-48	2
SMARCB1	4.98115e-62	0.396416	0.862	0.663	2.00531e-57	2
CACYBP	2.18544e-66	0.395689	0.873	0.667	8.79813e-62	2
SNRPF	2.04808e-79	0.395552	0.879	0.632	8.24516e-75	2
PAFAH1B3	5.59278e-67	0.395292	0.881	0.639	2.25154e-62	2
LAPTM4A	3.79959e-61	0.395169	0.975	0.897	1.52964e-56	2
EIF3M	6.69756e-70	0.394575	0.928	0.753	2.6963e-65	2
NAP1L1	4.25059e-83	0.394301	0.987	0.888	1.7112e-78	2
LEPROTL1	9.81215e-67	0.394195	0.909	0.698	3.95018e-62	2
GLRX3	3.53104e-65	0.393305	0.888	0.665	1.42153e-60	2
LAMTOR4	6.33209e-69	0.392563	0.913	0.728	2.54917e-64	2
MAD2L2	3.54604e-60	0.392526	0.86	0.612	1.42756e-55	2
H1F0	1.89559e-36	0.392495	0.854	0.7	7.63127e-32	2
RBP1	3.72728e-63	0.392291	0.962	0.823	1.50053e-58	2
TXN	1.09471e-94	0.390207	0.981	0.84	4.40709e-90	2
SKA2	3.92837e-79	0.390021	0.879	0.584	1.58148e-74	2
NDUFB11	4.81194e-77	0.389744	0.962	0.853	1.93719e-72	2
PSMB3	4.41738e-73	0.389221	0.957	0.836	1.77835e-68	2
NR6A1	3.22419e-80	0.38914	0.871	0.515	1.29799e-75	2
ACP1	1.87921e-77	0.388841	0.928	0.725	7.56533e-73	2
CD24P4	1.22474e-82	0.388509	0.83	0.439	4.93056e-78	2
FDFT1	1.01798e-53	0.388241	0.968	0.882	4.09819e-49	2
ITM2C	3.02632e-55	0.387641	0.964	0.861	1.21834e-50	2
UBE2D2	6.81739e-69	0.387522	0.888	0.67	2.74454e-64	2
TPI1	1.88276e-63	0.386667	1	0.978	7.5796e-59	2
ORC6	6.67444e-64	0.386407	0.773	0.463	2.687e-59	2
CCT8	2.29308e-74	0.385317	0.975	0.872	9.23149e-70	2
P4HA1	3.12819e-60	0.385185	0.905	0.71	1.25935e-55	2
HOXB1	2.47729e-50	0.384862	0.548	0.219	9.97308e-46	2
GDI2	2.03036e-76	0.384648	0.945	0.823	8.17383e-72	2
GADD45GIP1	4.85256e-62	0.384397	0.89	0.701	1.95354e-57	2
SF3B14	6.11059e-60	0.383188	0.943	0.768	2.46e-55	2
SH3BGRL3	1.77365e-67	0.382986	0.966	0.801	7.14034e-63	2
PGD	6.47084e-54	0.382933	0.911	0.741	2.60503e-49	2
EIF4G2	1.68662e-70	0.382016	0.987	0.949	6.79001e-66	2
PPP2R5D	1.55804e-55	0.381373	0.75	0.46	6.27234e-51	2
POLR1D	4.96871e-61	0.381299	0.86	0.634	2.00031e-56	2
TMEM14B	1.02129e-78	0.381133	0.915	0.703	4.11151e-74	2
NUTF2	6.9594e-78	0.380914	0.943	0.757	2.80171e-73	2
OSTC	1.09788e-77	0.380446	0.979	0.834	4.41986e-73	2
CDCA8	6.03313e-65	0.380273	0.571	0.199	2.42882e-60	2
MYL6B	9.35605e-69	0.379794	0.881	0.639	3.76656e-64	2
BZW1	2.16022e-70	0.379691	0.93	0.767	8.69662e-66	2
FUS	2.43127e-50	0.379678	0.892	0.711	9.78779e-46	2
TMEM97	1.65306e-69	0.378514	0.773	0.423	6.6549e-65	2
EIF3L	7.08952e-70	0.378312	0.981	0.913	2.8541e-65	2
COMMD4	3.87773e-64	0.377524	0.822	0.563	1.5611e-59	2
PDCD5	6.24851e-66	0.377427	0.879	0.684	2.51552e-61	2
GYPC	1.94644e-45	0.377088	0.815	0.618	7.83597e-41	2
GAS5	7.86665e-70	0.376995	0.938	0.776	3.16696e-65	2
PCOLCE	8.09341e-37	0.376644	0.832	0.604	3.25824e-32	2
C14orf166	1.07037e-75	0.375693	0.972	0.862	4.3091e-71	2
ASF1B	2.95489e-68	0.375622	0.611	0.229	1.18958e-63	2
MRPS15	6.4966e-60	0.375285	0.849	0.62	2.6154e-55	2
ST13	4.31662e-60	0.375148	0.93	0.822	1.73779e-55	2
STRAP	6.0394e-58	0.374937	0.957	0.826	2.43134e-53	2
SHFM1	7.72801e-81	0.374712	0.953	0.758	3.11114e-76	2
SC5D	1.10792e-46	0.374099	0.926	0.787	4.46026e-42	2
COPE	1.65014e-63	0.373537	0.932	0.804	6.64312e-59	2
RBBP7	4.53867e-69	0.373411	0.968	0.841	1.82718e-64	2
YWHAZ	2.39969e-74	0.373393	0.994	0.94	9.66066e-70	2
DLGAP5	8.59012e-68	0.373137	0.648	0.247	3.45821e-63	2
POMP	3.75872e-73	0.372956	0.958	0.836	1.51318e-68	2
SIVA1	6.28053e-70	0.372283	0.894	0.652	2.52842e-65	2
PLEKHJ1	3.15145e-57	0.372098	0.879	0.648	1.26871e-52	2
SNRPD1	1.54393e-76	0.371418	0.904	0.666	6.21555e-72	2
RPA3	2.30342e-68	0.371102	0.86	0.548	9.27313e-64	2
FOXH1	9.45068e-81	0.371046	0.739	0.301	3.80465e-76	2
C20orf27	3.07309e-60	0.370679	0.724	0.406	1.23717e-55	2
DBN1	1.44006e-48	0.37052	0.875	0.655	5.79739e-44	2
NDUFB6	1.76096e-68	0.370465	0.924	0.712	7.08927e-64	2
PDLIM7	2.58083e-41	0.370464	0.934	0.801	1.03899e-36	2
BNIP3L	6.7556e-39	0.369205	0.887	0.7	2.71967e-34	2
BUB1	9.81351e-56	0.368966	0.607	0.256	3.95072e-51	2
CSDE1	1.55041e-59	0.368859	0.955	0.843	6.24164e-55	2
ERAL1	4.57636e-29	0.368795	0.692	0.481	1.84235e-24	2
CCDC34	3.63558e-61	0.368631	0.794	0.473	1.46361e-56	2
BNIP3	7.67456e-38	0.368609	0.905	0.642	3.08962e-33	2
PSMA5	4.40925e-57	0.368441	0.885	0.698	1.77508e-52	2
CSE1L	2.36823e-72	0.367854	0.919	0.727	9.53402e-68	2
RNF5	3.97322e-57	0.367723	0.866	0.651	1.59954e-52	2
ACAT2	4.24589e-54	0.367433	0.775	0.475	1.70931e-49	2
PSIP1	4.68246e-64	0.367396	0.851	0.602	1.88507e-59	2
CHCHD2	1.63706e-38	0.367359	0.887	0.74	6.59048e-34	2
NME1	1.89815e-72	0.367035	0.845	0.555	7.64156e-68	2
ABRACL	5.86884e-71	0.366897	0.767	0.382	2.36268e-66	2
LSM2	3.13562e-66	0.366332	0.837	0.554	1.26234e-61	2
PSMC5	1.2019e-55	0.366245	0.905	0.719	4.83862e-51	2
ANP32E	5.44536e-65	0.366222	0.868	0.618	2.19219e-60	2
FTH1	3.34527e-87	0.366197	0.996	0.926	1.34674e-82	2
TXNDC17	1.20762e-73	0.366082	0.932	0.73	4.86162e-69	2
TROAP	7.86757e-61	0.365924	0.582	0.224	3.16733e-56	2
CKAP2	1.91517e-44	0.365409	0.745	0.504	7.71011e-40	2
ECHS1	1.04475e-43	0.363034	0.894	0.719	4.20594e-39	2
SERPINH1	4.38169e-47	0.362906	0.975	0.908	1.76398e-42	2
TACC3	7.34803e-71	0.362638	0.58	0.191	2.95817e-66	2
DGUOK	8.55525e-70	0.362477	0.866	0.609	3.44417e-65	2
GSTO1	7.33455e-53	0.362462	0.943	0.781	2.95274e-48	2
DDOST	1.18249e-52	0.361234	0.93	0.794	4.76047e-48	2
NAE1	5.47471e-64	0.360704	0.894	0.657	2.20401e-59	2
C11orf58	2.9854e-65	0.359861	0.94	0.83	1.20186e-60	2
UCK1	5.6415e-13	0.359418	0.448	0.3	2.27116e-08	2
MCM5	2.67915e-47	0.359298	0.667	0.349	1.07857e-42	2
TCP1	1.15973e-53	0.359182	0.911	0.776	4.66883e-49	2
OAZ1	2.5409e-33	0.359145	0.987	0.943	1.02291e-28	2
PARP1	4.13866e-45	0.358816	0.837	0.651	1.66614e-40	2
POLD2	1.05342e-41	0.35852	0.836	0.692	4.24086e-37	2
EIF3I	1.26138e-36	0.358462	0.913	0.792	5.07804e-32	2
DTD1	2.31613e-65	0.357356	0.76	0.406	9.32428e-61	2
PFDN5	3.98709e-75	0.35712	0.983	0.88	1.60512e-70	2
HSBP1	2.33722e-74	0.356993	0.987	0.916	9.40917e-70	2
SLBP	5.03933e-56	0.355749	0.72	0.401	2.02873e-51	2
SERPING1	2.98329e-47	0.355523	0.955	0.813	1.20101e-42	2
ELAVL1	3.7749e-53	0.355447	0.883	0.689	1.5197e-48	2
NHP2	3.1334e-86	0.355259	0.832	0.5	1.26144e-81	2
PPM1G	4.16816e-43	0.354956	0.826	0.652	1.67802e-38	2
SLC25A3	4.31388e-58	0.354588	1	0.957	1.73668e-53	2
G3BP1	9.72529e-55	0.354573	0.915	0.765	3.91521e-50	2
RPL39	8.03054e-90	0.354505	0.996	0.951	3.23294e-85	2
MRPS26	5.56048e-49	0.35444	0.817	0.591	2.23854e-44	2
TBCA	1.371e-83	0.35433	0.938	0.73	5.51938e-79	2
CAPRIN1	2.86241e-53	0.354137	0.9	0.726	1.15235e-48	2
DRAP1	6.00993e-62	0.353718	0.834	0.611	2.41948e-57	2
SKP2	3.50068e-69	0.353695	0.781	0.438	1.4093e-64	2
VIMP	5.18997e-16	0.353604	0.654	0.496	2.08938e-11	2
NELFE	1.04879e-50	0.353492	0.851	0.625	4.22221e-46	2
FDPS	1.90973e-60	0.353454	0.845	0.607	7.68818e-56	2
CALD1	1.09553e-47	0.353111	0.941	0.725	4.41038e-43	2
TPRKB	2.38615e-81	0.353013	0.864	0.508	9.60617e-77	2
PCBP1	1.12604e-58	0.352904	0.9	0.726	4.53321e-54	2
DCTN3	1.16166e-46	0.352864	0.819	0.616	4.6766e-42	2
GANAB	9.86853e-56	0.351906	0.87	0.625	3.97287e-51	2
GLO1	3.07844e-54	0.35177	0.887	0.736	1.23932e-49	2
BEX4	2.76174e-58	0.351233	0.955	0.812	1.11182e-53	2
SNRPG	1.92686e-66	0.351167	0.915	0.742	7.75716e-62	2
WDR1	4.63168e-40	0.350836	0.894	0.784	1.86462e-35	2
NID2	8.33481e-35	0.350091	0.9	0.78	3.35543e-30	2
SERBP1	2.93608e-62	0.350083	0.936	0.818	1.18201e-57	2
HNRNPH3	4.10876e-54	0.349751	0.868	0.68	1.6541e-49	2
PSMB5	5.54387e-66	0.349698	0.97	0.867	2.23185e-61	2
PSMA1	4.64043e-54	0.349396	0.958	0.84	1.86814e-49	2
EXOSC8	1.21316e-57	0.348621	0.841	0.585	4.88393e-53	2
AHSA1	5.00791e-57	0.346895	0.871	0.622	2.01608e-52	2
APOC1	3.72596e-76	0.346866	0.728	0.318	1.5e-71	2
NDUFB7	1.42895e-66	0.345271	0.909	0.738	5.75266e-62	2
PKM	9.98208e-60	0.345205	0.996	0.964	4.01858e-55	2
EWSR1	4.04838e-55	0.344961	0.94	0.797	1.6298e-50	2
SSR4	4.56231e-55	0.344932	0.962	0.865	1.83669e-50	2
PSAT1	4.2589e-60	0.344868	0.786	0.452	1.71455e-55	2
TBCB	1.08477e-42	0.344805	0.873	0.734	4.36708e-38	2
EIF4H	6.0673e-52	0.344679	0.9	0.765	2.44257e-47	2
TMEM98	2.06435e-39	0.344664	0.896	0.767	8.31065e-35	2
ARPC5	5.43856e-41	0.344311	0.873	0.743	2.18946e-36	2
APLP2	5.34477e-47	0.344094	0.96	0.865	2.1517e-42	2
TCOF1	1.33621e-31	0.343528	0.677	0.439	5.37931e-27	2
CBX3	2.70926e-71	0.343434	0.938	0.793	1.0907e-66	2
MLF2	1.60248e-51	0.342888	0.962	0.856	6.45127e-47	2
PPP2R1A	2.17999e-50	0.342569	0.979	0.884	8.77621e-46	2
NCAPG	3.1476e-80	0.34159	0.595	0.185	1.26716e-75	2
FSCN1	9.23004e-63	0.341456	0.811	0.546	3.71583e-58	2
MYL12A	4.04038e-58	0.340975	0.957	0.807	1.62658e-53	2
FEN1	6.15793e-47	0.340832	0.616	0.303	2.47906e-42	2
CRTAP	2.2391e-54	0.340289	0.898	0.675	9.01418e-50	2
SAR1A	8.42366e-61	0.340238	0.904	0.726	3.3912e-56	2
TRAPPC2L	1.02313e-52	0.339925	0.843	0.626	4.1189e-48	2
MATR3	1.0547e-63	0.33978	0.975	0.87	4.246e-59	2
PNRC2	2.29083e-51	0.339228	0.851	0.646	9.22243e-47	2
NCAPD2	9.09481e-45	0.339135	0.639	0.343	3.66139e-40	2
GNG5	8.69979e-62	0.339015	0.981	0.876	3.50236e-57	2
CENPU	5.34111e-74	0.338523	0.682	0.27	2.15022e-69	2
PTN	7.66927e-44	0.338445	0.794	0.536	3.08749e-39	2
RPS27	9.53881e-66	0.33835	0.994	0.958	3.84014e-61	2
CDK2AP2	3.00597e-31	0.338185	0.781	0.6	1.21015e-26	2
IDH1	4.28196e-53	0.338075	0.907	0.721	1.72383e-48	2
TIMM13	1.17124e-43	0.337291	0.875	0.733	4.71518e-39	2
C4orf3	2.37293e-38	0.337092	0.905	0.751	9.55293e-34	2
CCT2	6.02991e-61	0.336872	0.983	0.885	2.42752e-56	2
MST4	1.73159e-52	0.336513	0.909	0.732	6.97105e-48	2
CCND2	6.2921e-22	0.336331	0.773	0.596	2.53307e-17	2
SEC11A	6.94519e-52	0.335993	0.887	0.732	2.796e-47	2
GGCT	2.11484e-35	0.335907	0.703	0.462	8.51393e-31	2
PRC1	1.30233e-49	0.335869	0.614	0.291	5.24293e-45	2
TRA2B	7.46008e-52	0.33577	0.86	0.663	3.00328e-47	2
RNF181	9.02308e-71	0.335649	0.904	0.658	3.63251e-66	2
MEIS1	5.2982e-54	0.335579	0.87	0.642	2.13295e-49	2
GINS2	7.51684e-73	0.335414	0.715	0.303	3.02613e-68	2
FLNA	7.49427e-42	0.334921	0.902	0.693	3.01704e-37	2
ECHDC1	4.30348e-16	0.334297	0.671	0.531	1.73249e-11	2
CCT7	8.34748e-51	0.333631	0.953	0.882	3.36053e-46	2
RRM1	4.40788e-52	0.33359	0.735	0.44	1.77452e-47	2
COA4	5.54353e-32	0.333386	0.777	0.588	2.23171e-27	2
SWI5	2.0871e-09	0.333313	0.499	0.388	8.40223e-05	2
UXT	8.30389e-69	0.333276	0.819	0.533	3.34298e-64	2
PDGFRA	1.5854e-50	0.333251	0.921	0.735	6.3825e-46	2
WBP5	5.88259e-67	0.333079	0.983	0.872	2.36821e-62	2
RAC1	1.85704e-55	0.33291	0.913	0.743	7.47607e-51	2
IDI1	1.73746e-37	0.332759	0.805	0.569	6.99468e-33	2
PRDX5	1.31291e-53	0.332351	0.966	0.885	5.28552e-49	2
DYNLRB1	1.72047e-58	0.331805	0.911	0.751	6.92628e-54	2
TARDBP	6.83367e-47	0.331482	0.866	0.684	2.7511e-42	2
TALDO1	2.19787e-42	0.331327	0.883	0.734	8.84817e-38	2
CYB5A	1.43208e-36	0.331096	0.86	0.638	5.76526e-32	2
KARS	6.66347e-57	0.331051	0.9	0.698	2.68258e-52	2
CD99	2.19454e-47	0.330394	0.974	0.867	8.83479e-43	2
IFITM3	6.54678e-57	0.330288	1	0.948	2.6356e-52	2
LSM5	1.19693e-63	0.329889	0.847	0.581	4.8186e-59	2
UBE2N	1.80505e-65	0.32971	0.904	0.72	7.26676e-61	2
SLC7A3	2.48013e-73	0.329494	0.582	0.181	9.98452e-69	2
CDCA7	1.57605e-45	0.32913	0.618	0.316	6.34486e-41	2
SLC39A1	3.00317e-39	0.329009	0.764	0.536	1.20902e-34	2
LBR	1.43266e-49	0.328619	0.735	0.445	5.76761e-45	2
RSL1D1	6.48488e-53	0.328589	0.849	0.638	2.61068e-48	2
MRPL23	2.68602e-50	0.328512	0.788	0.514	1.08134e-45	2
SEC61B	1.92415e-71	0.328228	0.924	0.734	7.74626e-67	2
GGH	8.95331e-55	0.328197	0.724	0.412	3.60442e-50	2
SSR2	3.70177e-54	0.328063	0.941	0.794	1.49026e-49	2
TUFM	9.8013e-30	0.327818	0.894	0.776	3.94581e-25	2
CDS2	3.03567e-45	0.327815	0.858	0.691	1.2221e-40	2
CBX5	4.51052e-52	0.327595	0.947	0.844	1.81585e-47	2
PSMD14	1.09288e-46	0.327283	0.847	0.661	4.39971e-42	2
MYL12B	1.11402e-57	0.327234	0.953	0.805	4.48482e-53	2
TCERG1	1.06744e-47	0.327115	0.86	0.619	4.2973e-43	2
PFKL	1.3647e-45	0.326905	0.781	0.513	5.49399e-41	2
CDC37	3.1925e-43	0.32677	0.832	0.631	1.28524e-38	2
SRSF6	5.58838e-48	0.326465	0.892	0.775	2.24977e-43	2
MRPL11	4.19291e-54	0.326413	0.79	0.531	1.68798e-49	2
CTNNAL1	7.30184e-21	0.326295	0.726	0.538	2.93958e-16	2
CALM2	1.88227e-59	0.326226	1	0.959	7.57763e-55	2
BTF3L4	4.88961e-56	0.326154	0.847	0.615	1.96846e-51	2
RPA2	5.89103e-45	0.325638	0.764	0.504	2.37161e-40	2
PSRC1	4.74996e-44	0.325512	0.501	0.21	1.91224e-39	2
SNRNP40	1.63938e-52	0.325025	0.769	0.477	6.59983e-48	2
NDUFS8	3.77956e-50	0.324829	0.949	0.807	1.52158e-45	2
WDR18	6.81514e-46	0.324186	0.792	0.565	2.74364e-41	2
BMPER	4.8809e-25	0.323595	0.665	0.472	1.96495e-20	2
SNHG5	2.73674e-72	0.323423	0.881	0.611	1.10176e-67	2
GMNN	9.60581e-49	0.323323	0.796	0.546	3.86711e-44	2
SNRNP25	5.19846e-38	0.323193	0.76	0.56	2.0928e-33	2
VPS29	2.44026e-44	0.323129	0.832	0.626	9.82401e-40	2
RHNO1	4.18391e-54	0.323011	0.716	0.389	1.68436e-49	2
DNAJC8	1.83311e-61	0.322858	0.871	0.663	7.37972e-57	2
SLC1A5	6.34352e-44	0.322673	0.72	0.433	2.55378e-39	2
TOMM22	7.72769e-50	0.322525	0.858	0.652	3.11101e-45	2
STIP1	5.10132e-39	0.322381	0.877	0.714	2.05369e-34	2
ALKBH7	3.61878e-45	0.322324	0.836	0.632	1.45685e-40	2
DNMT1	1.29452e-47	0.322243	0.826	0.569	5.21148e-43	2
LAMP5	2.2108e-38	0.322138	0.499	0.208	8.90024e-34	2
VTA1	6.35636e-55	0.321667	0.858	0.634	2.55894e-50	2
DPY30	1.24195e-72	0.321189	0.864	0.609	4.99985e-68	2
MRPL14	3.01322e-56	0.321188	0.862	0.684	1.21306e-51	2
PPT1	2.61144e-49	0.321049	0.788	0.541	1.05131e-44	2
TMED10	1.74253e-25	0.320584	0.902	0.782	7.01509e-21	2
ANP32A	3.01607e-69	0.320281	0.866	0.623	1.21421e-64	2
GATA6-AS1	1.24012e-35	0.320217	0.845	0.659	4.99247e-31	2
COX8A	1.27225e-56	0.320068	0.945	0.799	5.12181e-52	2
NT5C3B	2.57389e-48	0.319851	0.843	0.619	1.0362e-43	2
PSMA3	3.93619e-60	0.31953	0.94	0.805	1.58463e-55	2
SCAND1	2.15822e-42	0.319343	0.856	0.702	8.68856e-38	2
FADS2	8.90807e-65	0.318938	0.841	0.517	3.58621e-60	2
FBXO7	4.00678e-15	0.318681	0.752	0.626	1.61305e-10	2
ARL3	9.77498e-50	0.31834	0.868	0.692	3.93521e-45	2
COX4I1	2.94291e-56	0.317763	0.987	0.928	1.18476e-51	2
CENPW	2.39252e-67	0.317497	0.699	0.31	9.63183e-63	2
TNFAIP8L1	5.5751e-11	0.31708	0.38	0.221	2.24442e-06	2
RPN1	1.13541e-50	0.317007	0.945	0.806	4.57095e-46	2
HM13	3.08455e-41	0.316988	0.909	0.783	1.24178e-36	2
HDAC1	3.44467e-34	0.316784	0.754	0.531	1.38676e-29	2
RPS15A	2.46463e-65	0.316685	0.93	0.803	9.9221e-61	2
PPIB	1.93839e-67	0.31643	0.921	0.773	7.80358e-63	2
YIF1B	6.59501e-48	0.316014	0.86	0.652	2.65502e-43	2
SIGMAR1	3.20957e-34	0.315709	0.805	0.631	1.29211e-29	2
CDKN3	1.4135e-61	0.315585	0.709	0.34	5.69046e-57	2
SF3B5	6.00525e-54	0.315558	0.911	0.707	2.41759e-49	2
SMC3	3.06293e-56	0.315475	0.887	0.69	1.23307e-51	2
DDX39A	3.26276e-38	0.315123	0.747	0.512	1.31352e-33	2
UQCRH	6.03636e-53	0.314726	0.974	0.882	2.43012e-48	2
MRPL52	1.26415e-60	0.314157	0.866	0.652	5.0892e-56	2
RPL26	2.89707e-77	0.313795	0.938	0.776	1.1663e-72	2
HOXB2	3.33642e-37	0.313668	0.664	0.423	1.34318e-32	2
CIRBP	1.86641e-42	0.313285	0.921	0.771	7.51378e-38	2
SUMO1	2.72262e-61	0.313182	0.949	0.798	1.09607e-56	2
JUP	9.1457e-34	0.313165	0.907	0.796	3.68188e-29	2
PPP4C	1.1349e-43	0.31309	0.854	0.656	4.56887e-39	2
SF3A3	9.93483e-50	0.312975	0.788	0.539	3.99956e-45	2
MRPL20	1.30524e-65	0.31297	0.883	0.67	5.25462e-61	2
PSMD8	3.39429e-45	0.312443	0.934	0.805	1.36647e-40	2
HAUS1	6.85768e-64	0.312408	0.839	0.54	2.76076e-59	2
WNT2	2.02179e-24	0.312118	0.544	0.314	8.13932e-20	2
CENPH	2.93095e-74	0.312098	0.699	0.288	1.17994e-69	2
POLR2G	2.80082e-65	0.311478	0.926	0.74	1.12755e-60	2
NDUFAB1	1.45566e-52	0.311276	0.934	0.763	5.8602e-48	2
POP7	3.71128e-53	0.310923	0.688	0.377	1.49409e-48	2
NDUFB10	4.3193e-46	0.310727	0.924	0.753	1.73886e-41	2
ATF4	1.04814e-51	0.310286	0.907	0.75	4.21961e-47	2
AHCY	1.35764e-38	0.310092	0.89	0.75	5.4656e-34	2
CPXM1	1.83e-45	0.310028	0.767	0.507	7.36722e-41	2
CTBP2	3.03809e-10	0.309739	0.531	0.386	1.22307e-05	2
SRSF5	1.29536e-56	0.309732	0.936	0.811	5.21487e-52	2
FIP1L1	2.34416e-30	0.30971	0.703	0.481	9.4371e-26	2
HAPLN1	2.15592e-21	0.309285	0.871	0.666	8.67932e-17	2
CENPV	1.04311e-62	0.308639	0.654	0.289	4.19934e-58	2
WASF1	2.86585e-41	0.308498	0.877	0.68	1.15373e-36	2
RHEB	1.0874e-49	0.308192	0.819	0.592	4.37765e-45	2
CCT6A	2.82447e-66	0.307672	0.936	0.79	1.13707e-61	2
TAGLN	6.54039e-07	0.307041	0.575	0.464	0.0263303	2
CNTNAP2	8.1003e-57	0.306858	0.722	0.378	3.26102e-52	2
HEBP2	3.33679e-25	0.306746	0.633	0.425	1.34332e-20	2
YBX1	9.81498e-42	0.306592	0.864	0.678	3.95132e-37	2
KDELR1	6.04861e-53	0.306345	0.924	0.792	2.43505e-48	2
NDUFA6	2.58752e-28	0.306115	0.909	0.745	1.04168e-23	2
DHX15	4.07569e-41	0.305757	0.854	0.69	1.64079e-36	2
MMADHC	1.68099e-46	0.305731	0.877	0.697	6.76732e-42	2
MRPL3	6.66803e-49	0.305616	0.843	0.632	2.68441e-44	2
DUT	1.46546e-48	0.305542	0.807	0.552	5.89966e-44	2
ACOT7	9.19084e-46	0.305198	0.639	0.343	3.70005e-41	2
SNRPA1	1.07024e-51	0.305024	0.809	0.554	4.30859e-47	2
NSFL1C	3.52267e-46	0.30493	0.792	0.57	1.41816e-41	2
HELLS	9.95397e-59	0.30488	0.771	0.439	4.00727e-54	2
[truncated: 2,608 more rows]

## Sheet: FIG 4F
Input Data Figure 4f
Results from GO enrichment analysis of clusters highlighted in the diffusion map (Fig 4e).
Gene Set Name	# Genes in Gene Set (K)	Description	# Genes in Overlap (k)	k/K	p-value	FDR q-value	Cluster
HALLMARK_EPITHELIAL_MESENCHYMAL_TRANSITION	200	Genes defining epithelial-mesenchymal transition, as in wound healing, fibrosis and metastasis.	9	0.3125	9.03E-13	9.52E-9	0. HVPs (s)
GO_EXTRACELLULAR_MATRIX	531	A structure lying external to one or more cells, which provides structural support, biochemical or biomechanical cues for cells or tissues. [GOC:BHF, GOC:mah, GOC:rph, NIF_Subcellular:nlx_subcell_20090513, PMID:21123617, PMID:28089324]	11	0.14375	9.26E-12	4.88E-8	0. HVPs (s)
GO_COLLAGEN_CONTAINING_EXTRACELLULAR_MATRIX	408	An extracellular matrix consisting mainly of proteins (especially collagen) and glycosaminoglycans (mostly as proteoglycans) that provides not only essential physical scaffolding for the cellular constituents but can also initiate crucial biochemical and biomechanical cues required for tissue morphogenesis, differentiation and homeostasis. The components are secreted by cells in the vicinity and …	10	0.170139	1.78E-11	6.27E-8	0. HVPs (s)
GO_EXTRACELLULAR_STRUCTURE_ORGANIZATION	373	A process that is carried out at the cellular level which results in the assembly, arrangement of constituent parts, or disassembly of structures in the space external to the outermost structure of a cell. For cells without external protective or external encapsulating structures this refers to space outside of the plasma membrane, and also covers the host cell environment outside an intracellula…	9	0.167361	2.35E-10	6.19E-7	0. HVPs (s)
GO_CIRCULATORY_SYSTEM_DEVELOPMENT	1175	The process whose specific outcome is the progression of the circulatory system over time, from its formation to the mature structure. The circulatory system is the organ system that passes nutrients (such as amino acids and electrolytes), gases, hormones, blood cells, etc. to and from cells in the body to help fight diseases and help stabilize body temperature and pH to maintain homeostasis. [GO…	12	0.0708333	3.01E-9	6.36E-6	0. HVPs (s)
GO_RESPONSE_TO_ORGANIC_CYCLIC_COMPOUND	973	Any process that results in a change in state or activity of a cell or an organism (in terms of movement, secretion, enzyme production, gene expression, etc.) as a result of an organic cyclic compound stimulus. [GOC:ef]	11	0.0784722	5.45E-9	9.58E-6	0. HVPs (s)
GO_CARDIOVASCULAR_SYSTEM_DEVELOPMENT	810	The process whose specific outcome is the progression of the cardiovascular system over time, from its formation to the mature structure. The cardiovascular system is the anatomical system that has as its parts the heart and blood vessels. [GOC:mah, UBERON:0004535]	10	0.0854167	1.32E-8	1.98E-5	0. HVPs (s)
GO_BIOLOGICAL_ADHESION	1425	The attachment of a cell or organism to a substrate, another cell, or other organism. Biological adhesion includes intracellular attachment between membrane regions. [GOC:isa_complete]	12	0.0084	2.56E-8	3.37E-5	0. HVPs (s)
GO_PROTEOLYSIS	1779	The hydrolysis of proteins into smaller polypeptides and/or amino acids by cleavage of their peptide bonds. [GOC:bf, GOC:mah]	13	0.0073	3.13E-8	3.37E-5	0. HVPs (s)
GO_CELLULAR_RESPONSE_TO_ENDOGENOUS_STIMULUS	1454	Any process that results in a change in state or activity of a cell (in terms of movement, secretion, enzyme production, gene expression, etc.) as a result of a stimulus arising within the organism. [GOC:mah]	12	0.0083	3.2E-8	3.37E-5	0. HVPs (s)
GO_STRUCTURAL_MOLECULE_ACTIVITY	670	The action of a molecule that contributes to the structural integrity of a complex or its assembly within or outside a cell. [GOC:mah, GOC:vw]	9	0.0930556	3.79E-8	3.63E-5	0. HVPs (s)
GO_UROGENITAL_SYSTEM_DEVELOPMENT	331	The process whose specific outcome is the progression of the urogenital system over time, from its formation to the mature structure. [GOC:go_curators]	7	0.146528	6.91E-8	6.07E-5	0. HVPs (s)
GO_NEUROGENESIS	1625	Generation of cells within the nervous system. [GO_REF:0000021, GOC:cls, GOC:curators, GOC:dgh, GOC:dph, GOC:jid, GOC:mtg_15jun06]	12	0.0074	1.07E-7	8.71E-5	0. HVPs (s)
GO_ANIMAL_ORGAN_MORPHOGENESIS	1071	Morphogenesis of an animal organ. An organ is defined as a tissue or set of tissues that work together to perform a specific function or functions. Morphogenesis is the process in which anatomical structures are generated and organized. Organs are commonly observed as visibly distinct structures, but may also exist as loosely associated clusters of cells that work together to perform a specific f…	10	0.0093	1.78E-7	1.34E-4	0. HVPs (s)
GO_RESPONSE_TO_ENDOGENOUS_STIMULUS	1721	Any process that results in a change in state or activity of a cell or an organism (in terms of movement, secretion, enzyme production, gene expression, etc.) as a result of a stimulus arising within the organism. [GOC:sm]	12	0.007	1.99E-7	1.4E-4	0. HVPs (s)
GO_HEART_DEVELOPMENT	589	The process whose specific outcome is the progression of the heart over time, from its formation to the mature structure. The heart is a hollow, muscular organ, which, by contracting rhythmically, keeps up the circulation of the blood. [GOC:jid, UBERON:0000948]	8	0.0944444	2.18E-7	1.43E-4	0. HVPs (s)
GO_INTERSTITIAL_MATRIX	12	A type of extracellular matrix found in interstitial connective tissue, characterized by the presence of fibronectins, proteoglycans, and types I, III, V, VI, VII and XII collagens. [PMID:8450001]	3	173611111111111	2.66E-7	1.57E-4	0. HVPs (s)
GO_POSITIVE_REGULATION_OF_DEVELOPMENTAL_PROCESS	1428	Any process that activates or increases the rate or extent of development, the biological process whose specific outcome is the progression of an organism over time from an initial condition (e.g. a zygote, or a young adult) to a later condition (e.g. a multicellular animal or an aged adult). [GOC:ai]	11	0.0077	2.68E-7	1.57E-4	0. HVPs (s)
GO_REGULATION_OF_CELL_DIFFERENTIATION	1881	Any process that modulates the frequency, rate or extent of cell differentiation, the process in which relatively unspecialized cells acquire specialized structural and functional features. [GOC:go_curators]	12	0.0064	5.16E-7	2.86E-4	0. HVPs (s)
GO_RENAL_SYSTEM_DEVELOPMENT	294	The process whose specific outcome is the progression of the renal system over time, from its formation to the mature structure. The renal system maintains fluid balance and contributes to electrolyte balance, acid/base balance, and disposal of nitrogenous waste products. In humans, the renal system comprises a pair of kidneys, a pair of ureters, urinary bladder, urethra, sphincter muscle and ass…	6	0.141667	7.96E-7	4.19E-4	0. HVPs (s)
GO_LOCOMOTION	1984	Self-propelled movement of a cell or organism from one location to another. [GOC:dgh]	12	0.006	9.07E-7	4.55E-4	0. HVPs (s)
GO_EXTRACELLULAR_MATRIX_STRUCTURAL_CONSTITUENT	165	The action of a molecule that contributes to the structural integrity of the extracellular matrix. [GOC:mah]	5	0.210417	1.03E-6	4.9E-4	0. HVPs (s)
GO_POSITIVE_REGULATION_OF_CELL_DIFFERENTIATION	1000	Any process that activates or increases the frequency, rate or extent of cell differentiation. [GOC:go_curators]	9	0.009	1.09E-6	4.9E-4	0. HVPs (s)
GO_RESPONSE_TO_GROWTH_FACTOR	732	Any process that results in a change in state or activity of a cell or an organism (in terms of movement, secretion, enzyme production, gene expression, etc.) as a result of a growth factor stimulus. [GOC:BHF, GOC:mah]	8	0.0756944	1.12E-6	4.9E-4	0. HVPs (s)
GO_CARDIAC_CHAMBER_DEVELOPMENT	172	The progression of a cardiac chamber over time, from its formation to the mature structure. A cardiac chamber is an enclosed cavity within the heart. [GOC:mtg_heart]	5	0.202083	1.26E-6	5.33E-4	0. HVPs (s)
GO_NEURON_DIFFERENTIATION	1365	The process in which a relatively unspecialized cell acquires specialized features of a neuron. [GOC:mah]	10	0.0073	1.62E-6	6.43E-4	0. HVPs (s)
GO_ENZYME_LINKED_RECEPTOR_PROTEIN_SIGNALING_PATHWAY	1051	Any series of molecular signals initiated by the binding of an extracellular ligand to a receptor on the surface of the target cell, where the receptor possesses catalytic activity or is closely associated with an enzyme such as a protein kinase, and ending with regulation of a downstream cellular process, e.g. transcription. [GOC:mah, GOC:signaling, ISBN:0815316194]	9	0.0086	1.65E-6	6.43E-4	0. HVPs (s)
GO_ENDOPLASMIC_RETICULUM	1392	The irregular network of unit membranes, visible only by electron microscopy, that occurs in the cytoplasm of many eukaryotic cells. The membranes form a complex meshwork of tubular channels, which are often expanded into slitlike cavities called cisternae. The ER takes two forms, rough (or granular), with ribosomes adhering to the outer surface, and smooth (with no ribosomes attached). [ISBN:019…	10	0.0072	1.93E-6	7.28E-4	0. HVPs (s)
GO_CELL_MOTILITY	1758	Any process involved in the controlled self-propelled movement of a cell that results in translocation of the cell from one place to another. [GOC:dgh, GOC:dph, GOC:isa_complete, GOC:mlg]	11	0.0063	2.06E-6	7.5E-4	0. HVPs (s)
GO_REGULATION_OF_CELLULAR_COMPONENT_MOVEMENT	1107	Any process that modulates the frequency, rate or extent of the movement of a cellular component. [GOC:ai, GOC:dph, GOC:jl]	9	0.0081	2.52E-6	8.73E-4	0. HVPs (s)
HALLMARK_MYOGENESIS	200	Genes involved in development of skeletal muscle (myogenesis).	5	0.173611	2.65E-6	8.73E-4	0. HVPs (s)
GO_CELL_ACTIVATION	1442	A change in the morphology or behavior of a cell resulting from exposure to an activating factor such as a cellular or soluble ligand. [GOC:mgi_curators]	10	0.0069	2.65E-6	8.73E-4	0. HVPs (s)
GO_TUBE_DEVELOPMENT	1122	The process whose specific outcome is the progression of a tube over time, from its initial formation to a mature structure. Epithelial and endothelial tubes transport gases, liquids and cells from one site to another and form the basic structure of many organs and tissues including lung and trachea, kidney, the mammary gland, the vascular system and the gastrointestinal and urinary-genital tract…	9	0.008	2.81E-6	8.98E-4	0. HVPs (s)
GO_SECRETORY_GRANULE	835	A small subcellular vesicle, surrounded by a membrane, that is formed from the Golgi apparatus and contains a highly concentrated protein destined for secretion. Secretory granules move towards the periphery of the cell and upon stimulation, their membranes fuse with the cell membrane, and their protein load is exteriorized. Processing of the contained protein may take place in secretory granules…	8	0.0096	2.96E-6	9.19E-4	0. HVPs (s)
GO_RESPONSE_TO_VITAMIN	92	Any process that results in a change in state or activity of a cell or an organism (in terms of movement, secretion, enzyme production, gene expression, etc.) as a result of a vitamin stimulus. [GOC:sl]	4	0.302083	3.22E-6	9.69E-4	0. HVPs (s)
GO_RESPONSE_TO_MECHANICAL_STIMULUS	211	Any process that results in a change in state or activity of a cell or an organism (in terms of movement, secretion, enzyme production, gene expression, etc.) as a result of a mechanical stimulus. [GOC:hb]	5	0.164583	3.44E-6	1.01E-3	0. HVPs (s)
GO_BASEMENT_MEMBRANE	95	A collagen-containing extracellular matrix consisting of a thin layer of dense material found in various animal tissues interposed between the cells and the adjacent connective tissue. It consists of the basal lamina plus an associated layer of reticulin fibers. [ISBN:0198547684, PMID:22505934]	4	0.292361	3.66E-6	1.04E-3	0. HVPs (s)
GO_ANATOMICAL_STRUCTURE_FORMATION_INVOLVED_IN_MORPHOGENESIS	1177	The developmental process pertaining to the initial formation of an anatomical structure from unspecified parts. This process begins with the specific processes that contribute to the appearance of the discrete structure and ends when the structural rudiment is recognizable. An anatomical structure is any biological entity that occupies space and is distinguished from its surroundings. Anatomical…	9	0.0076	4.15E-6	1.13E-3	0. HVPs (s)
GO_CELLULAR_RESPONSE_TO_ORGANIC_CYCLIC_COMPOUND	614	Any process that results in a change in state or activity of a cell (in terms of movement, secretion, enzyme production, gene expression, etc.) as a result of an organic cyclic compound stimulus. [GOC:mah]	7	0.0791667	4.28E-6	1.13E-3	0. HVPs (s)
GO_ARTERY_DEVELOPMENT	100	The progression of the artery over time, from its initial formation to the mature structure. An artery is a blood vessel that carries blood away from the heart to a capillary bed. [GOC:dph, GOC:sdb_2009, GOC:tb]	4	0.277778	4.49E-6	1.13E-3	0. HVPs (s)
GO_NEGATIVE_REGULATION_OF_PROTEIN_METABOLIC_PROCESS	1189	Any process that stops, prevents, or reduces the frequency, rate or extent of chemical reactions and pathways involving a protein. [GOC:ai]	9	0.0076	4.5E-6	1.13E-3	0. HVPs (s)
GO_OSTEOBLAST_DIFFERENTIATION	223	The process whereby a relatively unspecialized cell acquires the specialized features of an osteoblast, a mesodermal or neural crest cell that gives rise to bone. [CL:0000062, GO_REF:0000034, GOC:jid]	5	0.155556	4.51E-6	1.13E-3	0. HVPs (s)
GO_MESONEPHROS_DEVELOPMENT	101	The process whose specific outcome is the progression of the mesonephros over time, from its formation to the mature structure. In mammals, the mesonephros is the second of the three embryonic kidneys to be established and exists only transiently. In lower vertebrates such as fish and amphibia, the mesonephros will form the mature kidney. [GOC:dph, ISBN:0124020607, ISBN:0721662544, PMID:10535314]	4	0.275	4.67E-6	1.13E-3	0. HVPs (s)
GO_PEPTIDASE_ACTIVITY	623	Catalysis of the hydrolysis of a peptide bond. A peptide bond is a covalent bond formed when the carbon atom from the carboxyl group of one amino acid shares electrons with the nitrogen atom from the amino group of a second amino acid. [GOC:jl, ISBN:0815332181]	7	0.0777778	4.71E-6	1.13E-3	0. HVPs (s)
GO_LYSOSOMAL_TRANSPORT	104	The directed movement of substances into, out of or within a lysosome. [GOC:ai]	4	0.267361	5.25E-6	1.23E-3	0. HVPs (s)
GO_CELLULAR_RESPONSE_TO_VITAMIN	32	Any process that results in a change in state or activity of a cell (in terms of movement, secretion, enzyme production, gene expression, etc.) as a result of a vitamin stimulus. [GOC:mah]	3	0.651389	5.9E-6	1.35E-3	0. HVPs (s)
GO_TUBE_MORPHOGENESIS	928	The process in which the anatomical structures of a tube are generated and organized. Epithelial and endothelial tubes transport gases, liquids and cells from one site to another and form the basic structure of many organs and tissues, with tube shape and organization varying from the single-celled excretory organ in Caenorhabditis elegans to the branching trees of the mammalian kidney and insect…	8	0.0086	6.43E-6	1.43E-3	0. HVPs (s)
GO_RESPONSE_TO_LIPID	930	Any process that results in a change in state or activity of a cell or an organism (in terms of movement, secretion, enzyme production, gene expression, etc.) as a result of a lipid stimulus. [GOC:sl]	8	0.0086	6.53E-6	1.43E-3	0. HVPs (s)
GO_ENDOPEPTIDASE_ACTIVITY	426	Catalysis of the hydrolysis of internal, alpha-peptide bonds in a polypeptide chain. [http://merops.sanger.ac.uk/about/glossary.htm	6	0.0979167	6.73E-6	1.45E-3	0. HVPs (s)
GO_SIGNALING_RECEPTOR_BINDING	1611	Interacting selectively and non-covalently with one or more specific sites on a receptor molecule, a macromolecule that undergoes combination with a hormone, neurotransmitter, drug or intracellular messenger to initiate a change in cell function. [GOC:bf, GOC:ceb, ISBN:0198506732]	10	0.0062	7.06E-6	1.49E-3	0. HVPs (s)
GO_CARDIAC_SEPTUM_DEVELOPMENT	113	The progression of a cardiac septum over time, from its initial formation to the mature structure. [GOC:mtg_heart]	4	0.245833	7.3E-6	1.51E-3	0. HVPs (s)
GO_SUPRAMOLECULAR_FIBER_ORGANIZATION	669	A process that is carried out at the cellular level which results in the assembly, arrangement of constituent parts, or disassembly of a supramolecular fiber, a polymer consisting of an indefinite number of protein or protein complex subunits that have polymerised to form a fiber-shaped structure. [GOC:pr]	7	0.0729167	7.49E-6	1.52E-3	0. HVPs (s)
GO_GLAND_DEVELOPMENT	437	The process whose specific outcome is the progression of a gland over time, from its formation to the mature structure. A gland is an organ specialised for secretion. [GOC:jid]	6	0.0951389	7.78E-6	1.55E-3	0. HVPs (s)
GO_REPRODUCTIVE_SYSTEM_DEVELOPMENT	439	The progression of the reproductive system over time from its formation to the mature structure. The reproductive system consists of the organs that function in reproduction. [GOC:dph]	6	0.0951389	7.98E-6	1.56E-3	0. HVPs (s)
GO_RESPONSE_TO_VITAMIN_D	36	Any process that results in a change in state or activity of a cell or an organism (in terms of movement, secretion, enzyme production, gene expression, etc.) as a result of a vitamin D stimulus. [GOC:sl]	3	0.578472	8.47E-6	1.6E-3	0. HVPs (s)
GO_ORGANIC_HYDROXY_COMPOUND_TRANSPORT	254	The directed movement of an organic hydroxy compound (organic alcohol) into, out of or within a cell, or between cells, by means of some agent such as a transporter or pore. An organic hydroxy compound is an organic compound having at least one hydroxy group attached to a carbon atom. [GOC:ai]	5	0.136806	8.47E-6	1.6E-3	0. HVPs (s)
GO_BLOOD_VESSEL_MORPHOGENESIS	686	The process in which the anatomical structures of blood vessels are generated and organized. The blood vessel is the vasculature carrying blood. [GOC:jid]	7	0.0708333	8.82E-6	1.62E-3	0. HVPs (s)
GO_RESPONSE_TO_WOUNDING	687	Any process that results in a change in state or activity of a cell or an organism (in terms of movement, secretion, enzyme production, gene expression, etc.) as a result of a stimulus indicating damage to the organism. [GOC:go_curators]	7	0.0708333	8.9E-6	1.62E-3	0. HVPs (s)
GO_REGULATION_OF_CELL_ADHESION	695	Any process that modulates the frequency, rate or extent of attachment of a cell to another cell or to the extracellular matrix. [GOC:mah]	7	0.0701389	9.6E-6	1.71E-3	0. HVPs (s)
GO_SECRETION	1680	The controlled release of a substance by a cell or a tissue. [GOC:ai]	10	0.006	1.02E-5	1.79E-3	0. HVPs (s)
GO_APOPTOTIC_MITOCHONDRIAL_CHANGES	124	The morphological and physiological alterations undergone by mitochondria during apoptosis. [GOC:mah, GOC:mtg_apoptosis]	4	0.224306	1.05E-5	1.82E-3	0. HVPs (s)
GO_SECRETORY_VESICLE	998	A cytoplasmic, membrane bound vesicle that is capable of fusing to the plasma membrane to release its contents into the extracellular space. [GOC:dos]	8	0.008	1.09E-5	1.85E-3	0. HVPs (s)
GO_NEGATIVE_REGULATION_OF_RESPONSE_TO_STIMULUS	1703	Any process that stops, prevents, or reduces the frequency, rate or extent of a response to a stimulus. Response to stimulus is a change in state or activity of a cell or an organism (in terms of movement, secretion, enzyme production, gene expression, etc.) as a result of a stimulus. [GOC:jid]	10	0.0059	1.15E-5	1.92E-3	0. HVPs (s)
GO_MESENCHYME_DEVELOPMENT	276	The process whose specific outcome is the progression of a mesenchymal tissue over time, from its formation to the mature structure. A mesenchymal tissue is made up of loosely packed stellate cells. [GOC:dph]	5	0.125694	1.27E-5	2.08E-3	0. HVPs (s)
GO_CELL_ADHESION_MOLECULE_BINDING	501	Interacting selectively and non-covalently with a cell adhesion molecule. [GOC:ai]	6	0.0833333	1.69E-5	2.71E-3	0. HVPs (s)
GO_RESPONSE_TO_DRUG	1061	Any process that results in a change in state or activity of a cell or an organism (in terms of movement, secretion, enzyme production, gene expression, etc.) as a result of a drug stimulus. A drug is a substance used in the diagnosis, treatment or prevention of a disease. [GOC:jl]	8	0.0075	1.69E-5	2.71E-3	0. HVPs (s)
GO_VACUOLAR_TRANSPORT	141	The directed movement of substances into, out of or within a vacuole. [GOC:ai]	4	0.197222	1.75E-5	2.75E-3	0. HVPs (s)
GO_DIGESTIVE_SYSTEM_DEVELOPMENT	146	The process whose specific outcome is the progression of the digestive system over time, from its formation to the mature structure. The digestive system is the entire structure in which digestion takes place. Digestion is all of the physical, chemical, and biochemical processes carried out by multicellular organisms to break down ingested nutrients into components that may be easily absorbed and…	4	0.190278	2.01E-5	3.11E-3	0. HVPs (s)
GO_BLOOD_MICROPARTICLE	147	A phospholipid microvesicle that is derived from any of several cell types, such as platelets, blood cells, endothelial cells, or others, and contains membrane receptors as well as other proteins characteristic of the parental cell. Microparticles are heterogeneous in size, and are characterized as microvesicles free of nucleic acids. [GOC:BHF, GOC:mah, PMID:16373184]	4	0.188889	2.06E-5	3.13E-3	0. HVPs (s)
GO_ENDOPLASMIC_RETICULUM_LUMEN	306	The volume enclosed by the membranes of the endoplasmic reticulum. [ISBN:0198547684]	5	0.113194	2.08E-5	3.13E-3	0. HVPs (s)
GO_RESPONSE_TO_EXTRACELLULAR_STIMULUS	526	Any process that results in a change in state or activity of a cell or an organism (in terms of movement, secretion, enzyme production, gene expression, etc.) as a result of an extracellular stimulus. [GOC:go_curators]	6	0.0791667	2.22E-5	3.29E-3	0. HVPs (s)
GO_RESPONSE_TO_FIBROBLAST_GROWTH_FACTOR	151	Any process that results in a change in state or activity of a cell or an organism (in terms of movement, secretion, enzyme production, gene expression, etc.) as a result of a fibroblast growth factor stimulus. [GOC:mah]	4	0.184028	2.29E-5	3.35E-3	0. HVPs (s)
GO_NEURON_DEVELOPMENT	1114	The process whose specific outcome is the progression of a neuron over time, from initial commitment of the cell to a specific fate, to the fully functional differentiated cell. [GOC:dph]	8	0.0072	2.4E-5	3.47E-3	0. HVPs (s)
HALLMARK_APOPTOSIS	161	Genes mediating programmed cell death (apoptosis) by activation of caspases.	4	0.172222	2.94E-5	4.19E-3	0. HVPs (s)
GO_NEGATIVE_REGULATION_OF_PROTEIN_HOMOOLIGOMERIZATION	8	Any process that stops, prevents, or reduces the frequency, rate or extent of protein homooligomerization. [GOC:mah]	2	173611111111111	3.26E-5	4.58E-3	0. HVPs (s)
GO_CELL_PROJECTION_ORGANIZATION	1545	A process that is carried out at the cellular level which results in the assembly, arrangement of constituent parts, or disassembly of a prolongation or process extending from a cell, e.g. a flagellum or axon. [GOC:jl, GOC:mah, http://www.cogsci.princeton.edu/~wn/]	9	0.0058	3.62E-5	5.01E-3	0. HVPs (s)
GO_AORTA_DEVELOPMENT	59	The progression of the aorta over time, from its initial formation to the mature structure. An aorta is an artery that carries blood from the heart to other parts of the body. [GOC:bf, GOC:dgh, MA:0000062, UBERON:0000947, Wikipedia:Aorta]	3	0.352778	3.79E-5	5.12E-3	0. HVPs (s)
GO_NEURON_PROJECTION_REGENERATION	59	The regrowth of neuronal processes such as axons or dendrites in response to their loss or damage. [GOC:dgh, GOC:dph, GOC:tb]	3	0.352778	3.79E-5	5.12E-3	0. HVPs (s)
GO_CELL_SUBSTRATE_ADHESION	348	The attachment of a cell to the underlying substrate via adhesion molecules. [GOC:mah, GOC:pf]	5	0.1	3.83E-5	5.12E-3	0. HVPs (s)
GO_CELLULAR_RESPONSE_TO_OXYGEN_CONTAINING_COMPOUND	1208	Any process that results in a change in state or activity of a cell (in terms of movement, secretion, enzyme production, gene expression, etc.) as a result of an oxygen-containing compound stimulus. [GOC:pr, GOC:TermGenie]	8	0.0066	4.27E-5	5.57E-3	0. HVPs (s)
GO_RESPONSE_TO_CYTOKINE	1210	Any process that results in a change in state or activity of a cell or an organism (in terms of movement, secretion, enzyme production, gene expression, etc.) as a result of a cytokine stimulus. [GOC:sl]	8	0.0066	4.32E-5	5.57E-3	0. HVPs (s)
GO_POSITIVE_REGULATION_OF_CELLULAR_BIOSYNTHETIC_PROCESS	1988	Any process that activates or increases the frequency, rate or extent of the chemical reactions and pathways resulting in the formation of substances, carried out by individual cells. [GOC:mah]	10	0.005	4.33E-5	5.57E-3	0. HVPs (s)
GO_BEHAVIOR	598	The internally coordinated responses (actions or inactions) of animals (individuals or groups) to internal or external stimuli, via a mechanism that involves nervous system activity. [GOC:ems, GOC:jl, ISBN:0395448956, PMID:20160973]	6	0.0694444	4.53E-5	5.75E-3	0. HVPs (s)
GO_NEGATIVE_REGULATION_OF_CELL_GROWTH	184	Any process that stops, prevents, or reduces the frequency, rate, extent or direction of cell growth. [GOC:go_curators]	4	0.150694	4.95E-5	6.18E-3	0. HVPs (s)
GO_RESPONSE_TO_ABIOTIC_STIMULUS	1235	Any process that results in a change in state or activity of a cell or an organism (in terms of movement, secretion, enzyme production, gene expression, etc.) as a result of an abiotic (not derived from living organisms) stimulus. [GOC:hb]	8	0.0065	4.99E-5	6.18E-3	0. HVPs (s)
GO_BONE_TRABECULA_FORMATION	10	The process of creating a trabecula in the bone. A trabecula is a tissue element in the form of a small beam, strut or rod. [GOC:dph]	2	138888888888889	5.23E-5	6.4E-3	0. HVPs (s)
GO_REGULATION_OF_NERVOUS_SYSTEM_DEVELOPMENT	928	Any process that modulates the frequency, rate or extent of nervous system development, the origin and formation of nervous tissue. [GOC:ai]	7	0.0075	6.07E-5	7.35E-3	0. HVPs (s)
GO_REGULATION_OF_PROTEIN_HOMOOLIGOMERIZATION	11	Any process that modulates the frequency, rate or extent of protein homooligomerization. [GOC:mah]	2	1.2625	6.38E-5	7.64E-3	0. HVPs (s)
GO_CELL_CELL_SIGNALING	1665	Any process that mediates the transfer of information from one cell to another. This process includes signal transduction in the receiving cell and, where applicable, release of a ligand and any processes that actively facilitate its transport and presentation to the receiving cell. Examples include signaling via soluble ligands, via cell adhesion molecules and via gap junctions. [GOC:dos, GOC:ma…	9	0.0054	6.46E-5	7.65E-3	0. HVPs (s)
HALLMARK_COMPLEMENT	200	Genes encoding components of the complement system, which is part of the innate immune system.	4	0.138889	6.84E-5	7.93E-3	0. HVPs (s)
HALLMARK_HYPOXIA	200	Genes up-regulated in response to low oxygen levels (hypoxia).	4	0.138889	6.84E-5	7.93E-3	0. HVPs (s)
GO_RESPIRATORY_SYSTEM_DEVELOPMENT	201	The progression of the respiratory system over time from its formation to its mature structure. The respiratory system carries out respiratory gaseous exchange. [GOC:dph]	4	0.138194	6.98E-5	7.96E-3	0. HVPs (s)
GO_OSSIFICATION	396	The formation of bone or of a bony substance, or the conversion of fibrous tissue or of cartilage into bone or a bony substance. [GOC:mtg_mpo, PMID:17572649]	5	0.0875	7.06E-5	7.96E-3	0. HVPs (s)
GO_CELLULAR_RESPONSE_TO_NUTRIENT	73	Any process that results in a change in state or activity of a cell (in terms of movement, secretion, enzyme production, gene expression, etc.) as a result of a nutrient stimulus. [GOC:mah]	3	0.285417	7.17E-5	7.96E-3	0. HVPs (s)
GO_MYELOID_LEUKOCYTE_ACTIVATION	650	A change in the morphology or behavior of a myeloid leukocyte resulting from exposure to an activating factor such as a cellular or soluble ligand. [GOC:add, ISBN:0781735149]	6	0.0092	7.18E-5	7.96E-3	0. HVPs (s)
GO_RESPONSE_TO_OXYGEN_CONTAINING_COMPOUND	1698	Any process that results in a change in state or activity of a cell or an organism (in terms of movement, secretion, enzyme production, gene expression, etc.) as a result of an oxygen-containing compound stimulus. [GOC:pr, GOC:TermGenie]	9	0.0053	7.51E-5	8.23E-3	0. HVPs (s)
GO_FIBRILLAR_COLLAGEN_TRIMER	12	Any triple helical collagen trimer that forms fibrils. [GOC:mah, ISBN:0721639976, PMID:21421911]	2	115763888888889	7.65E-5	8.23E-3	0. HVPs (s)
GO_NEGATIVE_REGULATION_OF_TRANSCRIPTION_FROM_RNA_POLYMERASE_II_PROMOTER_IN_RESPONSE_TO_STRESS	12	Any process that decreases the frequency, rate or extent of transcription from an RNA polymerase II promoter as a result of a stimulus indicating the organism is under stress. The stress is usually, but not necessarily, exogenous (e.g. temperature, humidity, ionizing radiation). [GOC:rn, PMID:11027285, PMID:15575969, PMID:16556235, PMID:18086556, PMID:18627600]	2	115763888888889	7.65E-5	8.23E-3	0. HVPs (s)
GO_ARTERY_MORPHOGENESIS	75	The process in which the anatomical structures of arterial blood vessels are generated and organized. Arteries are blood vessels that transport blood from the heart to the body and its organs. [GOC:dsf, PMID:16740480]	3	0.277778	7.77E-5	8.28E-3	0. HVPs (s)
GO_POSITIVE_REGULATION_OF_RNA_METABOLIC_PROCESS	1710	Any process that activates or increases the frequency, rate or extent of the chemical reactions and pathways involving RNA. [GOC:ai]	9	0.0053	7.92E-5	8.35E-3	0. HVPs (s)
HALLMARK_MYC_TARGETS_V1	200	A subgroup of genes regulated by MYC - version 1 (v1).	107	3.71528	7.58E-121	7.99E-117	2. HVPs
GO_RNA_BINDING	1901	Interacting selectively and non-covalently with an RNA molecule or a portion thereof. [GOC:jl, GOC:mah]	245	0.895139	1.63E-114	8.6E-111	2. HVPs
HALLMARK_E2F_TARGETS	200	Genes encoding cell cycle related targets of E2F transcription factors.	88	3.05556	2.12E-89	7.45E-86	2. HVPs
GO_CELL_CYCLE	1864	The progression of biochemical and morphological phases and events that occur in a cell during successive cell replication or nuclear replication events. Canonically, the cell cycle comprises the replication and segregation of genetic material followed by the division of the cell, but in endocycles or syncytial cells nuclear replication or nuclear division may not be followed by cell division. [G…	205	0.763889	1.55E-81	4.09E-78	2. HVPs
GO_CELL_CYCLE_PROCESS	1399	The cellular process that ensures successive accurate and complete genome replication and chromosome segregation. [GOC:isa_complete, GOC:mtg_cell_cycle]	176	0.873611	1.59E-78	3.36E-75	2. HVPs
GO_RIBONUCLEOPROTEIN_COMPLEX	680	A macromolecular complex containing both protein and RNA molecules. [GOC:vesicles]	127	1.29722	9.98E-77	1.75E-73	2. HVPs
GO_CATALYTIC_COMPLEX	1355	A protein complex which is capable of catalytic activity. [GOC:bhm, GOC:TermGenie, PMID:8077207]	169	0.865972	1.16E-74	1.75E-71	2. HVPs
GO_PROTEIN_CONTAINING_COMPLEX_ASSEMBLY	1782	The aggregation, arrangement and bonding together of a set of macromolecules to form a protein-containing complex. [GOC:jl]	192	0.747917	1.75E-74	2.3E-71	2. HVPs
GO_MITOTIC_CELL_CYCLE	1030	Progression through the phases of the mitotic cell cycle, the most common eukaryotic cell cycle, which canonically comprises four successive phases called G1, S, G2, and M and includes replication of the genome and the subsequent segregation of chromosomes into daughter cells. In some variant cell cycles nuclear replication or nuclear division may not be followed by cell division, or G1 and G2 ph…	147	0.990972	1.69E-72	1.97E-69	2. HVPs
GO_CELLULAR_PROTEIN_CONTAINING_COMPLEX_ASSEMBLY	1036	The aggregation, arrangement and bonding together of a set of components to form a protein complex, occurring at the level of an individual cell. [GOC:jl]	144	0.965278	2.01E-69	2.12E-66	2. HVPs
GO_MRNA_METABOLIC_PROCESS	840	The chemical reactions and pathways involving mRNA, messenger RNA, which is responsible for carrying the coded genetic 'message', transcribed from DNA, to sites of protein assembly at the ribosomes. [ISBN:0198506732]	131	1.08333	3.64E-69	3.49E-66	2. HVPs
GO_CHROMOSOME_ORGANIZATION	1223	A process that is carried out at the cellular level that results in the assembly, arrangement of constituent parts, or disassembly of chromosomes, structures composed of a very long molecule of DNA and associated proteins that carries hereditary information. This term covers covalent modifications at the molecular level as well as spatial relationships among the major components of a chromosome. …	147	0.834722	2.05E-62	1.8E-59	2. HVPs
HALLMARK_G2M_CHECKPOINT	200	Genes involved in the G2/M checkpoint, as in progression through the cell division cycle.	66	2.29167	3.13E-57	2.54E-54	2. HVPs
GO_RNA_SPLICING_VIA_TRANSESTERIFICATION_REACTIONS	345	Splicing of RNA via a series of two transesterification reactions. [GOC:krc]	81	1.63056	5.21E-57	3.92E-54	2. HVPs
GO_INTERSPECIES_INTERACTION_BETWEEN_ORGANISMS	940	Any process in which an organism has an effect on an organism of a different species. [GOC:cc]	123	0.909028	4.47E-56	3.14E-53	2. HVPs
GO_REGULATION_OF_CELL_CYCLE	1224	Any process that modulates the rate or extent of progression through the cell cycle. [GOC:ai, GOC:dph, GOC:tb]	139	0.788889	7.48E-56	4.93E-53	2. HVPs
GO_RNA_SPLICING	433	The process of removing sections of the primary RNA transcript to remove sequences not present in the mature form of the RNA and joining the remaining sections to form the mature form of the RNA. [GOC:krc, GOC:mah]	87	1.39514	3.7E-55	2.29E-52	2. HVPs
GO_MRNA_PROCESSING	503	Any process involved in the conversion of a primary mRNA transcript into one or more mature mRNA(s) prior to translation into polypeptide. [GOC:mah]	88	1.21528	1.57E-50	9.2E-48	2. HVPs
GO_PROTEIN_CONTAINING_COMPLEX_BINDING	1135	Interacting selectively and non-covalently with a macromolecular complex. [GOC:jl]	127	0.777083	3.43E-50	1.9E-47	2. HVPs
GO_REGULATION_OF_MRNA_METABOLIC_PROCESS	325	Any process that modulates the frequency, rate or extent of mRNA metabolic process. [GO_REF:0000058, GOC:TermGenie, GOC:vw]	73	1.55972	5.8E-50	3.06E-47	2. HVPs
GO_REGULATION_OF_CELL_CYCLE_PROCESS	790	Any process that modulates a cellular process that is involved in the progression of biochemical and morphological phases and events that occur in a cell during successive cell replication or nuclear replication events. [GOC:dph, GOC:tb]	105	0.922917	1.99E-48	1e-45	2. HVPs
GO_CELL_DIVISION	598	The process resulting in division and partitioning of components of a cell to form more cells; may or may not be accompanied by the physical separation of a cell into distinct, individually membrane-bounded daughter cells. [GOC:di, GOC:go_curators, GOC:pr]	92	1.06806	7.16E-48	3.43E-45	2. HVPs
GO_CELL_CYCLE_PHASE_TRANSITION	637	The cell cycle process by which a cell commits to entering the next cell cycle phase. [GOC:mtg_cell_cycle]	93	1.01389	2.14E-46	9.79E-44	2. HVPs
GO_DNA_METABOLIC_PROCESS	925	Any cellular metabolic process involving deoxyribonucleic acid. This is one of the two main types of nucleic acid, consisting of a long, unbranched macromolecule formed from one, or more commonly, two, strands of linked deoxyribonucleotides. [ISBN:0198506732]	110	0.825694	6e-46	2.63E-43	2. HVPs
GO_SUPRAMOLECULAR_COMPLEX	1285	A cellular component that consists of an indeterminate number of proteins or macromolecular complexes, organized into a regular, higher-order structure such as a polymer, sheet, network or a fiber. [GOC:dos]	129	0.697222	9.6E-46	4.05E-43	2. HVPs
GO_RNA_PROCESSING	917	Any process involved in the conversion of one or more primary RNA transcripts into one or more mature RNA molecules. [GOC:mah]	109	0.825694	1.65E-45	6.7E-43	2. HVPs
GO_SPLICEOSOMAL_COMPLEX	186	Any of a series of ribonucleoprotein complexes that contain snRNA(s) and small nuclear ribonucleoproteins (snRNPs), and are formed sequentially during the spliceosomal splicing of one or more substrate RNAs, and which also contain the RNA substrate(s) from the initial target RNAs of splicing, the splicing intermediate RNA(s), to the final RNA products. During cis-splicing, the initial target RNA …	54	2.01597	1.31E-43	5.11E-41	2. HVPs
GO_REGULATION_OF_ORGANELLE_ORGANIZATION	1267	Any process that modulates the frequency, rate or extent of a process involved in the formation, arrangement of constituent parts, or disassembly of an organelle. [GOC:mah]	125	0.685417	1.7E-43	6.39E-41	2. HVPs
HALLMARK_MTORC1_SIGNALING	200	Genes up-regulated through activation of mTORC1 complex.	55	1.90972	5.58E-43	2.03E-40	2. HVPs
GO_MACROMOLECULE_CATABOLIC_PROCESS	1410	The chemical reactions and pathways resulting in the breakdown of a macromolecule, any molecule of high relative molecular mass, the structure of which essentially comprises the multiple repetition of units derived, actually or conceptually, from molecules of low relative molecular mass. [GOC:mah]	131	0.645139	9.1E-43	3.2E-40	2. HVPs
GO_CHROMOSOMAL_REGION	349	Any subdivision of a chromosome along its length. [GOC:dos]	68	1.35278	2.6E-42	8.84E-40	2. HVPs
GO_REGULATION_OF_MITOTIC_CELL_CYCLE	664	Any process that modulates the rate or extent of progress through the mitotic cell cycle. [GOC:dph, GOC:go_curators, GOC:tb]	90	0.940972	3.27E-42	1.08E-39	2. HVPs
GO_MITOCHONDRION	1576	A semiautonomous, self replicating organelle that occurs in varying numbers, shapes, and sizes in the cytoplasm of virtually all eukaryotic cells. It is notably the site of tissue respiration. [GOC:giardia, ISBN:0198506732]	138	0.608333	3.41E-42	1.09E-39	2. HVPs
GO_CHROMOSOME	1730	A structure composed of a very long molecule of DNA and associated proteins (e.g. histones) that carries hereditary information. [ISBN:0198547684]	143	0.574306	7e-41	2.12E-38	2. HVPs
GO_MICROTUBULE_CYTOSKELETON	1220	The part of the cytoskeleton (the internal framework of a cell) composed of microtubules and associated proteins. [GOC:jl, ISBN:0395825172]	119	0.677083	7.03E-41	2.12E-38	2. HVPs
GO_CELLULAR_MACROMOLECULE_CATABOLIC_PROCESS	1180	The chemical reactions and pathways resulting in the breakdown of a macromolecule, any large molecule including proteins, nucleic acids and carbohydrates, as carried out by individual cells. [GOC:jl]	116	0.682639	3.62E-40	1.06E-37	2. HVPs
GO_POSTTRANSCRIPTIONAL_REGULATION_OF_GENE_EXPRESSION	861	Any process that modulates the frequency, rate or extent of gene expression after the production of an RNA transcript. [GOC:dph, GOC:tb]	99	0.798611	4.68E-40	1.33E-37	2. HVPs
GO_NUCLEOLUS	914	A small, dense body one or more of which are present in the nucleus of eukaryotic cells. It is rich in RNA and protein, is not bounded by a limiting membrane, and is not seen during mitosis. Its prime function is the transcription of the nucleolar DNA into 45S ribosomal-precursor RNA, the processing of this RNA into 5.8S, 18S, and 28S components of ribosomal RNA, and the association of these comp…	101	0.767361	2.44E-39	6.76E-37	2. HVPs
GO_ENVELOPE	1193	A multilayered structure surrounding all or part of a cell; encompasses one or more lipid bilayers, and may include a cell wall layer; also includes the space between layers. [GOC:mah, GOC:pz]	115	0.669444	5.39E-39	1.46E-36	2. HVPs
GO_CELLULAR_MACROMOLECULE_LOCALIZATION	1930	Any process in which a macromolecule is transported to, and/or maintained in, a specific location at the level of a cell. Localization at the cellular level encompasses movement within the cell, from within the cell to the cell surface, or from one location to another at the surface of a cell. [GOC:mah]	148	0.532639	1.46E-38	3.86E-36	2. HVPs
GO_INTRACELLULAR_TRANSPORT	1741	The directed movement of substances within a cell. [GOC:ai]	138	0.550694	2.02E-37	5.18E-35	2. HVPs
GO_ANAPHASE_PROMOTING_COMPLEX_DEPENDENT_CATABOLIC_PROCESS	81	The chemical reactions and pathways resulting in the breakdown of a protein or peptide by hydrolysis of its peptide bonds, initiated by the covalent attachment of ubiquitin, with ubiquitin-protein ligation catalyzed by the anaphase-promoting complex, and mediated by the proteasome. [GOC:mah, PMID:15380083, PMID:15840442]	36	3.08611	2.73E-37	6.84E-35	2. HVPs
GO_SMALL_MOLECULE_METABOLIC_PROCESS	1962	The chemical reactions and pathways involving small molecules, any low molecular weight, monomeric, non-encoded molecule. [GOC:curators, GOC:pde, GOC:vw]	147	0.520139	3.81E-37	9.33E-35	2. HVPs
GO_CELLULAR_AMIDE_METABOLIC_PROCESS	1146	The chemical reactions and pathways involving an amide, any derivative of an oxoacid in which an acidic hydroxy group has been replaced by an amino or substituted amino group, as carried out by individual cells. [GOC:curators]	109	0.660417	2.03E-36	4.87E-34	2. HVPs
GO_PEPTIDE_METABOLIC_PROCESS	879	The chemical reactions and pathways involving peptides, compounds of two or more amino acids where the alpha carboxyl group of one is bound to the alpha amino group of another. [GOC:go_curators]	95	0.750694	3.24E-36	7.59E-34	2. HVPs
GO_RNA_CATABOLIC_PROCESS	404	The chemical reactions and pathways resulting in the breakdown of RNA, ribonucleic acid, one of the two main type of nucleic acid, consisting of a long, unbranched macromolecule formed from ribonucleotides joined in 3',5'-phosphodiester linkage. [ISBN:0198506732]	66	1.13472	3.84E-36	8.81E-34	2. HVPs
GO_CELLULAR_NITROGEN_COMPOUND_CATABOLIC_PROCESS	587	The chemical reactions and pathways resulting in the breakdown of organic and inorganic nitrogenous compounds. [GOC:jl, ISBN:0198506732]	77	0.911111	3.51E-35	7.86E-33	2. HVPs
GO_ORGANONITROGEN_COMPOUND_BIOSYNTHETIC_PROCESS	1859	The chemical reactions and pathways resulting in the formation of organonitrogen compound. [GOC:pr, GOC:TermGenie]	139	0.519444	5.72E-35	1.26E-32	2. HVPs
GO_CATALYTIC_STEP_2_SPLICEOSOME	86	A spliceosomal complex that contains three snRNPs, including U5, bound to a splicing intermediate in which the first catalytic cleavage of the 5' splice site has occurred. The precise subunit composition differs significantly from that of the catalytic step 1, or activated, spliceosome, and includes many proteins in addition to those found in the associated snRNPs. [GOC:ab, GOC:krc, GOC:mah, ISBN…	35	2.82639	1.25E-34	2.69E-32	2. HVPs
GO_CYTOSKELETON_ORGANIZATION	1335	A process that is carried out at the cellular level which results in the assembly, arrangement of constituent parts, or disassembly of cytoskeletal structures. [GOC:dph, GOC:jl, GOC:mah]	115	0.597917	2.19E-34	4.62E-32	2. HVPs
GO_CADHERIN_BINDING	330	Interacting selectively and non-covalently with cadherin, a type I membrane protein involved in cell adhesion. [GOC:bf]	58	1.22083	1.17E-33	2.42E-31	2. HVPs
GO_RESPONSE_TO_ABIOTIC_STIMULUS	1235	Any process that results in a change in state or activity of a cell or an organism (in terms of movement, secretion, enzyme production, gene expression, etc.) as a result of an abiotic (not derived from living organisms) stimulus. [GOC:hb]	109	0.613194	1.64E-33	3.33E-31	2. HVPs
GO_IDENTICAL_PROTEIN_BINDING	1760	Interacting selectively and non-covalently with an identical protein or proteins. [GOC:jl]	132	0.520833	2.66E-33	5.3E-31	2. HVPs
GO_REGULATION_OF_CELL_CYCLE_PHASE_TRANSITION	482	Any process that modulates the frequency, rate or extent of cell cycle phase transition. [GOC:mtg_cell_cycle, GOC:TermGenie, PMID:22841721]	68	0.979861	3.95E-33	7.72E-31	2. HVPs
GO_REGULATION_OF_MRNA_CATABOLIC_PROCESS	199	Any process that modulates the rate, frequency, or extent of a mRNA catabolic process, the chemical reactions and pathways resulting in the breakdown of RNA, ribonucleic acid, one of the two main type of nucleic acid, consisting of a long, unbranched macromolecule formed from ribonucleotides joined in 3',5'-phosphodiester linkage. [GOC:ascb_2009, GOC:dph, GOC:tb]	46	1.60556	1.93E-32	3.7E-30	2. HVPs
GO_DNA_CONFORMATION_CHANGE	322	A cellular process that results in a change in the spatial configuration of a DNA molecule. A conformation change can bend DNA, or alter the, twist, writhe, or linking number of a DNA molecule. [GOC:mah]	56	1.20764	2.77E-32	5.22E-30	2. HVPs
GO_ORGANIC_CYCLIC_COMPOUND_CATABOLIC_PROCESS	636	The chemical reactions and pathways resulting in the breakdown of organic cyclic compound. [GOC:TermGenie]	76	0.829861	5.68E-32	1.05E-29	2. HVPs
GO_PROTEIN_DNA_COMPLEX_SUBUNIT_ORGANIZATION	287	Any process in which macromolecules aggregate, disaggregate, or are modified, resulting in the formation, disassembly, or alteration of a protein-DNA complex. [GOC:mah]	53	1.28264	5.77E-32	1.05E-29	2. HVPs
GO_CELLULAR_RESPONSE_TO_DNA_DAMAGE_STIMULUS	856	Any process that results in a change in state or activity of a cell (in terms of movement, secretion, enzyme production, gene expression, etc.) as a result of a stimulus indicating damage to its DNA from environmental insults or errors during metabolism. [GOC:go_curators]	88	0.713889	6.16E-32	1.1E-29	2. HVPs
GO_REGULATION_OF_CELL_DEATH	1748	Any process that modulates the rate or frequency of cell death. Cell death is the specific activation or halting of processes within a cell so that its vital functions markedly cease, rather than simply deteriorating gradually over time, which culminates in cell death. [GOC:dph, GOC:tb]	129	0.5125	7.68E-32	1.35E-29	2. HVPs
GO_MITOTIC_NUCLEAR_DIVISION	264	A mitotic cell cycle process comprising the steps by which the nucleus of a eukaryotic cell divides; the process involves condensation of chromosomal DNA into a highly compacted form. Canonically, mitosis produces two daughter nuclei whose chromosome complement is identical to that of the mother cell. [ISBN:0198547684]	51	1.34167	8.61E-32	1.49E-29	2. HVPs
GO_AMIDE_BIOSYNTHETIC_PROCESS	876	The chemical reactions and pathways resulting in the formation of an amide, any derivative of an oxoacid in which an acidic hydroxy group has been replaced by an amino or substituted amino group. [GOC:curators]	88	0.697917	3.44E-31	5.84E-29	2. HVPs
GO_DNA_REPAIR	551	The process of restoring DNA after damage. Genomes are subject to damage by chemical and physical agents in the environment (e.g. UV and ionizing radiations, chemical mutagens, fungal and bacterial toxins, etc.) and by free radicals or alkylating agents endogenously generated in metabolism. DNA is also damaged because of errors during its replication. A variety of different DNA repair pathways ha…	70	0.881944	3.59E-31	6e-29	2. HVPs
GO_NEGATIVE_REGULATION_OF_CELL_CYCLE_PROCESS	356	Any process that decreases the rate, frequency or extent of a cellular process that is involved in the progression of biochemical and morphological phases and events that occur in a cell during successive cell replication or nuclear replication events. [GOC:dph, GOC:tb]	57	1.11181	7.19E-31	1.18E-28	2. HVPs
GO_REGULATION_OF_CATABOLIC_PROCESS	987	Any process that modulates the frequency, rate, or extent of the chemical reactions and pathways resulting in the breakdown of substances. [GOC:go_curators]	93	0.654167	8.85E-31	1.43E-28	2. HVPs
GO_PEPTIDE_BIOSYNTHETIC_PROCESS	736	The chemical reactions and pathways resulting in the formation of peptides, compounds of 2 or more (but usually less than 100) amino acids where the alpha carboxyl group of one is bound to the alpha amino group of another. This may include the translation of a precursor protein and its subsequent processing into a functional peptide. [GOC:dph, GOC:jl]	80	0.754861	9.66E-31	1.54E-28	2. HVPs
GO_CELL_ADHESION_MOLECULE_BINDING	501	Interacting selectively and non-covalently with a cell adhesion molecule. [GOC:ai]	66	0.914583	2.21E-30	3.48E-28	2. HVPs
GO_NEGATIVE_REGULATION_OF_CELL_CYCLE	637	Any process that stops, prevents or reduces the rate or extent of progression through the cell cycle. [GOC:dph, GOC:go_curators, GOC:tb]	74	0.806944	2.38E-30	3.69E-28	2. HVPs
GO_SUPRAMOLECULAR_POLYMER	985	A polymeric supramolecular structure. [GOC:dos]	92	0.648611	3.65E-30	5.58E-28	2. HVPs
GO_REGULATION_OF_CELL_CYCLE_G2_M_PHASE_TRANSITION	214	Any signalling pathway that modulates the activity of a cell cycle cyclin-dependent protein kinase to modulate the switch from G2 phase to M phase of the cell cycle. [GO_REF:0000058, GOC:jl, GOC:TermGenie]	44	1.42778	8.68E-29	1.31E-26	2. HVPs
GO_PROTEOLYSIS	1779	The hydrolysis of proteins into smaller polypeptides and/or amino acids by cleavage of their peptide bonds. [GOC:bf, GOC:mah]	124	0.484028	2.74E-28	4.07E-26	2. HVPs
GO_CELL_CYCLE_G2_M_PHASE_TRANSITION	271	The cell cycle process by which a cell in G2 phase commits to M phase. [GOC:jl, GOC:mtg_cell_cycle]	48	1.22986	3.32E-28	4.86E-26	2. HVPs
GO_SPINDLE	355	The array of microtubules and associated molecules that forms between opposite poles of a eukaryotic cell during mitosis or meiosis and serves to move the duplicated chromosomes apart. [ISBN:0198547684]	54	1.05625	3.65E-28	5.27E-26	2. HVPs
GO_ORGANELLE_FISSION	450	The creation of two or more organelles by division of one organelle. [GOC:jid]	60	0.925694	5.4E-28	7.63E-26	2. HVPs
GO_REGULATION_OF_CELLULAR_AMINO_ACID_METABOLIC_PROCESS	62	Any process that modulates the frequency, rate or extent of the chemical reactions and pathways involving amino acids. [GOC:go_curators]	27	3.02431	5.43E-28	7.63E-26	2. HVPs
GO_RIBONUCLEOPROTEIN_COMPLEX_BIOGENESIS	419	A cellular process that results in the biosynthesis of constituent macromolecules, assembly, and arrangement of constituent parts of a complex containing RNA and proteins. Includes the biosynthesis of the constituent RNA and protein molecules, and those macromolecular modifications that are involved in synthesis or assembly of the ribonucleoprotein complex. [GOC:isa_complete, GOC:mah]	58	0.961111	5.84E-28	8.11E-26	2. HVPs
GO_PROTEIN_CATABOLIC_PROCESS	938	The chemical reactions and pathways resulting in the breakdown of a protein by the destruction of the native, active configuration, with or without the hydrolysis of peptide bonds. [GOC:mah]	86	0.636806	1.16E-27	1.59E-25	2. HVPs
GO_RIBONUCLEOPROTEIN_COMPLEX_SUBUNIT_ORGANIZATION	193	Any process in which macromolecules aggregate, disaggregate, or are modified, resulting in the formation, disassembly, or alteration of a ribonucleoprotein complex. [GOC:mah]	41	1.475	1.68E-27	2.27E-25	2. HVPs
GO_RNA_LOCALIZATION	229	A process in which RNA is transported to, or maintained in, a specific location. [GOC:ai]	44	1.33403	1.72E-27	2.3E-25	2. HVPs
GO_POSITIVE_REGULATION_OF_CELLULAR_BIOSYNTHETIC_PROCESS	1988	Any process that activates or increases the frequency, rate or extent of the chemical reactions and pathways resulting in the formation of substances, carried out by individual cells. [GOC:mah]	130	0.454167	4.77E-27	6.28E-25	2. HVPs
GO_REGULATION_OF_MULTI_ORGANISM_PROCESS	777	Any process that modulates the frequency, rate or extent of a multi-organism process, a process in which an organism has an effect on another organism of the same or different species. [GOC:jl]	77	0.688194	5.46E-27	7.1E-25	2. HVPs
GO_NUCLEAR_TRANSPORT	347	The directed movement of substances into, out of, or within the nucleus. [GOC:ai]	52	1.04097	7.59E-27	9.75E-25	2. HVPs
GO_ORGANIC_ACID_METABOLIC_PROCESS	1164	The chemical reactions and pathways involving organic acids, any acidic compound containing carbon in covalent linkage. [ISBN:0198506732]	95	0.566667	1.16E-26	1.48E-24	2. HVPs
GO_POLYMERIC_CYTOSKELETAL_FIBER	748	A component of the cytoskeleton consisting of a homo or heteropolymeric fiber constructed from an indeterminate number of protein subunits. [GOC:dos]	75	0.696528	1.25E-26	1.57E-24	2. HVPs
GO_ORGANONITROGEN_COMPOUND_CATABOLIC_PROCESS	1301	The chemical reactions and pathways resulting in the breakdown of organonitrogen compound. [GOC:pr, GOC:TermGenie]	101	0.538889	1.29E-26	1.6E-24	2. HVPs
GO_MICROTUBULE_BASED_PROCESS	752	Any cellular process that depends upon or alters the microtubule cytoskeleton, that part of the cytoskeleton comprising microtubules and their associated proteins. [GOC:mah]	75	0.692361	1.75E-26	2.15E-24	2. HVPs
GO_NEGATIVE_REGULATION_OF_MITOTIC_CELL_CYCLE	339	Any process that stops, prevents or reduces the rate or extent of progression through the mitotic cell cycle. [GOC:dph, GOC:go_curators, GOC:tb]	51	1.04444	1.96E-26	2.38E-24	2. HVPs
HALLMARK_DNA_REPAIR	150	Genes involved in DNA repair.	36	1.66667	2.81E-26	3.37E-24	2. HVPs
GO_VESICLE_LUMEN	327	The volume enclosed by the membrane or protein that forms a vesicle. [GOC:mah, GOC:vesicles]	50	1.06181	2.86E-26	3.39E-24	2. HVPs
GO_MITOCHONDRIAL_ENVELOPE	742	The double lipid bilayer enclosing the mitochondrion and separating its contents from the cell cytoplasm; includes the intermembrane space. [GOC:ai, GOC:pz]	74	0.692361	3.86E-26	4.52E-24	2. HVPs
GO_RIBONUCLEOTIDE_BINDING	1893	Interacting selectively and non-covalently with a ribonucleotide, any compound consisting of a ribonucleoside that is esterified with (ortho)phosphate or an oligophosphate at any hydroxyl group on the ribose moiety. [GOC:mah]	124	0.454861	7.44E-26	8.62E-24	2. HVPs
GO_POSITIVE_REGULATION_OF_CELLULAR_COMPONENT_ORGANIZATION	1220	Any process that activates or increases the frequency, rate or extent of a process involved in the formation, arrangement of constituent parts, or disassembly of cell structures, including the plasma membrane and any external encapsulating structures such as the cell wall and cell envelope. [GOC:ai]	96	0.546528	9.43E-26	1.08E-23	2. HVPs
GO_SISTER_CHROMATID_SEGREGATION	189	The cell cycle process in which sister chromatids are organized and then physically separated and apportioned to two or more sets. [GOC:ai, GOC:elh]	39	1.43264	1.01E-25	1.14E-23	2. HVPs
GO_NEGATIVE_REGULATION_OF_CELL_CYCLE_PHASE_TRANSITION	267	Any process that stops, prevents or reduces the frequency, rate or extent of cell cycle phase transition. [GOC:mtg_cell_cycle, GOC:TermGenie, PMID:22841721]	45	1.17014	1.41E-25	1.58E-23	2. HVPs
GO_POSITIVE_REGULATION_OF_ORGANELLE_ORGANIZATION	624	Any process that increases the frequency, rate or extent of a process involved in the formation, arrangement of constituent parts, or disassembly of an organelle. [GOC:dph, GOC:tb]	67	0.745833	1.42E-25	1.58E-23	2. HVPs
GO_CHROMOSOME_SEGREGATION	324	The process in which genetic material, in the form of chromosomes, is organized into specific structures and then physically separated and apportioned to two or more sets. In eukaryotes, chromosome segregation begins with the condensation of chromosomes, includes chromosome separation, and ends when chromosomes have completed movement to the spindle poles. [GOC:jl, GOC:mah, GOC:mtg_cell_cycle, GO…	49	1.05	1.51E-25	1.65E-23	2. HVPs
GO_RESPONSE_TO_OXYGEN_LEVELS	391	Any process that results in a change in state or activity of a cell or an organism (in terms of movement, secretion, enzyme production, gene expression, etc.) as a result of a stimulus reflecting the presence, absence, or concentration of oxygen. [GOC:BHF, GOC:mah]	53	0.940972	3.34E-25	3.63E-23	2. HVPs
GO_INTRACELLULAR_PROTEIN_TRANSPORT	1151	The directed movement of proteins in a cell, including the movement of proteins between specific compartments or structures within a cell, such as organelles of a eukaryotic cell. [GOC:mah]	92	0.554861	3.49E-25	3.75E-23	2. HVPs
GO_CENTROSOME	579	A structure comprised of a core structure (in most organisms, a pair of centrioles) and peripheral material from which a microtubule-based structure, such as a spindle apparatus, is organized. Centrosomes occur close to the nucleus during interphase in many eukaryotic cells, though in animal cells it changes continually during the cell-division cycle. [GOC:mah, ISBN:0198547684]	64	0.767361	3.63E-25	3.86E-23	2. HVPs
GO_OXIDATION_REDUCTION_PROCESS	1005	A metabolic process that results in the removal or addition of one or more electrons to or from a substance, with or without the concomitant removal or addition of a proton or protons. [GOC:dhl, GOC:ecd, GOC:jh2, GOC:jid, GOC:mlg, GOC:rph]	85	0.5875	5.97E-25	6.29E-23	2. HVPs
GO_ENDOPLASMIC_RETICULUM	1392	The irregular network of unit membranes, visible only by electron microscopy, that occurs in the cytoplasm of many eukaryotic cells. The membranes form a complex meshwork of tubular channels, which are often expanded into slitlike cavities called cisternae. The ER takes two forms, rough (or granular), with ribosomes adhering to the outer surface, and smooth (with no ribosomes attached). [ISBN:019…	174	0.868056	5.53E-72	5.83E-68	4. HVPs (m/c)
HALLMARK_EPITHELIAL_MESENCHYMAL_TRANSITION	200	Genes defining epithelial-mesenchymal transition, as in wound healing, fibrosis and metastasis.	77	2.67361	2.82E-70	1.49E-66	4. HVPs (m/c)
GO_LOCOMOTION	1984	Self-propelled movement of a cell or organism from one location to another. [GOC:dgh]	199	0.696528	2.68E-66	9.42E-63	4. HVPs (m/c)
GO_RESPONSE_TO_ENDOGENOUS_STIMULUS	1721	Any process that results in a change in state or activity of a cell or an organism (in terms of movement, secretion, enzyme production, gene expression, etc.) as a result of a stimulus arising within the organism. [GOC:sm]	181	0.730556	4.18E-63	1.1E-59	4. HVPs (m/c)
GO_CELL_MOTILITY	1758	Any process involved in the controlled self-propelled movement of a cell that results in translocation of the cell from one place to another. [GOC:dgh, GOC:dph, GOC:isa_complete, GOC:mlg]	179	0.706944	3.15E-60	6.64E-57	4. HVPs (m/c)
GO_EXTRACELLULAR_STRUCTURE_ORGANIZATION	373	A process that is carried out at the cellular level which results in the assembly, arrangement of constituent parts, or disassembly of structures in the space external to the outermost structure of a cell. For cells without external protective or external encapsulating structures this refers to space outside of the plasma membrane, and also covers the host cell environment outside an intracellula…	88	1.63819	2.11E-59	3.71E-56	4. HVPs (m/c)
GO_WHOLE_MEMBRANE	1671	Any lipid bilayer that completely encloses some structure, and all the proteins embedded in it or attached to it. Examples include the plasma membrane and most organelle membranes. [GOC:dos]	172	0.714583	1.94E-58	2.92E-55	4. HVPs (m/c)
GO_COLLAGEN_CONTAINING_EXTRACELLULAR_MATRIX	408	An extracellular matrix consisting mainly of proteins (especially collagen) and glycosaminoglycans (mostly as proteoglycans) that provides not only essential physical scaffolding for the cellular constituents but can also initiate crucial biochemical and biomechanical cues required for tissue morphogenesis, differentiation and homeostasis. The components are secreted by cells in the vicinity and …	90	1.53194	4.96E-58	6.54E-55	4. HVPs (m/c)
GO_SECRETION	1680	The controlled release of a substance by a cell or a tissue. [GOC:ai]	168	0.694444	3.09E-55	3.62E-52	4. HVPs (m/c)
GO_EXTRACELLULAR_MATRIX	531	A structure lying external to one or more cells, which provides structural support, biochemical or biomechanical cues for cells or tissues. [GOC:BHF, GOC:mah, GOC:rph, NIF_Subcellular:nlx_subcell_20090513, PMID:21123617, PMID:28089324]	97	1.26875	1.42E-54	1.5E-51	4. HVPs (m/c)
GO_BIOLOGICAL_ADHESION	1425	The attachment of a cell or organism to a substrate, another cell, or other organism. Biological adhesion includes intracellular attachment between membrane regions. [GOC:isa_complete]	152	0.740972	2.27E-53	2.17E-50	4. HVPs (m/c)
GO_CIRCULATORY_SYSTEM_DEVELOPMENT	1175	The process whose specific outcome is the progression of the circulatory system over time, from its formation to the mature structure. The circulatory system is the organ system that passes nutrients (such as amino acids and electrolytes), gases, hormones, blood cells, etc. to and from cells in the body to help fight diseases and help stabilize body temperature and pH to maintain homeostasis. [GO…	138	0.815278	2.66E-53	2.34E-50	4. HVPs (m/c)
GO_NEGATIVE_REGULATION_OF_RESPONSE_TO_STIMULUS	1703	Any process that stops, prevents, or reduces the frequency, rate or extent of a response to a stimulus. Response to stimulus is a change in state or activity of a cell or an organism (in terms of movement, secretion, enzyme production, gene expression, etc.) as a result of a stimulus. [GOC:jid]	165	0.672917	2.58E-52	2.09E-49	4. HVPs (m/c)
GO_CELLULAR_RESPONSE_TO_ENDOGENOUS_STIMULUS	1454	Any process that results in a change in state or activity of a cell (in terms of movement, secretion, enzyme production, gene expression, etc.) as a result of a stimulus arising within the organism. [GOC:mah]	151	0.721528	1.62E-51	1.22E-48	4. HVPs (m/c)
GO_ENDOPLASMIC_RETICULUM_LUMEN	306	The volume enclosed by the membranes of the endoplasmic reticulum. [ISBN:0198547684]	74	1.67917	7.44E-51	5.23E-48	4. HVPs (m/c)
GO_RESPONSE_TO_OXYGEN_CONTAINING_COMPOUND	1698	Any process that results in a change in state or activity of a cell or an organism (in terms of movement, secretion, enzyme production, gene expression, etc.) as a result of an oxygen-containing compound stimulus. [GOC:pr, GOC:TermGenie]	162	0.6625	1.99E-50	1.31E-47	4. HVPs (m/c)
GO_CELLULAR_MACROMOLECULE_LOCALIZATION	1930	Any process in which a macromolecule is transported to, and/or maintained in, a specific location at the level of a cell. Localization at the cellular level encompasses movement within the cell, from within the cell to the cell surface, or from one location to another at the surface of a cell. [GOC:mah]	173	0.622222	3.48E-50	2.16E-47	4. HVPs (m/c)
GO_CARDIOVASCULAR_SYSTEM_DEVELOPMENT	810	The process whose specific outcome is the progression of the cardiovascular system over time, from its formation to the mature structure. The cardiovascular system is the anatomical system that has as its parts the heart and blood vessels. [GOC:mah, UBERON:0004535]	111	0.951389	2.28E-49	1.33E-46	4. HVPs (m/c)
GO_POSITIVE_REGULATION_OF_DEVELOPMENTAL_PROCESS	1428	Any process that activates or increases the rate or extent of development, the biological process whose specific outcome is the progression of an organism over time from an initial condition (e.g. a zygote, or a young adult) to a later condition (e.g. a multicellular animal or an aged adult). [GOC:ai]	146	0.709722	6.39E-49	3.55E-46	4. HVPs (m/c)
GO_POSITIVE_REGULATION_OF_MULTICELLULAR_ORGANISMAL_PROCESS	1825	Any process that activates or increases the frequency, rate or extent of an organismal process, any of the processes pertinent to the function of an organism above the cellular level; includes the integrated processes of tissues and organs. [GOC:ai]	164	0.624306	1.35E-47	7.1E-45	4. HVPs (m/c)
GO_REGULATION_OF_CELL_DEATH	1748	Any process that modulates the rate or frequency of cell death. Cell death is the specific activation or halting of processes within a cell so that its vital functions markedly cease, rather than simply deteriorating gradually over time, which culminates in cell death. [GOC:dph, GOC:tb]	160	0.635417	2.01E-47	1.01E-44	4. HVPs (m/c)
GO_RESPONSE_TO_NITROGEN_COMPOUND	1135	Any process that results in a change in state or activity of a cell or an organism (in terms of movement, secretion, enzyme production, gene expression, etc.) as a result of a nitrogen compound stimulus. [GOC:pr, GOC:TermGenie]	128	0.783333	2.13E-47	1.02E-44	4. HVPs (m/c)
GO_ENZYME_LINKED_RECEPTOR_PROTEIN_SIGNALING_PATHWAY	1051	Any series of molecular signals initiated by the binding of an extracellular ligand to a receptor on the surface of the target cell, where the receptor possesses catalytic activity or is closely associated with an enzyme such as a protein kinase, and ending with regulation of a downstream cellular process, e.g. transcription. [GOC:mah, GOC:signaling, ISBN:0815316194]	123	0.8125	3.09E-47	1.42E-44	4. HVPs (m/c)
GO_SECRETORY_GRANULE	835	A small subcellular vesicle, surrounded by a membrane, that is formed from the Golgi apparatus and contains a highly concentrated protein destined for secretion. Secretory granules move towards the periphery of the cell and upon stimulation, their membranes fuse with the cell membrane, and their protein load is exteriorized. Processing of the contained protein may take place in secretory granules…	110	0.914583	3.26E-47	1.43E-44	4. HVPs (m/c)
GO_PROTEIN_CONTAINING_COMPLEX_BINDING	1135	Interacting selectively and non-covalently with a macromolecular complex. [GOC:jl]	126	0.770833	6.68E-46	2.82E-43	4. HVPs (m/c)
GO_SECRETORY_VESICLE	998	A cytoplasmic, membrane bound vesicle that is capable of fusing to the plasma membrane to release its contents into the extracellular space. [GOC:dos]	118	0.820833	9.43E-46	3.82E-43	4. HVPs (m/c)
GO_ANATOMICAL_STRUCTURE_FORMATION_INVOLVED_IN_MORPHOGENESIS	1177	The developmental process pertaining to the initial formation of an anatomical structure from unspecified parts. This process begins with the specific processes that contribute to the appearance of the discrete structure and ends when the structural rudiment is recognizable. An anatomical structure is any biological entity that occupies space and is distinguished from its surroundings. Anatomical…	128	0.755556	1.16E-45	4.53E-43	4. HVPs (m/c)
GO_REGULATION_OF_INTRACELLULAR_SIGNAL_TRANSDUCTION	1863	Any process that modulates the frequency, rate or extent of intracellular signal transduction. [GOC:dph, GOC:signaling, GOC:tb, GOC:TermGenie]	162	0.604167	3.88E-45	1.46E-42	4. HVPs (m/c)
GO_GOLGI_APPARATUS	1562	A compound membranous cytoplasmic organelle of eukaryotic cells, consisting of flattened, ribosome-free vesicles arranged in a more or less regular stack. The Golgi apparatus differs from the endoplasmic reticulum in often having slightly thicker membranes, appearing in sections as a characteristic shallow semicircle so that the convex side (cis or entry face) abuts the endoplasmic reticulum, sec…	147	0.653472	7.03E-45	2.56E-42	4. HVPs (m/c)
GO_REGULATION_OF_CELLULAR_COMPONENT_MOVEMENT	1107	Any process that modulates the frequency, rate or extent of the movement of a cellular component. [GOC:ai, GOC:dph, GOC:jl]	123	0.771528	7.81E-45	2.74E-42	4. HVPs (m/c)
GO_REGULATION_OF_CELL_POPULATION_PROLIFERATION	1716	Any process that modulates the frequency, rate or extent of cell proliferation. [GOC:jl]	153	0.619444	7.29E-44	2.48E-41	4. HVPs (m/c)
GO_NEGATIVE_REGULATION_OF_SIGNALING	1427	Any process that stops, prevents, or reduces the frequency, rate or extent of a signaling process. [GOC:mtg_signal]	138	0.671528	2.14E-43	7.04E-41	4. HVPs (m/c)
GO_REGULATION_OF_PROTEIN_MODIFICATION_PROCESS	1880	Any process that modulates the frequency, rate or extent of the covalent alteration of one or more amino acid residues within a protein. [GOC:mah, GOC:tb]	160	0.590972	2.26E-43	7.22E-41	4. HVPs (m/c)
GO_REGULATION_OF_CELL_DIFFERENTIATION	1881	Any process that modulates the frequency, rate or extent of cell differentiation, the process in which relatively unspecialized cells acquire specialized structural and functional features. [GOC:go_curators]	160	0.590972	2.42E-43	7.5E-41	4. HVPs (m/c)
GO_POSITIVE_REGULATION_OF_PROTEIN_METABOLIC_PROCESS	1724	Any process that activates or increases the frequency, rate or extent of the chemical reactions and pathways involving a protein. [GOC:ai]	152	0.6125	5.64E-43	1.7E-40	4. HVPs (m/c)
HALLMARK_TNFA_SIGNALING_VIA_NFKB	200	Genes regulated by NF-kB in response to TNF [GeneID=7124].	56	1.94444	1.68E-42	4.93E-40	4. HVPs (m/c)
GO_EXOCYTOSIS	900	A process of secretion by a cell that results in the release of intracellular molecules (e.g. hormones, matrix proteins) contained within a membrane-bounded vesicle. Exocytosis can occur either by full fusion, when the vesicle collapses into the plasma membrane, or by a kiss-and-run mechanism that involves the formation of a transient contact, a pore, between a granule (for exemple of chromaffin …	108	0.833333	1.85E-42	5.27E-40	4. HVPs (m/c)
GO_POSITIVE_REGULATION_OF_SIGNALING	1869	Any process that activates, maintains or increases the frequency, rate or extent of a signaling process. [GOC:mtg_signal]	157	0.583333	7.94E-42	2.2E-39	4. HVPs (m/c)
GO_TUBE_DEVELOPMENT	1122	The process whose specific outcome is the progression of a tube over time, from its initial formation to a mature structure. Epithelial and endothelial tubes transport gases, liquids and cells from one site to another and form the basic structure of many organs and tissues including lung and trachea, kidney, the mammary gland, the vascular system and the gastrointestinal and urinary-genital tract…	118	0.730556	1.35E-40	3.66E-38	4. HVPs (m/c)
GO_CELL_ADHESION_MOLECULE_BINDING	501	Interacting selectively and non-covalently with a cell adhesion molecule. [GOC:ai]	80	1.10903	1.42E-40	3.75E-38	4. HVPs (m/c)
GO_RESPONSE_TO_GROWTH_FACTOR	732	Any process that results in a change in state or activity of a cell or an organism (in terms of movement, secretion, enzyme production, gene expression, etc.) as a result of a growth factor stimulus. [GOC:BHF, GOC:mah]	95	0.901389	3.17E-40	8.15E-38	4. HVPs (m/c)
GO_BLOOD_VESSEL_MORPHOGENESIS	686	The process in which the anatomical structures of blood vessels are generated and organized. The blood vessel is the vasculature carrying blood. [GOC:jid]	92	0.93125	3.83E-40	9.61E-38	4. HVPs (m/c)
GO_SIGNALING_RECEPTOR_BINDING	1611	Interacting selectively and non-covalently with one or more specific sites on a receptor molecule, a macromolecule that undergoes combination with a hormone, neurotransmitter, drug or intracellular messenger to initiate a change in cell function. [GOC:bf, GOC:ceb, ISBN:0198506732]	142	0.611806	4.71E-40	1.16E-37	4. HVPs (m/c)
GO_NEGATIVE_REGULATION_OF_CELL_DEATH	1030	Any process that decreases the rate or frequency of cell death. Cell death is the specific activation or halting of processes within a cell so that its vital functions markedly cease, rather than simply deteriorating gradually over time, which culminates in cell death. [GOC:BHF, GOC:dph, GOC:tb]	112	0.754861	6.81E-40	1.63E-37	4. HVPs (m/c)
GO_CELL_ACTIVATION	1442	A change in the morphology or behavior of a cell resulting from exposure to an activating factor such as a cellular or soluble ligand. [GOC:mgi_curators]	133	0.640278	1.47E-39	3.43E-37	4. HVPs (m/c)
GO_CELLULAR_COMPONENT_MORPHOGENESIS	1141	The process in which cellular structures, including whole cells or cell parts, are generated and organized. [GOC:dph, GOC:mah, GOC:tb]	116	0.70625	1.8E-38	4.13E-36	4. HVPs (m/c)
GO_RESPONSE_TO_HORMONE	994	Any process that results in a change in state or activity of a cell or an organism (in terms of movement, secretion, enzyme production, gene expression, etc.) as a result of a hormone stimulus. [GOC:jl]	108	0.754861	1.96E-38	4.4E-36	4. HVPs (m/c)
GO_NEGATIVE_REGULATION_OF_PROTEIN_METABOLIC_PROCESS	1189	Any process that stops, prevents, or reduces the frequency, rate or extent of chemical reactions and pathways involving a protein. [GOC:ai]	118	0.688889	4.11E-38	9.03E-36	4. HVPs (m/c)
GO_NUCLEAR_OUTER_MEMBRANE_ENDOPLASMIC_RETICULUM_MEMBRANE_NETWORK	1098	The continuous network of membranes encompassing the nuclear outer membrane and the endoplasmic reticulum membrane. [GOC:bf, GOC:jl, GOC:mah, GOC:mcc, GOC:pr, GOC:vw]	113	0.714583	5.69E-38	1.22E-35	4. HVPs (m/c)
GO_TUBE_MORPHOGENESIS	928	The process in which the anatomical structures of a tube are generated and organized. Epithelial and endothelial tubes transport gases, liquids and cells from one site to another and form the basic structure of many organs and tissues, with tube shape and organization varying from the single-celled excretory organ in Caenorhabditis elegans to the branching trees of the mammalian kidney and insect…	103	0.770833	1.8E-37	3.8E-35	4. HVPs (m/c)
GO_POSITIVE_REGULATION_OF_MOLECULAR_FUNCTION	1781	Any process that activates or increases the rate or extent of a molecular function, an elemental biological activity occurring at the molecular level, such as catalysis or binding. [GO:jl]	145	0.565278	5.34E-37	1.1E-34	4. HVPs (m/c)
GO_POSITIVE_REGULATION_OF_CELL_DIFFERENTIATION	1000	Any process that activates or increases the frequency, rate or extent of cell differentiation. [GOC:go_curators]	106	0.736111	9.27E-37	1.88E-34	4. HVPs (m/c)
GO_NEUROGENESIS	1625	Generation of cells within the nervous system. [GO_REF:0000021, GOC:cls, GOC:curators, GOC:dgh, GOC:dph, GOC:jid, GOC:mtg_15jun06]	136	0.58125	6.49E-36	1.27E-33	4. HVPs (m/c)
GO_REGULATION_OF_PHOSPHORYLATION	1625	Any process that modulates the frequency, rate or extent of addition of phosphate groups into a molecule. [GOC:jl]	136	0.58125	6.49E-36	1.27E-33	4. HVPs (m/c)
GO_REGULATION_OF_PHOSPHORUS_METABOLIC_PROCESS	1823	Any process that modulates the frequency, rate or extent of the chemical reactions and pathways involving phosphorus or compounds containing phosphorus. [GOC:ai]	145	0.552083	7.15E-36	1.37E-33	4. HVPs (m/c)
GO_REGULATION_OF_TRANSPORT	1894	Any process that modulates the frequency, rate or extent of the directed movement of substances (such as macromolecules, small molecules, ions) into, out of or within a cell, or between cells, by means of some agent such as a transporter or pore. [GOC:ai]	148	0.542361	9.11E-36	1.71E-33	4. HVPs (m/c)
GO_INTRACELLULAR_TRANSPORT	1741	The directed movement of substances within a cell. [GOC:ai]	141	0.5625	1.05E-35	1.94E-33	4. HVPs (m/c)
GO_REGULATION_OF_ANATOMICAL_STRUCTURE_MORPHOGENESIS	1163	Any process that modulates the frequency, rate or extent of anatomical structure morphogenesis. [GOC:mah]	113	0.675	1.24E-35	2.25E-33	4. HVPs (m/c)
GO_PROTEIN_PHOSPHORYLATION	1994	The process of introducing a phosphate group on to a protein. [GOC:hb]	152	0.529167	1.58E-35	2.82E-33	4. HVPs (m/c)
GO_CELL_SUBSTRATE_JUNCTION	414	A cell junction that forms a connection between a cell and the extracellular matrix. [GOC:aruk, GOC:bc, GOC:hb, GOC:mah, PMID:10419689, PMID:1643657, PMID:16805308, PMID:26923917, PMID:8314002]	68	1.14097	2.16E-35	3.8E-33	4. HVPs (m/c)
GO_RESPONSE_TO_ENDOPLASMIC_RETICULUM_STRESS	288	Any process that results in a change in state or activity of a cell (in terms of movement, secretion, enzyme production, gene expression, etc.) as a result of a stress acting at the endoplasmic reticulum. ER stress usually results from the accumulation of unfolded or misfolded proteins in the ER lumen. [GOC:cjm, GOC:mah]	58	1.39861	2.46E-35	4.25E-33	4. HVPs (m/c)
GO_PROTEOLYSIS	1779	The hydrolysis of proteins into smaller polypeptides and/or amino acids by cleavage of their peptide bonds. [GOC:bf, GOC:mah]	142	0.554167	2.81E-35	4.78E-33	4. HVPs (m/c)
GO_EXTRACELLULAR_MATRIX_STRUCTURAL_CONSTITUENT	165	The action of a molecule that contributes to the structural integrity of the extracellular matrix. [GOC:mah]	46	1.93611	5.08E-35	8.49E-33	4. HVPs (m/c)
HALLMARK_APOPTOSIS	161	Genes mediating programmed cell death (apoptosis) by activation of caspases.	45	1.94097	2.43E-34	4.01E-32	4. HVPs (m/c)
GO_POSITIVE_REGULATION_OF_PROTEIN_MODIFICATION_PROCESS	1247	Any process that activates or increases the frequency, rate or extent of the covalent alteration of one or more amino acid residues within a protein. [GOC:mah, GOC:tb]	115	0.640278	3.78E-34	6.12E-32	4. HVPs (m/c)
GO_POSITIVE_REGULATION_OF_CELLULAR_COMPONENT_ORGANIZATION	1220	Any process that activates or increases the frequency, rate or extent of a process involved in the formation, arrangement of constituent parts, or disassembly of cell structures, including the plasma membrane and any external encapsulating structures such as the cell wall and cell envelope. [GOC:ai]	113	0.643056	1e-33	1.6E-31	4. HVPs (m/c)
GO_NEURON_DIFFERENTIATION	1365	The process in which a relatively unspecialized cell acquires specialized features of a neuron. [GOC:mah]	120	0.610417	1.19E-33	1.87E-31	4. HVPs (m/c)
GO_RESPONSE_TO_CYTOKINE	1210	Any process that results in a change in state or activity of a cell or an organism (in terms of movement, secretion, enzyme production, gene expression, etc.) as a result of a cytokine stimulus. [GOC:sl]	112	0.643056	2.11E-33	3.27E-31	4. HVPs (m/c)
GO_MYELOID_LEUKOCYTE_MEDIATED_IMMUNITY	549	Any process involved in the carrying out of an immune response by a myeloid leukocyte. [GO_REF:0000022, GOC:add, GOC:mtg_15nov05, ISBN:0781735149]	75	0.948611	2.22E-33	3.39E-31	4. HVPs (m/c)
GO_CELL_PROJECTION_ORGANIZATION	1545	A process that is carried out at the cellular level which results in the assembly, arrangement of constituent parts, or disassembly of a prolongation or process extending from a cell, e.g. a flagellum or axon. [GOC:jl, GOC:mah, http://www.cogsci.princeton.edu/~wn/]	128	0.575	2.48E-33	3.73E-31	4. HVPs (m/c)
GO_MYELOID_LEUKOCYTE_ACTIVATION	650	A change in the morphology or behavior of a myeloid leukocyte resulting from exposure to an activating factor such as a cellular or soluble ligand. [GOC:add, ISBN:0781735149]	81	0.865278	4.23E-33	6.28E-31	4. HVPs (m/c)
GO_GROWTH	990	The increase in size or mass of an entire organism, a part of an organism or a cell. [GOC:bf, GOC:ma]	100	0.701389	6.13E-33	8.98E-31	4. HVPs (m/c)
GO_CELLULAR_RESPONSE_TO_OXYGEN_CONTAINING_COMPOUND	1208	Any process that results in a change in state or activity of a cell (in terms of movement, secretion, enzyme production, gene expression, etc.) as a result of an oxygen-containing compound stimulus. [GOC:pr, GOC:TermGenie]	111	0.638194	8.05E-33	1.16E-30	4. HVPs (m/c)
GO_ANCHORING_JUNCTION	823	A cell junction that mechanically attaches a cell (and its cytoskeleton) to neighboring cells or to the extracellular matrix. [ISBN:0815332181]	90	0.759722	2.74E-32	3.9E-30	4. HVPs (m/c)
GO_IMMUNE_EFFECTOR_PROCESS	1267	Any process of the immune system that can potentially contribute to an immune response. [GO_REF:0000022, GOC:add, GOC:mtg_15nov05, ISBN:0781735149]	113	0.619444	3.05E-32	4.28E-30	4. HVPs (m/c)
GO_RESPONSE_TO_ABIOTIC_STIMULUS	1235	Any process that results in a change in state or activity of a cell or an organism (in terms of movement, secretion, enzyme production, gene expression, etc.) as a result of an abiotic (not derived from living organisms) stimulus. [GOC:hb]	111	0.624306	5.72E-32	7.94E-30	4. HVPs (m/c)
GO_CELL_ACTIVATION_INVOLVED_IN_IMMUNE_RESPONSE	710	A change in the morphology or behavior of a cell resulting from exposure to an activating factor such as a cellular or soluble ligand, leading to the initiation or perpetuation of an immune response. [GO_REF:0000022, GOC:add, GOC:mtg_15nov05, ISBN:0781735149]	83	0.811806	6.91E-32	9.46E-30	4. HVPs (m/c)
GO_VACUOLE	781	A closed structure, found only in eukaryotic cells, that is completely surrounded by unit membrane and contains liquid material. Cells contain one or several vacuoles, that may have different functions from each other. Vacuoles have a diverse array of functions. They can act as a storage organelle for nutrients or waste products, as a degradative compartment, as a cost-effective way of increasing…	87	0.773611	7.95E-32	1.07E-29	4. HVPs (m/c)
GO_REGULATION_OF_RESPONSE_TO_STRESS	1559	Any process that modulates the frequency, rate or extent of a response to stress. Response to stress is a change in state or activity of a cell or an organism (in terms of movement, secretion, enzyme production, gene expression, etc.) as a result of a disturbance in organismal or cellular homeostasis, usually, but not necessarily, exogenous (e.g. temperature, humidity, ionizing radiation). [GOC:d…	126	0.561111	9.17E-32	1.22E-29	4. HVPs (m/c)
GO_POSITIVE_REGULATION_OF_LOCOMOTION	604	Any process that activates or increases the frequency, rate or extent of locomotion of a cell or organism. [GOC:go_curators]	76	0.873611	2.19E-31	2.89E-29	4. HVPs (m/c)
GO_NEURON_DEVELOPMENT	1114	The process whose specific outcome is the progression of a neuron over time, from initial commitment of the cell to a specific fate, to the fully functional differentiated cell. [GOC:dph]	104	0.648611	2.45E-31	3.19E-29	4. HVPs (m/c)
GO_NEGATIVE_REGULATION_OF_MULTICELLULAR_ORGANISMAL_PROCESS	1318	Any process that stops, prevents, or reduces the frequency, rate or extent of an organismal process, the processes pertinent to the function of an organism above the cellular level; includes the integrated processes of tissues and organs. [GOC:ai]	114	0.600694	2.49E-31	3.2E-29	4. HVPs (m/c)
GO_POSITIVE_REGULATION_OF_CELLULAR_BIOSYNTHETIC_PROCESS	1988	Any process that activates or increases the frequency, rate or extent of the chemical reactions and pathways resulting in the formation of substances, carried out by individual cells. [GOC:mah]	144	0.502778	3.04E-31	3.86E-29	4. HVPs (m/c)
GO_POSITIVE_REGULATION_OF_CATALYTIC_ACTIVITY	1429	Any process that activates or increases the activity of an enzyme. [GOC:ebc, GOC:jl, GOC:tb, GOC:vw]	119	0.578472	3.53E-31	4.43E-29	4. HVPs (m/c)
GO_POSITIVE_REGULATION_OF_PHOSPHORUS_METABOLIC_PROCESS	1146	Any process that increases the frequency, rate or extent of the chemical reactions and pathways involving phosphorus or compounds containing phosphorus. [GOC:dph, GOC:tb]	105	0.636111	5.99E-31	7.43E-29	4. HVPs (m/c)
GO_ANIMAL_ORGAN_MORPHOGENESIS	1071	Morphogenesis of an animal organ. An organ is defined as a tissue or set of tissues that work together to perform a specific function or functions. Morphogenesis is the process in which anatomical structures are generated and organized. Organs are commonly observed as visibly distinct structures, but may also exist as loosely associated clusters of cells that work together to perform a specific f…	101	0.654861	8.47E-31	1.04E-28	4. HVPs (m/c)
GO_TRANSMEMBRANE_RECEPTOR_PROTEIN_TYROSINE_KINASE_SIGNALING_PATHWAY	725	A series of molecular signals initiated by the binding of an extracellular ligand to a receptor on the surface of the target cell where the receptor possesses tyrosine kinase activity, and ending with regulation of a downstream cellular process, e.g. transcription. [GOC:ceb, GOC:signaling]	82	0.785417	1.69E-30	2.05E-28	4. HVPs (m/c)
GO_REGULATION_OF_CATABOLIC_PROCESS	987	Any process that modulates the frequency, rate, or extent of the chemical reactions and pathways resulting in the breakdown of substances. [GOC:go_curators]	96	0.675694	2.43E-30	2.92E-28	4. HVPs (m/c)
GO_REGULATION_OF_HYDROLASE_ACTIVITY	1287	Any process that modulates the frequency, rate or extent of hydrolase activity, the catalysis of the hydrolysis of various bonds, e.g. C-O, C-N, C-C, phosphoric anhydride bonds, etc. Hydrolase is the systematic name for any enzyme of EC class 3. [EC:3.-.-.-, GOC:ai]	110	0.59375	8.66E-30	1.03E-27	4. HVPs (m/c)
GO_CELL_MORPHOGENESIS_INVOLVED_IN_DIFFERENTIATION	748	The change in form (cell shape and size) that occurs when relatively unspecialized cells, e.g. embryonic or regenerative cells, acquire specialized structural and/or functional features that characterize the cells, tissues, or organs of the mature organism or some other relatively stable phase of the organism's life history. [GOC:go_curators]	82	0.761111	1.5E-29	1.76E-27	4. HVPs (m/c)
GO_INTRACELLULAR_PROTEIN_TRANSPORT	1151	The directed movement of proteins in a cell, including the movement of proteins between specific compartments or structures within a cell, such as organelles of a eukaryotic cell. [GOC:mah]	103	0.621528	1.59E-29	1.84E-27	4. HVPs (m/c)
GO_NEGATIVE_REGULATION_OF_MOLECULAR_FUNCTION	1174	Any process that stops or reduces the rate or extent of a molecular function, an elemental biological activity occurring at the molecular level, such as catalysis or binding. [GO:jl]	104	0.615278	1.91E-29	2.18E-27	4. HVPs (m/c)
GO_PERINUCLEAR_REGION_OF_CYTOPLASM	718	Cytoplasm situated near, or occurring around, the nucleus. [GOC:jid]	80	0.773611	2.51E-29	2.85E-27	4. HVPs (m/c)
GO_APOPTOTIC_SIGNALING_PATHWAY	603	A series of molecular signals which triggers the apoptotic death of a cell. The pathway starts with reception of a signal, and ends when the execution phase of apoptosis is triggered. [GOC:mtg_apoptosis]	73	0.840972	4.2E-29	4.71E-27	4. HVPs (m/c)
GO_CELL_JUNCTION	1313	A cellular component that forms a specialized region of connection between two or more cells, or between a cell and the extracellular matrix, or between two membrane-bound components of a cell, such as flagella. [GOC:aruk, GOC:bc, GOC:mah, http://www.vivo.colostate.edu/hbooks/cmb/cells/pmemb/junctions_a.html, ISBN:0198506732, PMID:26820516, PMID:28096264]	110	0.581944	4.78E-29	5.3E-27	4. HVPs (m/c)
GO_SKELETAL_SYSTEM_DEVELOPMENT	526	The process whose specific outcome is the progression of the skeleton over time, from its formation to the mature structure. The skeleton is the bony framework of the body in vertebrates (endoskeleton) or the hard outer envelope of insects (exoskeleton or dermoskeleton). [GOC:dph, GOC:jid, GOC:tb, http://www.stedmans.com/]	68	0.897917	6.96E-29	7.64E-27	4. HVPs (m/c)
GO_MOLECULAR_FUNCTION_REGULATOR	1812	A molecular function that modulates the activity of a gene product or complex. Examples include enzyme regulators and channel regulators. [GOC:dos, GOC:pt]	132	0.505556	7.75E-29	8.42E-27	4. HVPs (m/c)
GO_RESPONSE_TO_TOPOLOGICALLY_INCORRECT_PROTEIN	201	Any process that results in a change in state or activity of a cell or an organism (in terms of movement, secretion, enzyme production, gene expression, etc.) as a result of a protein that is not folded in its correct three-dimensional structure. [GOC:bf]	44	1.52014	1.07E-28	1.15E-26	4. HVPs (m/c)
GO_POSITIVE_REGULATION_OF_CELL_DEATH	737	Any process that increases the rate or frequency of cell death. Cell death is the specific activation or halting of processes within a cell so that its vital functions markedly cease, rather than simply deteriorating gradually over time, which culminates in cell death. [GOC:dph, GOC:tb]	80	0.753472	1.48E-28	1.58E-26	4. HVPs (m/c)
GO_POSITIVE_REGULATION_OF_RNA_METABOLIC_PROCESS	1710	Any process that activates or increases the frequency, rate or extent of the chemical reactions and pathways involving RNA. [GOC:ai]	127	0.515972	1.62E-28	1.7E-26	4. HVPs (m/c)
