# Supplementary material for: Migratory and anti-fibrotic programmes define the regenerative potential of human cardiac progenitors
Source: Nat Cell Biol. 2022 May 12;24(5):659–71. doi: 10.1038/s41556-022-00899-8 (PMC9106586; doi:10.1038/s41556-022-00899-8)
Supplement: Source Data Fig. 5 — Source data for Fig. 5. [file 41556_2022_899_MOESM11_ESM.xlsx]

## Sheet: FIG 5E
Input Data Figure 5E
Analysis of repulsed CFs at injury on D7.5 and D8 in standard condition (untreated) or after ROBO1 antibody and rhSLIT2 treatment on D7
		a-ROBO1			rhSLIT2			untreated
	D7.5	0	0	0	17.6471	35.2941	22.7273	3.57143	6.97674	13.0435
	D8	0	0	0	41.1765	58.8235	40.9091	25	25.5814	39.1304
		a-ROBO1
		MEAN	ST DEV	SEM
	D7.5	0	0	0
	D8	0	0	0
		rhSLIT2
		MEAN	ST DEV	SEM
	D7.5	25.2228	9.08435	5.24485
	D8	46.9697	10.2666	5.92742
		untreated
		MEAN	ST DEV	SEM
	D7.5	7.86388	4.79794	2.77009
	D8	29.9039	7.99566	4.6163
	Statistical analysis (Prism_Graph Pad)
	untreated_D7,5			untreated_D7,5			untreated_D8			untreated_D8
	vs,			vs,			vs,			vs,
	a-ROBO1_D7,5			rhSLIT2_D7,5			a-ROBO1_D8			rhSLIT2_D8
	Unpaired t test			Unpaired t test			Unpaired t test			Unpaired t test
	P value	0.0469		P value	0.043		P value	0.0029		P value	0.0856
	P value summary	*		P value summary	*		P value summary	**		P value summary	ns
	Significantly different (P < 0.05)?	Yes		Significantly different (P < 0.05)?	Yes		Significantly different (P < 0.05)?	Yes		Significantly different (P < 0.05)?	No
	One- or two-tailed P value?	Two-tailed		One- or two-tailed P value?	Two-tailed		One- or two-tailed P value?	Two-tailed		One- or two-tailed P value?	Two-tailed
	t, df	t=2,839, df=4		t, df	t=2,927, df=4		t, df	t=6,478, df=4		t, df	t=2,272, df=4
	How big is the difference?			How big is the difference?			How big is the difference?			How big is the difference?
	Mean of column A	0		Mean of column B	25.22		Mean of column D	0		Mean of column E	46.97
	Mean of column C	7.864		Mean of column C	7.864		Mean of column F	29.9		Mean of column F	29.9
	Difference between means (C - A) ± SEM	7,864 ± 2,770		Difference between means (C - B) ± SEM	-17,36 ± 5,931		Difference between means (F - D) ± SEM	29,90 ± 4,616		Difference between means (F - E) ± SEM	-17,07 ± 7,513
	95% confidence interval	0,1729 to 15,55		95% confidence interval	-33,83 to -0,8906		95% confidence interval	17,09 to 42,72		95% confidence interval	-37,93 to 3,794
	R squared (eta squared)	0.6683		R squared (eta squared)	0.6817		R squared (eta squared)	0.913		R squared (eta squared)	0.5633
	F test to compare variances			F test to compare variances			F test to compare variances			F test to compare variances
	F, DFn, Dfd	Infinity, 2, 2		F, DFn, Dfd	3,585, 2, 2		F, DFn, Dfd	Infinity, 2, 2		F, DFn, Dfd	1,649, 2, 2
	P value	<0,0001		P value	0.4362		P value	<0,0001		P value	0.7551
	P value summary	****		P value summary	ns		P value summary	****		P value summary	ns
	Significantly different (P < 0.05)?	Yes		Significantly different (P < 0.05)?	No		Significantly different (P < 0.05)?	Yes		Significantly different (P < 0.05)?	No
	Data analyzed			Data analyzed			Data analyzed			Data analyzed
	Sample size, column A	3		Sample size, column B	3		Sample size, column D	3		Sample size, column E	3
	Sample size, column C	3		Sample size, column C	3		Sample size, column F	3		Sample size, column F	3

## Sheet: FIG 5F
Input Data Figure 5F
Analysis of ROBO1 and POSTN in CFsdsRed after 8 days of co-culture with HVPs
		POSTN+/ROBO1+				POSTN+/ROBO1-				POSTN-/ROBO1+				POSTN-/ROBO1-
		n1	n2	n3	n4	n1	n2	n3	n4	n1	n2	n3	n4	n1	n2	n3	n4
	CFs-dsRed+	78.7	79.17	82.98	82.95	3.53	4.77	5.15	5.39	7.23	6.77	5.62	5.61	10.54	9.9	6.25	6.49
		Mean	ST DEV	SEM
	POSTN+/ROBO1+	80.95	2.33465	1.16733
	POSTN+/ROBO1-	4.71	0.827043	0.413521
	POSTN-/ROBO1+	6.3075	0.821396	0.410698
	POSTN-/ROBO1-	8.295	2.24025	1.12012
	Statistical analysis (Prism_Graph Pad)
	POSTN+/ROBO1-			POSTN-/ROBO1+			POSTN-/ROBO1-			POSTN-/ROBO1+			POSTN-/ROBO1-			POSTN-/ROBO1-
	vs,			vs,			vs,			vs,			vs,			vs,
	POSTN+/ROBO1+			POSTN+/ROBO1+			POSTN+/ROBO1+			POSTN+/ROBO1-			POSTN+/ROBO1-			POSTN-/ROBO1+
	Unpaired t test			Unpaired t test			Unpaired t test			Unpaired t test			Unpaired t test			Unpaired t test
	P value	<0,0001		P value	<0,0001		P value	<0,0001		P value	0.0337		P value	0.0239		P value	0.1468
	P value summary	****		P value summary	****		P value summary	****		P value summary	*		P value summary	*		P value summary	ns
	Significantly different (P < 0.05)?	Yes		Significantly different (P < 0.05)?	Yes		Significantly different (P < 0.05)?	Yes		Significantly different (P < 0.05)?	Yes		Significantly different (P < 0.05)?	Yes		Significantly different (P < 0.05)?	No
	One- or two-tailed P value?	Two-tailed		One- or two-tailed P value?	Two-tailed		One- or two-tailed P value?	Two-tailed		One- or two-tailed P value?	Two-tailed		One- or two-tailed P value?	Two-tailed		One- or two-tailed P value?	Two-tailed
	t, df	t=61,56, df=6		t, df	t=60,32, df=6		t, df	t=44,91, df=6		t, df	t=2,741, df=6		t, df	t=3,002, df=6		t, df	t=1,666, df=6
	How big is the difference?			How big is the difference?			How big is the difference?			How big is the difference?			How big is the difference?			How big is the difference?
	Mean of column A	80.95		Mean of column A	80.95		Mean of column A	80.95		Mean of column B	4.71		Mean of column B	4.71		Mean of column C	6.308
	Mean of column B	4.71		Mean of column C	6.308		Mean of column D	8.295		Mean of column C	6.308		Mean of column D	8.295		Mean of column D	8.295
	Difference between means (B - A) ± SEM	-76,24 ± 1,238		Difference between means (C - A) ± SEM	-74,64 ± 1,237		Difference between means (D - A) ± SEM	-72,66 ± 1,618		Difference between means (C - B) ± SEM	1,598 ± 0,5828		Difference between means (D - B) ± SEM	3,585 ± 1,194		Difference between means (D - C) ± SEM	1,988 ± 1,193
	95% confidence interval	-79,27 to -73,21		95% confidence interval	-77,67 to -71,61		95% confidence interval	-76,61 to -68,70		95% confidence interval	0,1714 to 3,024		95% confidence interval	0,6633 to 6,507		95% confidence interval	-0,9318 to 4,907
	R squared (eta squared)	0.9984		R squared (eta squared)	0.9984		R squared (eta squared)	0.997		R squared (eta squared)	0.556		R squared (eta squared)	0.6004		R squared (eta squared)	0.3163
	F test to compare variances			F test to compare variances			F test to compare variances			F test to compare variances			F test to compare variances			F test to compare variances
	F, DFn, Dfd	7,969, 3, 3		F, DFn, Dfd	8,079, 3, 3		F, DFn, Dfd	1,086, 3, 3		F, DFn, Dfd	1,014, 3, 3		F, DFn, Dfd	7,337, 3, 3		F, DFn, Dfd	7,439, 3, 3
	P value	0.1221		P value	0.1199		P value	0.9475		P value	0.9913		P value	0.1359		P value	0.1335
	P value summary	ns		P value summary	ns		P value summary	ns		P value summary	ns		P value summary	ns		P value summary	ns
	Significantly different (P < 0.05)?	No		Significantly different (P < 0.05)?	No		Significantly different (P < 0.05)?	No		Significantly different (P < 0.05)?	No		Significantly different (P < 0.05)?	No		Significantly different (P < 0.05)?	No
	Data analyzed			Data analyzed			Data analyzed			Data analyzed			Data analyzed			Data analyzed
	Sample size, column A	4		Sample size, column A	4		Sample size, column A	4		Sample size, column B	4		Sample size, column B	4		Sample size, column C	4
	Sample size, column B	4		Sample size, column C	4		Sample size, column D	4		Sample size, column C	4		Sample size, column D	4		Sample size, column D	4
