# Supplementary material for: Migratory and anti-fibrotic programmes define the regenerative potential of human cardiac progenitors
Source: Nat Cell Biol. 2022 May 12;24(5):659–71. doi: 10.1038/s41556-022-00899-8 (PMC9106586; doi:10.1038/s41556-022-00899-8)
Supplement: Source Data Fig. 6 — Source data for Fig. 6. [file 41556_2022_899_MOESM12_ESM.xlsx]

## Sheet: FIG 6C
Input data Figure 6c
Analysis of baseline scar volume and depth of in vivo RFA injury
	n1							n2							n3
	Slide	Position	Section (mm)	scar	Scar Area (mm^2)			Slide	Position	Section (mm)	Scar	Scar Area (mm^2)			Slide	Position	Section (mm)	Scar	Scar Area (mm^2)
	1	A	0.036					1	A	0.072					1	A	0.048
	2	A	0.036					2	A	0.072					2	A	0.048
	3	A	0.036					3	A	0.072					3	A	0.048
	4	A	0.036					4	A	0.072					4	A	0.048
	5	A	0.036	No	0			5	A	0.072	No	0			5	A	0.048	No	0
	6	A	0.036					6	A	0.072					6	A	0.048
	7	A	0.036					7	A	0.072					7	A	0.048
	8	A	0.036					8	A	0.072					8	A	0.048
	9	A	0.036					9	A	0.072					9	A	0.048
	10	A	0.12					10	A	0.24		0			10	A	0.18
	11	B	0.036					11	B	0.072					11	B	0.048
	12	B	0.036					12	B	0.072					12	B	0.048
	13	B	0.036					13	B	0.072					13	B	0.048
	14	B	0.036					14	B	0.072					14	B	0.048
	15	B	0.036	No	0			15	B	0.072	No	0			15	B	0.048	No	0
	16	B	0.036					16	B	0.072					16	B	0.048
	17	B	0.036					17	B	0.072					17	B	0.048
	18	B	0.036					18	B	0.072					18	B	0.048
	19	B	0.036					19	B	0.072					19	B	0.048
	20	B	0.12					20	B	0.18					20	B	0.18
	21	C	0.036					21	C	0.072					21	C	0.048
	22	C	0.036					22	C	0.072					22	C	0.048
	23	C	0.036					23	C	0.072					23	C	0.048
	24	C	0.036					24	C	0.072					24	C	0.048
	25	C	0.036	No	0			25	C	0.072	Yes	3.785			25	C	0.048	No	0
	26	C	0.036					26	C	0.072					26	C	0.048
	27	C	0.036					27	C	0.072					27	C	0.048
	28	C	0.036					28	C	0.072					28	C	0.048
	29	C	0.036					29	C	0.072					29	C	0.048
	30	C	0.12					30	C	0.18					30	C	0.18
	31	A	0.048					31	A	0.048					31	A	0.048
	32	A	0.048					32	A	0.048					32	A	0.048
	33	A	0.048					33	A	0.048					33	A	0.048
	34	A	0.048					34	A	0.048					34	A	0.048
	35	A	0.048	Yes	0.38			35	A	0.048	Yes	13.8138			35	A	0.048	No	0
	36	A	0.048					36	A	0.048					36	A	0.048
	37	A	0.048					37	A	0.048					37	A	0.048
	38	A	0.048					38	A	0.048					38	A	0.048
	39	A	0.048					39	A	0.048					39	A	0.048
	40	A	0.12					40	A	0.12					40	A	0.18
	41	B	0.048					41	B	0.048					41	B	0.48
	42	B	0.048					42	B	0.048					42	B	0.48
	43	B	0.048					43	B	0.06					43	B	0.48
	44	B	0.048					44	B	0.06					44	B	0.48
	45	B	0.048	Yes	2.587			45	B	0.048	Yes	18.0975			45	B	0.48	Yes	2.818
	46	B	0.048					46	B	0.048					46	B	0.48
	47	B	0.048					47	B	0.06					47	B	0.48
	48	B	0.048					48	B	0.048					48	B	0.48
	49	B	0.048					49	B	0.048					49	B	0.48
	50	B	0.12					50	B	0.12					50	B	0.18
	51	C	0.048					51	C	0.048					51	C	0.048
	52	C	0.048					52	C	0.048					52	C	0.048
	53	C	0.048					53	C	0.048					53	C	0.048
	54	C	0.048					54	C	0.048					54	C	0.048
	55	C	0.048	Yes	9.479			55	C	0.048	Yes	26.73			55	C	0.048	Yes	7.373
	56	C	0.048					56	C	0.048					56	C	0.048
	57	C	0.048					57	C	0.048					57	C	0.048
	58	C	0.048					58	C	0.048					58	C	0.048
	59	C	0.048					59	C	0.048					59	C	0.048
	60	C	0.18					60	C	0.18					60	C	0.12
	61	A	0.048					61	A	0.048					61	A	0.048
	62	A	0.048					62	A	0.048					62	A	0.048
	63	A	0.048					63	A	0.048					63	A	0.048
	64	A	0.048					64	A	0.048					64	A	0.048
	65	A	0.048					65	A	0.048	Yes	24.9062			65	A	0.048	Yes	18.219
	66	A	0.048	Yes	21.858			66	A	0.048					66	A	0.048
	67	A	0.048					67	A	0.048					67	A	0.048
	68	A	0.048					68	A	0.048					68	A	0.048
	69	A	0.048					69	A	0.048					69	A	0.048
	70	A	0.12					70	A	0.12					70	A	0.18
	71	B	0.048					71	B	0.048					71	B	0.048
	72	B	0.048					72	B	0.048					72	B	0.048
	73	B	0.048					73	B	0.048					73	B	0.048
	74	B	0.048					74	B	0.048					74	B	0.048
	75	B	0.048					75	B	0.048	Yes	11.414			75	B	0.048	Yes	19.273
	76	B	0.048	Yes	26.436			76	B	0.048					76	B	0.048
	77	B	0.048					77	B	0.048					77	B	0.048
	78	B	0.048					78	B	0.048					78	B	0.048
	79	B	0.048					79	B	0.048					79	B	0.048
	80	B	0.12					80	B	0.12					80	B	0.12
	81	C	0.048					81	C	0.048					81	C	0.048
	82	C	0.048					82	C	0.048					82	C	0.048
	83	C	0.048					83	C	0.048					83	C	0.048
	84	C	0.048					84	C	0.048					84	C	0.048
	85	C	0.048					85	C	0.048	Yes	5.697			85	C	0.048	Yes	20.082
	86	C	0.048	Yes	25.529			86	C	0.048					86	C	0.048
	87	C	0.048					87	C	0.048					87	C	0.048
	88	C	0.048					88	C	0.048					88	C	0.048
	89	C	0.048					89	C	0.048					89	C	0.048
	90	C	0.18					90	C	0.12					90	C	0.12
	91	A	0.06					91	A	0.048					91	A	0.048
	92	A	0.06					92	A	0.048					92	A	0.048
	93	A	0.06					93	A	0.048					93	A	0.048
	94	A	0.06					94	A	0.048					94	A	0.048
	95	A	0.06	Yes	22.727			95	A	0.048	Yes	7.606			95	A	0.048	Yes	20.055
	96	A	0.06					96	A	0.048					96	A	0.048
	97	A	0.06					97	A	0.048					97	A	0.048
	98	A	0.06					98	A	0.048					98	A	0.048
	99	A	0.06					99	A	0.048					99	A	0.048
	100	A	0.12					100	A	0.12					100	A	0.12
	101	B	0.06					101	B	0.048					101	B	0.048
	102	B	0.06					102	B	0.048					102	B	0.048
	103	B	0.06					103	B	0.048					103	B	0.048
	104	B	0.06					104	B	0.048					104	B	0.048
	105	B	0.06	Yes	13.607			105	B	0.048	Yes	6.665			105	B	0.048	Yes	19.916
	106	B	0.06					106	B	0.048					106	B	0.048
	107	B	0.06					107	B	0.048					107	B	0.048
	108	B	0.06					108	B	0.048					108	B	0.048
	109	B	0.06					109	B	0.048					109	B	0.048
	110	B	0.12					110	B	0.12					110	B	0.12
	111	C	0.036					111	C	0.048					111	C	0.048
	112	C	0.036					112	C	0.048					112	C	0.048
	113	C	0.036					113	C	0.048					113	C	0.048
	114	C	0.036					114	C	0.048					114	C	0.048
	115	C	0.036	No	0			115	C	0.048	Yes	7.041			115	C	0.12	Yes	18.762
	116	C	0.036					116	C	0.048					116	C	0.048
	117	C	0.036					117	C	0.048					117	C	0.12
	118	C	0.036					118	C	0.048					118	C	0.048
	119	C	0.036					119	C	0.048					119	C	0.12
	120	C						120	C						120	C	0.12
															121	A	0.12
															122	B	0.12
															123	C	0.12
	Stained and measured
				Depth of scar (mm)	4.2						Depth of scar (mm)	5.292						Depth of scar (mm)	6.264
				Scar volume (mm^3)	68.7299						Volume of scar (mm^3)	69.4301						Volume of scar (mm^3)	72.1321
		Scar volume (mm^3)	Depth of scar (mm)
	AVG	70.0974	5.252
	ST DEV	1.79653	1.03258
	SEM	1.03723	0.596161
	GRAPH
		Scar Depth (mm)	Scar volume (mm3)
		baseline	baseline
		wo/o cells	w/o cells
	Minimum	4.2	68.7
	Q1	4.75	69.05
	Median	5.3	69.4
	Q3	5.782	70.766
	Maximum	6.264	72.1321
	Q1-Minimum	0.55	0.35
	Q1	4.75	69.05
	Median-Q1	0.55	0.35
	Q3-Median	0.482	1.36603
	Maximum-Q3	0.482	1.36603

## Sheet: FIG 6E
Input Data Figure 6E
Analysis of cells at application site and RFA in the presence or absence of pharmacological CXCR4 blockage (AMD3100)
		percentage				absolute count
		Appl. Site no AMD	RFA no AMD			Appl. Site no AMD	RFA no AMD	all cells
		0	97.619			0	41	42
		2.43902	87.8049			1	36	41
		Appl. Site with AMD	RFA with AMD			Appl. Site with AMD	RFA with AMD	all cells
		92.3077	7.69231			36	3	39
		95.4545	4.54545			42	2	44
						sum
		Appl. Site with AMD	RFA with AMD
	AVG	1.21951	92.712			Appl. Site no AMD	RFA no AMD	all cells
	ST DEV	1.72465	6.93967			1	77	83
	SEM	1.21951	4.90708
						Appl. Site with AMD	RFA with AMD	all cells
		Appl. Site with AMD	RFA with AMD			78	5	83
	AVG	93.8811	6.11888
	ST DEV	2.22516	2.22516
	SEM	1.57343	1.57343

## Sheet: FIG 6F
Input data Figure 6f
Analysis of in vivo RFA injury on days 5 and 14 with and without HVPs
	D5 with HVPs							D5 with HVPs							D5 with HVPs								D5 without cells							D5 without cells							D5 without cells												D14 with HVPs
	n1							n2							n3								n1							n2							n3												n1
	Slide	Position	Sections (mm)	Scar	Scar Area (mm^2)			Slide	Position	Sections (mm)	Scar	Scar Area (mm^2)			Slide	Position	Sections (mm)	Scar	Scar Area (mm^2)
	1	A	0.012					1	A	0.012					1	A	0.072						Slide	Position	Sections (mm)	Scar	Scar Area (mm^2)			Slide	Position	Sections (mm)	Scar	Scar Area (mm^2)			Slide	Position	Sections (mm)	Scar	Scar Area (mm^2)								Slide
	2	A	0.012					2	A	0.012					2	A	0.072						1	A	0.06					1	A	0.048					1	A	0.072										1
	3	A	0.012	No	0			3	A	0.012	No	0			3	A	0.072						2	A	0.06					2	A	0.048					2	A	0.072										2
	4	A	0.012					4	A	0.012					4	A	0.072	No	0				3	A	0.06					3	A	0.048					3	A	0.072										3
	5	A	0.012					5	A	0.012					5	A	0.072						4	A	0.06	No	0			4	A	0.048					4	A	0.072										4
	6	A	0.012					6	A	0.012					6	A	0.072						5	A	0.12					5	A	0.048	No	0			5	A	0.072										5
	7	A	0.012					7	A	0.012					7	A	0.072						6	A	0.06					6	A	0.048					6	A	0.072										6
	8	A	0.012					8	A	0.012					8	A	0.072						7	A	0.06					7	A	0.048					7	A	0.072										7
	9	A	0.012					9	B	0.012					9	A	0.072						8	A	0.06	No	0			8	A	0.048					8	A	0.072										8
	10	A	0.012					10	B	0.012					10	A	0.12		0				9	A	0.06					9	A	0.048					9	A	0.072										9
	11	B	0.3	No	0			11	B	0.012	Yes	2.662			11	B	0.072						10	A	0.12					10	A	0.18	No	0			10	A	0.24	No	0								10
	12	B	0.012					12	B	0.012					12	B	0.072	No	0				11	B	0.06					11	B	0.048					11	B	0.072										11
	13	B	0.012					13	B	0.012					13	B	0.072						12	B	0.06					12	B	0.048					12	B	0.072										12
	14	B	0.012					14	B	0.012					14	B	0.072						13	B	0.06					13	B	0.048					13	B	0.072										13
	15	B	0.012					15	B	0.012					15	B	0.072						14	B	0.06	No	0			14	B	0.048					14	B	0.072										14
	16	B	0.2					16	B	0.012					16	B	0.072						15	B	0.12					15	B	0.048	No	0			15	B	0.072	No	0								15
	17	B	0.012					17	C	0.012					17	B	0.072						16	B	0.06					16	B	0.048					16	B	0.072										16
	18	B	0.012					18	C	0.012					18	B	0.072	No	0				17	B	0.06					17	B	0.048					17	B	0.072										17
	19	B	0.012	No	0			19	C	0.012					19	B	0.072						18	B	0.06	No	0			18	B	0.048					18	B	0.072										18
	20	B	0.012					20	C	0.012					20	B	0.18						19	B	0.06					19	B	0.048					19	B	0.072										19
	21	C	0.012					21	C	0.012	Yes	8.294			21	C	0.072						20	B	0.12					20	B	0.18					20	B	0.18	No	0								20
	22	C	0.012					22	C	0.012					22	C	0.072	Yes	1.975				21	C	0.06					21	C	0.048					21	C	0.072										21
	23	C	0.012					23	C	0.012					23	C	0.072						22	C	0.06					22	C	0.048					22	C	0.072										22
	24	C	0.012					24	C	0.012					24	C	0.072						23	C	0.06					23	C	0.048					23	C	0.072										23
	25	A	0.012					25	A	0.012					25	C	0.072	Yes	2.849				24	C	0.06	No	0			24	C	0.048					24	C	0.072										24
	26	A	0.012					26	A	0.012					26	C	0.072						25	C	0.12					25	C	0.048	No	0			25	C	0.072	Yes	5.237								25
	27	A	0.012					27	A	0.012					27	C	0.072						26	C	0.06					26	C	0.048					26	C	0.072										26
	28	A	0.012					28	A	0.012					28	C	0.072						27	C	0.06					27	C	0.048					27	C	0.072										27
	29	A	0.012	Yes	0.966			29	A	0.012					29	C	0.072						28	C	0.06	No	0			28	C	0.048					28	C	0.072										28
	30	A	0.012					30	A	0.012					30	C	0.18						29	C	0.06					29	C	0.048					29	C	0.072										29
	31	A	0.012					31	A	0.012					31	A	0.048						30	C	0.12					30	C	0.18	No	0			30	C	0.18	Yes	7.285								30
	32	A	0.012					32	A	0.024					32	A	0.048						31	A	0.06					31	A	0.048					31	A	0.048										31
	33	A	0.012					33	B	0.012					33	A	0.048						32	A	0.06					32	A	0.048					32	A	0.048										32
	34	A	0.096					34	B	0.012					34	A	0.048						33	A	0.06					33	A	0.048					33	A	0.048										33
	35	B	0.012					35	B	0.012					35	A	0.048	Yes	15.0638				34	A	0.06	No	0			34	A	0.048					34	A	0.048										34
	36	B	0.012					36	B	0.012					36	A	0.048						35	A	0.12					35	A	0.048	No	0			35	A	0.048	Yes	9.882								35
	37	B	0.012					37	B	0.012	Yes	15.899			37	A	0.048						36	A	0.06					36	A	0.048					36	A	0.048										36
	38	B	0.012					38	B	0.012					38	A	0.048						37	A	0.06					37	A	0.048					37	A	0.048										37
	39	B	0.012	Yes	0.913			39	B	0.012					39	A	0.048						38	A	0.06	No	0			38	A	0.048					38	A	0.048										38
	40	B	0.012					40	B	0.012					40	A	0.12						39	A	0.06					39	A	0.048					39	A	0.048										39
	41	B	0.012					41	C	0.012					41	B	0.048						40	A	0.12					40	A	0.18	No	0			40	A	0.12										40
	42	B	0.012					42	C	0.012					42	B	0.048						41	B	0.06					41	B	0.48					41	B	0.048										41
	43	B	0.012					43	C	0.012					43	B	0.06						42	B	0.06					42	B	0.48					42	B	0.048										42
	44	B	0.096					44	C	0.012					44	B	0.06						43	B	0.06					43	B	0.48					43	B	0.06										43
	45	C	0.012					45	C	0.012					45	B	0.048	Yes	18.478				44	B	0.06	No	0			44	B	0.48					44	B	0.06										44
	46	C	0.012					46	C	0.012					46	B	0.048						45	B	0.12					45	B	0.48	Yes	3.482			45	B	0.048	Yes	13.346								45
	47	C	0.012					47	C	0.012					47	B	0.06						46	B	0.06					46	B	0.48					46	B	0.048										46
	48	C	0.012					48	C	0.048					48	B	0.048						47	B	0.06					47	B	0.48					47	B	0.06										47
	49	C	0.012	Yes	0.801			49	A	0.012					49	B	0.048						48	B	0.06	No	0			48	B	0.48					48	B	0.048										48
	50	C	0.012					50	A	0.012					50	B	0.12						49	B	0.06					49	B	0.48					49	B	0.048										49
	51	C	0.012					51	A	0.012	Yes	13.192			51	C	0.048						50	B	0.12					50	B	0.18					50	B	0.12										50
	52	C	0.012					52	A	0.012					52	C	0.048						51	C	0.06					51	C	0.048					51	C	0.048										51
	53	C	0.012					53	A	0.012					53	C	0.048						52	C	0.06					52	C	0.048					52	C	0.048										52
	54	C	0.096					54	A	0.012					54	C	0.048						53	C	0.06					53	C	0.048					53	C	0.048										53
	55	A	0.012					55	A	0.012					55	C	0.048	Yes	24.934				54	C	0.06	No	0			54	C	0.048					54	C	0.048										54
	56	A	0.012					56	A	0.024					56	C	0.048						55	C	0.12					55	C	0.048	Yes	6.754			55	C	0.048	Yes	25.384								55
	57	A	0.012	Yes	0.758			57	B	0.012					57	C	0.048						56	C	0.06					56	C	0.048					56	C	0.048										56
	58	A	0.012					58	B	0.012					58	C	0.048						57	C	0.06					57	C	0.048					57	C	0.048										57
	59	A	0.012					59	B	0.012	Yes	14.486			59	C	0.048						58	C	0.06	Yes	1.536			58	C	0.048					58	C	0.048										58
	60	A	0.012					60	B	0.012					60	C	0.18						59	C	0.06					59	C	0.048					59	C	0.048										59
	61	A	0.012					61	B	0.012					61	A	0.048						60	C	0.12					60	C	0.12					60	C	0.18										60
	62	A	0.012					62	B	0.012					62	A	0.048						61	A	0.06					61	A	0.048					61	A	0.048										61
	63	A	0.012	Yes	0.979			63	B	0.012					63	A	0.048						62	A	0.06					62	A	0.048					62	A	0.048										62
	64	A	0.096					64	B	0.012					64	A	0.048						63	A	0.06					63	A	0.048					63	A	0.048										63
	65	B	0.012					65	C	0.012					65	A	0.048	Yes	19.925				64	A	0.06	Yes	2.62			64	A	0.048					64	A	0.048										64
	66	B	0.012					66	C	0.012					66	A	0.048						65	A	0.12					65	A	0.048	Yes	14.755			65	A	0.048	Yes	23.925								65
	67	B	0.012	Yes	0.748			67	C	0.012	Yes	12.51			67	A	0.048						66	A	0.06					66	A	0.048					66	A	0.048										66
	68	B	0.012					68	C	0.012					68	A	0.048						67	A	0.06					67	A	0.048					67	A	0.048										67
	69	B	0.012					69	C	0.012					69	A	0.048						68	A	0.06	Yes	4.418			68	A	0.048					68	A	0.048										68
	70	B	0.012					70	C	0.012					70	A	0.12						69	A	0.06					69	A	0.048					69	A	0.048										69
	71	B	0.012					71	C	0.012					71	B	0.048						70	A	0.12					70	A	0.18					70	A	0.12										70
	72	B	0.012					72	C	0.048					72	B	0.048						71	B	0.06					71	B	0.048					71	B	0.048										71
	73	B	0.012	Yes	1.608			73	A	0.012					73	B	0.048						72	B	0.06					72	B	0.048					72	B	0.048										72
	74	B	0.096					74	A	0.012					74	B	0.048						73	B	0.06					73	B	0.048					73	B	0.048										73
	75	C	0.012					75	A	0.012					75	B	0.048	Yes	13.257				74	B	0.06	Yes	6.454			74	B	0.048					74	B	0.048										74
	76	C	0.012					76	A	0.024					76	B	0.048						75	B	0.12					75	B	0.048	Yes	21.533			75	B	0.048	Yes	11.414								75
	77	C	0.012	Yes	3.187			77	B	0.012					77	B	0.048						76	B	0.06					76	B	0.048					76	B	0.048										76
	78	C	0.012					78	B	0.012					78	B	0.048						77	B	0.06					77	B	0.048					77	B	0.048										77
	79	C	0.012					79	B	0.012					79	B	0.048						78	B	0.06	Yes	9.014			78	B	0.048					78	B	0.048										78
	80	C	0.012					80	B	0.012					80	B	0.12						79	B	0.06					79	B	0.048					79	B	0.048										79
	81	C	0.012					81	C	0.012					81	C	0.048						80	B	0.12					80	B	0.12					80	B	0.12										80
	82	C	0.012					82	C	0.012					82	C	0.048						81	C	0.06					81	C	0.048					81	C	0.048										81
	83	C	0.012	Yes	4.507			83	C	0.012					83	C	0.048						82	C	0.06					82	C	0.048					82	C	0.048										82
	84	C	0.096					84	C	0.048					84	C	0.048						83	C	0.06					83	C	0.048					83	C	0.048										83
	85	A	0.012					85	A	0.012					85	C	0.048	Yes	6.345				84	C	0.06	Yes	9.6			84	C	0.048					84	C	0.048										84
	86	A	0.012					86	A	0.012					86	C	0.048						85	C	0.12					85	C	0.048	Yes	23.332			85	C	0.048	Yes	5.697								85
	87	A	0.012					87	A	0.012	Yes	20.314			87	C	0.048						86	C	0.06					86	C	0.048					86	C	0.048										86
	88	A	0.012					88	A	0.012					88	C	0.048						87	C	0.06					87	C	0.048					87	C	0.048										87
	89	A	0.012	Yes	9.09375			89	B	0.012					89	C	0.048						88	C	0.06	Yes	12.014			88	C	0.048					88	C	0.048										88
	90	A	0.012					90	B	0.012					90	C	0.12						89	C	0.06					89	C	0.048					89	C	0.048										89
	91	A	0.012					91	B	0.012	Yes	24.241			91	A	0.048						90	C	0.12					90	C	0.12					90	C	0.12										90
	92	A	0.096					92	B	0.012					92	A	0.048						91	A	0.06					91	A	0.048					91	A	0.048
	93	B	0.012					93	C	0.012					93	A	0.048						92	A	0.06					92	A	0.048					92	A	0.048
	94	B	0.012					94	C	0.012					94	A	0.048						93	A	0.06					93	A	0.048					93	A	0.048
	95	B	0.012					95	C	0.012	Yes	26.01			95	A	0.048	Yes	6.438				94	A	0.06	Yes	9.2475			94	A	0.048					94	A	0.048
	96	B	0.012					96	C	0.012					96	A	0.048						95	A	0.12					95	A	0.048	Yes	20.055			95	A	0.048	Yes	7.473
	97	B	0.012	Yes	12.2325			97	A	0.012					97	A	0.048						96	A	0.06					96	A	0.048					96	A	0.048
	98	B	0.012					98	A	0.012					98	A	0.048						97	A	0.06					97	A	0.048					97	A	0.048
	99	B	0.012					99	A	0.012					99	A	0.048						98	A	0.06					98	A	0.048					98	A	0.048
	100	B	0.096					100	A	0.012					100	A	0.12						99	A	0.06					99	A	0.048					99	A	0.048
	101	C	0.012					101	A	0.048	Yes	16.517			101	B	0.048						100	A	0.12	Yes	9.66625			100	A	0.12					100	A	0.12
	102	C	0.012					102	A	0.012					102	B	0.048						101	B	0.06					101	B	0.048					101	B	0.048
	103	C	0.012					103	A	0.012					103	B	0.048						102	B	0.06					102	B	0.048					102	B	0.048
	104	C	0.012					104	A	0.012					104	B	0.048						103	B	0.06					103	B	0.048					103	B	0.048
	105	C	0.012	Yes	15.5725			105	A	0.012					105	B	0.048	Yes	6.665				104	B	0.06	Yes	9.37875			104	B	0.048					104	B	0.048
	106	C	0.012					106	A	0.048					106	B	0.048						105	B	0.12					105	B	0.048	Yes	21.927			105	B	0.048	Yes	8.113
	107	C	0.012					107	B	0.012					107	B	0.048						106	B	0.06					106	B	0.048					106	B	0.048
	108	C	0.096					108	B	0.012					108	B	0.048						107	B	0.06					107	B	0.048					107	B	0.048
	109	A	0.012					109	B	0.012					109	B	0.048						108	B	0.06					108	B	0.048					108	B	0.048
	110	A	0.012					110	B	0.012					110	B	0.12						109	B	0.06					109	B	0.048					109	B	0.048
	111	A	0.012					111	B	0.048	Yes	8.411			111	C	0.048						110	B	0.12	Yes	9.5925			110	B	0.12					110	B	0.12
	112	A	0.012	Yes	16.5875			112	B	0.012					112	C	0.048	Yes	4.2246				111	C	0.06					111	C	0.048					111	C	0.048
	113	A	0.012					113	B	0.012					113	C	0.048						112	C	0.06					112	C	0.048					112	C	0.048
	114	A	0.012					114	B	0.012					114	C	0.048						113	C	0.06					113	C	0.048					113	C	0.048
	115	A	0.012					115	B	0.012					115	C	0.048	Yes	2.1123				114	C	0.06	Yes	9.785			114	C	0.048					114	C	0.048
	116	A	0.096					116	B	0.048					116	C	0.048						115	C	0.12					115	C	0.12	Yes	12.981			115	C	0.048	Yes	2.041
	117	B	0.012					117	C	0.012					117	C	0.048	No	0				116	C	0.06					116	C	0.048					116	C	0.048
	118	B	0.012					118	C	0.012					118	C	0.048						117	C	0.12					117	C	0.12					117	C	0.048
	119	B	0.012					119	C	0.012					119	C	0.048						118	C	0.06					118	C	0.048					118	C	0.048
	120	B	0.012	Yes	19.0237			120	C	0.012					120	C							119	C	0.12					119	C	0.12	Yes	5.631			119	C	0.048
	121	B	0.012					121	C	0.048	Yes	4.132											120	C		No	0			120	C	0.12					120	C
	122	B	0.012					122	C	0.012																				121	A	0.12
	123	B	0.012					123	C	0.012																				122	B	0.12
	124	B	0.096					124	C	0.012																				123	C	0.12	No	0
	125	C	0.012					125	C	0.012
	126	C	0.012					126	C	0.048
	127	C	0.012					127	A	0.012
	128	C	0.012	Yes	21.1512			128	A	0.012
	129	C	0.012					129	A	0.012	Yes	2.787
	130	C	0.012					130	A	0.012
	131	C	0.012					131	A	0.048
	132	C	0.096					132	B	0.024
	133	A	0.012					133	B	0.024
	134	A	0.012					134	B	0.024	Yes	2.603
	135	A	0.012					135	B	0.024
	136	A	0.096					136	B	0.048
	137	B	0.012					137	C	0.024
	138	B	0.012	No	0			138	C	0.024
	139	B	0.012					139	C	0.024	Yes	2.917
	140	B	0.096					140	C	0.024
	141	C	0.012					141	C	0.048
	142	C	0.012					142	A	0.024
	143	C	0.012					143	A	0.048	Yes	2.051
	144	C						144	B	0.024
								145	B	0.048	No	0
								146	C	0.024
								147	C	0.048
	Stained and measured							148	A	0.024
								149	A	0.024
								150	A	0.048
								151	B	0.024
								152	B	0.024	No	0
								153	B	0.048
								154	C	0.024
								155	C	0.024
								156	C
			D5 with HVPs							D5 with HVPs							D5 with HVPs								D5 without cells							D5 without cells							D5 without cells
			n1	Depth of Scar (mm)	2.124					n2	Depth of Scar (mm)	2.208					n3	Depth of scar (mm)	5.508						n1	Depth of Scar (mm)	4.08					n2	Depth of scar (mm)	6.6					n3	Depth of scar (mm)	5.292
				Scar volume (mm^3)	18.8012						Scar volume (mm^3)	23.5614						Volume of scar (mm^3)	66.4706							Scar volume (mm^3)	33.3021						Volume of scar (mm^3)	75.6235						Volume of scar (mm^3)	63.4105
	D5 with HVPs	Scar volume (mm^3)	Depth of scar (mm)
	AVG	36.2777	3.28
	ST DEV	26.2559	1.92996
	SEM	15.1588	1.11426
	D5 without cells	Scar volume (mm^3)	Depth of scar (mm)
	AVG	57.4454	5.324
	ST DEV	21.7821	1.2603
	SEM	12.5759	0.727637
	D14 with HVPs	Scar volume (mm^3)	Depth of Scar (mm)
	AVG	22.3383	3.69
	ST DEV	4.48407	0.551543
	SEM	3.17072	0.39
	D14 without cells	Scar volume (mm^3)	Depth of Scar (mm)
	AVG	38.4886	4.5
	ST DEV	2.5546	1.4425
	SEM	1.80637	1.02
[truncated: 19 more columns]

## Sheet: FIG 6G
Input data Figure 6g
Analysis of GFP+ area within the RFA injury and according to depth
	D5		% area GFP+/area scar		D5		Area GFP+ (mm2)	Area scar (mm2)			D5		% area GFP+/area scar	cutting depth (mm)	scar depth (mm)
		n1	9.81067			n1	0.57	5.81				n1	9.81067	2.544	0
			9.46154				1.23	13					4.78502	3.096	0.552
			4.78502				0.69	14.42					5.87993	4.44	1.896
			5.74452				0.76	13.23					4.97076	7.344	4.8
			5.87993				1.43	24.32
			4.57831				0.38	8.3				n2	10.5737	2.688	0.144
			4.97076				0.17	3.42					6.44172	3.252	0.708
													5.33981	4.944	2.4
		n2	10.5737			n2	0.94	8.89					2.67857	7.388	4.944
			6.44172				0.42	6.52
			7.18772				1.03	14.33
			6.44959				1.03	15.97
			5.33981				0.66	12.36
			3.78049				0.31	8.2
			2.67857				0.03	1.12
	D14		% area GFP+/area scar		D14		Area GFP+ (mm2)	Area scar (mm2)			D14		% area GFP+/area scar	cutting depth (mm)	scar depth (mm)
		n1	13.5903			n2	0.67	4.93				n1	13.5903	4.74	0
			17.1896				1.26	7.33					38.1773	6.18	1.98
			38.1773				3.1	8.12					17.511	6.84	2.64
			21.7837				2.76	12.67					4.54545	8.04	3.84
			17.511				1.59	9.08
			13.9932				1.23	8.79				n2	36.5578	5.82	1.62
			13.5903				0.67	4.93					37.1892	6.48	2.28
			4.54545				0.17	3.74					19.3326	7.62	3.42
													3.52113	8.46	4.26
		n2	36.5578			n2	2.91	7.96
			37.1892				3.44	9.25
			22.896				1.85	8.08
			19.3326				1.68	8.69
			42.7879				3.53	8.25
			15.4589				0.96	6.21
			18.1356				1.07	5.9
			3.52113				0.05	1.42
			n1	n2
	AVG	D5	6.46154	6.06451
		D14	17.5476	24.4849
	ST DEV	D5	2.22294	2.55249
		D14	9.68557	13.2691
	SEM	D5	0.840192	0.964751
		D14	3.42436	4.69134

## Sheet: FIG 6I
Input data Figure 6i
CD31+ cells derived from host (HuNu-) or human progenitors (HuNu+) in HVP-treated and untreated RFAs
	cells/mm2						percentage							cells/frame
		CTRL						CTRL							CTRL
		CD31	CD31+HuNu+	CD31+HuNu-				CD31	CD31+HuNu+	CD31+HuNu-					CD31	HuNu	CD31/HuNu+	CD31/HuNu-	total cells
	n1	90.6936	0	90.6936			n1	6.06061	0	6.06061				n1	8	0	0	8	132
	n2	215.397	0	215.397			n2	6.29139	0	6.29139				n2	19	0	0	19	302
	n3	136.04	0	136.04			n3	7.5	0	7.5				n3	12	0	0	12	160
	n4	124.704	0	124.704			n4	8.59375	0	8.59375				n4	11	0	0	11	128
	n5	147.377	0	147.377			n5	7.97546	0	7.97546				n5	13	0	0	13	163
	n6	158.714	0	158.714			n6	9.85915	0	9.85915				n6	14	0	0	14	142
	cells/mm2						percentage							cells/frame
		with HVPs						with HVPs							with HVPs
		CD31	CD31+HuNu+	CD31+HuNu-				CD31	CD31+HuNu+	CD31+HuNu-					CD31	HuNu	CD31/HuNu+	CD31/HuNu-	total cells
	n1	487.478	147.377	340.101			n1	14.1447	4.27632	9.86842				n1	43	67	13	30	304
	n2	362.774	68.0202	294.754			n2	8.24742	1.54639	6.70103				n2	32	51	6	26	388
	n3	362.774	113.367	249.407			n3	14.8837	4.65116	10.2326				n3	32	72	10	22	215
	n4	1541.79	351.438	1190.35			n4	25.046	5.70902	19.337				n4	136	171	31	105	543
	n5	884.263	283.418	600.845			n5	33.4764	10.7296	22.7468				n5	78	93	25	53	233
	n6	578.172	181.387	396.785			n6	22.87	7.17489	15.6951				n6	51	48	16	35	223
	cells/mm2						percentage							sum
		CD31	CD31+HuNu+	CD31+HuNu-				CD31	CD31+HuNu+	CD31+HuNu-					CD31	HuNu	CD31/HuNu+	CD31/HuNu-	total cells
AVG	CTRL	145.488	0	145.488		AVG	CTRL	7.28424	0	7.28424				CTRL	63	0	0	63	885
	with HVPs	702.875	190.834	512.041			with HVPs	19.778	5.68123	14.0968				with HvPs	372	502	101	271	1906
ST DEV	CTRL	41.4475	0	41.4475		ST DEV	CTRL	9.09506	3.09353	6.20235
	with HVPs	453.865	107.17	354.127			with HVPs	1.08653	0	1.08653
SEM	CTRL	16.9209	0	16.9209		SEM	CTRL	3.71304	1.26293	2.5321
	with HVPs	185.289	43.7521	144.572			with HVPs	0.443574	0	0.443574
	Statistical analysis (Prism_Graph Pad)
	Two-way ANOVA	Ordinary
	Alpha	0.05
	Source of Variation	% of total variation	P value	P value summary	Significant?
	Interaction	5.221	0.1916	ns	No
	Row Factor	17.77	0.0067	**	Yes
	Column Factor	32.17	<0,0001	****	Yes
	ANOVA table	SS	DF	MS	F (DFn, DFd)	P value
	Interaction	201654	2	100827	F (2, 30) = 1,747	P=0,1916
	Row Factor	686557	2	343278	F (2, 30) = 5,947	P=0,0067
	Column Factor	1242731	1	1242731	F (1, 30) = 21,53	P<0,0001
	Residual	1731610	30	57720
	Difference between column means
	Mean of CTRL	96.99
	Mean of HVP	468.6
	Difference between means	-371.6
	SE of difference	80.08
	95% CI of difference	-535,1 to -208,0
	Data summary
	Number of columns (Column Factor)	2
	Number of rows (Row Factor)	3
	Number of values	36
	Šídák's multiple comparisons test	Mean Diff,	95,00% CI of diff,	Below threshold?	Summary	Adjusted P Value
	CTRL - HVP
	CD31+ HuNu+	-190.8	-541,6 to 159,9	No	ns	0.4467
	CD31+ HuNu-	-366.6	-717,3 to -15,83	Yes	*	0.0383
	Pan CD31	-557.4	-908,1 to -206,7	Yes	**	0.0011
	Test details	Mean 1	Mean 2	Mean Diff,	SE of diff,	N1	N2	t	DF
	CTRL - HVP
	CD31+ HuNu+	0	190.8	-190.8	138.7	6	6	1.376	30
	CD31+ HuNu-	145.5	512	-366.6	138.7	6	6	2.643	30
	Pan CD31	145.5	702.9	-557.4	138.7	6	6	4.018	30
