# Supplementary material for: Migratory and anti-fibrotic programmes define the regenerative potential of human cardiac progenitors
Source: Nat Cell Biol. 2022 May 12;24(5):659–71. doi: 10.1038/s41556-022-00899-8 (PMC9106586; doi:10.1038/s41556-022-00899-8)
Supplement: Source Data Fig. 8 — Source data for Fig. 8. [file 41556_2022_899_MOESM13_ESM.xlsx]

## Sheet: FIG 8B
Input Data Figure 8b
Analysis of infarct volume at baseline (Pre-dose) and after 12 weeks in vehicle vs. HVP-treated animals
		infarct volume %
		Pre-dose												Week 12
		n1	n2	n3	n4	n5	n6	n7	n8	n9	n10			n1	n2	n3	n4	n5	n6	n7	n8	n9	n10
	Vehicle	30	31	36	34	38	32	34	30	27	32		Vehicle	26	28	24	28	42	36	29	34	25	27
	HVP	30	41	31	36	38	36	34					HVP	25	33	19	28	31	35	26
		Pre-dose Vehicle				Pre-dose HVP								week 12 Vehicle				week 12 HVP
		MEAN	SEM	N		MEAN	SEM	N						MEAN	SEM	N		MEAN	SEM	N
		32.4	1.01325	10		35.1429	1.45453	7						29.9	1.79784	10		28.1429	2.05204	7
		Delta Infarct volume
	Vehicle	-4	-3	-12	-6	4	4	-5	4	-2	-5
	HVP	-5	-8	-12	-8	-7	-1	-8
		Statistical analysis (R)
		Infarct volume %
		Infarct volume predose
		vs
		Infarct volume week 12
		Test name	Post-hoc contrasts using Tukey's on estimated means from repeated measures ANOVA
		Variance assumption	Individual variance for each row
		Multiple comparisons	Yes
		Method	Tukey's
		Desired FDR (Q)
		Number of tests performed	2
		Number of rows omitted	0
			P value	Mean of Predose	Mean of Week 12	Difference	SE of difference	t ratio	df
		Vehicle	0.104	32.4	29.9	2.5	2.064	1.211	18
		HVP	0.001	35.14	28.14	7	2.515	2.783	12
		Delta infarct volume
		Delta infarct volume of HVP treated
		vs,
		Delta infarct volume of vehicle
		Welch Two Sample t-test
		P value	0.047
		P value summary	*
		Significantly different (P < 0.05)?	Yes
		One- or two-tailed P value?	Two-tailed
		t, df	t=2,16, df=15
		How big is the difference?
		Mean of column A	-2.5
		Mean of column B	-7
		Difference between means (B - A) ± SEM	-4,500 ± 2,249
		95% confidence interval	-9,294 to 0,2944
		R squared (eta squared)	0.2106
		F test to compare variances
		F, DFn, Dfd	2,397, 9, 6
		P value	0.2995
		P value summary	ns
		Significantly different (P < 0.05)?	No
		Data analyzed
		Sample size, column A	10
		Sample size, column B	7

## Sheet: FIG 8C
Input Data Figure 8c
Analysis of LVEF at baseline (Pre-dose) and after 12 weeks in vehicle vs. HVP-treated animals
		LV-EF%
		Pre-dose												Week 12
		n1	n2	n3	n4	n5	n6	n7	n8	n9	n10			n1	n2	n3	n4	n5	n6	n7	n8	n9	n10
	Vehicle	43	40	38	37	36	37	45	47	36	35		Vehicle	30	47	50	19	20	23	14	39	30	22
	HVP	26	32	40	38	48	33	44					HVP	34	31	39	33	33	15	38
		Pre-dose Vehicle				Pre-dose HVP								week 12 Vehicle				week 12 HVP
		MEAN	SEM	N		MEAN	SEM	N						MEAN	SEM	N		MEAN	SEM	N
		39.4	1.32665	10		37.2857	2.85118	7						29.4	3.88215	10		31.8571	3.01132	7
		Delta LV-EF
	Vehicle	-13	7	12	-18	-16	-14	-31	-8	-6	-13
	HVP	8	-1	-1	-5	-15	-18	-6
	Statistical analysis (R)
	LV-EF%
	LV-EF at Pre-dose
	vs,
	LV-EF at Week 12
	Test name	Post-hoc contrasts using Tukey's on estimated means from repeated measures ANOVA
	Variance assumption	Individual variance for each row
	Multiple comparisons	Yes
	Method	Tukey's
	Desired FDR (Q)
	Number of tests performed	2
	Number of rows omitted	0
		P value	Mean of Predose	Mean of Week 12	Difference	SE of difference	t ratio	df
	Vehicle	0.012	39.4	29.4	10	4.103	2.437	18
	HVPs	0.214	37.29	31.86	5.429	4.147	1.309	12
	Delta LV-EF
	Delta LV-EF of HVP treated
	vs
	Delta LVEF of vehicle
	Welch Two Sample t-test
	P value	0.388
	P value summary	ns
	Significantly different (P < 0.05)?	No
	One- or two-tailed P value?	Two-tailed
	t, df	t=0,89, df=15
	How big is the difference?
	Mean of column A	-10
	Mean of column B	-5.429
	Difference between means (B - A) ± SEM	4,571 ± 5,455
	95% confidence interval	-7,055 to 16,20
	R squared (eta squared)	0.04473
	F test to compare variances
	F, DFn, Dfd	1,942, 9, 6
	P value	0.4323
	P value summary	ns
	Significantly different (P < 0.05)?	No
	Data analyzed
	Sample size, column A	10
	Sample size, column B	7

## Sheet: FIG 8D
Input Data Figure 8d
Statistical analysis of GLS (global longitudinal strain) at baseline (Pre-dose) and after 12 weeks in vehicle vs. HVP-treated animals
		GLS%
		Pre-dose												Week 12
		n1	n2	n3	n4	n5	n6	n7	n8	n9	n10			n1	n2	n3	n4	n5	n6	n7	n8	n9	n10
	Vehicle	-9.6	-8.4	-7.8	-6.7	-9.6	-9.7	-12.8	-10.1	-9.3	-9.5		Vehicle	-9.2	-7.2	-7.9	-4.6	-5.8	-4.4	-2.4	-7	-7.1	-6.7
	HVP	-7	-6.4	-8.7	-6.6	-10.6	-4.8	-8.6					HVP	-6.4	-7.2	-9.6	-7.7	-7.8	-3.2	-9.1
		Pre-dose Vehicle				Pre-dose HVP								week 12 Vehicle				week 12 HVP
		MEAN	SEM	N		MEAN	SEM	N						MEAN	SEM	N		MEAN	SEM	N
		-9.35	0.506239	10		-7.52857	0.720686	7						-6.23	0.62344	10		-7.28571	0.795352	7
		Delta GLS
	Vehicle	0.4	1.2	-0.1	2.1	3.8	5.3	10.4	3.1	2.2	2.8
	HVP	0.6	-0.8	-0.9	-1.1	2.8	1.6	-0.5
	Statistical analysis (R)
	GLS%
	GLS at Pre-dose
	vs,
	GLS at week 12
	Test name	Post-hoc contrasts using Tukey's on estimated means from repeated measures ANOVA
	Variance assumption	Individual variance for each row
	Multiple comparisons	Yes
	Method	Tukey's
	Desired FDR (Q)
	Number of tests performed	2
	Number of rows omitted	0
		P value	Mean of Predose	Mean of Week 12	Difference	SE of difference	t ratio	df
	Vehicle	0.001	-9.35	-6.23	-3.12	0.8031	3.885	18
	HVPs	0.802	-7.529	-7.286	-0.2429	1.073	0.2263	12
	Delta GLS
	delta GLS of HVP treated
	vs,
	delta GLS of vehicle
	Welch Two Sample t-test
	P value	0.021
	P value summary	*
	Significantly different (P < 0.05)?	Yes
	One- or two-tailed P value?	Two-tailed
	t, df	t=2,6, df=15
	How big is the difference?
	Mean of column A	3.12
	Mean of column B	0.2429
	Difference between means (B - A) ± SEM	-2,877 ± 1,240
	95% confidence interval	-5,519 to -0,2349
	R squared (eta squared)	0.2642
	F test to compare variances
	F, DFn, Dfd	4,106, 9, 6
	P value	0.0996
	P value summary	ns
	Significantly different (P < 0.05)?	No
	Data analyzed
	Sample size, column A	10
	Sample size, column B	7
