# Supplementary material for: Migratory and anti-fibrotic programmes define the regenerative potential of human cardiac progenitors
Source: Nat Cell Biol. 2022 May 12;24(5):659–71. doi: 10.1038/s41556-022-00899-8 (PMC9106586; doi:10.1038/s41556-022-00899-8)
Supplement: Source Data Extended Data Fig. 1 — Source data for Extended Data Fig. 1. [file 41556_2022_899_MOESM14_ESM.xlsx]

## Sheet: EXT DATA FIG 1B
Input Data Extended Data Figure 1b
Analysis of activated cleaved caspase 3 (ClCasp3) and cardiac troponin T (cTNT) in ex vivo cultured NHP heart slices on indicated days
	percentage			cell number
		native NHP			native NHP	native NHP
	D0	% ClCasp3+/eGFP-		D0	ClCasp3+	total cells
	n1	5.37634		n1	5	93
	n2	4.47761		n2	3	67
	n3	5.49451		n3	5	91
	n4	6.12245		n4	6	98
		native NHP			native NHP	native NHP
	D3	% ClCasp3+		D3	ClCasp3+	total cells
	n1	5.71429		n1	6	105
	n2	6.15385		n2	4	65
	n3	10.4651		n3	9	86
	n4	5.43478		n4	5	92
		native NHP			native NHP	native NHP
	D7	% ClCasp3+		D7	ClCasp3+	total cells
	n1	12.5		n1	12	96
	n2	8		n2	2	25
	n3	9.63855		n3	8	83
	n4	12.5		n4	3	24
		native NHP			native NHP	native NHP
	D14	% ClCasp3+		D14	ClCasp3+	total cells
	n1	28		n1	21	75
	n2	30.6452		n2	19	62
	n3	33.8983		n3	20	59
	n4	25		n4	9	36
		native NHP			native NHP	native NHP
	D21	% ClCasp3+		D21	ClCasp3+	total cells
	n1	21.0526		n1	12	57
	n2	22.7273		n2	5	22
	n3	27.5862		n3	8	29
	n4	26.9231		n4	7	26
	AVG	ClCasp3+		Sum	ClCasp3+	total cells
	D0	5.36773		D0	19	349
	D3	6.94201		D3	24	348
	D7	10.6596		D7	25	228
	D14	29.3859		D14	69	232
	D21	24.5723		D21	32	134
	ST DEV	ClCasp3+
	D0	0.677755
	D3	2.36731
	D7	2.22787
	D14	3.79053
	D21	3.18339
	SEM	ClCasp3+
	D0	0.338878
	D3	1.18366
	D7	1.11393
	D14	1.89527
	D21	1.5917
	Statistical analysis (Prism_Graph Pad)
	ClCasp3+/eGFP- cells during co-culture
	Repeated measures ANOVA summary
	Assume sphericity?	No
	F	73.68
	P value	0.0002
	P value summary	***
	Statistically significant (P < 0.05)?	Yes
	Geisser-Greenhouse's epsilon	0.4258
	R squared	0.9609
	Was the matching effective?
	F	1.518
	P value	0.2601
	P value summary	ns
	Is there significant matching (P < 0.05)?	No
	R squared	0.01463
	ANOVA table	SS	DF	MS	F (DFn, DFd)	P value
	Treatment (between columns)	1898	4	474.4	F (1,703, 5,109) = 73,68	P=0,0002
	Individual (between rows)	29.32	3	9.775	F (3, 12) = 1,518	P=0,2601
	Residual (random)	77.26	12	6.439
	Total	2004	19
	Tukey's multiple comparisons test	Mean Diff,	95,00% CI of diff,	Below threshold?	Summary	Adjusted P Value
	D0 vs. D3	-1.574	-8,105 to 4,957	No	ns	0.7215	A-B
	D0 vs. D7	-5.292	-9,881 to -0,7025	Yes	*	0.034	A-C
	D0 vs. D14	-24.02	-35,08 to -12,95	Yes	**	0.0056	A-D
	D0 vs. D21	-19.2	-26,74 to -11,66	Yes	**	0.0035	A-E
	D3 vs. D7	-3.718	-13,96 to 6,528	No	ns	0.4547	B-C
	D3 vs. D14	-22.44	-28,07 to -16,82	Yes	**	0.0011	B-D
	D3 vs. D21	-17.63	-24,73 to -10,53	Yes	**	0.0037	B-E
	D7 vs. D14	-18.73	-33,66 to -3,789	Yes	*	0.0269	C-D
	D7 vs. D21	-13.91	-24,29 to -3,534	Yes	*	0.0223	C-E
	D14 vs. D21	4.814	-7,226 to 16,85	No	ns	0.391	D-E
	Test details	Mean 1	Mean 2	Mean Diff,	SE of diff,	n1	n2	q	DF
	D0 vs. D3	5.368	6.942	-1.574	1.231	4	4	1.808	3
	D0 vs. D7	5.368	10.66	-5.292	0.8652	4	4	8.65	3
	D0 vs. D14	5.368	29.39	-24.02	2.086	4	4	16.28	3
	D0 vs. D21	5.368	24.57	-19.2	1.421	4	4	19.11	3
	D3 vs. D7	6.942	10.66	-3.718	1.932	4	4	2.722	3
	D3 vs. D14	6.942	29.39	-22.44	1.06	4	4	29.94	3
	D3 vs. D21	6.942	24.57	-17.63	1.339	4	4	18.62	3
	D7 vs. D14	10.66	29.39	-18.73	2.816	4	4	9.405	3
	D7 vs. D21	10.66	24.57	-13.91	1.957	4	4	10.06	3
	D14 vs. D21	29.39	24.57	4.814	2.27	4	4	2.999	3

## Sheet: EXT DATA FIG 1F
Input Data Extended Data Figure 1f
Analysis of EDU+/eGFP+ cells during co-culture on indicated days
	percentage
		co-culture
	D0	%EDU+/eGFP+
	n1	70.69
	n2	74.55
	n3	75.92
		co-culture
	D3	%EDU+/eGFP+
	n1	96.75
	n2	96.69
	n3	96.81
		co-culture
	D7	%EDU+/eGFP+
	n1	63.41
	n2	59.83
	n3	54.3
		co-culture
	D14	%EDU+/eGFP+
	n1	74.5
	n2	69.74
	n3	54.3
		co-culture
	D21	%EDU+/eGFP+
	n1	28.13
	n2	28.37
	n3	29.01
	AVG	%EDU+/eGFP+
	D0	73.72
	D3	96.75
	D7	59.18
	D14	66.18
	D21	28.5
	ST DEV	%EDU+/eGFP+
	D0	2.71199
	D3	0.06
	D7	4.58965
	D14	10.5601
	D21	0.454899
	SEM	%EDU+/eGFP+
	D0	1.56577
	D3	0.034641
	D7	2.64984
	D14	6.09686
	D21	0.262636
	Statistical analysis (Prism_Graph Pad)
	EDU+/eGFP+ cells during co-culture
	Repeated measures ANOVA summary
	Assume sphericity?	No
	F	66.95
	P value	0.0131
	P value summary	*
	Statistically significant (P < 0.05)?	Yes
	Geisser-Greenhouse's epsilon	0.2591
	R squared	0.971
	Was the matching effective?
	F	1.103
	P value	0.3775
	P value summary	ns
	Is there significant matching (P < 0.05)?	No
	R squared	0.007937
	ANOVA table	SS	DF	MS	F (DFn, DFd)	P value
	Treatment (between columns)	7354	4	1838	F (1,037, 2,073) = 66,95	P=0,0131
	Individual (between rows)	60.59	2	30.3	F (2, 8) = 1,103	P=0,3775
	Residual (random)	219.7	8	27.46
	Total	7634	14
	Tukey's multiple comparisons test	Mean Diff,	95,00% CI of diff,	Below threshold?	Summary	Adjusted P Value
	D0 vs. D3	-23.03	-35,01 to -11,05	Yes	*	0.0141	A-B
	D0 vs. D7	14.54	-17,32 to 46,40	No	ns	0.209	A-C
	D0 vs. D14	7.54	-49,91 to 64,99	No	ns	0.8373	A-D
	D0 vs. D21	45.22	34,87 to 55,56	Yes	**	0.0014	A-E
	D3 vs. D7	37.57	17,02 to 58,12	Yes	*	0.0155	B-C
	D3 vs. D14	30.57	-16,54 to 77,68	No	ns	0.1127	B-D
	D3 vs. D21	68.25	66,40 to 70,09	Yes	****	<0,0001	B-E
	D7 vs. D14	-7	-34,06 to 20,06	No	ns	0.4786	C-D
	D7 vs. D21	30.68	8,284 to 53,07	Yes	*	0.0271	C-E
	D14 vs. D21	37.68	-11,25 to 86,61	No	ns	0.0821	D-E
	Test details	Mean 1	Mean 2	Mean Diff,	SE of diff,	n1	n2	q	DF
	D0 vs. D3	73.72	96.75	-23.03	1.557	3	3	20.91	2
	D0 vs. D7	73.72	59.18	14.54	4.141	3	3	4.966	2
	D0 vs. D14	73.72	66.18	7.54	7.467	3	3	1.428	2
	D0 vs. D21	73.72	28.5	45.22	1.345	3	3	47.55	2
	D3 vs. D7	96.75	59.18	37.57	2.671	3	3	19.89	2
	D3 vs. D14	96.75	66.18	30.57	6.122	3	3	7.062	2
	D3 vs. D21	96.75	28.5	68.25	0.2395	3	3	402.9	2
	D7 vs. D14	59.18	66.18	-7	3.517	3	3	2.815	2
	D7 vs. D21	59.18	28.5	30.68	2.91	3	3	14.91	2
	D14 vs. D21	66.18	28.5	37.68	6.359	3	3	8.379	2

## Sheet: EXT DATA FIG 1G
Input Data Extended Data Figure 1g
Analysis of eGFP+ cells expressing ISL1 and cTNT on indicated days of co-culture
		percentage				cell number
			D7				D7
			% cTNT	% ISL-1			cTNT	ISL-1	total GFP+
		n1	71.3333	22		n1	107	33	150
		n2	76.378	20.4724		n2	97	26	127
		n3	79.7468	13.9241		n3	63	11	79
			D21				D21
			% cTNT	% ISL-1			cTNT	ISL-1	total GFP+
		n1	89.5833	5.72917		n1	172	11	192
		n2	86.087	6.08696		n2	198	14	230
		n3	90.3614	6.62651		n3	150	11	166
			D50				D50
			% cTNT	% ISL-1			cTNT	ISL-1	total GFP+
		n1	90	2.22222		n1	81	2	90
		n2	96.3303	2.29358		n2	210	5	218
		n3	96.7532	1.94805		n3	149	3	154
	AVG		% cTNT	% ISL-1		sum	cTNT	ISL-1	total GFP+
		D7	75.8194	18.7988		D7	267	70	356
		D21	88.6772	6.14754		D21	520	36	588
		D50	94.3612	2.15462		D50	440	10	462
	ST DEV		% cTNT	% ISL-1
		D7	4.23447	4.29022
		D21	2.27674	0.451727
		D50	3.7828	0.182414
	SEM		% cTNT	% ISL-1
		D7	2.44477	2.47696
		D21	1.31448	0.260805
		D50	2.184	0.105317
	Statistical analysis (Prism_Graph Pad)
	Two-way RM ANOVA	Matching: Stacked
	Assume sphericity?	Yes
	Alpha	0.05
	Source of Variation	% of total variation	P value	P value summary	Significant?
	Time x Column Factor	3.545	<0,0001	****	Yes
	Time	0.01163	0.8068	ns	No
	Column Factor	96.04	<0,0001	****	Yes
	Subject	0.1901	0.2215	ns	No
	ANOVA table	SS	DF	MS	F (DFn, DFd)	P value
	Time x Column Factor	991.2	2	495.6	F (2, 8) = 67,24	P<0,0001
	Time	3.252	2	1.626	F (2, 8) = 0,2206	P=0,8068
	Column Factor	26856	1	26856	F (1, 4) = 2020	P<0,0001
	Subject	53.17	4	13.29	F (4, 8) = 1,803	P=0,2215
	Residual	58.97	8	7.371
	Difference between column means
	Mean of ISL-1	9.034
	Mean of cTNT	86.29
	Difference between means	-77.25
	SE of difference	1.719
	95% CI of difference	-82,02 to -72,48
	Šídák's multiple comparisons test	Mean Diff,	95,00% CI of diff,	Below threshold?	Summary	Adjusted P Value
	ISL-1 - cTNT
	D7	-57.02	-63,94 to -50,11	Yes	****	<0,0001
	D21	-82.53	-89,44 to -75,62	Yes	****	<0,0001
	D50	-92.21	-99,12 to -85,29	Yes	****	<0,0001
	Test details	Mean 1	Mean 2	Mean Diff,	SE of diff,	N1	N2	t	DF
	ISL-1 - cTNT
	D7	18.8	75.82	-57.02	2.496	3	3	22.85	12
	D21	6.148	88.68	-82.53	2.496	3	3	33.07	12
	D50	2.155	94.36	-92.21	2.496	3	3	36.94	12
