# Supplementary material for: Migratory and anti-fibrotic programmes define the regenerative potential of human cardiac progenitors
Source: Nat Cell Biol. 2022 May 12;24(5):659–71. doi: 10.1038/s41556-022-00899-8 (PMC9106586; doi:10.1038/s41556-022-00899-8)
Supplement: Source Data Extended Data Fig. 2 — Source data for Extended Data Fig. 2. [file 41556_2022_899_MOESM15_ESM.xlsx]

## Sheet: EXT DATA FIG 2A
Input Data Extended Data Figure 2a
Differentially expressed genes (DEGs) for each of the 7 clusters obtained by unsupervised clustering analysis of the chronic model scRNAseq.
Gene	p_val	avg_logFC	pct.1	pct.2	p_val_adj	cluster
MYL3	2.06944e-31	-2.25383	0.122	0.425	7.11163e-27	0
PLN	1.13924e-19	-1.8724	0.385	0.572	3.91499e-15	0
FHL2	2.79147e-21	-1.46798	0.39	0.614	9.59288e-17	0
HSPB7	6.12859e-31	-1.46177	0.166	0.462	2.10609e-26	0
TTN	5.53935e-09	-1.29268	0.995	0.976	0.00019036	0
MYH6	0.000259735	-1.1566	0.829	0.755	1	0
CKM	1.08326e-34	-1.11714	0.048	0.372	3.72261e-30	0
ACTN2	1.96465e-31	-0.983118	0.148	0.451	6.75151e-27	0
CSRP3	2.76701e-27	-0.980887	0.026	0.283	9.50882e-23	0
TNNT2	0.00430367	-0.937946	0.99	0.887	1	0
DCN	0.00113593	-0.870691	0.199	0.274	1	0
A2M	2.01933e-46	-0.814212	0.02	0.415	6.93943e-42	0
CTD-2545M3.8	1.02566e-10	-0.796571	0.5	0.597	3.52468e-06	0
GSN	1.78385e-34	-0.772324	0.421	0.706	6.13021e-30	0
PFKP	1.5249e-13	-0.722076	0.661	0.759	5.24032e-09	0
SLC25A4	7.91412e-12	-0.717583	0.571	0.684	2.71969e-07	0
COL3A1	6.27756e-05	-0.71326	0.74	0.578	1	0
MB	1.62895e-25	-0.697962	0.089	0.355	5.59789e-21	0
NEAT1	2.52996e-35	-0.671468	0.454	0.721	8.69419e-31	0
NKX2-5	3.3044e-13	-0.663814	0.378	0.524	1.13556e-08	0
CRIP2	3.37706e-07	-0.6536	0.786	0.775	0.0116053	0
MASP1	6.28441e-40	-0.644845	0.071	0.42	2.15964e-35	0
S100A6	1.77446e-15	-0.6144	0.255	0.522	6.09794e-11	0
IGFBP7	3.85801e-25	-0.606539	0.281	0.558	1.32581e-20	0
LDB3	1.47428e-28	-0.585477	0.214	0.521	5.06638e-24	0
MYH7	5.29275e-27	-0.58423	0.094	0.37	1.81885e-22	0
MYBPC3	5.02084e-31	-0.581732	0.105	0.417	1.72541e-26	0
TECRL	1.2747e-06	-0.569363	0.589	0.641	0.043805	0
CDKN1A	6.43225e-21	-0.526739	0.196	0.458	2.21044e-16	0
APOBEC2	7.15581e-24	-0.516691	0.196	0.46	2.45909e-19	0
DST	7.27906e-29	-0.506058	0.36	0.648	2.50145e-24	0
SOD2	3.63463e-18	-0.502169	0.543	0.759	1.24904e-13	0
ASB2	4.76321e-20	-0.497693	0.194	0.445	1.63688e-15	0
PGK1	5.03171e-05	-0.488556	0.977	0.961	1	0
PDE4DIP	7.86341e-23	-0.47924	0.388	0.641	2.70226e-18	0
TRDN	5.12216e-39	-0.452812	0.125	0.497	1.76023e-34	0
FABP3	1.41861e-27	-0.448776	0.112	0.397	4.87505e-23	0
ASAH1	4.49146e-18	-0.444864	0.487	0.69	1.54349e-13	0
HSPB1	0.00278803	-0.442178	0.936	0.901	1	0
NCK1	3.47343e-07	-0.442086	0.258	0.432	0.0119364	0
SMPX	1.38257e-26	-0.44199	0.122	0.406	4.75121e-22	0
BEST1	9.10564e-17	-0.441161	0.14	0.343	3.12915e-12	0
PGM1	2.25717e-12	-0.439229	0.526	0.706	7.75676e-08	0
LARP7	2.66903e-06	-0.437181	0.436	0.596	0.0917211	0
CXCL12	1.01139e-10	-0.432847	0.39	0.582	3.47563e-06	0
SAT1	1.34957e-14	-0.431942	0.444	0.656	4.63778e-10	0
ATP1A1	2.92787e-15	-0.428173	0.638	0.764	1.00616e-10	0
TMOD1	5.59541e-40	-0.426456	0.099	0.482	1.92286e-35	0
FBN2	2.97394e-15	-0.425013	0.467	0.696	1.02199e-10	0
PDLIM5	1.46822e-08	-0.421783	0.77	0.828	0.000504553	0
JAK1	1.46548e-18	-0.42026	0.176	0.44	5.03614e-14	0
NEBL	0.00366906	-0.418567	0.847	0.831	1	0
IGFBP4	1.39103e-12	-0.41809	0.38	0.604	4.78028e-08	0
ENO2	2.66021e-25	-0.4137	0.227	0.533	9.14182e-21	0
SORBS2	1.53504e-35	-0.411566	0.11	0.452	5.27516e-31	0
HSPB3	4.59008e-28	-0.405	0.013	0.273	1.57738e-23	0
GOT1	1.08244e-12	-0.400756	0.462	0.632	3.71981e-08	0
MDH1	4.01929e-08	-0.399192	0.867	0.883	0.00138123	0
ENO3	5.7046e-10	-0.397999	0.75	0.827	1.96039e-05	0
TMEM176B	3.3461e-33	-0.397673	0	0.293	1.14989e-28	0
HK1	7.5349e-17	-0.389226	0.48	0.668	2.58937e-12	0
BNIP3	0.00774792	-0.387846	0.806	0.831	1	0
IFITM1	0.000835605	-0.387629	0.559	0.699	1	0
SUCLG1	5.85393e-06	-0.38168	0.592	0.747	0.20117	0
FN1	4.30288e-10	-0.379119	0.911	0.865	1.47869e-05	0
SLC8A1	2.58235e-19	-0.378697	0.291	0.54	8.87426e-15	0
ARL6IP5	3.23364e-17	-0.377859	0.474	0.677	1.11124e-12	0
TMEM176A	2.50841e-28	-0.377835	0.008	0.268	8.62017e-24	0
SNRPN	1.69387e-13	-0.376949	0.342	0.558	5.82098e-09	0
RYR2	3.66085e-22	-0.375115	0.301	0.565	1.25805e-17	0
GPI	2.53747e-06	-0.373126	0.885	0.885	0.0872002	0
ALDOA	5.26447e-05	-0.37257	0.992	0.991	1	0
PPP1R12B	1.05663e-18	-0.367223	0.36	0.599	3.63112e-14	0
NREP	0.000129317	-0.366403	0.913	0.91	1	0
MYOZ2	2.10459e-30	-0.364692	0.031	0.32	7.23244e-26	0
BMP5	6.67996e-09	-0.362441	0.663	0.729	0.000229557	0
NDRG2	9.1448e-17	-0.360372	0.36	0.602	3.14261e-12	0
MACF1	2.73453e-23	-0.360255	0.497	0.735	9.3972e-19	0
NUDT4	1.66906e-24	-0.355055	0.378	0.648	5.73572e-20	0
SDHA	1.56066e-17	-0.353246	0.49	0.714	5.36322e-13	0
ATP5B	1.80061e-09	-0.353052	0.995	0.992	6.18779e-05	0
HSPB8	9.1547e-32	-0.351688	0.138	0.473	3.14601e-27	0
PAM	1.13232e-16	-0.35109	0.523	0.725	3.89123e-12	0
PPP1R3C	7.31414e-13	-0.350987	0.273	0.47	2.5135e-08	0
NDUFS2	3.52073e-13	-0.350259	0.719	0.807	1.2099e-08	0
FTH1P10	1.00347e-07	-0.348215	0.158	0.272	0.00344842	0
ATP1B1	8.13687e-20	-0.344363	0.477	0.719	2.79624e-15	0
CCDC141	2.92236e-16	-0.339922	0.395	0.628	1.00427e-11	0
LINC00881	3.66569e-30	-0.338535	0.01	0.285	1.25971e-25	0
SERPINF1	1.07773e-16	-0.337153	0.406	0.654	3.7036e-12	0
HADHA	4.34208e-08	-0.335012	0.663	0.778	0.00149216	0
CRK	0.00573089	-0.329411	0.306	0.424	1	0
ABLIM1	4.58964e-16	-0.324559	0.48	0.7	1.57723e-11	0
HIPK3	9.69318e-25	-0.323519	0.286	0.583	3.33106e-20	0
CRIP1	3.94909e-07	-0.321945	0.436	0.597	0.013571	0
LUM	0.000952084	-0.320949	0.423	0.313	1	0
NRP1	1.68356e-10	-0.319944	0.492	0.678	5.78556e-06	0
MFAP4	0.000221698	-0.313619	0.352	0.443	1	0
ALPK2	4.65262e-11	-0.312149	0.423	0.617	1.59887e-06	0
ITGB1BP2	1.20798e-25	-0.311828	0.069	0.341	4.15121e-21	0
FBXO32	4.44851e-34	-0.305739	0.051	0.384	1.52873e-29	0
RBM18	2.16239e-08	-0.303488	0.265	0.451	0.000743104	0
COL6A3	8.19062e-17	-0.300649	0.151	0.375	2.81471e-12	0
VCAM1	5.18191e-30	-0.300275	0.048	0.347	1.78076e-25	0
FILIP1	9.39768e-21	-0.298885	0.293	0.555	3.22951e-16	0
MYOM1	2.49022e-36	-0.294469	0.043	0.372	8.55765e-32	0
MAGED2	1.50217e-07	-0.293872	0.936	0.902	0.00516221	0
SYNGR2	1.30635e-20	-0.293585	0.416	0.669	4.48926e-16	0
ACO2	6.82585e-17	-0.290901	0.408	0.643	2.3457e-12	0
MIEN1	2.02163e-12	-0.288933	0.429	0.643	6.94733e-08	0
STAT3	2.59543e-23	-0.287922	0.316	0.588	8.91918e-19	0
ATP2A2	4.76647e-12	-0.287642	0.513	0.709	1.638e-07	0
FITM1	1.13774e-16	-0.28757	0.133	0.348	3.90986e-12	0
MT-TE	1.23155e-15	-0.28708	0.398	0.6	4.23224e-11	0
SCARB2	4.04546e-12	-0.285504	0.355	0.586	1.39022e-07	0
HRC	9.28209e-24	-0.285256	0.117	0.391	3.18979e-19	0
ATP5A1	2.4259e-08	-0.284884	0.98	0.982	0.00083366	0
COX6A2	1.33153e-26	-0.283648	0.008	0.254	4.5758e-22	0
CFL2	2.2666e-05	-0.283092	0.482	0.657	0.778917	0
PLOD1	4.79522e-09	-0.282869	0.625	0.757	0.000164788	0
DLL3	0.00034394	-0.281008	0.171	0.264	1	0
ATXN3	2.91676e-09	-0.280182	0.319	0.494	0.000100234	0
DKK3	2.68619e-25	-0.278309	0.145	0.447	9.23108e-21	0
MLIP	1.22762e-35	-0.278181	0.023	0.34	4.21873e-31	0
JUNB	3.08257e-10	-0.276428	0.253	0.426	1.05932e-05	0
PPIC	1.95691e-20	-0.272936	0.281	0.544	6.72493e-16	0
SPTBN1	1.26107e-10	-0.271429	0.645	0.769	4.33367e-06	0
LGALS3BP	5.32172e-21	-0.27057	0.301	0.558	1.82881e-16	0
LBH	4.37321e-24	-0.267964	0.273	0.57	1.50285e-19	0
C7	8.02609e-31	-0.267862	0.056	0.359	2.75817e-26	0
CORIN	1.65138e-23	-0.266684	0.184	0.475	5.67496e-19	0
NCAM1	3.4735e-14	-0.266394	0.434	0.65	1.19367e-09	0
PDLIM1	1.56338e-13	-0.26392	0.347	0.58	5.37254e-09	0
ATP6V1D	0.00229891	-0.261478	0.561	0.701	1	0
KCNQ1OT1	3.32528e-11	-0.259925	0.554	0.771	1.14273e-06	0
CCND1	2.28595e-13	-0.259826	0.196	0.413	7.85567e-09	0
HTRA1	5.25607e-10	-0.257157	0.408	0.605	1.80625e-05	0
IGFBP5	2.4873e-08	-0.256045	0.232	0.398	0.000854762	0
RTN4	2.69784e-11	-0.256025	0.469	0.674	9.27113e-07	0
CKMT2	1.29873e-28	-0.256019	0.02	0.287	4.46309e-24	0
ANKRD12	3.14905e-09	-0.255836	0.352	0.545	0.000108217	0
PHC1	4.36105e-08	-0.25466	0.145	0.274	0.00149867	0
UBR3	8.50633e-20	-0.254546	0.13	0.393	2.9232e-15	0
LMNA	7.65129e-26	-0.254139	0.202	0.512	2.62937e-21	0
WNK1	1.26364e-15	-0.252817	0.413	0.649	4.34249e-11	0
ADCK3	3.64327e-11	-0.251276	0.224	0.414	1.25201e-06	0
RPL7A	2.06002e-27	0.250201	0.992	0.992	7.07926e-23	0
SSBP1	5.33961e-22	0.250331	0.88	0.841	1.83496e-17	0
MRPL51	1.0346e-21	0.251086	0.878	0.841	3.55541e-17	0
C4orf48	1.44852e-18	0.252713	0.832	0.789	4.97786e-14	0
IFT74	0.00391435	0.252964	0.327	0.453	1	0
SC5D	2.0989e-18	0.253116	0.849	0.816	7.21286e-14	0
UBA52	3.00412e-35	0.253667	0.987	0.977	1.03236e-30	0
RPS27	8.74178e-25	0.254067	0.982	0.978	3.00411e-20	0
ITGB3BP	1.78326e-16	0.254533	0.597	0.449	6.12817e-12	0
SPC25	1.33092e-23	0.254769	0.52	0.299	4.5737e-19	0
PTN	2.54895e-14	0.255589	0.661	0.544	8.75946e-10	0
RPL23	8.73256e-39	0.256276	0.995	0.963	3.00094e-34	0
HAPLN1	1.03797e-22	0.256769	0.832	0.614	3.567e-18	0
GGH	1.67162e-14	0.257106	0.602	0.476	5.74451e-10	0
TYMS	1.95107e-14	0.257197	0.679	0.618	6.70485e-10	0
RPS3A	1.60093e-31	0.257226	0.995	0.961	5.5016e-27	0
H2AFX	2.43278e-15	0.258123	0.582	0.475	8.36025e-11	0
CNTNAP2	2.49877e-18	0.25921	0.579	0.394	8.58704e-14	0
FAM213A	0.00126765	0.259458	0.722	0.756	1	0
SH3BGRL3	5.18823e-21	0.261086	0.916	0.805	1.78294e-16	0
RPS11	9.55736e-31	0.261542	0.997	0.989	3.28439e-26	0
LSM3	5.61656e-32	0.261608	0.824	0.733	1.93013e-27	0
PRDX3	2.05397e-17	0.262142	0.946	0.914	7.05848e-13	0
NAP1L1	1.03153e-15	0.262874	0.944	0.829	3.54487e-11	0
PSMD10	8.52088e-19	0.263247	0.867	0.792	2.9282e-14	0
SNRPF	7.15952e-19	0.263326	0.75	0.718	2.46037e-14	0
HAUS1	2.94645e-18	0.263928	0.722	0.627	1.01255e-13	0
ACAT2	8.04227e-19	0.264224	0.671	0.508	2.76373e-14	0
RP11-217O12.1	1.40823e-14	0.264377	1	0.891	4.83938e-10	0
C12orf23	0.000642023	0.266159	0.385	0.511	1	0
RPL29	8.31606e-37	0.268168	0.995	0.982	2.85781e-32	0
TMEM97	3.11053e-18	0.268587	0.668	0.516	1.06893e-13	0
RPL6	5.73172e-28	0.268591	0.99	0.965	1.9697e-23	0
LSM4	3.59854e-24	0.268651	0.939	0.9	1.23664e-19	0
RPL30	1.68187e-31	0.268978	0.997	0.955	5.77973e-27	0
TXN	5.41346e-39	0.269263	0.941	0.893	1.86034e-34	0
RPL37	1.22966e-32	0.270568	0.995	0.985	4.22571e-28	0
DYNLL1	1.29544e-32	0.270936	0.992	0.953	4.45176e-28	0
RPS2	7.06448e-28	0.271739	0.985	0.951	2.42771e-23	0
SPCS1	8.20311e-20	0.272158	0.829	0.79	2.819e-15	0
CCDC34	7.0838e-16	0.273475	0.656	0.552	2.43435e-11	0
SUB1	7.30256e-31	0.273493	0.944	0.928	2.50952e-26	0
RPL9	1.49652e-35	0.273575	0.987	0.975	5.14278e-31	0
CNN2	1.2545e-19	0.27428	0.901	0.838	4.31108e-15	0
UBE2V2	8.49978e-17	0.275067	0.786	0.738	2.92095e-12	0
ANAPC11	6.92226e-39	0.276327	0.931	0.778	2.37883e-34	0
YWHAE	2.6255e-32	0.277039	0.992	0.977	9.02252e-28	0
RPL13A	2.76808e-31	0.277124	1	0.999	9.5125e-27	0
CSTB	3.22141e-13	0.280583	0.834	0.821	1.10704e-08	0
TPRKB	2.42161e-19	0.281338	0.704	0.613	8.32186e-15	0
ASF1B	2.78242e-20	0.281887	0.551	0.35	9.56177e-16	0
CST3	0.00179157	0.281954	0.786	0.792	1	0
TCEB1	5.60333e-24	0.282838	0.781	0.677	1.92558e-19	0
RPS25	1.38045e-35	0.28321	0.982	0.956	4.7439e-31	0
CBX3	6.06267e-20	0.28325	0.872	0.836	2.08344e-15	0
CRABP2	4.51083e-25	0.283964	0.985	0.962	1.55015e-20	0
IP6K2	0.00202855	0.284202	0.776	0.765	1	0
TK1	8.20978e-15	0.284605	0.584	0.455	2.82129e-10	0
PSMA7	1.93422e-14	0.284706	0.944	0.905	6.64696e-10	0
PRDX1	2.6205e-44	0.285127	1	0.997	9.00535e-40	0
RPL15	3.36107e-25	0.285137	1	0.992	1.15503e-20	0
TMEM88	8.13779e-25	0.285716	0.816	0.595	2.79655e-20	0
IDI1	1.04943e-09	0.286498	0.666	0.597	3.60638e-05	0
PBK	8.9277e-21	0.286549	0.497	0.295	3.068e-16	0
SNRPD1	3.6312e-26	0.288083	0.816	0.741	1.24786e-21	0
RPL35A	2.56375e-39	0.28823	1	0.987	8.81034e-35	0
CENPU	1.52117e-25	0.288534	0.612	0.387	5.22748e-21	0
GMNN	1.22457e-18	0.289802	0.722	0.645	4.20824e-14	0
WBP5	7.42632e-34	0.290272	0.959	0.803	2.55205e-29	0
FAM64A	1.02091e-37	0.293437	0.579	0.251	3.50836e-33	0
PCNA	4.34249e-18	0.296467	0.732	0.633	1.4923e-13	0
HNRNPA1	8.95049e-29	0.296496	1	0.987	3.07584e-24	0
RPL10A	6.21635e-34	0.297302	0.99	0.972	2.13625e-29	0
RPL27A	6.75002e-37	0.297511	1	0.982	2.31964e-32	0
ODC1	1.53024e-16	0.297577	0.747	0.645	5.25868e-12	0
HINT1	1.73844e-31	0.297692	0.98	0.961	5.97416e-27	0
RPL21	1.50113e-40	0.29823	0.992	0.98	5.15863e-36	0
RPL7	2.04839e-39	0.298891	0.992	0.987	7.03929e-35	0
DLGAP5	7.66327e-31	0.300064	0.661	0.366	2.63348e-26	0
RPS15	1.12021e-38	0.300505	0.992	0.978	3.8496e-34	0
GGCT	0.000342895	0.301367	0.564	0.571	1	0
RPL36	4.54357e-33	0.301864	0.987	0.981	1.5614e-28	0
MRP63	1.33593e-10	0.302813	0.712	0.668	4.59093e-06	0
CCNB2	1.29249e-32	0.30334	0.75	0.466	4.44163e-28	0
RPS21	5.30929e-27	0.303784	0.944	0.94	1.82454e-22	0
SNRPG	5.51109e-26	0.304631	0.824	0.813	1.89389e-21	0
PTBP1	2.12438e-14	0.305344	0.791	0.659	7.30044e-10	0
RPS8	1.34269e-29	0.305704	0.987	0.982	4.61416e-25	0
FABP5	1.63705e-20	0.305929	0.709	0.6	5.62573e-16	0
PHGDH	1.3929e-25	0.307586	0.941	0.842	4.78668e-21	0
HMGB3	2.77084e-30	0.308929	0.901	0.782	9.52201e-26	0
SNRPD2	2.85111e-38	0.30913	0.972	0.94	9.79783e-34	0
TPM2	2.48034e-32	0.310621	0.959	0.918	8.5237e-28	0
VPS29	3.03362e-09	0.317547	0.699	0.706	0.00010425	0
NACA	1.7571e-37	0.317801	0.992	0.87	6.03829e-33	0
U2AF1	4.24758e-30	0.318027	0.821	0.773	1.45968e-25	0
HNRNPDL	1.33739e-16	0.318498	0.936	0.918	4.59595e-12	0
MYL6	1.74574e-32	0.318755	1	0.997	5.99923e-28	0
PPIB	3.26757e-07	0.319088	0.844	0.816	0.011229	0
NDUFA4	5.84112e-42	0.321255	0.995	0.977	2.0073e-37	0
NAE1	1.22597e-27	0.321324	0.796	0.638	4.21303e-23	0
RPS9	8.45122e-31	0.321554	0.995	0.98	2.90426e-26	0
PTGES3	4.03532e-28	0.321894	0.934	0.882	1.38674e-23	0
RPLP0	3.38323e-40	0.322308	1	0.995	1.16265e-35	0
RPS12	1.71463e-44	0.324179	0.997	0.981	5.89233e-40	0
RPL18A	4.68745e-37	0.324326	0.992	0.98	1.61084e-32	0
FAM211A-AS1	3.04347e-37	0.32614	0.946	0.78	1.04589e-32	0
RPS23	9.72038e-38	0.32696	0.995	0.965	3.34041e-33	0
RPS27A	1.27406e-43	0.330626	0.992	0.983	4.37831e-39	0
PRDX6	2.79184e-36	0.331539	0.997	0.962	9.59415e-32	0
RPL24	9.36273e-40	0.33329	0.992	0.972	3.2175e-35	0
SHFM1	1.05533e-37	0.333415	0.867	0.723	3.62663e-33	0
RPL11	7.27873e-51	0.335756	1	0.992	2.50134e-46	0
RPA3	5.05994e-25	0.337178	0.758	0.681	1.73885e-20	0
RPS3	1.76368e-43	0.339093	1	0.997	6.06088e-39	0
RPL34	4.88412e-41	0.339819	0.992	0.982	1.67843e-36	0
CYB5A	0.00577515	0.340914	0.714	0.757	1	0
NUSAP1	2.06104e-31	0.342474	0.776	0.613	7.08278e-27	0
TMEM141	1.2209e-26	0.342773	0.829	0.78	4.19563e-22	0
UQCC2	2.14491e-11	0.344384	0.702	0.728	7.37098e-07	0
SORT1	9.46823e-08	0.344941	0.196	0.367	0.00325376	0
RPL19	7.29988e-44	0.347556	1	0.993	2.5086e-39	0
CBS	5.14541e-22	0.347814	0.696	0.559	1.76822e-17	0
SF3B14	5.13948e-23	0.349364	0.86	0.746	1.76618e-18	0
RPS18	1.27921e-48	0.350106	1	0.999	4.39602e-44	0
RPL14	1.60221e-41	0.350626	0.99	0.956	5.506e-37	0
HNRNPA2B1	1.88167e-32	0.350715	0.99	0.971	6.46637e-28	0
RPL41	2.50372e-43	0.350827	0.982	0.983	8.60403e-39	0
CYR61	8.23253e-35	0.352625	0.883	0.657	2.82911e-30	0
GNB2L1	7.47929e-26	0.352629	1	0.888	2.57026e-21	0
ACTG1	2.22243e-27	0.353399	1	0.995	7.63738e-23	0
HNRNPH1	1.30896e-33	0.353951	0.959	0.9	4.49825e-29	0
KRT19	2.71594e-33	0.354551	1	0.975	9.33332e-29	0
CSRP2	1.85077e-43	0.356604	0.99	0.949	6.36018e-39	0
RPLP1	4.86407e-51	0.356787	1	0.998	1.67154e-46	0
TNFAIP8L1	5.35063e-06	0.357469	0.199	0.32	0.183874	0
NPM1	1.25916e-38	0.358433	1	0.985	4.3271e-34	0
HMGN1	2.54068e-36	0.361673	0.98	0.924	8.73104e-32	0
PFN1	2.64737e-38	0.362388	0.995	0.987	9.0977e-34	0
ACLY	1.2809e-05	0.36468	0.666	0.609	0.44018	0
ZWINT	4.77315e-26	0.364947	0.712	0.525	1.64029e-21	0
NASP	2.63158e-35	0.365641	0.893	0.779	9.04344e-31	0
RPL35	3.50061e-47	0.36614	0.98	0.974	1.20298e-42	0
RPLP2	5.07463e-37	0.36729	1	0.992	1.7439e-32	0
SRSF7	2.30916e-32	0.368579	0.931	0.892	7.93542e-28	0
SRSF3	2.16986e-35	0.369013	0.949	0.916	7.45671e-31	0
EEF1B2	2.70204e-40	0.369203	0.969	0.93	9.28556e-36	0
SCD	1.17994e-10	0.369503	0.755	0.718	4.05485e-06	0
RPS19	1.23252e-49	0.370664	1	0.999	4.23555e-45	0
HSPA8	2.81181e-29	0.372944	0.99	0.97	9.66277e-25	0
CCNA2	7.04022e-51	0.374065	0.681	0.306	2.41937e-46	0
RAN	8.09701e-42	0.374174	0.99	0.972	2.78254e-37	0
PRDX4	8.26786e-35	0.374408	0.969	0.912	2.84125e-30	0
TMEM67	1.58604e-12	0.379218	0.202	0.415	5.45042e-08	0
CFL1	9.01513e-47	0.379685	0.997	0.992	3.09805e-42	0
S100A11	8.94985e-35	0.380929	0.941	0.892	3.07562e-30	0
B9D1	2.71273e-06	0.381061	0.298	0.473	0.093223	0
RPL27	9.5696e-42	0.383056	0.99	0.981	3.28859e-37	0
TRMT112	1.39353e-20	0.383893	0.895	0.85	4.78887e-16	0
RPS5	3.1067e-48	0.384177	1	0.993	1.06762e-43	0
RPS13	4.69836e-51	0.385019	0.997	0.989	1.61459e-46	0
RPS14	1.48365e-54	0.386366	1	0.997	5.09857e-50	0
RPS7	2.23128e-40	0.390618	0.985	0.962	7.66779e-36	0
KPNA2	1.124e-65	0.390939	0.964	0.758	3.86262e-61	0
GNAI3	2.30485e-11	0.392183	0.722	0.624	7.92062e-07	0
UCHL1	4.63279e-21	0.392241	0.768	0.591	1.59206e-16	0
RPL31	2.0972e-49	0.395457	0.997	0.996	7.20701e-45	0
STT3B	0.000359664	0.398938	0.429	0.576	1	0
TMSB10	4.28048e-51	0.400287	1	0.993	1.47099e-46	0
POLR2K	1.85888e-13	0.401629	0.712	0.667	6.38805e-09	0
AURKB	3.07146e-39	0.40183	0.737	0.445	1.05551e-34	0
RPL18	1.07118e-43	0.40211	1	0.998	3.68113e-39	0
PSMB1	7.20869e-25	0.402235	0.969	0.939	2.47727e-20	0
RPS16	2.52106e-40	0.405783	1	0.992	8.66363e-36	0
HN1	2.82659e-42	0.406648	0.921	0.731	9.71356e-38	0
HMGA1	9.73931e-33	0.408611	0.98	0.905	3.34692e-28	0
UBE2T	9.61926e-34	0.412128	0.77	0.598	3.30566e-29	0
EMP2	4.08203e-42	0.412251	0.946	0.893	1.40279e-37	0
TPX2	2.07602e-52	0.412638	0.862	0.585	7.13424e-48	0
ID3	5.43528e-36	0.415121	0.974	0.94	1.86783e-31	0
NGFRAP1	8.48868e-52	0.41876	1	0.888	2.91713e-47	0
RPL32	5.45813e-53	0.419647	0.997	0.991	1.87569e-48	0
SNRPE	4.08267e-45	0.42027	0.949	0.885	1.40301e-40	0
RPS20	6.16542e-47	0.420334	0.99	0.984	2.11875e-42	0
RPS24	1.83677e-54	0.423388	0.997	0.987	6.31205e-50	0
GSTP1	5.26683e-50	0.424854	0.995	0.987	1.80994e-45	0
SNRPB	4.89198e-38	0.428152	0.944	0.894	1.68113e-33	0
TUBB	3.22412e-46	0.429682	1	0.982	1.10797e-41	0
HMGB1	7.59411e-49	0.430545	0.967	0.916	2.60972e-44	0
AP2S1	1.86948e-11	0.436403	0.862	0.852	6.42447e-07	0
TOP2A	7.42653e-50	0.438531	0.88	0.628	2.55213e-45	0
RANBP1	6.54129e-39	0.439481	0.857	0.733	2.24791e-34	0
LIX1	2.69274e-37	0.443843	0.954	0.858	9.2536e-33	0
NAA50	2.10578e-07	0.446622	0.569	0.508	0.00723652	0
EGR1	1.18872e-40	0.447231	0.969	0.764	4.08503e-36	0
C1orf50	1.83502e-06	0.447361	0.189	0.337	0.0630603	0
RNASEH2A	5.34196e-42	0.447809	0.76	0.485	1.83577e-37	0
CCNB1	9.86042e-58	0.449055	0.913	0.641	3.38853e-53	0
FHL1	0.000212269	0.450976	0.648	0.63	1	0
PTMA	1.50828e-48	0.453026	1	0.987	5.18321e-44	0
MDK	5.51753e-53	0.454143	1	0.999	1.8961e-48	0
NPC2	2.29473e-37	0.457875	0.974	0.931	7.88585e-33	0
TRIM69	4.22278e-24	0.458313	0.186	0.466	1.45116e-19	0
TXNDC12	0.000628175	0.458665	0.679	0.695	1	0
PTTG1	1.38152e-55	0.458872	0.941	0.736	4.74758e-51	0
MTPN	0.00838031	0.459338	0.526	0.659	1	0
SLC25A23	2.35591e-09	0.467025	0.176	0.344	8.09609e-05	0
KIAA0101	9.23271e-44	0.472101	0.732	0.477	3.17282e-39	0
RRM2	1.08209e-32	0.474845	0.707	0.515	3.7186e-28	0
CKS1B	4.17044e-56	0.476315	0.918	0.785	1.43317e-51	0
CDK1	6.88025e-57	0.47849	0.824	0.497	2.3644e-52	0
CTSV	1.31433e-56	0.482868	0.995	0.858	4.51671e-52	0
MAD2L1	9.54127e-48	0.483884	0.801	0.526	3.27886e-43	0
GPNMB	9.43865e-18	0.490059	0.074	0.277	3.24359e-13	0
KDELR3	7.95535e-11	0.492975	0.11	0.284	2.73386e-06	0
STMN1	4.7901e-67	0.497957	0.997	0.981	1.64612e-62	0
ID1	4.27145e-39	0.503715	0.982	0.909	1.46789e-34	0
TMSB15A	4.15808e-59	0.518558	0.916	0.629	1.42892e-54	0
UBE2C	1.60201e-76	0.527961	0.941	0.615	5.50531e-72	0
ACTB	5.59178e-62	0.532142	1	0.999	1.92162e-57	0
RPS6	1.0624e-52	0.535211	1	0.996	3.65092e-48	0
TUBB6	1.29554e-07	0.541332	0.75	0.757	0.00445213	0
MGST1	4.87245e-22	0.552125	0.832	0.783	1.67442e-17	0
KRT8	1.58191e-65	0.561503	1	0.998	5.43623e-61	0
CKS2	7.201e-67	0.572401	0.929	0.733	2.47462e-62	0
KRT18	1.19827e-58	0.58448	0.992	0.955	4.11784e-54	0
H2AFZ	3.34808e-77	0.617353	1	0.968	1.15057e-72	0
NPPB	8.89908e-22	0.628734	0.536	0.315	3.05817e-17	0
CTNNAL1	4.48834e-05	0.643484	0.592	0.57	1	0
HMGB2	1.70462e-83	0.6479	0.99	0.888	5.85793e-79	0
PPIA	4.39341e-77	0.655078	1	0.992	1.5098e-72	0
HMGN2	7.58105e-72	0.655695	0.997	0.971	2.60523e-67	0
HIST1H4C	4.61243e-51	0.67913	0.939	0.917	1.58506e-46	0
APOC1	3.15389e-10	0.698142	0.543	0.425	1.08384e-05	0
GOSR1	2.70218e-06	0.82313	0.37	0.549	0.0928603	0
MYL3	7.81459e-41	-2.28944	0.066	0.439	2.68548e-36	1
PLN	4.10311e-37	-1.95996	0.255	0.61	1.41003e-32	1
ACTC1	3.05714e-08	-1.63985	0.952	0.911	0.00105059	1
FHL2	1.31566e-61	-1.57312	0.165	0.681	4.52127e-57	1
HSPB7	5.02457e-44	-1.49217	0.085	0.483	1.72669e-39	1
MYH6	1.83901e-22	-1.43809	0.665	0.807	6.31976e-18	1
TTN	8.05098e-28	-1.31819	0.936	0.994	2.76672e-23	1
MYL7	9.24974e-17	-1.28917	0.971	0.916	3.17867e-12	1
TNNT2	3.51204e-28	-1.28478	0.862	0.928	1.20691e-23	1
MYL4	4.21962e-20	-1.18105	0.854	0.885	1.45007e-15	1
TNNC1	8.05474e-26	-1.11111	0.487	0.774	2.76801e-21	1
CKM	1.12727e-39	-1.05928	0.019	0.377	3.87386e-35	1
PFKP	1.48098e-64	-1.01223	0.37	0.849	5.08938e-60	1
ACTN2	9.1428e-44	-1.00182	0.074	0.47	3.14192e-39	1
CSRP3	3.77273e-27	-0.962369	0.019	0.281	1.2965e-22	1
CTD-2545M3.8	4.73887e-34	-0.948348	0.324	0.651	1.62851e-29	1
DCN	4.70235e-15	-0.930773	0.098	0.305	1.61596e-10	1
TIMP1	2.51228e-33	-0.926319	0.516	0.878	8.63345e-29	1
ALDOA	3.3421e-88	-0.918294	0.971	0.998	1.14851e-83	1
TNNI1	5.76689e-23	-0.900797	0.987	0.94	1.98179e-18	1
SLC25A4	4.82796e-57	-0.890983	0.303	0.766	1.65913e-52	1
GSN	9.01772e-65	-0.871022	0.245	0.757	3.09894e-60	1
TPM1	3.98856e-42	-0.86272	0.989	0.997	1.37067e-37	1
NKX2-5	5.30748e-44	-0.845823	0.178	0.584	1.82392e-39	1
PGK1	8.90948e-66	-0.840973	0.878	0.993	3.06174e-61	1
MT-RNR2	1.43838e-45	-0.832465	1	0.894	4.94299e-41	1
MT-CO1	3.86464e-61	-0.82503	0.997	0.894	1.32808e-56	1
A2M	6.14932e-45	-0.811517	0.016	0.411	2.11321e-40	1
ATP5B	2.04609e-85	-0.802362	0.973	0.998	7.03138e-81	1
CRIP2	1.90662e-31	-0.775589	0.596	0.834	6.5521e-27	1
ESRG	9.18748e-20	-0.735375	0.074	0.311	3.15728e-15	1
SERPINE2	2.58629e-21	-0.725027	0.266	0.55	8.88779e-17	1
MDH1	6.3524e-63	-0.72142	0.662	0.947	2.183e-58	1
MT-CYB	3.09402e-54	-0.719025	1	0.894	1.06326e-49	1
GPI	6.60317e-64	-0.707157	0.657	0.956	2.26918e-59	1
GAPDH	2.53768e-80	-0.70439	0.995	1	8.72075e-76	1
HSPB1	1.5196e-36	-0.701325	0.739	0.963	5.22209e-32	1
TECRL	3.64429e-34	-0.701215	0.348	0.715	1.25236e-29	1
MB	2.12674e-31	-0.698734	0.051	0.363	7.30854e-27	1
BNIP3	7.23207e-48	-0.689182	0.535	0.915	2.4853e-43	1
PLD3	2.0758e-61	-0.682759	0.678	0.952	7.13349e-57	1
ATP5A1	1.27435e-77	-0.680141	0.944	0.993	4.37929e-73	1
ENO1	1.10241e-56	-0.679915	0.987	1	3.78845e-52	1
IGFBP7	1.5044e-51	-0.679559	0.13	0.601	5.16987e-47	1
MT-RNR1	8.52446e-20	-0.653391	1	0.894	2.92943e-15	1
EIF4A1	2.00408e-17	-0.644544	0.056	0.263	6.88704e-13	1
MASP1	2.11112e-49	-0.643164	0.013	0.434	7.25487e-45	1
UQCRC1	5.0369e-60	-0.635757	0.723	0.962	1.73093e-55	1
MDH2	4.31149e-64	-0.635153	0.673	0.946	1.48164e-59	1
PDLIM5	3.21344e-44	-0.633548	0.524	0.904	1.1043e-39	1
ENO3	3.55216e-51	-0.632721	0.527	0.896	1.2207e-46	1
ATP1A1	1.70622e-64	-0.628906	0.356	0.85	5.86341e-60	1
CYC1	7.48969e-63	-0.624314	0.529	0.906	2.57383e-58	1
APLNR	4.5715e-05	-0.623784	0.535	0.626	1	1
UBC	1.11816e-63	-0.622408	0.798	0.984	3.84255e-59	1
NEAT1	3.73771e-52	-0.62227	0.277	0.773	1.28446e-47	1
IDH2	6.13824e-47	-0.617074	0.622	0.927	2.10941e-42	1
PGM1	8.80933e-53	-0.615943	0.298	0.774	3.02733e-48	1
MYBPC3	3.4617e-38	-0.615521	0.061	0.426	1.18961e-33	1
MT-ND6	9.32464e-42	-0.615417	0.782	0.873	3.20441e-37	1
LDB3	6.95864e-51	-0.612613	0.096	0.554	2.39134e-46	1
FN1	1.77286e-06	-0.612342	0.758	0.913	0.0609242	1
GOT1	2.06741e-55	-0.595492	0.21	0.708	7.10467e-51	1
ZFP36L1	1.88841e-56	-0.594536	0.535	0.914	6.48951e-52	1
TMBIM6	7.89232e-54	-0.592316	0.763	0.978	2.71219e-49	1
IFITM1	1.38849e-46	-0.589867	0.274	0.786	4.77155e-42	1
MYH7	2.49829e-39	-0.585124	0.024	0.388	8.58537e-35	1
NREP	1.13135e-42	-0.584338	0.758	0.959	3.8879e-38	1
HSPA5	1.20412e-31	-0.578057	0.814	0.974	4.13795e-27	1
CXCL12	6.814e-39	-0.572678	0.213	0.635	2.34163e-34	1
DST	1.46125e-56	-0.566589	0.189	0.698	5.02159e-52	1
COL1A2	5.43103e-13	-0.558945	0.713	0.902	1.86637e-08	1
HK1	8.84995e-56	-0.557261	0.247	0.738	3.04128e-51	1
SLC2A1	3.25562e-49	-0.557004	0.457	0.878	1.11879e-44	1
TPI1	1.19011e-64	-0.555347	0.981	0.999	4.08982e-60	1
MAGED2	2.07302e-50	-0.552326	0.715	0.971	7.12393e-46	1
ECH1	8.281e-54	-0.54812	0.468	0.891	2.84577e-49	1
PDE4DIP	5.69888e-65	-0.545863	0.17	0.705	1.95842e-60	1
VCP	5.04901e-47	-0.540647	0.649	0.951	1.73509e-42	1
MT-ND4	7.99836e-32	-0.53561	1	0.894	2.74864e-27	1
TSC22D1	6.72849e-43	-0.534026	0.713	0.963	2.31224e-38	1
LDHA	1.95739e-36	-0.532246	0.976	1	6.72658e-32	1
FOS	0.00037493	-0.532082	0.782	0.86	1	1
PKM	3.35455e-64	-0.529798	0.934	0.994	1.15279e-59	1
SLC25A5	5.2032e-61	-0.529255	0.691	0.958	1.78808e-56	1
SERPINB9	8.38435e-24	-0.528736	0.218	0.55	2.88128e-19	1
MALAT1	2.97276e-47	-0.528348	1	1	1.02159e-42	1
NDUFS2	6.30935e-50	-0.528123	0.479	0.881	2.16821e-45	1
RGS4	4.61348e-10	-0.526459	0.128	0.286	1.58542e-05	1
ASB2	3.30744e-32	-0.525492	0.114	0.466	1.1366e-27	1
FAM127A	7.54724e-48	-0.523994	0.455	0.822	2.59361e-43	1
ATP5D	3.25553e-56	-0.522127	0.559	0.918	1.11876e-51	1
LAPTM4B	3.61368e-53	-0.519324	0.787	0.976	1.24184e-48	1
MT-ND5	3.72817e-50	-0.518702	0.997	0.894	1.28119e-45	1
TUFM	6.79166e-45	-0.516936	0.556	0.901	2.33395e-40	1
APOBEC2	1.73799e-33	-0.516728	0.125	0.478	5.97262e-29	1
EEF2	1.61283e-35	-0.51633	0.816	0.967	5.54249e-31	1
LGALS3BP	5.59479e-59	-0.515462	0.104	0.616	1.92265e-54	1
IGFBP4	9.4292e-41	-0.509562	0.205	0.656	3.24035e-36	1
HDLBP	3.25651e-50	-0.503549	0.42	0.86	1.1191e-45	1
MGST3	2.70368e-56	-0.500587	0.431	0.887	9.29119e-52	1
SYNGR2	2.54703e-54	-0.499913	0.218	0.727	8.75285e-50	1
MT-ATP6	4.37589e-39	-0.499296	0.992	0.894	1.50377e-34	1
SDHA	2.03301e-53	-0.499049	0.295	0.772	6.98645e-49	1
HADHB	3.79127e-57	-0.49752	0.311	0.806	1.30287e-52	1
NDRG2	3.9417e-58	-0.496868	0.154	0.663	1.35457e-53	1
MT-ND4L	5.93944e-39	-0.493415	0.992	0.894	2.04109e-34	1
ARPC1A	1.29159e-55	-0.491638	0.465	0.892	4.43855e-51	1
PDIA6	1.20009e-34	-0.488424	0.713	0.943	4.12412e-30	1
PDHA1	6.64217e-54	-0.48808	0.441	0.884	2.28258e-49	1
EZR	1.11997e-39	-0.487486	0.601	0.926	3.84878e-35	1
SERPINF1	3.64565e-47	-0.487097	0.221	0.709	1.25283e-42	1
DYNC1H1	1.97452e-53	-0.487094	0.332	0.826	6.78543e-49	1
PLOD1	4.36896e-43	-0.486862	0.399	0.825	1.50139e-38	1
ASAH1	6.66607e-45	-0.484989	0.295	0.748	2.2908e-40	1
SAT1	4.72694e-39	-0.48407	0.269	0.708	1.62441e-34	1
VDAC1	4.6886e-52	-0.483938	0.535	0.906	1.61124e-47	1
GRN	1.49967e-46	-0.483258	0.574	0.903	5.1536e-42	1
APLP2	4.61234e-44	-0.482092	0.718	0.962	1.58503e-39	1
MMP2	8.37162e-18	-0.481439	0.34	0.599	2.87691e-13	1
SURF4	3.73809e-42	-0.480041	0.418	0.828	1.28459e-37	1
NCL	6.24519e-32	-0.479841	0.835	0.987	2.14616e-27	1
MRFAP1	4.88488e-49	-0.479042	0.676	0.955	1.67869e-44	1
PPP2R1A	1.58128e-46	-0.477916	0.745	0.969	5.43408e-42	1
NEBL	6.22231e-32	-0.475201	0.628	0.899	2.1383e-27	1
ITGB1	6.09705e-44	-0.475001	0.59	0.94	2.09525e-39	1
DDX17	9.24263e-42	-0.474422	0.511	0.91	3.17623e-37	1
GRHPR	4.73837e-49	-0.473236	0.471	0.892	1.62834e-44	1
SEMA6A	1.07344e-28	-0.472813	0.16	0.516	3.68886e-24	1
ABLIM1	6.13951e-56	-0.470931	0.242	0.771	2.10984e-51	1
AP2M1	9.24063e-52	-0.470221	0.739	0.964	3.17554e-47	1
FABP3	2.00367e-39	-0.469207	0.045	0.414	6.88562e-35	1
RHBDD3	1.80943e-27	-0.46584	0.12	0.474	6.21812e-23	1
HSP90AB1	1.29155e-31	-0.46343	0.96	1	4.43841e-27	1
PAM	4.19409e-46	-0.461397	0.322	0.785	1.4413e-41	1
GPNMB	3.98498e-27	-0.46052	0.021	0.291	1.36944e-22	1
ENO2	3.27106e-46	-0.458985	0.112	0.565	1.1241e-41	1
CDH2	4.97297e-48	-0.458498	0.391	0.85	1.70896e-43	1
HSPA8	4.87717e-30	-0.457412	0.915	0.993	1.67604e-25	1
PDLIM1	8.31149e-51	-0.456919	0.16	0.635	2.85624e-46	1
FBN2	1.53401e-41	-0.454539	0.29	0.748	5.27164e-37	1
SLC2A3	6.56706e-13	-0.453899	0.782	0.951	2.25677e-08	1
UQCRC2	1.115e-45	-0.452125	0.58	0.908	3.83169e-41	1
PGAM1	3.81285e-47	-0.452125	0.883	0.987	1.31029e-42	1
FLOT1	4.92051e-48	-0.451399	0.338	0.807	1.69093e-43	1
PTTG1IP	5.35956e-55	-0.451113	0.399	0.87	1.84181e-50	1
TMED9	1.32462e-45	-0.450568	0.356	0.787	4.55206e-41	1
ATP5G3	5.41175e-53	-0.450283	0.923	0.993	1.85975e-48	1
SNRPN	5.20624e-59	-0.450002	0.104	0.629	1.78912e-54	1
TRDN	1.07743e-45	-0.446564	0.077	0.507	3.7026e-41	1
OAZ1	2.46269e-61	-0.446446	0.83	0.988	8.46304e-57	1
RNH1	4.28352e-56	-0.445099	0.261	0.776	1.47203e-51	1
RPN1	3.59126e-39	-0.444559	0.609	0.93	1.23414e-34	1
TSPAN3	6.21639e-36	-0.442	0.713	0.964	2.13626e-31	1
DDX5	7.92181e-39	-0.440974	0.843	0.986	2.72233e-34	1
PRDX2	1.96099e-55	-0.439916	0.785	0.982	6.73895e-51	1
SMPX	8.90391e-35	-0.439584	0.069	0.419	3.05983e-30	1
PARP1	6.21725e-40	-0.4369	0.426	0.835	2.13656e-35	1
UGP2	7.21172e-48	-0.436222	0.354	0.82	2.47831e-43	1
ISYNA1	7.66257e-19	-0.435832	0.782	0.863	2.63324e-14	1
SPINT2	1.21406e-35	-0.433251	0.588	0.932	4.17211e-31	1
GOSR1	3.33817e-38	-0.432864	0.162	0.611	1.14716e-33	1
IGF2	3.40218e-16	-0.432489	0.665	0.903	1.16916e-11	1
CSDE1	2.75219e-39	-0.430436	0.684	0.947	9.45789e-35	1
ACO2	1.79205e-54	-0.430042	0.199	0.705	6.15839e-50	1
MT-TS1	1.06987e-27	-0.429106	0.556	0.805	3.67661e-23	1
VAT1	9.28249e-37	-0.428384	0.436	0.818	3.18993e-32	1
ECHS1	3.45051e-45	-0.425462	0.468	0.88	1.18577e-40	1
CADM1	2.57019e-36	-0.424709	0.359	0.792	8.83244e-32	1
SLC25A3	1.6287e-50	-0.423778	0.928	0.993	5.59704e-46	1
CSNK1A1	2.50715e-55	-0.423127	0.287	0.801	8.61581e-51	1
SNX17	4.49971e-53	-0.423036	0.306	0.795	1.54633e-48	1
ATP2A2	6.56751e-44	-0.421803	0.298	0.773	2.25692e-39	1
BEST1	6.46903e-32	-0.420151	0.045	0.37	2.22308e-27	1
PPIB	2.68921e-24	-0.419436	0.585	0.897	9.24148e-20	1
ACADVL	2.74444e-46	-0.419049	0.34	0.809	9.43125e-42	1
BZW2	9.46419e-52	-0.418354	0.311	0.796	3.25237e-47	1
NCOA4	6.10539e-60	-0.418044	0.189	0.723	2.09812e-55	1
ATP6V0B	8.78442e-43	-0.41533	0.553	0.914	3.01877e-38	1
MLF2	3.67115e-40	-0.414982	0.723	0.945	1.26159e-35	1
SPARC	3.99802e-21	-0.414727	0.886	0.99	1.37392e-16	1
TUBB4B	5.28907e-15	-0.414447	0.777	0.969	1.81759e-10	1
CCDC141	2.64567e-46	-0.413125	0.197	0.686	9.09184e-42	1
TMOD1	3.74661e-43	-0.412914	0.077	0.484	1.28752e-38	1
BAMBI	8.94286e-37	-0.412617	0.311	0.731	3.07321e-32	1
SORBS2	1.21409e-41	-0.412578	0.069	0.46	4.17221e-37	1
HSPA9	3.88747e-41	-0.411788	0.484	0.883	1.33593e-36	1
CD164	6.92386e-41	-0.410632	0.5	0.885	2.37938e-36	1
OAZ2	1.8463e-41	-0.409928	0.519	0.898	6.3448e-37	1
FSCN1	5.10994e-42	-0.409631	0.282	0.719	1.75603e-37	1
CTSD	2.60933e-51	-0.408638	0.356	0.832	8.96695e-47	1
PFKL	1.05198e-37	-0.407979	0.332	0.754	3.61513e-33	1
PSMA7	9.83846e-34	-0.407091	0.761	0.963	3.38099e-29	1
CST3	2.86729e-27	-0.406855	0.545	0.867	9.85345e-23	1
SALL4	5.05217e-16	-0.40606	0.17	0.41	1.73618e-11	1
NUDT4	3.98124e-54	-0.405278	0.181	0.705	1.36815e-49	1
KDM5B	7.17123e-34	-0.404921	0.468	0.852	2.46439e-29	1
PFKM	5.65835e-38	-0.404593	0.447	0.856	1.94449e-33	1
DSTN	4.86103e-43	-0.404337	0.755	0.964	1.67049e-38	1
COL6A1	3.11421e-18	-0.404207	0.556	0.838	1.0702e-13	1
RYR2	1.58195e-46	-0.403655	0.146	0.61	5.43639e-42	1
NDUFV1	1.97217e-48	-0.403628	0.378	0.839	6.77735e-44	1
ACTN1	5.86902e-43	-0.401616	0.388	0.843	2.01689e-38	1
SLC25A6	4.88081e-20	-0.401073	0.867	0.886	1.67729e-15	1
MTATP6P1	2.68766e-30	-0.401009	0.798	0.87	9.23614e-26	1
HAND1	4.52141e-22	-0.400582	0.37	0.724	1.55378e-17	1
MT-ND1	5.63792e-33	-0.399135	1	0.894	1.93747e-28	1
WDR18	8.40914e-42	-0.398953	0.309	0.736	2.8898e-37	1
PSAP	1.49913e-61	-0.398924	0.843	0.983	5.15177e-57	1
HSP90AA1	4.02739e-49	-0.397512	0.923	0.993	1.38401e-44	1
AIFM1	1.22641e-46	-0.397219	0.34	0.808	4.21457e-42	1
ATP5G1	4.34065e-42	-0.397181	0.415	0.855	1.49167e-37	1
DCTN2	8.22576e-48	-0.397123	0.404	0.849	2.82678e-43	1
CDK16	1.56568e-46	-0.396928	0.535	0.905	5.38045e-42	1
HNRNPK	4.47361e-36	-0.396394	0.795	0.975	1.53736e-31	1
USP11	1.20412e-30	-0.395271	0.588	0.887	4.13797e-26	1
PNISR	4.47213e-31	-0.395215	0.519	0.892	1.53685e-26	1
SLC8A1	1.65299e-33	-0.394923	0.189	0.569	5.68051e-29	1
ITM2C	3.11859e-34	-0.394088	0.723	0.959	1.0717e-29	1
CCT4	2.10506e-33	-0.393754	0.633	0.939	7.23402e-29	1
TMEM176B	1.62657e-31	-0.393318	0	0.289	5.58971e-27	1
HSPB3	7.17575e-27	-0.392704	0.011	0.271	2.46595e-22	1
PPP1R12B	2.87822e-51	-0.391933	0.165	0.656	9.891e-47	1
PPIC	7.0928e-53	-0.391927	0.109	0.594	2.43744e-48	1
CALU	3.37392e-38	-0.391901	0.641	0.946	1.15945e-33	1
NRP1	1.99456e-39	-0.391726	0.285	0.74	6.85431e-35	1
BCAP31	7.96515e-47	-0.391672	0.386	0.846	2.73722e-42	1
PABPC1	4.3469e-21	-0.391313	0.702	0.933	1.49381e-16	1
TKT	7.55965e-17	-0.38956	0.684	0.868	2.59787e-12	1
UBA1	3.29835e-29	-0.388078	0.811	0.958	1.13348e-24	1
HMGA1	1.30079e-09	-0.386462	0.894	0.933	4.47017e-05	1
USP9X	2.0292e-35	-0.386126	0.455	0.876	6.97336e-31	1
CYP26A1	1.31784e-08	-0.386016	0.109	0.251	0.000452877	1
CHD4	3.10829e-41	-0.385648	0.298	0.758	1.06816e-36	1
DDX3X	2.96672e-40	-0.384599	0.436	0.876	1.01951e-35	1
RPL17	1.08643e-41	-0.383982	0.133	0.572	3.73352e-37	1
PEG10	1.24923e-53	-0.383869	0.144	0.655	4.29296e-49	1
PDIA3	1.03148e-28	-0.383819	0.721	0.947	3.54466e-24	1
SHMT2	4.77937e-37	-0.383409	0.218	0.635	1.64243e-32	1
PUF60	1.1457e-36	-0.383255	0.476	0.848	3.93719e-32	1
FXYD6	2.20802e-48	-0.382802	0.338	0.808	7.58785e-44	1
ARF1	3.32209e-52	-0.382247	0.771	0.978	1.14164e-47	1
GLG1	3.24866e-34	-0.382069	0.426	0.831	1.1164e-29	1
MFGE8	1.99228e-62	-0.381587	0.239	0.782	6.84645e-58	1
MAP1B	2.01152e-32	-0.381186	0.529	0.894	6.91261e-28	1
PSMD2	3.60789e-34	-0.380878	0.577	0.92	1.23985e-29	1
CTNNAL1	3.48441e-27	-0.380376	0.271	0.67	1.19742e-22	1
COPA	2.68109e-41	-0.379925	0.338	0.792	9.21355e-37	1
MTCH1	1.40107e-37	-0.379014	0.564	0.907	4.81477e-33	1
DDB1	4.87959e-34	-0.378686	0.508	0.877	1.67687e-29	1
DDOST	6.2406e-31	-0.378116	0.628	0.906	2.14458e-26	1
GPAA1	5.15496e-47	-0.377688	0.298	0.757	1.7715e-42	1
PNN	1.2578e-28	-0.377663	0.42	0.795	4.32243e-24	1
HSPB8	7.16679e-44	-0.376313	0.072	0.489	2.46287e-39	1
IMPDH2	9.3866e-31	-0.375838	0.551	0.882	3.22571e-26	1
ATP6AP1	8.38569e-37	-0.375604	0.436	0.84	2.88174e-32	1
CRYAB	5.73403e-36	-0.375025	0.043	0.392	1.9705e-31	1
STOML2	3.99366e-34	-0.374868	0.535	0.889	1.37242e-29	1
MACF1	9.60943e-41	-0.374751	0.322	0.786	3.30228e-36	1
MAGED1	3.01325e-29	-0.374311	0.726	0.945	1.0355e-24	1
YARS	8.88322e-42	-0.373366	0.412	0.852	3.05272e-37	1
DOK4	9.4028e-38	-0.373027	0.343	0.761	3.23127e-33	1
PRRC2C	6.57403e-28	-0.372732	0.481	0.84	2.25916e-23	1
PDIA4	3.06358e-24	-0.372473	0.644	0.875	1.0528e-19	1
TUBB2B	1.95545e-19	-0.37185	0.221	0.512	6.71989e-15	1
ATRX	1.95146e-36	-0.371772	0.372	0.816	6.70618e-32	1
TUBB6	7.01441e-17	-0.370952	0.519	0.829	2.4105e-12	1
ETFA	4.86592e-43	-0.370869	0.452	0.863	1.67217e-38	1
EIF3D	2.22706e-39	-0.370054	0.481	0.877	7.65328e-35	1
ASPH	2.03126e-51	-0.370008	0.279	0.773	6.98042e-47	1
LGMN	2.96038e-41	-0.369774	0.351	0.821	1.01733e-36	1
TUSC3	3.45923e-37	-0.369628	0.479	0.851	1.18876e-32	1
PPIF	2.4057e-43	-0.369531	0.266	0.724	8.26718e-39	1
GPX1	3.66288e-40	-0.369502	0.473	0.88	1.25875e-35	1
ID3	4.2193e-12	-0.368976	0.904	0.962	1.44996e-07	1
STT3A	7.03601e-38	-0.368838	0.375	0.796	2.41792e-33	1
RGS5	2.30326e-16	-0.368425	0.527	0.82	7.91517e-12	1
MARS	9.26321e-41	-0.3681	0.359	0.8	3.1833e-36	1
NOP56	3.2678e-26	-0.36782	0.38	0.765	1.12298e-21	1
EEF1D	3.06887e-40	-0.367471	0.527	0.911	1.05462e-35	1
WSB1	4.97199e-28	-0.367355	0.601	0.916	1.70862e-23	1
CALR	4.19626e-24	-0.366103	0.734	0.945	1.44204e-19	1
EIF2S3	1.6462e-20	-0.365875	0.702	0.96	5.65718e-16	1
ITM2B	9.02896e-46	-0.365233	0.67	0.947	3.1028e-41	1
HSP90B1	6.04249e-19	-0.365162	0.867	0.987	2.0765e-14	1
MRPS34	3.04613e-49	-0.365025	0.319	0.802	1.0468e-44	1
THBS1	3.04589e-23	-0.364656	0.258	0.615	1.04672e-18	1
SLC38A2	3.4471e-23	-0.364536	0.63	0.911	1.18459e-18	1
RBM25	2.93022e-41	-0.364313	0.29	0.77	1.00697e-36	1
IST1	1.24969e-34	-0.363818	0.545	0.893	4.29456e-30	1
GOLGA4	9.18585e-51	-0.363568	0.104	0.59	3.15672e-46	1
APOE	2.66106e-40	-0.363451	0.516	0.911	9.14473e-36	1
RP11-750B16.1	2.33379e-26	-0.362181	0.46	0.733	8.02008e-22	1
SLC25A11	9.95579e-43	-0.362101	0.399	0.822	3.42131e-38	1
NDUFS8	1.54773e-42	-0.361743	0.58	0.943	5.31879e-38	1
SLC3A2	2.14987e-25	-0.361073	0.42	0.772	7.38803e-21	1
DSP	2.94673e-25	-0.36067	0.633	0.916	1.01264e-20	1
PPP1R15A	1.2973e-27	-0.36015	0.221	0.576	4.45816e-23	1
GOT2	1.74569e-41	-0.35999	0.394	0.834	5.99907e-37	1
SND1	2.07713e-32	-0.359306	0.391	0.778	7.13807e-28	1
SPTBN1	2.85467e-42	-0.359273	0.386	0.849	9.81009e-38	1
OXA1L	1.96154e-41	-0.358061	0.306	0.761	6.74082e-37	1
STAT3	3.52318e-58	-0.358061	0.128	0.643	1.21074e-53	1
HNRNPC	1.03333e-26	-0.35805	0.934	0.994	3.55102e-22	1
ID2	4.36796e-18	-0.357675	0.755	0.955	1.50105e-13	1
NRBP1	2.93363e-38	-0.357633	0.372	0.805	1.00814e-33	1
ATP1B3	2.27811e-29	-0.356451	0.505	0.858	7.82873e-25	1
CLPTM1	1.22142e-46	-0.355734	0.229	0.709	4.19741e-42	1
AHCY	3.05633e-30	-0.355668	0.556	0.892	1.05031e-25	1
SF3B1	9.34101e-34	-0.355603	0.652	0.93	3.21004e-29	1
MYOZ2	2.44772e-31	-0.355377	0.019	0.32	8.41158e-27	1
APP	8.33346e-51	-0.354864	0.207	0.704	2.86379e-46	1
TARDBP	1.60221e-35	-0.354057	0.423	0.842	5.506e-31	1
NDUFA10	1.69595e-44	-0.353401	0.311	0.774	5.82812e-40	1
SERPINH1	1.37246e-29	-0.353341	0.779	0.967	4.71646e-25	1
UBXN4	2.1116e-45	-0.353333	0.362	0.829	7.25653e-41	1
CD63	1.84255e-47	-0.353268	0.753	0.976	6.33193e-43	1
HSPD1	9.70573e-42	-0.352891	0.742	0.978	3.33537e-37	1
WDR1	1.02858e-26	-0.352414	0.59	0.895	3.53472e-22	1
EIF4G2	7.99859e-29	-0.351718	0.899	0.985	2.74871e-24	1
KRT19	2.31262e-09	-0.351667	0.947	0.992	7.9473e-05	1
P4HB	8.06768e-31	-0.351213	0.577	0.903	2.77246e-26	1
IP6K2	8.51685e-23	-0.350637	0.519	0.845	2.92681e-18	1
ATXN3	3.2956e-38	-0.350581	0.136	0.549	1.13253e-33	1
PRNP	6.59412e-47	-0.34958	0.165	0.645	2.26607e-42	1
AP2S1	3.18345e-23	-0.348666	0.633	0.924	1.09399e-18	1
PRMT1	3.88971e-29	-0.348649	0.678	0.941	1.3367e-24	1
KLHDC2	2.12067e-49	-0.348495	0.285	0.776	7.28769e-45	1
SVIL	5.79999e-51	-0.34837	0.255	0.752	1.99317e-46	1
MTND4P12	1.58824e-29	-0.348029	0.386	0.753	5.45799e-25	1
SERBP1	8.68043e-26	-0.347865	0.641	0.93	2.98303e-21	1
SNRPB	1.86388e-17	-0.347656	0.777	0.947	6.40522e-13	1
COPB2	1.40226e-36	-0.34759	0.426	0.847	4.81886e-32	1
WLS	1.17997e-34	-0.346975	0.434	0.827	4.05497e-30	1
DUSP1	2.94547e-20	-0.346756	0.146	0.422	1.01221e-15	1
WNK1	7.39135e-55	-0.346739	0.191	0.715	2.54004e-50	1
LARP7	4.99509e-40	-0.346724	0.197	0.668	1.71656e-35	1
PTBP1	6.76052e-20	-0.346346	0.487	0.756	2.32325e-15	1
YWHAB	3.22706e-38	-0.346079	0.596	0.921	1.10898e-33	1
TMED10	2.42944e-31	-0.345572	0.569	0.903	8.34878e-27	1
HMGN2	1.70749e-07	-0.345541	0.941	0.989	0.00586778	1
PPM1G	3.19445e-35	-0.345176	0.415	0.82	1.09777e-30	1
EIF3A	6.41006e-30	-0.345078	0.449	0.856	2.20282e-25	1
PDHB	1.53945e-36	-0.344881	0.524	0.903	5.29031e-32	1
TXNDC12	6.78084e-26	-0.343903	0.396	0.782	2.33023e-21	1
FUS	7.46142e-26	-0.342787	0.511	0.836	2.56412e-21	1
PRKDC	4.47643e-26	-0.341928	0.673	0.94	1.53833e-21	1
LMNA	1.11087e-50	-0.341871	0.085	0.544	3.81751e-46	1
AAMP	1.20478e-38	-0.341423	0.473	0.858	4.14024e-34	1
CANX	1.22613e-30	-0.341092	0.582	0.917	4.2136e-26	1
H1F0	1.73763e-24	-0.340224	0.524	0.863	5.97138e-20	1
SF3B3	2.90539e-28	-0.340198	0.399	0.778	9.98438e-24	1
HNRNPF	7.43287e-31	-0.339897	0.572	0.906	2.55431e-26	1
ADIPOR1	5.41507e-39	-0.339657	0.386	0.826	1.86089e-34	1
GPC3	1.68189e-06	-0.339196	0.638	0.791	0.057798	1
ANXA6	6.60877e-36	-0.339173	0.556	0.899	2.2711e-31	1
NCOR1	9.64877e-42	-0.338915	0.362	0.82	3.3158e-37	1
CCND2	8.58183e-22	-0.338873	0.412	0.772	2.94914e-17	1
PGD	5.80035e-27	-0.337794	0.572	0.856	1.99329e-22	1
EWSR1	2.49117e-29	-0.336787	0.588	0.905	8.56091e-25	1
CDC37	6.11283e-37	-0.336135	0.383	0.806	2.10068e-32	1
TCP1	8.61433e-31	-0.336035	0.574	0.905	2.96031e-26	1
PSMD11	3.01616e-31	-0.334877	0.473	0.836	1.0365e-26	1
PLEKHJ1	3.1654e-38	-0.334786	0.439	0.854	1.08779e-33	1
TAF7	1.27184e-42	-0.33408	0.33	0.82	4.37067e-38	1
RHBDD2	1.28729e-36	-0.333438	0.335	0.757	4.42377e-32	1
TCF25	5.29261e-51	-0.332724	0.231	0.751	1.8188e-46	1
TBCB	3.80624e-29	-0.332642	0.529	0.875	1.30802e-24	1
GLUL	2.86809e-36	-0.332105	0.54	0.882	9.8562e-32	1
JUNB	3.42386e-31	-0.331833	0.109	0.469	1.17661e-26	1
HIPK3	2.45631e-38	-0.33151	0.189	0.609	8.44112e-34	1
ANXA5	4.52779e-37	-0.330566	0.691	0.951	1.55598e-32	1
LMAN2	3.40589e-30	-0.330518	0.521	0.852	1.17043e-25	1
ID1	0.000498354	-0.330339	0.883	0.941	1	1
SUN1	2.04107e-47	-0.330022	0.197	0.694	7.01414e-43	1
THRAP3	6.52631e-39	-0.329592	0.402	0.85	2.24277e-34	1
RAB34	5.0999e-32	-0.329058	0.434	0.815	1.75258e-27	1
MCM3	3.38297e-19	-0.328207	0.489	0.795	1.16256e-14	1
NUDT16L1	1.6209e-38	-0.328196	0.255	0.696	5.57022e-34	1
LINC00881	6.56756e-29	-0.327908	0.008	0.282	2.25694e-24	1
PCBP1	1.08561e-43	-0.327825	0.487	0.889	3.73071e-39	1
TPR	1.31913e-33	-0.327607	0.394	0.819	4.53319e-29	1
CCT8	1.96917e-31	-0.326979	0.742	0.966	6.76707e-27	1
VCL	1.87233e-38	-0.32655	0.356	0.817	6.43425e-34	1
SF3B2	2.58023e-27	-0.326089	0.428	0.79	8.86697e-23	1
ATP1B1	6.87297e-46	-0.325882	0.298	0.772	2.3619e-41	1
QPRT	9.8235e-28	-0.325429	0.604	0.918	3.37584e-23	1
CYR61	8.27514e-09	-0.325014	0.596	0.749	0.000284375	1
VDAC2	2.20427e-40	-0.324451	0.545	0.913	7.57497e-36	1
RBPMS	3.50308e-39	-0.324009	0.322	0.789	1.20383e-34	1
HRC	2.5075e-37	-0.323887	0.048	0.409	8.61703e-33	1
ANP32B	1.2712e-27	-0.323834	0.516	0.855	4.36848e-23	1
NDUFS7	2.00557e-48	-0.323688	0.327	0.811	6.89213e-44	1
ITGB1BP2	1.57497e-31	-0.323355	0.035	0.348	5.41239e-27	1
CTBP2	1.80262e-34	-0.323246	0.13	0.529	6.19469e-30	1
GJA1	5.65183e-24	-0.323132	0.194	0.522	1.94225e-19	1
SRRM1	1.72198e-31	-0.323073	0.455	0.87	5.91757e-27	1
C1QBP	9.09508e-27	-0.322994	0.566	0.9	3.12553e-22	1
COL4A2	1.87843e-55	-0.322956	0.152	0.674	6.45521e-51	1
PTGES3	1.59139e-30	-0.322781	0.673	0.964	5.4688e-26	1
MRPL28	9.82785e-39	-0.322725	0.375	0.806	3.37734e-34	1
SNHG16	3.6581e-32	-0.321999	0.359	0.784	1.25711e-27	1
ALDOC	4.21168e-45	-0.321805	0.165	0.625	1.44734e-40	1
FBXO7	5.47181e-35	-0.3218	0.324	0.775	1.88039e-30	1
STIP1	6.17008e-32	-0.321747	0.484	0.86	2.12035e-27	1
RABAC1	2.46534e-34	-0.321665	0.452	0.844	8.47215e-30	1
HLA-B	5.02815e-36	-0.321599	0.088	0.469	1.72793e-31	1
PITPNB	5.57555e-45	-0.32129	0.287	0.771	1.91604e-40	1
DUSP6	1.08008e-07	-0.32128	0.572	0.724	0.00371171	1
FITM1	2.42944e-31	-0.320831	0.051	0.371	8.34878e-27	1
FKBP1A	1.01777e-38	-0.320722	0.604	0.933	3.49757e-34	1
AUP1	2.9841e-40	-0.320467	0.25	0.703	1.02549e-35	1
VMP1	3.25573e-36	-0.320308	0.335	0.776	1.11883e-31	1
JUN	3.42896e-26	-0.320219	0.043	0.32	1.17836e-21	1
ALDH7A1	4.10868e-23	-0.320214	0.484	0.815	1.41195e-18	1
ITGA5	1.00908e-28	-0.320172	0.181	0.55	3.46771e-24	1
UBE2D3	7.15995e-39	-0.319778	0.657	0.953	2.46052e-34	1
MT-ND2	5.70163e-31	-0.319749	1	0.893	1.95937e-26	1
LRPPRC	1.67437e-34	-0.319697	0.372	0.803	5.75396e-30	1
ARPC2	3.62044e-48	-0.319543	0.66	0.947	1.24417e-43	1
HAS2	2.82622e-18	-0.31909	0.213	0.507	9.7123e-14	1
UBR4	1.10231e-47	-0.319044	0.184	0.682	3.78808e-43	1
RAB2A	1.17732e-54	-0.318865	0.33	0.828	4.04587e-50	1
PRDX5	1.43936e-35	-0.318588	0.761	0.959	4.94637e-31	1
RPN2	1.41989e-37	-0.317986	0.742	0.966	4.87945e-33	1
MEST	8.38518e-06	-0.317813	0.721	0.811	0.288157	1
SMARCC1	2.94719e-31	-0.317796	0.258	0.653	1.0128e-26	1
AKR1B1	1.59447e-35	-0.317618	0.731	0.956	5.4794e-31	1
LDHB	3.7071e-47	-0.317582	0.96	0.998	1.27395e-42	1
L1TD1	3.34146e-13	-0.317469	0.098	0.283	1.14829e-08	1
CLU	4.15933e-42	-0.317049	0.13	0.559	1.42936e-37	1
RPL8	2.51335e-25	-0.316827	0.989	1	8.63714e-21	1
IDH3B	1.40432e-39	-0.316073	0.415	0.838	4.82596e-35	1
LRRC41	3.45196e-34	-0.315464	0.364	0.794	1.18627e-29	1
WARS	1.70981e-34	-0.315414	0.231	0.66	5.87576e-30	1
PDK1	1.54416e-22	-0.315337	0.612	0.913	5.3065e-18	1
DBN1	2.33544e-23	-0.315335	0.492	0.793	8.02573e-19	1
SQSTM1	3.31851e-54	-0.315037	0.138	0.661	1.14041e-49	1
SMARCA1	6.98085e-44	-0.315029	0.447	0.883	2.39897e-39	1
OTUB1	1.69736e-33	-0.314801	0.529	0.901	5.83297e-29	1
RPUSD3	1.9056e-42	-0.314681	0.279	0.737	6.5486e-38	1
YWHAZ	5.0353e-32	-0.314084	0.862	0.989	1.73038e-27	1
ARL2	4.12456e-35	-0.313968	0.407	0.843	1.4174e-30	1
VCAM1	3.33431e-35	-0.313846	0.021	0.352	1.14584e-30	1
CAPRIN1	4.9473e-31	-0.313825	0.503	0.875	1.70014e-26	1
PLTP	4.32876e-32	-0.313484	0.277	0.657	1.48758e-27	1
CTSA	1.26034e-56	-0.313342	0.117	0.633	4.33117e-52	1
NDUFB5	1.19771e-37	-0.313288	0.439	0.883	4.11592e-33	1
CDH11	2.41614e-26	-0.313279	0.205	0.555	8.30308e-22	1
GNB2L1	3.13655e-14	-0.313256	0.987	0.894	1.07788e-09	1
PAFAH1B2	3.23321e-36	-0.312887	0.375	0.817	1.11109e-31	1
DLL3	8.67384e-13	-0.312818	0.096	0.286	2.98076e-08	1
FBLN1	2.41465e-11	-0.312501	0.79	0.882	8.29794e-07	1
BCKDK	3.81282e-41	-0.31243	0.287	0.744	1.31028e-36	1
TRIM69	3.60912e-47	-0.312229	0.064	0.501	1.24027e-42	1
MTFR1L	1.53782e-60	-0.312226	0.173	0.715	5.28471e-56	1
EIF4G1	6.05077e-30	-0.311729	0.38	0.769	2.07935e-25	1
HTRA1	8.16963e-36	-0.31151	0.231	0.657	2.80749e-31	1
TARS	1.71133e-41	-0.311466	0.287	0.739	5.88097e-37	1
ATP6V0D1	9.01588e-38	-0.31127	0.399	0.817	3.09831e-33	1
NXF1	1.415e-38	-0.311142	0.229	0.66	4.86266e-34	1
AGTRAP	1.18937e-32	-0.310858	0.205	0.613	4.08727e-28	1
LIN28A	0.00767495	-0.310806	0.553	0.606	1	1
ZNF638	7.09672e-37	-0.310309	0.324	0.792	2.43879e-32	1
MATR3	1.62034e-32	-0.310279	0.707	0.967	5.56831e-28	1
HDAC2	5.65905e-23	-0.309264	0.729	0.94	1.94473e-18	1
EIF1	1.36809e-41	-0.309101	0.904	0.995	4.70142e-37	1
EIF4B	2.16278e-18	-0.309088	0.516	0.858	7.4324e-14	1
PLAT	0.00590942	-0.309072	0.42	0.538	1	1
MYL9	1.84058e-45	-0.308957	0.285	0.764	6.32516e-41	1
MAPK1IP1L	3.20661e-38	-0.308927	0.452	0.878	1.10195e-33	1
HNRNPH2	3.6131e-36	-0.308645	0.37	0.791	1.24164e-31	1
PRPF8	1.10142e-28	-0.308495	0.394	0.808	3.78501e-24	1
MRPS6	4.08317e-38	-0.308297	0.457	0.876	1.40318e-33	1
DDX39B	1.03404e-35	-0.307892	0.117	0.509	3.55349e-31	1
YIPF3	1.65397e-36	-0.306905	0.418	0.829	5.68387e-32	1
RAB3B	3.13131e-15	-0.306803	0.239	0.499	1.07607e-10	1
ACTR1A	1.71021e-43	-0.306791	0.34	0.802	5.87712e-39	1
ACSL3	2.08061e-50	-0.306543	0.213	0.713	7.15003e-46	1
MTCH2	5.36088e-32	-0.306	0.516	0.879	1.84227e-27	1
IER2	7.17612e-32	-0.305876	0.247	0.631	2.46607e-27	1
EIF3G	2.44986e-36	-0.305572	0.407	0.834	8.41895e-32	1
AK3	1.49665e-39	-0.305241	0.239	0.695	5.14324e-35	1
FILIP1	6.41585e-45	-0.305071	0.149	0.596	2.20481e-40	1
JMJD1C	1.66874e-45	-0.30474	0.231	0.729	5.73463e-41	1
SHC1	2.13559e-37	-0.303797	0.194	0.612	7.33896e-33	1
MAT2A	6.81854e-42	-0.303794	0.322	0.766	2.34319e-37	1
NEXN	7.76674e-50	-0.30335	0.162	0.647	2.66904e-45	1
SUMF2	4.69355e-32	-0.302984	0.346	0.725	1.61294e-27	1
TUBB	3.79433e-07	-0.3026	0.981	0.988	0.0130392	1
NDUFS1	3.74361e-41	-0.302574	0.33	0.78	1.28649e-36	1
H3F3B	5.87851e-13	-0.302317	0.926	0.985	2.02015e-08	1
DDX41	2.59056e-39	-0.302218	0.184	0.627	8.90248e-35	1
CPVL	3.94924e-41	-0.301988	0.178	0.618	1.35716e-36	1
SLC25A36	1.37311e-49	-0.301784	0.162	0.679	4.7187e-45	1
GABARAPL2	7.65371e-32	-0.301733	0.596	0.925	2.6302e-27	1
DDX24	3.11392e-40	-0.301474	0.338	0.817	1.0701e-35	1
TMEM230	2.48869e-41	-0.301438	0.388	0.844	8.55239e-37	1
IMMT	1.05553e-42	-0.301364	0.346	0.784	3.62732e-38	1
NDUFA13	3.28838e-45	-0.30107	0.237	0.744	1.13005e-40	1
CS	8.05821e-41	-0.300939	0.386	0.825	2.76921e-36	1
CCT5	9.35216e-34	-0.300566	0.54	0.902	3.21387e-29	1
POLR2E	2.89596e-30	-0.300423	0.636	0.922	9.95198e-26	1
ARL6IP5	1.52588e-49	-0.300106	0.25	0.744	5.2437e-45	1
RRAGA	1.41139e-41	-0.299991	0.274	0.733	4.85024e-37	1
AP2B1	3.57896e-39	-0.299452	0.332	0.791	1.22991e-34	1
SLC25A39	1.80039e-31	-0.299401	0.537	0.878	6.18703e-27	1
TMEM59	4.89019e-37	-0.299352	0.545	0.897	1.68051e-32	1
PIGT	1.03045e-30	-0.299317	0.431	0.808	3.54115e-26	1
ATP6V1E1	3.25527e-49	-0.298489	0.207	0.714	1.11867e-44	1
UQCRFS1	7.38354e-45	-0.298368	0.439	0.882	2.53735e-40	1
FBXW5	3.86604e-34	-0.29806	0.194	0.611	1.32856e-29	1
TMED3	5.81232e-36	-0.297906	0.301	0.724	1.9974e-31	1
SPAG7	8.49136e-39	-0.297829	0.396	0.858	2.91805e-34	1
CPNE1	1.55289e-33	-0.297434	0.447	0.853	5.33652e-29	1
TMEM98	2.27934e-23	-0.297208	0.59	0.894	7.83296e-19	1
PPP1R3C	3.09532e-19	-0.297144	0.207	0.488	1.06371e-14	1
MSN	7.1037e-33	-0.296207	0.309	0.718	2.44118e-28	1
LRPAP1	5.07532e-34	-0.295884	0.441	0.834	1.74413e-29	1
CAP2	8.49215e-27	-0.295335	0.473	0.825	2.91833e-22	1
SLC16A3	1.4968e-42	-0.295146	0.239	0.687	5.14377e-38	1
CALM3	6.97272e-31	-0.295134	0.588	0.917	2.39617e-26	1
MAP1LC3B	8.55146e-39	-0.295125	0.388	0.828	2.93871e-34	1
ARHGAP5	3.34072e-49	-0.294763	0.168	0.675	1.14804e-44	1
DLD	5.07383e-42	-0.294762	0.362	0.836	1.74362e-37	1
EID1	2.47321e-33	-0.294217	0.434	0.863	8.49918e-29	1
PYGM	5.29793e-39	-0.294138	0.12	0.526	1.82063e-34	1
KIF5B	1.78873e-37	-0.294111	0.465	0.877	6.14696e-33	1
PEX19	7.39662e-47	-0.293127	0.194	0.674	2.54185e-42	1
LAMB2	1.41214e-31	-0.293096	0.396	0.789	4.85282e-27	1
SSR1	2.08702e-38	-0.293015	0.34	0.8	7.17206e-34	1
NDUFA8	6.83828e-40	-0.292706	0.42	0.856	2.34998e-35	1
USP22	4.74604e-35	-0.292583	0.298	0.736	1.63098e-30	1
PPP1R12A	1.82748e-46	-0.291726	0.314	0.812	6.28015e-42	1
EEF1A1	4.26213e-26	-0.291685	0.989	1	1.46468e-21	1
CNDP2	4.84016e-30	-0.291257	0.301	0.691	1.66332e-25	1
VDAC3	1.06437e-41	-0.291021	0.553	0.912	3.6577e-37	1
PPP1CA	5.45675e-23	-0.290984	0.657	0.886	1.87521e-18	1
RGS3	2.01918e-42	-0.290944	0.096	0.517	6.93892e-38	1
MLTK	2.55932e-43	-0.290667	0.157	0.601	8.79511e-39	1
CIRBP	5.9807e-30	-0.290546	0.588	0.906	2.05527e-25	1
CTSL	3.72756e-37	-0.29017	0.306	0.751	1.28098e-32	1
PFN1	2.59673e-19	-0.290038	0.963	0.998	8.92367e-15	1
PTP4A3	1.81167e-46	-0.290027	0.117	0.581	6.2258e-42	1
H2AFY2	4.24112e-20	-0.29	0.521	0.827	1.45746e-15	1
TRAP1	3.94796e-33	-0.289941	0.231	0.651	1.35671e-28	1
MYOM1	2.07441e-40	-0.289731	0.013	0.377	7.12872e-36	1
ARCN1	1.74781e-37	-0.289329	0.348	0.797	6.00634e-33	1
EIF4H	2.69357e-26	-0.289235	0.572	0.887	9.25647e-22	1
PXDN	3.57252e-32	-0.289221	0.311	0.712	1.2277e-27	1
PLK2	3.14463e-23	-0.289026	0.101	0.392	1.08065e-18	1
DFFA	2.3459e-39	-0.288844	0.205	0.651	8.06169e-35	1
ZFP36	1.28573e-28	-0.288547	0.048	0.35	4.41842e-24	1
MFAP4	2.75649e-15	-0.288504	0.229	0.48	9.47268e-11	1
XRCC6	3.65476e-23	-0.288323	0.785	0.966	1.25596e-18	1
MAP4	2.8623e-32	-0.288279	0.404	0.82	9.8363e-28	1
SNTA1	1.39018e-40	-0.287685	0.093	0.511	4.77735e-36	1
MAF1	2.62893e-38	-0.287665	0.322	0.772	9.03431e-34	1
SLC16A1	2.20704e-17	-0.287435	0.806	0.979	7.5845e-13	1
SRSF11	3.76073e-28	-0.287413	0.596	0.914	1.29237e-23	1
CHCHD3	7.56772e-36	-0.28728	0.38	0.828	2.60065e-31	1
GUK1	8.17199e-35	-0.28727	0.503	0.88	2.80831e-30	1
EIF4A3	3.53652e-30	-0.287215	0.447	0.825	1.21533e-25	1
HNRNPM	1.34021e-19	-0.287191	0.633	0.901	4.60563e-15	1
CLTA	7.00797e-23	-0.287017	0.636	0.896	2.40829e-18	1
RTN3	1.36063e-17	-0.286833	0.556	0.863	4.67579e-13	1
PNRC1	1.38955e-47	-0.286806	0.202	0.699	4.7752e-43	1
ARF5	5.41445e-28	-0.28652	0.577	0.887	1.86067e-23	1
FGFR1	8.59745e-26	-0.286413	0.207	0.561	2.95451e-21	1
MT-ATP8	1.04249e-21	-0.286247	0.915	0.89	3.58253e-17	1
MAPRE1	7.2827e-38	-0.286104	0.426	0.861	2.5027e-33	1
MRPL34	3.15507e-48	-0.285817	0.263	0.76	1.08424e-43	1
SMARCA4	1.62187e-30	-0.285764	0.367	0.757	5.57357e-26	1
NFKBIA	1.9565e-29	-0.285666	0.258	0.649	6.72352e-25	1
WDR6	1.11471e-34	-0.285437	0.213	0.628	3.83069e-30	1
IDH3G	1.72784e-43	-0.284922	0.25	0.723	5.93772e-39	1
EGR1	0.00492625	-0.284565	0.79	0.823	1	1
ALDH2	6.70586e-39	-0.28442	0.306	0.752	2.30447e-34	1
G3BP1	5.04628e-22	-0.284142	0.601	0.887	1.73415e-17	1
DCAF7	1.05038e-34	-0.284064	0.274	0.69	3.60962e-30	1
CKB	4.75234e-24	-0.284061	0.463	0.803	1.63314e-19	1
SNRNP200	4.14464e-31	-0.283828	0.375	0.787	1.42431e-26	1
NOP58	9.33135e-31	-0.28382	0.343	0.745	3.20672e-26	1
RAB11B	7.55536e-38	-0.283685	0.404	0.844	2.5964e-33	1
BRD3	3.77331e-26	-0.283682	0.261	0.616	1.2967e-21	1
DDIT4	3.31288e-25	-0.283157	0.274	0.64	1.13847e-20	1
NR6A1	4.29854e-09	-0.283135	0.465	0.658	0.000147719	1
COX6A2	8.31949e-26	-0.283005	0.005	0.252	2.85899e-21	1
CCNG1	2.11675e-22	-0.28283	0.633	0.901	7.27421e-18	1
TP53BP1	3.4777e-44	-0.282514	0.17	0.632	1.19511e-39	1
PEBP1	1.64011e-36	-0.282408	0.707	0.959	5.63623e-32	1
ADD3	3.16722e-49	-0.2824	0.16	0.652	1.08841e-44	1
SMS	9.17289e-25	-0.282258	0.59	0.902	3.15227e-20	1
USP47	1.90902e-33	-0.282096	0.245	0.683	6.56036e-29	1
ALKBH5	3.74107e-41	-0.282026	0.189	0.647	1.28562e-36	1
PSMD4	2.46148e-31	-0.281973	0.566	0.897	8.45886e-27	1
PAIP2	1.53137e-39	-0.281891	0.348	0.829	5.26256e-35	1
RNF10	1.10757e-40	-0.281344	0.316	0.773	3.80616e-36	1
AP1S2	9.36066e-33	-0.281108	0.566	0.93	3.21679e-28	1
NDUFA6	8.15814e-22	-0.2811	0.545	0.897	2.80355e-17	1
CDKN1A	3.3208e-41	-0.28059	0.082	0.49	1.14119e-36	1
NCSTN	6.46667e-44	-0.279935	0.29	0.762	2.22227e-39	1
UBXN1	9.21566e-32	-0.279922	0.434	0.815	3.16696e-27	1
GPX4	5.5467e-32	-0.279518	0.79	0.983	1.90612e-27	1
CHTOP	2.44684e-38	-0.279368	0.316	0.768	8.40858e-34	1
LUC7L3	2.62719e-30	-0.279129	0.564	0.921	9.02833e-26	1
GNL3	4.33067e-27	-0.279105	0.285	0.663	1.48824e-22	1
CD9	5.727e-20	-0.279093	0.088	0.349	1.96808e-15	1
MORF4L2	2.63706e-32	-0.278957	0.891	0.992	9.06225e-28	1
WBP2	6.45401e-39	-0.27874	0.335	0.768	2.21792e-34	1
PSMB5	5.20946e-23	-0.278695	0.739	0.953	1.79023e-18	1
APEH	2.63486e-37	-0.278392	0.33	0.796	9.05471e-33	1
NSD1	2.34879e-46	-0.278347	0.165	0.654	8.07163e-42	1
SLC1A5	3.35676e-24	-0.278299	0.316	0.652	1.15355e-19	1
ATXN10	4.83826e-27	-0.278198	0.582	0.904	1.66267e-22	1
BPTF	2.64166e-34	-0.278167	0.245	0.684	9.07807e-30	1
YPEL5	8.21687e-40	-0.277871	0.314	0.772	2.82373e-35	1
ECI1	2.30153e-37	-0.277724	0.215	0.659	7.90922e-33	1
TNRC6B	4.95149e-43	-0.277711	0.274	0.791	1.70158e-38	1
AHSA1	2.69152e-39	-0.27771	0.364	0.828	9.24942e-35	1
TGIF1	7.09462e-25	-0.277679	0.223	0.551	2.43807e-20	1
RBM39	2.67888e-26	-0.277612	0.572	0.91	9.20595e-22	1
REEP5	3.39051e-42	-0.277583	0.33	0.786	1.16515e-37	1
BNIP3L	3.58911e-24	-0.277499	0.513	0.873	1.2334e-19	1
ATP1B2	2.11408e-44	-0.277265	0.141	0.611	7.26502e-40	1
PPP2CA	2.6623e-31	-0.277091	0.535	0.892	9.14901e-27	1
SYNE2	7.18193e-37	-0.27679	0.293	0.743	2.46807e-32	1
AFG3L2	2.15446e-35	-0.276728	0.168	0.598	7.4038e-31	1
PPT1	1.72947e-24	-0.276702	0.367	0.713	5.94331e-20	1
DDX39A	2.53323e-26	-0.276675	0.319	0.687	8.70544e-22	1
TRO	2.47445e-27	-0.276636	0.269	0.623	8.50346e-23	1
KTN1	1.23444e-30	-0.276308	0.503	0.883	4.24215e-26	1
POLDIP2	7.52359e-31	-0.276047	0.38	0.773	2.58548e-26	1
RHOT2	6.21018e-36	-0.275997	0.197	0.604	2.13413e-31	1
AKAP9	2.61882e-38	-0.275917	0.311	0.774	8.99959e-34	1
PRRC2B	1.37631e-37	-0.275782	0.191	0.627	4.72971e-33	1
FHOD3	5.27023e-47	-0.275413	0.024	0.435	1.81111e-42	1
EIF3H	3.47879e-26	-0.275367	0.612	0.923	1.19549e-21	1
LAMTOR4	1.12208e-28	-0.27534	0.513	0.884	3.85603e-24	1
TPGS2	8.54642e-30	-0.275206	0.479	0.853	2.93698e-25	1
FARSA	1.42124e-30	-0.275093	0.319	0.738	4.88408e-26	1
DKK3	6.15563e-46	-0.275087	0.048	0.474	2.11538e-41	1
MLIP	2.02746e-37	-0.274979	0.005	0.341	6.96735e-33	1
UBE2L3	1.71172e-32	-0.274954	0.532	0.911	5.88231e-28	1
SLC39A1	4.98663e-22	-0.274668	0.378	0.714	1.71365e-17	1
MMACHC	1.00724e-21	-0.274462	0.035	0.268	3.46137e-17	1
CRABP2	1.55208e-07	-0.274033	0.931	0.979	0.00533373	1
SSR3	4.37799e-28	-0.274028	0.505	0.885	1.5045e-23	1
POLD2	3.01446e-24	-0.273819	0.497	0.829	1.03592e-19	1
FKBP4	3.02763e-36	-0.273818	0.287	0.722	1.04045e-31	1
NONO	8.37271e-16	-0.27381	0.771	0.949	2.87728e-11	1
TCOF1	9.69353e-30	-0.273776	0.21	0.593	3.33118e-25	1
AURKAIP1	4.82107e-37	-0.273337	0.41	0.849	1.65676e-32	1
MANBAL	3.74962e-36	-0.2733	0.258	0.709	1.28856e-31	1
COPS8	1.6797e-36	-0.273284	0.402	0.844	5.77229e-32	1
CISD1	3.04412e-43	-0.27263	0.269	0.761	1.04611e-38	1
RBBP4	2.22549e-23	-0.272544	0.604	0.914	7.64789e-19	1
SRSF3	2.61386e-15	-0.272389	0.811	0.959	8.98254e-11	1
SARS	9.42621e-39	-0.272341	0.38	0.817	3.23932e-34	1
SERINC1	5.4399e-29	-0.27232	0.484	0.849	1.86942e-24	1
BMP4	1.12139e-16	-0.272274	0.154	0.398	3.85365e-12	1
BSG	2.52992e-35	-0.27193	0.875	0.992	8.69407e-31	1
MPI	6.65191e-37	-0.271535	0.234	0.673	2.28593e-32	1
HLA-C	2.46107e-36	-0.271461	0.306	0.717	8.45748e-32	1
DALRD3	9.14774e-38	-0.271391	0.12	0.515	3.14362e-33	1
DDX1	6.03516e-28	-0.271359	0.449	0.839	2.07398e-23	1
ZNF292	9.9072e-33	-0.271192	0.372	0.805	3.40461e-28	1
COL4A1	3.39073e-42	-0.271097	0.088	0.498	1.16522e-37	1
IPO9	9.023e-33	-0.270966	0.314	0.728	3.10076e-28	1
ACTG1	3.2697e-08	-0.270848	0.997	0.996	0.00112363	1
HK2	9.78741e-36	-0.270684	0.112	0.505	3.36344e-31	1
PTK7	1.02392e-30	-0.270608	0.178	0.566	3.51871e-26	1
ZNHIT3	1.26364e-29	-0.270552	0.223	0.637	4.34251e-25	1
NUP93	9.6658e-31	-0.270477	0.372	0.781	3.32165e-26	1
TRPC4AP	1.25458e-36	-0.27045	0.266	0.713	4.31137e-32	1
RAB7A	9.99934e-34	-0.270263	0.484	0.868	3.43627e-29	1
EPRS	9.09907e-38	-0.269973	0.258	0.71	3.1269e-33	1
TMEM106C	1.23938e-39	-0.269921	0.237	0.68	4.25913e-35	1
C1orf43	3.73737e-30	-0.26987	0.503	0.878	1.28435e-25	1
SET	1.15127e-10	-0.269264	0.742	0.941	3.95634e-06	1
MTDH	5.09867e-48	-0.269222	0.226	0.728	1.75216e-43	1
YWHAQ	6.27283e-21	-0.269196	0.883	0.984	2.15566e-16	1
HDAC1	6.7107e-22	-0.269082	0.338	0.688	2.30613e-17	1
HUWE1	6.64534e-34	-0.269058	0.391	0.819	2.28367e-29	1
HNRNPDL	6.54674e-14	-0.268798	0.803	0.959	2.24979e-09	1
DNAJB1	8.36143e-31	-0.26878	0.277	0.656	2.87341e-26	1
ILF3	1.68246e-15	-0.268714	0.673	0.875	5.78178e-11	1
TNNI3	7.98239e-35	-0.268087	0.056	0.413	2.74315e-30	1
CAPZB	8.81565e-30	-0.268058	0.495	0.853	3.0295e-25	1
FGF13	2.56277e-34	-0.268051	0.178	0.581	8.80697e-30	1
COPS6	2.01835e-27	-0.268047	0.644	0.921	6.93605e-23	1
PAPSS1	2.24018e-25	-0.267984	0.311	0.675	7.69837e-21	1
BIRC6	4.11857e-48	-0.26778	0.16	0.658	1.41535e-43	1
SNX22	5.27611e-20	-0.267717	0.035	0.252	1.81314e-15	1
HNRNPA1	7.60773e-10	-0.267677	0.971	0.996	2.61439e-05	1
UBB	4.58633e-23	-0.267532	0.875	0.993	1.57609e-18	1
FLNA	7.75247e-10	-0.267154	0.588	0.753	2.66414e-05	1
CHMP2A	1.7848e-38	-0.266935	0.391	0.857	6.13348e-34	1
CNN1	2.00498e-30	-0.266668	0.247	0.644	6.89011e-26	1
FSTL1	1.88374e-18	-0.266516	0.761	0.971	6.47346e-14	1
KDELR2	9.50238e-27	-0.266274	0.492	0.834	3.26549e-22	1
PLIN3	9.8713e-42	-0.266136	0.178	0.633	3.39227e-37	1
SCP2	2.8496e-32	-0.266121	0.322	0.762	9.79267e-28	1
HSF1	1.90677e-45	-0.265733	0.229	0.716	6.55261e-41	1
SH3D19	9.15002e-28	-0.265721	0.074	0.382	3.1444e-23	1
TUBA1B	1.50129e-13	-0.265693	0.678	0.924	5.1592e-09	1
ATG10	7.83395e-31	-0.26565	0.149	0.517	2.69214e-26	1
TUBB2A	8.19859e-30	-0.265629	0.146	0.529	2.81744e-25	1
ATF7IP	6.64148e-31	-0.265447	0.354	0.773	2.28235e-26	1
PSME1	1.64027e-40	-0.264969	0.481	0.897	5.63678e-36	1
TUBG1	7.91217e-37	-0.264948	0.343	0.791	2.71902e-32	1
C7	6.20878e-34	-0.264221	0.032	0.363	2.13365e-29	1
STK25	6.55014e-33	-0.264132	0.293	0.707	2.25096e-28	1
AARS	8.92361e-28	-0.263916	0.271	0.655	3.0666e-23	1
NDUFB10	7.90807e-30	-0.263748	0.548	0.911	2.71761e-25	1
CENPF	2.73508e-07	-0.263483	0.489	0.666	0.00939912	1
KAT7	1.01367e-45	-0.263053	0.152	0.633	3.48347e-41	1
SNRPC	3.88153e-26	-0.263038	0.566	0.906	1.33389e-21	1
MRPS26	1.4535e-35	-0.262813	0.354	0.791	4.99495e-31	1
GABARAP	2.64864e-39	-0.2628	0.324	0.804	9.10206e-35	1
COX8A	2.95767e-30	-0.262594	0.636	0.94	1.0164e-25	1
CORO1C	8.27984e-27	-0.262522	0.436	0.8	2.84537e-22	1
TMEM9	6.97198e-40	-0.262424	0.351	0.796	2.39592e-35	1
RPL7L1	3.37274e-46	-0.262335	0.293	0.799	1.15904e-41	1
AKAP13	2.96853e-46	-0.262023	0.186	0.674	1.02014e-41	1
COX14	2.11457e-52	-0.261983	0.136	0.636	7.26673e-48	1
TPP1	3.32737e-36	-0.261962	0.234	0.687	1.14345e-31	1
HM13	3.7906e-29	-0.261781	0.569	0.893	1.30264e-24	1
PHC1	5.8478e-21	-0.261751	0.056	0.3	2.0096e-16	1
PPP4C	1.55421e-30	-0.261473	0.426	0.821	5.34103e-26	1
CBX5	4.20626e-11	-0.261397	0.723	0.932	1.44548e-06	1
SAMM50	2.91921e-35	-0.261329	0.271	0.706	1.00319e-30	1
CD99	1.03358e-23	-0.261228	0.739	0.864	3.55188e-19	1
GLRX3	1.52615e-33	-0.26118	0.431	0.842	5.24463e-29	1
TMED4	4.77425e-32	-0.261011	0.436	0.839	1.64067e-27	1
HIGD2A	5.22413e-33	-0.261003	0.386	0.834	1.79527e-28	1
PTOV1	1.09347e-40	-0.260904	0.279	0.748	3.75773e-36	1
EIF4A2	1.5295e-31	-0.260822	0.782	0.973	5.25612e-27	1
SLC25A23	1.37666e-25	-0.260804	0.074	0.373	4.73089e-21	1
CCNDBP1	6.22521e-34	-0.260609	0.247	0.691	2.13929e-29	1
GART	4.65645e-34	-0.260587	0.221	0.635	1.60019e-29	1
C10orf10	8.11932e-29	-0.260132	0.117	0.452	2.7902e-24	1
ENSA	3.10975e-40	-0.259967	0.261	0.725	1.06866e-35	1
UNC45B	2.95255e-25	-0.259693	0.226	0.567	1.01464e-20	1
GBAS	4.41257e-31	-0.259644	0.266	0.664	1.51638e-26	1
FIS1	4.238e-30	-0.259297	0.463	0.868	1.45639e-25	1
MFSD10	4.89153e-34	-0.259256	0.271	0.69	1.68097e-29	1
NME4	5.02528e-17	-0.259172	0.856	0.978	1.72694e-12	1
JTB	2.03192e-38	-0.259161	0.354	0.807	6.98268e-34	1
DCTN1	7.62424e-37	-0.259005	0.261	0.709	2.62007e-32	1
OCIAD1	1.85001e-32	-0.258986	0.431	0.849	6.35756e-28	1
CDH3	5.35249e-12	-0.258863	0.617	0.826	1.83938e-07	1
SAP18	2.20027e-26	-0.25853	0.662	0.948	7.56122e-22	1
CDC42	2.65601e-28	-0.258491	0.511	0.901	9.12737e-24	1
RPS10	3.46919e-31	-0.258482	0.269	0.716	1.19219e-26	1
CHTF8	1.36613e-37	-0.258241	0.213	0.644	4.69472e-33	1
MRPL37	7.46536e-27	-0.258079	0.391	0.772	2.56547e-22	1
COL4A5	4.90484e-51	-0.257677	0.157	0.675	1.68555e-46	1
PRPF40A	5.21306e-31	-0.25683	0.407	0.815	1.79147e-26	1
SHISA5	9.09841e-36	-0.256614	0.404	0.834	3.12667e-31	1
SPTAN1	9.15598e-32	-0.256218	0.34	0.76	3.14645e-27	1
TIMM17A	2.44497e-38	-0.255967	0.346	0.815	8.40214e-34	1
HMGB3	1.19792e-08	-0.255886	0.676	0.853	0.000411664	1
SAE1	5.78763e-21	-0.255852	0.543	0.855	1.98892e-16	1
VPS35	8.45385e-30	-0.255828	0.415	0.824	2.90517e-25	1
RARS	3.54463e-30	-0.2557	0.359	0.765	1.21811e-25	1
TMEM41A	5.02726e-49	-0.25561	0.098	0.57	1.72762e-44	1
TSC22D3	4.49491e-27	-0.255604	0.314	0.693	1.54468e-22	1
CLK3	5.16156e-44	-0.255481	0.157	0.611	1.77377e-39	1
PKP2	5.6733e-26	-0.255468	0.449	0.844	1.94963e-21	1
MTF2	1.2611e-32	-0.255394	0.282	0.702	4.33375e-28	1
BEX4	1.42181e-27	-0.255288	0.644	0.937	4.88604e-23	1
SERINC5	3.01256e-46	-0.2548	0.122	0.605	1.03526e-41	1
CEBPZ	3.00032e-36	-0.254774	0.141	0.546	1.03106e-31	1
TXNRD1	1.25564e-30	-0.254591	0.261	0.677	4.31501e-26	1
OSBPL9	6.88702e-34	-0.25449	0.394	0.829	2.36672e-29	1
CELF1	1.31789e-31	-0.254441	0.316	0.752	4.52893e-27	1
UBR5	2.39144e-37	-0.254329	0.168	0.611	8.21818e-33	1
RPL3	4.64481e-19	-0.254256	0.992	1	1.59619e-14	1
SH3BGR	7.363e-35	-0.254167	0.08	0.449	2.5303e-30	1
SRSF4	1.6378e-22	-0.254142	0.322	0.689	5.62829e-18	1
QRICH1	1.12858e-37	-0.253992	0.237	0.675	3.87835e-33	1
ARID1A	7.57148e-34	-0.253863	0.247	0.678	2.60194e-29	1
ZCCHC11	8.15889e-47	-0.253701	0.239	0.733	2.8038e-42	1
RBM6	4.44035e-36	-0.253672	0.261	0.696	1.52592e-31	1
PRDX4	4.29742e-22	-0.253591	0.769	0.975	1.47681e-17	1
ERGIC3	1.28414e-30	-0.253585	0.676	0.943	4.41295e-26	1
CORIN	7.68717e-37	-0.253567	0.101	0.497	2.6417e-32	1
MRPS2	6.75417e-37	-0.253238	0.231	0.676	2.32107e-32	1
PYGB	7.48637e-46	-0.253157	0.112	0.561	2.57269e-41	1
EIF4EBP1	8.36899e-19	-0.253108	0.668	0.91	2.876e-14	1
APEX1	1.6009e-18	-0.252923	0.668	0.9	5.50149e-14	1
ZNHIT1	1.68907e-36	-0.252765	0.396	0.846	5.80449e-32	1
UCK1	1.05665e-23	-0.252604	0.136	0.447	3.63118e-19	1
ARL4D	6.56422e-24	-0.252478	0.205	0.523	2.25579e-19	1
TMEM147	1.04682e-35	-0.252393	0.519	0.895	3.59739e-31	1
NKTR	5.98799e-35	-0.252381	0.271	0.719	2.05777e-30	1
ANKRD11	2.3575e-35	-0.252347	0.128	0.54	8.10155e-31	1
EDF1	1.35656e-21	-0.252342	0.705	0.955	4.66183e-17	1
CHD2	1.47452e-38	-0.252339	0.226	0.691	5.06719e-34	1
MAD2L2	7.7724e-28	-0.252262	0.42	0.814	2.67099e-23	1
GTF3C5	2.09655e-34	-0.252247	0.245	0.672	7.20481e-30	1
NUDC	1.09323e-25	-0.252243	0.609	0.898	3.7569e-21	1
ST13	3.18946e-23	-0.252148	0.641	0.921	1.09606e-18	1
RAC1	8.80986e-27	-0.252119	0.553	0.901	3.02751e-22	1
NOSIP	1.24845e-39	-0.252075	0.372	0.834	4.2903e-35	1
SCAP	3.90207e-31	-0.252049	0.181	0.565	1.34095e-26	1
CKMT2	3.16638e-30	-0.252048	0.005	0.288	1.08813e-25	1
CTSC	2.13275e-17	-0.251742	0.601	0.899	7.32921e-13	1
MRPL43	1.233e-36	-0.251509	0.306	0.756	4.2372e-32	1
THOC2	3.85127e-34	-0.251479	0.34	0.802	1.32349e-29	1
SFPQ	2.72382e-19	-0.251453	0.378	0.724	9.36042e-15	1
LEPROT	3.30237e-40	-0.251421	0.301	0.778	1.13486e-35	1
SPRY4	2.06303e-23	-0.251421	0.066	0.339	7.08961e-19	1
C1orf50	2.7635e-25	-0.251272	0.072	0.372	9.49675e-21	1
NDUFS3	5.49207e-29	-0.251126	0.481	0.868	1.88735e-24	1
HIST1H1C	1.82889e-31	-0.250805	0.176	0.563	6.28499e-27	1
OBSL1	1.18841e-38	-0.250738	0.144	0.574	4.08398e-34	1
CYCS	7.64449e-32	-0.250663	0.59	0.92	2.62703e-27	1
PEF1	5.71614e-41	-0.250628	0.218	0.69	1.96435e-36	1
RXRG	1.66231e-38	-0.250596	0.008	0.355	5.71251e-34	1
NUCB1	2.18821e-39	-0.25055	0.287	0.752	7.51979e-35	1
PPP2R5D	2.2556e-29	-0.250281	0.287	0.67	7.75137e-25	1
GARS	6.69504e-34	-0.25027	0.343	0.767	2.30075e-29	1
DMD	2.8602e-45	-0.250143	0.045	0.463	9.82909e-41	1
SYF2	2.41518e-41	-0.250108	0.165	0.642	8.29977e-37	1
CHD7	1.77075e-28	-0.250014	0.322	0.728	6.08517e-24	1
C9orf16	1.29288e-23	0.252677	0.383	0.798	4.44297e-19	1
DAD1	1.41851e-10	0.254114	0.739	0.964	4.8747e-06	1
TMEM160	1.81469e-21	0.256545	0.314	0.694	6.23617e-17	1
BOLA3	7.09902e-25	0.257133	0.218	0.613	2.43958e-20	1
NLN	1.23902e-19	0.268328	0.197	0.497	4.2579e-15	1
BUB3	8.21869e-16	0.272563	0.468	0.793	2.82435e-11	1
ENY2	1.9547e-11	0.272805	0.553	0.882	6.71734e-07	1
EBP	6.18659e-29	0.273871	0.338	0.743	2.12602e-24	1
DGCR14	1.84705e-14	0.278362	0.082	0.285	6.34739e-10	1
NCAPD3	6.30772e-15	0.278627	0.112	0.338	2.16765e-10	1
TOMM7	1.25588e-11	0.282821	0.556	0.903	4.31583e-07	1
FAM188A	2.00673e-12	0.284099	0.122	0.325	6.89614e-08	1
NBR1	1.33415e-36	0.284137	0.184	0.617	4.5848e-32	1
MAP4K5	1.74825e-28	0.286641	0.152	0.526	6.00784e-24	1
CEP41	1.79199e-21	0.290844	0.154	0.464	6.15817e-17	1
PLEKHA3	0.00251241	0.292651	0.556	0.689	1	1
HIF1AN	6.29144e-32	0.293267	0.239	0.661	2.16206e-27	1
SCARB2	3.75421e-40	0.295839	0.181	0.637	1.29013e-35	1
MYO1D	7.76935e-14	0.3017	0.069	0.26	2.66994e-09	1
FLYWCH2	7.63033e-27	0.310459	0.181	0.554	2.62216e-22	1
PFDN4	1.59445e-06	0.321506	0.431	0.736	0.0547932	1
RP11-349A22.5	1.22387e-20	0.322255	0.173	0.496	4.20582e-16	1
FOCAD	1.30959e-24	0.324568	0.186	0.556	4.50041e-20	1
DENND2C	1.30867e-33	0.325956	0.053	0.402	4.49724e-29	1
ORAI3	3.60873e-20	0.3307	0.061	0.315	1.24014e-15	1
SELENBP1	2.25892e-33	0.336356	0.173	0.578	7.76277e-29	1
PAPOLA	1.69701e-17	0.338012	0.511	0.863	5.83176e-13	1
NUCB2	1.35629e-29	0.341051	0.239	0.657	4.66091e-25	1
TIMMDC1	1.23937e-25	0.341888	0.415	0.827	4.25909e-21	1
PNKD	2.23787e-42	0.343674	0.239	0.714	7.69042e-38	1
COL5A2	7.96302e-17	0.344146	0.25	0.565	2.73649e-12	1
HEPACAM	7.05018e-07	0.345565	0.407	0.367	0.0242279	1
ZFAS1	0.00450921	0.34936	0.628	0.883	1	1
RPL31	0.00567182	0.350705	0.987	0.999	1	1
TMSB10	0.00186566	0.355313	0.989	0.997	1	1
PLA2G16	4.5141e-31	0.358824	0.069	0.404	1.55127e-26	1
RP11-102N12.3	1.56428e-09	0.359488	0.484	0.453	5.37564e-05	1
CCDC53	4.28703e-22	0.361177	0.154	0.474	1.47324e-17	1
GPKOW	6.36359e-17	0.368159	0.082	0.31	2.18685e-12	1
UBR3	1.16657e-33	0.371033	0.056	0.413	4.0089e-29	1
TNFSF13B	1.94413e-07	0.37673	0.545	0.595	0.006681	1
DBI	4.47127e-11	0.378348	0.644	0.922	1.53655e-06	1
WT1-AS	1.67027e-07	0.379074	0.481	0.483	0.00573989	1
GPAM	1.05801e-10	0.388001	0.114	0.301	3.63584e-06	1
NDE1	9.15219e-18	0.390295	0.077	0.31	3.14515e-13	1
THRB	0.00049741	0.393816	0.431	0.458	1	1
C1orf112	4.40339e-23	0.396501	0.088	0.381	1.51322e-18	1
RBM18	1.50051e-21	0.402701	0.154	0.483	5.15651e-17	1
ZFP82	2.12871e-25	0.412424	0.069	0.361	7.31532e-21	1
CD74	1.08252e-11	0.423377	0.351	0.608	3.72006e-07	1
LGALS1	1.3555e-19	0.435102	0.271	0.594	4.65817e-15	1
FBLN2	1.41995e-12	0.440724	0.231	0.46	4.87965e-08	1
FADS3	0.00974667	0.441098	0.484	0.593	1	1
MBNL1	3.27335e-42	0.441779	0.072	0.484	1.12489e-37	1
MBTPS2	7.97257e-24	0.443341	0.109	0.418	2.73978e-19	1
SUCLG1	5.80944e-35	0.45277	0.378	0.812	1.99641e-30	1
VPS28	2.25364e-35	0.467991	0.428	0.84	7.74462e-31	1
PSMA4	1.52832e-10	0.472541	0.715	0.944	5.25208e-06	1
EFEMP1	1.34828e-08	0.475786	0.109	0.254	0.000463336	1
PRKACA	1.88736e-19	0.49045	0.082	0.34	6.4859e-15	1
GPM6A	2.97144e-09	0.492466	0.63	0.707	0.000102114	1
CNOT6L	1.13744e-09	0.497707	0.606	0.667	3.90881e-05	1
RP1-17K7.2	2.4665e-31	0.52033	0.561	0.349	8.47613e-27	1
PPA1	1.60216e-17	0.540903	0.394	0.75	5.50583e-13	1
SHOX	2.15117e-13	0.542832	0.612	0.635	7.39251e-09	1
IFIT1	6.90754e-13	0.574788	0.152	0.385	2.37378e-08	1
ASUN	5.93167e-16	0.588978	0.082	0.297	2.03842e-11	1
RP11-403P13.1	7.11444e-44	0.596903	0.694	0.464	2.44488e-39	1
CLDN11	1.0107e-28	0.608996	0.758	0.784	3.47328e-24	1
JAK1	3.78651e-30	0.626924	0.106	0.459	1.30123e-25	1
AP006216.11	1.57214e-15	0.629754	0.601	0.603	5.40264e-11	1
EEA1	1.84634e-36	0.659683	0.09	0.481	6.34495e-32	1
LRRC69	7.31678e-25	0.660801	0.713	0.726	2.51441e-20	1
PLCE1	1.89763e-20	0.676782	0.753	0.828	6.52119e-16	1
RP11-366M4.8	4.00289e-26	0.684774	0.665	0.588	1.37559e-21	1
KCNJ3	2.11028e-24	0.689745	0.702	0.702	7.25199e-20	1
PRRG3	7.48484e-26	0.768438	0.721	0.69	2.57216e-21	1
CRK	3.56877e-23	0.796137	0.146	0.472	1.22641e-18	1
RP11-87N24.3	6.4065e-45	0.800325	0.779	0.634	2.20159e-40	1
RP11-44M6.3	3.61576e-50	0.807497	0.859	0.758	1.24256e-45	1
NCK1	3.55353e-18	0.938222	0.16	0.46	1.22117e-13	1
S100A6	5.2432e-37	1.06344	0.133	0.556	1.80183e-32	1
BTN3A2	1.54695e-68	1.06739	0.91	0.856	5.31609e-64	1
KCNJ15	1.26002e-78	1.2851	0.955	0.869	4.33008e-74	1
MCC	3.35007e-73	1.29193	0.989	0.95	1.15125e-68	1
AMFR	2.37475e-99	1.29622	0.995	0.979	8.16084e-95	1
AC068620.1	1.11424e-93	1.35578	0.992	0.865	3.82907e-89	1
MBOAT1	1.92443e-77	1.39063	0.963	0.872	6.61329e-73	1
RP11-805I24.1	1.13341e-90	1.41166	0.995	0.892	3.89495e-86	1
RAB12	7.20827e-92	1.48331	0.995	0.998	2.47712e-87	1
RP11-217O12.1	4.10636e-105	1.56929	0.995	0.894	1.41115e-100	1
ACTB	6.77204e-161	-2.31109	1	0.999	2.32721e-156	2
TMSB4X	3.99999e-156	-2.23937	0.524	0.984	1.37459e-151	2
ACTG1	2.06465e-157	-2.06026	0.984	0.999	7.09517e-153	2
TMSB10	2.27858e-149	-1.76499	0.987	0.997	7.83036e-145	2
RPS6	6.72489e-146	-1.58728	0.997	0.997	2.31101e-141	2
COL1A1	1.13878e-113	-1.53614	0.581	0.937	3.91342e-109	2
CTSV	1.19146e-112	-1.51217	0.626	0.958	4.09445e-108	2
MDK	1.11553e-112	-1.4878	1	0.999	3.83352e-108	2
RPS18	6.20617e-137	-1.43067	1	0.999	2.13275e-132	2
FN1	1.04918e-52	-1.43025	0.827	0.888	3.60552e-48	2
TUBB	2.05704e-123	-1.41855	0.955	0.994	7.06901e-119	2
HMGA1	1.3718e-116	-1.40939	0.776	0.96	4.7142e-112	2
PTMA	4.87047e-139	-1.4079	0.974	0.994	1.67374e-134	2
HMGB2	1.7833e-100	-1.39629	0.706	0.964	6.1283e-96	2
VIM	7.33881e-119	-1.39269	0.859	0.972	2.52198e-114	2
STMN1	3.906e-126	-1.38534	0.958	0.991	1.3423e-121	2
KRT18	1.43257e-104	-1.37446	0.904	0.979	4.92303e-100	2
RPS3	2.60239e-136	-1.36935	1	0.998	8.94312e-132	2
RPS19	6.64654e-130	-1.36468	1	0.999	2.28408e-125	2
SERPINE2	8.68044e-46	-1.34646	0.141	0.566	2.98303e-41	2
RPS14	3.32429e-132	-1.34154	1	0.997	1.14239e-127	2
HNRNPA1	1.42855e-136	-1.33142	0.984	0.991	4.90921e-132	2
KRT8	1.60797e-95	-1.33025	1	0.998	5.52579e-91	2
H2AFZ	7.14538e-119	-1.31677	0.946	0.983	2.45551e-114	2
EGR1	2.1719e-83	-1.26343	0.585	0.872	7.46374e-79	2
RPL18A	9.2665e-133	-1.24605	0.974	0.985	3.18443e-128	2
COL3A1	1.59978e-33	-1.19754	0.403	0.671	5.49765e-29	2
ID1	4.44813e-86	-1.19396	0.821	0.954	1.5286e-81	2
SET	2.2759e-92	-1.18382	0.866	0.901	7.82111e-88	2
APLNR	2.70264e-78	-1.18336	0.112	0.725	9.28762e-74	2
H3F3B	1.75286e-112	-1.17033	0.965	0.972	6.0237e-108	2
GSTP1	3.67606e-112	-1.15272	0.981	0.991	1.26328e-107	2
RPL7	5.66556e-113	-1.14912	0.997	0.986	1.94697e-108	2
NPM1	3.71589e-119	-1.12828	0.99	0.988	1.27697e-114	2
MEST	7.43668e-85	-1.12825	0.489	0.864	2.55562e-80	2
CRABP2	2.78545e-93	-1.12803	0.942	0.974	9.57221e-89	2
PRDX1	1.16016e-81	-1.11693	1	0.998	3.98687e-77	2
RPL32	3.66283e-107	-1.11241	0.997	0.991	1.25873e-102	2
RPS11	3.02571e-116	-1.11212	0.994	0.991	1.03978e-111	2
RPL13A	8.6086e-118	-1.10614	1	0.999	2.95835e-113	2
RPL27A	7.93146e-117	-1.10204	0.997	0.984	2.72564e-112	2
TPM4	8.62623e-100	-1.09696	0.712	0.91	2.9644e-95	2
COL1A2	2.24728e-44	-1.08386	0.805	0.87	7.72277e-40	2
RPL31	1.32315e-93	-1.08371	1	0.995	4.54701e-89	2
FOS	2.01744e-40	-1.0789	0.847	0.84	6.93293e-36	2
SPARC	7.10108e-63	-1.07824	0.981	0.961	2.44029e-58	2
RPS24	3.57986e-99	-1.07776	0.994	0.989	1.23022e-94	2
HMGN2	1.59777e-97	-1.07281	0.962	0.982	5.49074e-93	2
AMFR	1.89951e-23	-1.07204	0.997	0.98	6.52767e-19	2
FBLN1	1.55943e-90	-1.06311	0.645	0.913	5.35898e-86	2
HNRNPH1	5.54025e-96	-1.05822	0.895	0.92	1.90391e-91	2
RPL23	5.09586e-104	-1.0544	0.971	0.971	1.75119e-99	2
RPLP1	1.20567e-100	-1.05312	1	0.998	4.14327e-96	2
RPL10A	8.01497e-109	-1.05116	0.971	0.978	2.75434e-104	2
RPS23	4.23824e-101	-1.04453	0.968	0.973	1.45647e-96	2
RPL14	1.46296e-114	-1.04317	0.952	0.968	5.02745e-110	2
RPL30	1.14243e-101	-1.03801	0.958	0.967	3.92597e-97	2
ID3	4.48916e-75	-1.03321	0.911	0.958	1.5427e-70	2
RPS7	1.12461e-102	-1.03185	0.955	0.971	3.86473e-98	2
RPS5	3.47713e-110	-1.0248	1	0.994	1.19492e-105	2
RPL13	6.0805e-113	-1.02316	0.99	0.999	2.08956e-108	2
RPL11	3.48948e-101	-1.02039	0.997	0.994	1.19916e-96	2
RPL6	3.63178e-113	-1.02003	0.968	0.972	1.24806e-108	2
RPL21	2.62187e-103	-1.01428	0.987	0.982	9.01005e-99	2
RPL10	7.09556e-115	-1.01368	0.984	0.991	2.43839e-110	2
RPS20	1.67259e-99	-1.01303	0.99	0.984	5.74785e-95	2
DLK1	5.03311e-76	-1.01088	0.035	0.655	1.72963e-71	2
PHGDH	1.02998e-77	-1.0089	0.693	0.91	3.53952e-73	2
UBE2C	1.37991e-74	-1.00785	0.275	0.799	4.74207e-70	2
RPL34	2.07321e-92	-1.00663	0.994	0.983	7.12458e-88	2
RPL18	4.49648e-103	-1.00605	0.997	0.999	1.54522e-98	2
CNN2	2.88817e-81	-0.996577	0.69	0.894	9.92521e-77	2
TXN	1.20572e-77	-0.994527	0.914	0.903	4.14347e-73	2
HMGN1	5.13196e-102	-0.992974	0.911	0.945	1.7636e-97	2
RPLP0	1.45395e-112	-0.989116	1	0.995	4.99649e-108	2
RPS12	4.02518e-92	-0.989001	0.994	0.983	1.38325e-87	2
DUSP6	1.36495e-70	-0.987968	0.329	0.776	4.69065e-66	2
RPS9	3.89853e-104	-0.986388	0.987	0.983	1.33973e-99	2
LIN28A	6.70797e-79	-0.962362	0.128	0.708	2.30519e-74	2
DCN	1.2606e-16	-0.96236	0.077	0.3	4.33204e-12	2
CALD1	1.84847e-68	-0.959313	0.53	0.805	6.35227e-64	2
TMSB15A	8.22114e-95	-0.951405	0.204	0.822	2.8252e-90	2
RPS25	1.56918e-86	-0.949623	0.974	0.959	5.39248e-82	2
RPL19	1.73035e-98	-0.948178	0.997	0.994	5.94635e-94	2
RPLP2	3.05352e-81	-0.943628	1	0.993	1.04934e-76	2
SNRPE	1.07524e-82	-0.941948	0.853	0.913	3.69507e-78	2
HSP90B1	6.98938e-83	-0.937483	0.968	0.956	2.4019e-78	2
RPS27	1.59112e-89	-0.935188	0.994	0.976	5.4679e-85	2
PPIA	2.83635e-82	-0.932413	0.997	0.994	9.74713e-78	2
RPS27A	4.76176e-86	-0.930608	0.997	0.983	1.63638e-81	2
KRT19	2.31451e-63	-0.92969	0.974	0.983	7.9538e-59	2
RPL37	3.06383e-88	-0.92645	1	0.984	1.05289e-83	2
CCNB1	5.89139e-69	-0.921672	0.342	0.799	2.02458e-64	2
SH3BGRL3	2.20242e-80	-0.918852	0.677	0.87	7.56861e-76	2
RPS13	4.3208e-82	-0.916453	0.997	0.99	1.48484e-77	2
TOP2A	4.89442e-63	-0.914482	0.335	0.778	1.68197e-58	2
RPL24	4.20263e-88	-0.911921	0.997	0.972	1.44423e-83	2
TMEM88	1.01364e-89	-0.909739	0.137	0.776	3.48338e-85	2
RPL23A	4.98964e-96	-0.905352	0.958	0.943	1.71469e-91	2
RPS3A	6.00338e-98	-0.902472	0.984	0.965	2.06306e-93	2
CKS2	6.5197e-69	-0.901774	0.527	0.844	2.2405e-64	2
PABPC1	3.61116e-63	-0.901669	0.911	0.87	1.24098e-58	2
RPS15	2.81725e-92	-0.894236	0.994	0.979	9.68149e-88	2
HMGB1	1.29623e-82	-0.878897	0.933	0.928	4.4545e-78	2
CKS1B	5.73125e-62	-0.874064	0.658	0.858	1.96954e-57	2
RPL39	2.9437e-66	-0.873002	0.994	0.972	1.0116e-61	2
ILF3	6.20792e-58	-0.872071	0.735	0.85	2.13335e-53	2
RAN	1.11153e-80	-0.871249	0.99	0.973	3.81977e-76	2
HMGB3	4.87112e-64	-0.871048	0.671	0.846	1.67396e-59	2
ARL6IP1	4.51011e-76	-0.867649	0.393	0.811	1.5499e-71	2
RPL29	2.25828e-81	-0.853087	0.997	0.983	7.76059e-77	2
EEF1B2	7.35614e-87	-0.849293	0.927	0.943	2.52794e-82	2
LUM	2.11442e-41	-0.84861	0.01	0.422	7.26622e-37	2
UBA52	1.38382e-87	-0.844861	0.994	0.976	4.75549e-83	2
SRSF7	2.99661e-73	-0.84301	0.843	0.916	1.02978e-68	2
RPL15	4.70678e-98	-0.839902	1	0.993	1.61749e-93	2
RPL38	5.31647e-70	-0.838285	0.971	0.935	1.827e-65	2
FLNA	7.94964e-75	-0.837443	0.383	0.795	2.73189e-70	2
RPL7A	2.95718e-94	-0.834483	0.997	0.991	1.01624e-89	2
RPS21	7.36926e-62	-0.83368	0.974	0.932	2.53244e-57	2
SCD	2.84988e-35	-0.832413	0.645	0.747	9.7936e-31	2
PSMB1	4.7768e-57	-0.831356	0.981	0.938	1.64155e-52	2
NR6A1	3.76784e-56	-0.820978	0.307	0.688	1.29482e-51	2
RPL36	2.15649e-67	-0.819508	0.997	0.979	7.41077e-63	2
CFL1	9.16757e-76	-0.809456	1	0.992	3.15044e-71	2
TKT	2.14541e-54	-0.807887	0.7	0.855	7.37271e-50	2
SRSF3	8.03324e-73	-0.804323	0.93	0.923	2.76062e-68	2
PPIB	6.84512e-60	-0.803317	0.824	0.823	2.35233e-55	2
MCM7	5.21888e-52	-0.801842	0.546	0.821	1.79347e-47	2
RPL35	4.81983e-68	-0.801175	0.987	0.972	1.65634e-63	2
S100A11	1.52729e-60	-0.80101	0.875	0.911	5.24853e-56	2
HAPLN1	1.62649e-62	-0.800377	0.297	0.759	5.58944e-58	2
PSMA4	5.23371e-51	-0.79861	0.895	0.888	1.79857e-46	2
RPS16	4.78055e-79	-0.797538	0.997	0.994	1.64283e-74	2
PTTG1	7.39618e-46	-0.795996	0.62	0.828	2.5417e-41	2
SNRPD2	1.83716e-68	-0.795116	0.968	0.943	6.31342e-64	2
RPL12	9.18529e-70	-0.793806	0.99	0.966	3.15653e-65	2
CTGF	1.28566e-64	-0.793344	0.23	0.725	4.41817e-60	2
TUBA1A	1.56268e-61	-0.791524	0.955	0.94	5.37015e-57	2
TPM3	8.88951e-70	-0.791524	0.55	0.832	3.05488e-65	2
CYR61	7.39015e-55	-0.78663	0.46	0.775	2.53962e-50	2
RPL27	4.822e-61	-0.778455	0.994	0.98	1.65708e-56	2
HIST1H4C	3.2446e-28	-0.77704	0.968	0.911	1.11501e-23	2
PTBP1	1.58515e-60	-0.774759	0.415	0.76	5.44737e-56	2
EIF2S3	1.1644e-60	-0.77205	0.949	0.887	4.00147e-56	2
MARCKSL1	3.10779e-71	-0.766249	0.511	0.814	1.06799e-66	2
LIX1	3.92737e-33	-0.764496	0.888	0.88	1.34964e-28	2
PFN1	1.19284e-77	-0.761933	0.997	0.987	4.09918e-73	2
RPL9	1.61962e-80	-0.75974	0.994	0.974	5.56584e-76	2
CENPF	1.02711e-57	-0.759727	0.259	0.714	3.52967e-53	2
HSP90AB1	6.11787e-68	-0.759367	1	0.988	2.10241e-63	2
SNRPB	1.49991e-60	-0.757967	0.895	0.91	5.15444e-56	2
EIF3E	1.97159e-66	-0.756693	0.936	0.916	6.77538e-62	2
UCHL1	3.85603e-75	-0.756648	0.195	0.744	1.32512e-70	2
RPL28	2.599e-74	-0.754976	0.962	0.93	8.93146e-70	2
RPS8	7.20101e-75	-0.752364	0.997	0.98	2.47463e-70	2
RCN2	4.82369e-61	-0.748766	0.645	0.832	1.65766e-56	2
RPSA	3.50202e-72	-0.748158	0.981	0.955	1.20347e-67	2
GPC3	4.22711e-54	-0.747768	0.521	0.813	1.45265e-49	2
PDIA4	5.52168e-49	-0.747421	0.748	0.838	1.89753e-44	2
RANBP1	1.4898e-64	-0.743739	0.559	0.814	5.11968e-60	2
ESRG	2.13202e-15	-0.740928	0.086	0.297	7.3267e-11	2
HNRNPA2B1	1.03364e-62	-0.739503	0.997	0.97	3.5521e-58	2
EMP2	1.5253e-41	-0.7348	0.895	0.909	5.24169e-37	2
PDGFRA	3.95457e-57	-0.734085	0.553	0.812	1.35899e-52	2
YWHAE	8.3678e-75	-0.731684	0.994	0.977	2.87559e-70	2
SLC9A3R1	5.30332e-64	-0.730641	0.153	0.672	1.82249e-59	2
RPL5	6.25006e-79	-0.726866	1	0.989	2.14783e-74	2
CDC20	5.48682e-62	-0.724236	0.15	0.677	1.88554e-57	2
IGFBP3	1.09503e-32	-0.720791	0.058	0.413	3.76308e-28	2
RPL4	3.85281e-74	-0.719817	1	0.99	1.32402e-69	2
ILF2	1.69797e-52	-0.716508	0.911	0.899	5.83509e-48	2
TPX2	9.764e-43	-0.716435	0.39	0.718	3.3554e-38	2
CALM1	2.5151e-47	-0.7105	0.93	0.897	8.64314e-43	2
ZFAS1	1.03693e-50	-0.710233	0.802	0.828	3.5634e-46	2
NONO	7.19345e-62	-0.708839	0.917	0.904	2.47203e-57	2
MMP2	2.28276e-40	-0.707517	0.24	0.611	7.84469e-36	2
SERPING1	3.25093e-49	-0.706247	0.722	0.852	1.11718e-44	2
HSPA8	9.58182e-46	-0.699712	0.994	0.97	3.29279e-41	2
PRDX6	2.74919e-59	-0.699166	0.987	0.967	9.4476e-55	2
PSMB4	4.34282e-54	-0.698513	0.891	0.876	1.49241e-49	2
CNN3	4.09911e-56	-0.696561	0.882	0.889	1.40866e-51	2
CTNNB1	4.81024e-62	-0.692424	0.968	0.924	1.65304e-57	2
HNRNPDL	1.87268e-60	-0.689306	0.939	0.918	6.43546e-56	2
PAICS	5.52132e-36	-0.688923	0.744	0.787	1.8974e-31	2
RPL8	5.76667e-66	-0.687539	1	0.997	1.98171e-61	2
ENY2	1.72755e-44	-0.684176	0.802	0.805	5.93672e-40	2
RPL35A	9.91187e-56	-0.681605	1	0.987	3.40621e-51	2
SNRPD1	2.02857e-56	-0.681043	0.613	0.795	6.9712e-52	2
HNRNPC	9.06191e-66	-0.68082	0.987	0.978	3.11413e-61	2
RPL3	9.21269e-75	-0.679195	1	0.998	3.16594e-70	2
NPC2	5.43299e-54	-0.676	0.965	0.936	1.86705e-49	2
NUSAP1	6.11235e-43	-0.672659	0.396	0.717	2.10051e-38	2
RBM3	7.95486e-57	-0.670308	0.46	0.764	2.73369e-52	2
NCL	6.0478e-47	-0.667018	0.984	0.943	2.07833e-42	2
IVNS1ABP	1.05721e-28	-0.664324	0.799	0.804	3.63311e-24	2
RPS2	9.95856e-63	-0.661317	0.99	0.952	3.42226e-58	2
C19orf48	4.35046e-56	-0.658542	0.307	0.717	1.49504e-51	2
RPS4X	5.45121e-72	-0.656271	1	0.999	1.87331e-67	2
KPNA2	4.99973e-26	-0.654807	0.821	0.806	1.71816e-21	2
SERPINB9	1.03106e-24	-0.654255	0.262	0.523	3.54325e-20	2
GAS5	2.34709e-34	-0.653612	0.898	0.832	8.06579e-30	2
TP53I11	4.90688e-36	-0.651073	0.575	0.751	1.68625e-31	2
HDAC2	7.3664e-50	-0.649862	0.885	0.891	2.53146e-45	2
APOC1	4.32711e-35	-0.646753	0.182	0.522	1.48701e-30	2
TUBA1B	2.55051e-43	-0.645423	0.869	0.865	8.76482e-39	2
FTL	3.14254e-52	-0.643748	1	0.993	1.07993e-47	2
SOX4	4.58081e-40	-0.642741	0.744	0.784	1.5742e-35	2
MYH10	4.26806e-38	-0.642262	0.866	0.847	1.46672e-33	2
HN1	8.1277e-28	-0.642061	0.799	0.773	2.79308e-23	2
RPL41	1.33219e-45	-0.640835	0.997	0.98	4.57807e-41	2
PSMA2	9.92872e-48	-0.639258	0.958	0.927	3.412e-43	2
OSTC	1.17711e-56	-0.638686	0.923	0.885	4.04513e-52	2
RBMX	2.19159e-49	-0.63771	0.949	0.893	7.5314e-45	2
ACLY	5.94663e-37	-0.636955	0.419	0.673	2.04356e-32	2
COL6A1	2.33906e-29	-0.636606	0.732	0.78	8.03816e-25	2
SOX11	1.59182e-40	-0.633559	0.534	0.703	5.4703e-36	2
SRI	3.23109e-45	-0.632137	0.843	0.875	1.11036e-40	2
GJA1	3.63511e-38	-0.632077	0.137	0.52	1.2492e-33	2
FAM211A-AS1	8.94525e-35	-0.631674	0.917	0.798	3.07403e-30	2
CDK1	2.64779e-45	-0.630681	0.243	0.661	9.09912e-41	2
CCNB2	8.79994e-49	-0.630295	0.176	0.625	3.0241e-44	2
BTF3	4.04808e-64	-0.622397	0.994	0.974	1.39112e-59	2
MAD2L1	2.74208e-54	-0.622168	0.243	0.681	9.42317e-50	2
SHFM1	3.91465e-28	-0.62068	0.85	0.736	1.34527e-23	2
PSMD10	1.47152e-40	-0.619942	0.815	0.81	5.05689e-36	2
PCOLCE	1.00895e-48	-0.616721	0.326	0.693	3.46727e-44	2
CBX5	3.03285e-38	-0.615979	0.92	0.873	1.04224e-33	2
PLK1	4.78684e-49	-0.614736	0.134	0.604	1.645e-44	2
CSRP2	3.62215e-32	-0.61291	0.987	0.952	1.24475e-27	2
CLIC1	3.02292e-49	-0.61291	0.927	0.902	1.03883e-44	2
LSM4	1.39543e-40	-0.611285	0.949	0.9	4.79539e-36	2
S100A10	9.1458e-17	-0.608973	0.719	0.74	3.14295e-12	2
DDAH2	6.93925e-51	-0.608566	0.444	0.751	2.38467e-46	2
RPL37A	7.2178e-36	-0.607245	1	0.994	2.4804e-31	2
TPM2	4.22484e-33	-0.605931	0.952	0.922	1.45187e-28	2
SRSF1	7.24959e-43	-0.60561	0.728	0.796	2.49132e-38	2
PDIA3	2.34747e-42	-0.599678	0.917	0.887	8.06708e-38	2
CDH3	1.20696e-34	-0.598323	0.677	0.801	4.14772e-30	2
APRT	1.821e-35	-0.596262	0.725	0.77	6.25785e-31	2
YWHAZ	2.0452e-46	-0.595461	0.981	0.954	7.02832e-42	2
FTH1	4.92096e-34	-0.594582	0.997	0.948	1.69109e-29	2
CSE1L	6.92688e-27	-0.594399	0.831	0.821	2.38042e-22	2
FAM60A	2.12838e-31	-0.592705	0.76	0.766	7.31419e-27	2
PCBP2	9.67656e-13	-0.592335	0.687	0.64	3.32535e-08	2
SNRPD3	3.01002e-39	-0.590595	0.853	0.831	1.03439e-34	2
CDK4	9.71442e-39	-0.58988	0.661	0.763	3.33836e-34	2
IPO5	1.88854e-24	-0.589702	0.77	0.778	6.48997e-20	2
G3BP1	1.67163e-37	-0.589506	0.805	0.822	5.74455e-33	2
SUMO2	1.83899e-55	-0.588264	0.92	0.878	6.31969e-51	2
ANP32E	4.34874e-33	-0.584712	0.652	0.742	1.49445e-28	2
SEC61B	5.59735e-42	-0.580981	0.773	0.811	1.92353e-37	2
EIF4G2	1.68314e-46	-0.580815	0.99	0.958	5.78409e-42	2
SRP9	2.15702e-44	-0.58079	0.93	0.876	7.4126e-40	2
U2AF1	7.54157e-35	-0.580124	0.738	0.797	2.59166e-30	2
FHL1	3.42882e-05	-0.579415	0.684	0.622	1	2
UBA1	1.46525e-33	-0.578114	0.971	0.911	5.03534e-29	2
H2AFY2	1.76245e-30	-0.573722	0.716	0.764	6.05666e-26	2
NASP	1.23241e-23	-0.573099	0.901	0.784	4.23516e-19	2
XRCC5	9.89047e-34	-0.570352	0.971	0.908	3.39886e-29	2
MYH9	3.58695e-35	-0.570073	0.348	0.629	1.23265e-30	2
BCAT1	1.23642e-42	-0.568529	0.498	0.744	4.24897e-38	2
SRSF2	5.19463e-34	-0.567785	0.725	0.76	1.78513e-29	2
LSM3	1.98287e-32	-0.567265	0.716	0.766	6.81414e-28	2
FSTL1	4.79974e-40	-0.567015	0.955	0.913	1.64943e-35	2
MCM2	2.8452e-47	-0.56676	0.24	0.648	9.77753e-43	2
PLS3	1.06755e-33	-0.565237	0.827	0.832	3.66863e-29	2
FAU	8.22253e-52	-0.564184	0.984	0.959	2.82567e-47	2
SAR1A	7.44143e-31	-0.563908	0.831	0.776	2.55725e-26	2
RPL22	2.66087e-43	-0.563388	0.933	0.854	9.14407e-39	2
PPA1	3.63335e-14	-0.562707	0.642	0.671	1.2486e-09	2
CREG1	2.74165e-29	-0.56198	0.645	0.733	9.42166e-25	2
DBI	5.63686e-19	-0.561252	0.93	0.838	1.93711e-14	2
PPP1CA	4.83915e-37	-0.560568	0.812	0.836	1.66297e-32	2
TSPAN6	9.06966e-40	-0.559521	0.958	0.91	3.11679e-35	2
EIF5A	2.2056e-45	-0.558766	0.885	0.833	7.57955e-41	2
DEK	2.1406e-27	-0.557741	0.808	0.792	7.35617e-23	2
APEX1	8.01351e-37	-0.556963	0.837	0.847	2.75384e-32	2
RGS4	7.20653e-09	-0.554595	0.134	0.276	0.000247653	2
NUTF2	6.05188e-34	-0.554194	0.85	0.813	2.07973e-29	2
DBN1	3.698e-32	-0.553288	0.617	0.747	1.27082e-27	2
CCT6A	2.77456e-25	-0.55293	0.882	0.828	9.53478e-21	2
PODXL	2.59111e-58	-0.550957	0.089	0.605	8.90433e-54	2
PRMT1	1.43084e-34	-0.550635	0.92	0.869	4.9171e-30	2
PGD	3.94005e-33	-0.550297	0.741	0.8	1.354e-28	2
ARPC3	6.41062e-37	-0.549257	0.847	0.794	2.20301e-32	2
UBE2I	6.45508e-32	-0.549125	0.796	0.795	2.21829e-27	2
NUCKS1	4.8742e-11	-0.548843	0.78	0.669	1.67502e-06	2
AIF1L	3.51111e-53	-0.548568	0.089	0.572	1.20659e-48	2
AURKB	2.19573e-41	-0.547201	0.195	0.597	7.54562e-37	2
TRMT112	6.36332e-35	-0.545787	0.933	0.843	2.18675e-30	2
PRKDC	2.5948e-30	-0.545639	0.914	0.868	8.91702e-26	2
CHP1	2.39679e-23	-0.543782	0.853	0.769	8.23657e-19	2
TRIM28	5.8986e-17	-0.543675	0.661	0.686	2.02705e-12	2
FBL	1.9956e-23	-0.543547	0.617	0.705	6.85786e-19	2
MARCKS	1.14773e-60	-0.543387	0.144	0.644	3.94418e-56	2
SUB1	2.54713e-44	-0.542807	0.981	0.92	8.75321e-40	2
IDH1	2.31925e-33	-0.542613	0.706	0.783	7.97012e-29	2
SSBP1	3.33469e-30	-0.542608	0.891	0.841	1.14597e-25	2
RPS15A	7.67513e-36	-0.5424	0.955	0.837	2.63756e-31	2
BZW1	6.56404e-39	-0.541885	0.843	0.818	2.25573e-34	2
PDIA6	5.33426e-28	-0.541288	0.927	0.879	1.83312e-23	2
DAD1	2.12247e-29	-0.540325	0.978	0.895	7.29387e-25	2
SEMA6A	6.75254e-15	-0.538807	0.281	0.468	2.32051e-10	2
EIF4B	8.37735e-22	-0.538748	0.812	0.769	2.87888e-17	2
PRTG	1.46594e-44	-0.537854	0.53	0.755	5.03771e-40	2
MCM4	4.41129e-22	-0.537228	0.511	0.663	1.51594e-17	2
COL6A2	3.74262e-36	-0.535551	0.326	0.627	1.28615e-31	2
MGST1	5.62708e-22	-0.534121	0.802	0.793	1.93375e-17	2
CLTA	2.10334e-34	-0.533408	0.85	0.83	7.22814e-30	2
PFDN5	5.27196e-40	-0.532707	0.974	0.919	1.81171e-35	2
MEIS1	1.80211e-28	-0.530829	0.559	0.714	6.19295e-24	2
HNRNPM	2.33294e-33	-0.528863	0.818	0.842	8.01714e-29	2
CCT5	3.47094e-23	-0.528315	0.875	0.802	1.19279e-18	2
C11orf58	7.38368e-38	-0.526722	0.92	0.861	2.5374e-33	2
GDI2	1.36519e-33	-0.526054	0.923	0.862	4.69149e-29	2
POLR2G	5.29134e-36	-0.522539	0.792	0.814	1.81837e-31	2
POLR2A	1.73399e-30	-0.522143	0.578	0.691	5.95886e-26	2
PPP3CA	1.09727e-13	-0.522033	0.403	0.523	3.77076e-09	2
XRCC6	5.03612e-34	-0.521628	0.962	0.913	1.73066e-29	2
SEPT11	8.45585e-23	-0.52129	0.514	0.643	2.90585e-18	2
YWHAQ	2.34002e-35	-0.521199	0.984	0.954	8.04146e-31	2
IMPDH2	8.72404e-22	-0.51833	0.834	0.795	2.99802e-17	2
EIF3H	4.52716e-32	-0.518077	0.901	0.836	1.55576e-27	2
CTTN	1.49344e-22	-0.517148	0.639	0.691	5.13221e-18	2
FADS1	1.15574e-11	-0.516414	0.681	0.669	3.97169e-07	2
COTL1	1.65776e-42	-0.515556	0.329	0.666	5.6969e-38	2
IP6K2	8.29113e-24	-0.513542	0.783	0.764	2.84925e-19	2
SSR2	6.86248e-35	-0.513153	0.866	0.834	2.35829e-30	2
EEF1A1	1.28216e-57	-0.512393	1	0.997	4.40616e-53	2
BUB3	6.35104e-19	-0.510412	0.665	0.729	2.18254e-14	2
RPL26	1.28163e-30	-0.509591	0.942	0.824	4.40433e-26	2
RBBP4	1.37906e-30	-0.508627	0.911	0.823	4.73915e-26	2
PFDN4	3.04249e-26	-0.507934	0.585	0.683	1.04555e-21	2
LSM5	2.97895e-34	-0.507851	0.581	0.723	1.02371e-29	2
EIF3F	4.05205e-37	-0.506497	0.866	0.853	1.39249e-32	2
PNN	1.22835e-19	-0.506135	0.706	0.706	4.22124e-15	2
PSMA3	3.15088e-30	-0.505562	0.927	0.838	1.0828e-25	2
KIF22	4.63902e-30	-0.504989	0.355	0.633	1.5942e-25	2
PDLIM7	4.07238e-22	-0.503774	0.85	0.821	1.39947e-17	2
PFN2	1.1952e-28	-0.503715	0.796	0.809	4.1073e-24	2
PSAT1	3.68072e-35	-0.503597	0.371	0.656	1.26488e-30	2
RAB3B	8.98891e-20	-0.50336	0.252	0.483	3.08904e-15	2
HNRNPR	4.89769e-31	-0.503289	0.885	0.821	1.68309e-26	2
HSBP1	3.8436e-40	-0.501154	0.984	0.939	1.32085e-35	2
HSPA5	4.12797e-21	-0.500568	0.984	0.924	1.41858e-16	2
RSL1D1	4.5186e-21	-0.499964	0.69	0.722	1.55282e-16	2
MCM3	6.09867e-19	-0.499665	0.671	0.735	2.09581e-14	2
PSMB7	2.35343e-31	-0.499184	0.933	0.851	8.08757e-27	2
DPPA4	1.23681e-33	-0.497135	0.188	0.518	4.25028e-29	2
HELLS	6.82227e-27	-0.497128	0.393	0.612	2.34447e-22	2
PRDX4	1.84988e-28	-0.496162	0.955	0.919	6.35711e-24	2
HAS2	2.93452e-33	-0.495546	0.153	0.507	1.00845e-28	2
PLAT	1.40303e-16	-0.495354	0.355	0.548	4.8215e-12	2
SALL4	9.4757e-24	-0.492751	0.121	0.41	3.25632e-19	2
CCT2	4.93506e-34	-0.492348	0.968	0.912	1.69593e-29	2
SRSF6	1.91879e-36	-0.492342	0.859	0.802	6.59391e-32	2
ZWINT	5.90955e-35	-0.491577	0.31	0.636	2.03082e-30	2
ACAT2	8.01097e-51	-0.49148	0.192	0.637	2.75297e-46	2
KIAA0101	6.24222e-26	-0.491385	0.348	0.588	2.14514e-21	2
SF3B14	8.6331e-16	-0.491166	0.901	0.743	2.96677e-11	2
FOXH1	4.79449e-40	-0.489846	0.153	0.542	1.64763e-35	2
H3F3A	8.85857e-46	-0.489273	0.971	0.919	3.04425e-41	2
PSIP1	1.16252e-24	-0.487147	0.668	0.721	3.995e-20	2
SNHG5	5.92181e-32	-0.487142	0.658	0.725	2.03503e-27	2
TMED2	3.0398e-25	-0.487122	0.812	0.765	1.04463e-20	2
ANP32B	2.19975e-26	-0.486236	0.77	0.776	7.55943e-22	2
MFAP4	5.30687e-17	-0.485356	0.243	0.464	1.82371e-12	2
SNRPF	3.13085e-33	-0.485265	0.687	0.736	1.07592e-28	2
RBM8A	1.88425e-28	-0.484836	0.805	0.757	6.47522e-24	2
DHCR24	5.40017e-27	-0.484599	0.259	0.555	1.85577e-22	2
PSMB6	1.53592e-33	-0.484263	0.965	0.904	5.2782e-29	2
TPRKB	1.03103e-33	-0.483146	0.473	0.676	3.54313e-29	2
CYP26A1	1.84155e-21	-0.481611	0.019	0.266	6.32848e-17	2
DYNLL1	8.38886e-36	-0.480705	0.99	0.956	2.88283e-31	2
ODC1	2.8389e-28	-0.480253	0.546	0.701	9.75586e-24	2
MFAP2	2.98771e-32	-0.480102	0.575	0.735	1.02673e-27	2
TUBB4B	6.68079e-22	-0.480068	0.949	0.917	2.29585e-17	2
UBE2T	9.02338e-24	-0.479774	0.521	0.67	3.10088e-19	2
FUS	9.17388e-21	-0.478994	0.757	0.759	3.1526e-16	2
RPS28	1.45612e-25	-0.478662	0.984	0.939	5.00395e-21	2
TXNDC17	3.99576e-29	-0.478251	0.847	0.804	1.37314e-24	2
FBLN2	2.80111e-19	-0.477302	0.211	0.454	9.626e-15	2
SMARCA4	3.54886e-20	-0.476573	0.613	0.677	1.21957e-15	2
RHBDD3	0.00491785	-0.47538	0.355	0.399	1	2
BMP4	3.19284e-32	-0.475289	0.058	0.41	1.09722e-27	2
NME4	1.30361e-37	-0.474933	0.994	0.938	4.47987e-33	2
EWSR1	1.82643e-23	-0.47485	0.85	0.825	6.27652e-19	2
GLUL	1.98433e-13	-0.473986	0.859	0.786	6.81917e-09	2
RPA3	4.35378e-25	-0.47329	0.633	0.717	1.49617e-20	2
JAG1	8.71365e-31	-0.472868	0.31	0.613	2.99444e-26	2
PARK7	4.80738e-29	-0.472279	0.965	0.894	1.65206e-24	2
ATP5G2	5.25359e-35	-0.468897	0.994	0.982	1.8054e-30	2
EEF1D	4.00023e-26	-0.468737	0.907	0.798	1.37468e-21	2
STT3A	9.47533e-11	-0.468349	0.744	0.684	3.2562e-06	2
MRPL51	8.00071e-31	-0.467998	0.911	0.835	2.74944e-26	2
SMC4	1.42074e-25	-0.46779	0.463	0.649	4.88239e-21	2
ABRACL	2.75218e-49	-0.467205	0.141	0.589	9.45788e-45	2
UGDH	6.39683e-42	-0.466947	0.294	0.641	2.19827e-37	2
FDFT1	3.1667e-24	-0.466149	0.946	0.886	1.08824e-19	2
NOP56	1.87865e-09	-0.466081	0.696	0.668	6.45598e-05	2
TRA2B	6.0126e-30	-0.465209	0.645	0.743	2.06623e-25	2
SLC16A1	2.55523e-23	-0.464861	0.987	0.926	8.78105e-19	2
CRTAP	1.05252e-20	-0.463931	0.783	0.754	3.61697e-16	2
IDI1	1.05489e-12	-0.462796	0.556	0.629	3.62512e-08	2
POLR1D	3.1507e-21	-0.462739	0.751	0.734	1.08274e-16	2
CAP1	3.79809e-21	-0.462025	0.633	0.694	1.30521e-16	2
TNC	3.52578e-38	-0.462024	0.192	0.577	1.21164e-33	2
DDOST	3.65844e-22	-0.461936	0.872	0.832	1.25722e-17	2
RRM2	5.75507e-33	-0.459446	0.319	0.622	1.97773e-28	2
PSMB2	1.09043e-27	-0.459023	0.847	0.808	3.74726e-23	2
CBX3	9.63609e-26	-0.458503	0.933	0.823	3.31144e-21	2
SERF2	8.06471e-29	-0.458321	1	0.948	2.77144e-24	2
VCAN	2.92171e-22	-0.458109	0.974	0.941	1.00404e-17	2
WASF1	5.36506e-23	-0.457405	0.668	0.731	1.8437e-18	2
ID2	4.78341e-18	-0.457354	0.981	0.89	1.64382e-13	2
ARF5	1.5418e-25	-0.45727	0.863	0.801	5.29838e-21	2
HNRNPU	1.67456e-15	-0.456685	0.802	0.757	5.75462e-11	2
TUBA1C	1.29772e-18	-0.456383	0.728	0.673	4.45961e-14	2
GCSH	6.91508e-42	-0.456056	0.313	0.636	2.37637e-37	2
CDH11	1.87263e-22	-0.45524	0.275	0.521	6.4353e-18	2
FDPS	1.0994e-25	-0.455184	0.604	0.689	3.77809e-21	2
FSCN1	1.44839e-23	-0.455135	0.511	0.641	4.97741e-19	2
GANAB	2.42111e-22	-0.455002	0.54	0.641	8.32016e-18	2
CTSC	3.75686e-14	-0.454287	0.895	0.812	1.29105e-09	2
UBE2N	3.84949e-20	-0.452361	0.847	0.783	1.32288e-15	2
NACA	6.11709e-30	-0.452358	0.997	0.876	2.10214e-25	2
SMARCC1	1.82694e-20	-0.452143	0.422	0.593	6.27829e-16	2
RQCD1	3.74549e-21	-0.451425	0.393	0.559	1.28714e-16	2
PCNA	5.70507e-21	-0.450942	0.54	0.687	1.96055e-16	2
SNRPA	1.26217e-26	-0.449798	0.594	0.695	4.33743e-22	2
TRA2A	2.28943e-13	-0.449312	0.626	0.644	7.86763e-09	2
SFRP1	4.09981e-11	-0.449145	0.594	0.647	1.4089e-06	2
PAFAH1B3	8.12702e-27	-0.448985	0.658	0.721	2.79285e-22	2
TCF4	1.66286e-27	-0.448393	0.339	0.587	5.71443e-23	2
CSTB	1.23696e-11	-0.447947	0.914	0.803	4.25082e-07	2
RNASEH2A	2.16773e-22	-0.447401	0.39	0.593	7.4494e-18	2
EEF2	1.08383e-16	-0.447066	0.987	0.917	3.72457e-12	2
TUBB2B	6.91183e-23	-0.446867	0.23	0.496	2.37525e-18	2
DLGAP5	1.74358e-40	-0.446555	0.105	0.521	5.9918e-36	2
SKA2	8.93272e-25	-0.44534	0.677	0.716	3.06973e-20	2
C1QBP	7.0852e-22	-0.444826	0.872	0.808	2.43483e-17	2
LAMA1	3.82358e-33	-0.444427	0.355	0.654	1.31397e-28	2
AKAP12	2.14432e-29	-0.442982	0.435	0.666	7.36895e-25	2
AGBL5	5.67545e-29	-0.441382	0.377	0.601	1.95037e-24	2
CCNL2	9.07059e-21	-0.441025	0.543	0.659	3.11711e-16	2
RP11-87N24.3	6.18416e-05	-0.44084	0.888	0.614	1	2
LRRTM1	1.17454e-52	-0.440558	0.013	0.504	4.03631e-48	2
CBS	1.50824e-27	-0.440095	0.39	0.643	5.18308e-23	2
C4orf48	5.59852e-18	-0.439962	0.85	0.787	1.92393e-13	2
WTAP	5.52123e-18	-0.438523	0.629	0.649	1.89737e-13	2
SUMO1	1.71136e-27	-0.438307	0.895	0.835	5.8811e-23	2
FABP5	9.19428e-32	-0.438277	0.46	0.668	3.15961e-27	2
PTPN13	5.62777e-30	-0.438049	0.482	0.699	1.93398e-25	2
PSMB5	5.83906e-25	-0.437981	0.962	0.887	2.00659e-20	2
RNPS1	1.00371e-15	-0.436548	0.856	0.76	3.44924e-11	2
SSB	6.35163e-30	-0.436444	0.907	0.826	2.18274e-25	2
FGFR1	2.62748e-11	-0.436024	0.377	0.502	9.02932e-07	2
EBP	1.28298e-11	-0.435521	0.613	0.655	4.40897e-07	2
OLFML3	6.28622e-20	-0.434759	0.476	0.648	2.16026e-15	2
SKP2	7.34274e-36	-0.434728	0.339	0.629	2.52333e-31	2
SRSF5	7.28619e-24	-0.434114	0.898	0.835	2.5039e-19	2
CETN3	1.0796e-19	-0.434031	0.642	0.685	3.71005e-15	2
ATF4	2.1947e-24	-0.432792	0.821	0.788	7.54209e-20	2
CD24P4	2.55296e-43	-0.431708	0.173	0.564	8.77324e-39	2
SRSF9	2.36939e-27	-0.429824	0.482	0.65	8.14241e-23	2
C6orf62	1.28789e-24	-0.429699	0.581	0.685	4.42583e-20	2
TAGLN2	2.02605e-36	-0.428756	0.204	0.562	6.96251e-32	2
SNRPC	3.67156e-26	-0.428434	0.879	0.813	1.26173e-21	2
SERP1	3.44012e-20	-0.428162	0.732	0.712	1.1822e-15	2
FKBP3	3.18239e-20	-0.428088	0.879	0.788	1.09363e-15	2
GLG1	2.61352e-07	-0.428033	0.843	0.708	0.00898137	2
SMC3	2.20756e-18	-0.427634	0.827	0.777	7.58629e-14	2
SERPINH1	9.61698e-19	-0.426389	0.984	0.907	3.30487e-14	2
TMEM97	1.65282e-39	-0.426185	0.262	0.625	5.67991e-35	2
WARS	1.01291e-10	-0.425839	0.514	0.569	3.48088e-06	2
SF3B3	3.2762e-12	-0.424784	0.7	0.685	1.12587e-07	2
DDX46	8.88162e-17	-0.424534	0.633	0.67	3.05217e-12	2
CDCA7	2.39157e-31	-0.424366	0.176	0.506	8.21864e-27	2
CACYBP	2.23721e-23	-0.424223	0.735	0.743	7.68818e-19	2
NCAPD2	3.51614e-31	-0.422734	0.208	0.539	1.20832e-26	2
FADS2	2.74081e-38	-0.422121	0.377	0.663	9.41878e-34	2
MPZL1	5.13476e-22	-0.421872	0.54	0.666	1.76456e-17	2
PAPSS1	9.4558e-22	-0.421725	0.444	0.625	3.24949e-17	2
SHISA2	8.77555e-39	-0.420868	0.182	0.57	3.01572e-34	2
MRPL11	3.27325e-21	-0.420085	0.556	0.658	1.12485e-16	2
CPXM1	8.32106e-33	-0.419266	0.313	0.616	2.85953e-28	2
C14orf166	1.2507e-30	-0.419042	0.965	0.9	4.29805e-26	2
CLDN11	1.3578e-07	-0.418293	0.818	0.768	0.00466607	2
ELOVL5	7.95883e-28	-0.418271	0.537	0.688	2.73505e-23	2
RHOA	3.0142e-23	-0.417492	0.99	0.935	1.03583e-18	2
FLRT3	1.3341e-43	-0.416436	0.125	0.544	4.58463e-39	2
HNRNPK	4.22144e-24	-0.416106	0.984	0.92	1.4507e-19	2
CD74	0.00088996	-0.415562	0.559	0.544	1	2
ST13	1.23371e-27	-0.414214	0.93	0.836	4.23966e-23	2
HDAC1	2.17566e-13	-0.414172	0.534	0.622	7.47664e-09	2
CCND2	2.3291e-07	-0.414011	0.703	0.683	0.00800396	2
POMP	4.96685e-30	-0.413677	0.958	0.862	1.70686e-25	2
UBAP2L	2.38467e-09	-0.41339	0.668	0.633	8.19491e-05	2
GLIPR2	2.70775e-50	-0.413203	0.07	0.547	9.30517e-46	2
SEC61A1	1.64573e-10	-0.412712	0.665	0.638	5.65554e-06	2
GNB2L1	8.87015e-23	-0.412291	1	0.895	3.04823e-18	2
LBR	1.05998e-33	-0.412174	0.265	0.587	3.64262e-29	2
TCERG1	5.08124e-16	-0.412139	0.725	0.717	1.74617e-11	2
ALDH7A1	1.04057e-14	-0.412058	0.735	0.736	3.57593e-10	2
SNRPG	1.80574e-26	-0.411972	0.885	0.799	6.20541e-22	2
CLNS1A	3.43522e-16	-0.411596	0.767	0.737	1.18051e-11	2
UBE2V2	5.29548e-20	-0.41151	0.77	0.745	1.81979e-15	2
TGIF1	2.34078e-19	-0.410896	0.304	0.515	8.04409e-15	2
PAPOLA	5.28482e-09	-0.410384	0.885	0.753	0.000181613	2
ITGB3BP	6.02862e-37	-0.410238	0.198	0.556	2.07173e-32	2
ARGLU1	4.85827e-20	-0.410052	0.796	0.725	1.66954e-15	2
HNRNPH3	5.37307e-19	-0.409843	0.757	0.731	1.84646e-14	2
ORC6	1.77859e-16	-0.408876	0.521	0.616	6.11214e-12	2
PTPRS	9.89667e-27	-0.408296	0.505	0.637	3.40099e-22	2
KIF20A	1.83673e-21	-0.40818	0.249	0.512	6.31192e-17	2
BRD3	2.40773e-22	-0.407074	0.364	0.573	8.27416e-18	2
CCNA2	5.36513e-26	-0.406917	0.157	0.459	1.84373e-21	2
GINS2	9.52037e-33	-0.406488	0.217	0.555	3.27167e-28	2
TGFBI	1.18918e-21	-0.406385	0.083	0.348	4.0866e-17	2
EXOSC8	3.23705e-19	-0.406348	0.665	0.703	1.11241e-14	2
DPYSL2	5.84921e-33	-0.406331	0.323	0.612	2.01008e-28	2
NHP2	2.24598e-18	-0.406026	0.649	0.644	7.71829e-14	2
CCDC34	1.10035e-22	-0.40595	0.431	0.614	3.78135e-18	2
RPL17	0.00595024	-0.405892	0.514	0.456	1	2
EIF3M	9.33273e-23	-0.405315	0.879	0.817	3.20719e-18	2
SRSF11	2.50992e-17	-0.405195	0.93	0.816	8.62533e-13	2
LY6E	4.57899e-16	-0.405126	0.773	0.754	1.57357e-11	2
CALM2	1.22524e-25	-0.404512	1	0.974	4.21053e-21	2
TMEM258	4.33961e-14	-0.404503	0.946	0.821	1.49131e-09	2
SVEP1	1.55765e-42	-0.403399	0.067	0.493	5.35287e-38	2
PRPF40A	1.76578e-11	-0.403257	0.767	0.707	6.0681e-07	2
NDUFA4	2.20162e-15	-0.402801	1	0.976	7.56587e-11	2
SPCS1	3.24737e-23	-0.401006	0.834	0.792	1.11596e-18	2
SLC39A1	4.55372e-17	-0.400726	0.543	0.656	1.56488e-12	2
FRZB	8.55967e-11	-0.400345	0.492	0.581	2.94153e-06	2
LEPROTL1	7.42669e-25	-0.400218	0.78	0.767	2.55218e-20	2
DNMT1	4.90842e-21	-0.400109	0.585	0.679	1.68678e-16	2
TTC3	1.40498e-06	-0.400081	0.904	0.766	0.0482821	2
FASN	2.94615e-27	-0.399784	0.259	0.542	1.01244e-22	2
NUDCD2	1.04295e-11	-0.399728	0.613	0.624	3.5841e-07	2
BST2	6.81047e-06	-0.399289	0.728	0.681	0.234042	2
CCT3	5.06827e-20	-0.399205	0.949	0.888	1.74171e-15	2
RAD21	1.5077e-16	-0.398673	0.687	0.685	5.18121e-12	2
SLC7A3	9.56624e-42	-0.398308	0.032	0.447	3.28744e-37	2
NCBP2	2.99725e-14	-0.397582	0.581	0.645	1.03001e-09	2
SFPQ	3.73849e-16	-0.397499	0.597	0.652	1.28473e-11	2
CCT8	1.02999e-20	-0.397008	0.968	0.899	3.53957e-16	2
DGUOK	3.54188e-18	-0.396483	0.69	0.69	1.21717e-13	2
HMGA2	6.03839e-30	-0.395849	0.319	0.603	2.07509e-25	2
L1TD1	5.05976e-25	-0.395674	0.016	0.294	1.73879e-20	2
IER2	1.70804e-23	-0.395147	0.361	0.584	5.86968e-19	2
SLC25A1	9.14802e-13	-0.395142	0.732	0.723	3.14372e-08	2
SLC38A2	1.39743e-11	-0.394865	0.962	0.815	4.80227e-07	2
MCM5	2.8274e-25	-0.394117	0.262	0.542	9.71636e-21	2
BCCIP	7.941e-19	-0.393934	0.728	0.705	2.72893e-14	2
SHC1	1.9475e-21	-0.393013	0.351	0.552	6.69259e-17	2
XPO1	1.77408e-14	-0.392614	0.681	0.67	6.09662e-10	2
RPS26	4.09461e-26	-0.392518	0.955	0.828	1.40711e-21	2
SND1	1.88424e-09	-0.39232	0.741	0.673	6.47518e-05	2
CALR	2.41749e-21	-0.392029	0.939	0.884	8.3077e-17	2
MYL12B	7.24537e-19	-0.391824	0.93	0.839	2.48987e-14	2
PXDN	3.88196e-12	-0.391323	0.597	0.622	1.33403e-07	2
UBB	5.21689e-26	-0.391249	0.997	0.957	1.79278e-21	2
CENPW	1.20492e-44	-0.390686	0.121	0.555	4.1407e-40	2
KIF2C	1.10705e-27	-0.390296	0.141	0.459	3.80436e-23	2
GGH	4.66869e-35	-0.390231	0.24	0.573	1.6044e-30	2
ARF4	4.66661e-16	-0.389905	0.92	0.83	1.60368e-11	2
NME1	7.88024e-19	-0.389694	0.607	0.661	2.70805e-14	2
MSH2	1.48252e-14	-0.389583	0.47	0.581	5.09467e-10	2
DHX9	4.03825e-13	-0.389467	0.792	0.718	1.38775e-08	2
SAE1	1.20169e-15	-0.388807	0.796	0.777	4.12962e-11	2
YBX1	8.85224e-11	-0.387689	0.859	0.721	3.04207e-06	2
BRD8	2.20855e-13	-0.387118	0.489	0.603	7.58969e-09	2
GNL3	6.06824e-12	-0.386866	0.502	0.591	2.08535e-07	2
AXL	2.57516e-10	-0.386513	0.792	0.721	8.84954e-06	2
HCFC1	2.98027e-23	-0.386482	0.422	0.609	1.02417e-18	2
SNRNP40	3.62455e-25	-0.386383	0.39	0.617	1.24558e-20	2
RNF181	2.90442e-18	-0.386227	0.802	0.749	9.98102e-14	2
PHIP	1.12182e-09	-0.385467	0.7	0.666	3.85513e-05	2
MYL6B	4.80405e-20	-0.385289	0.783	0.729	1.65091e-15	2
MYO10	6.99575e-36	-0.385277	0.058	0.434	2.40409e-31	2
ZNHIT3	4.24762e-06	-0.384594	0.534	0.54	0.14597	2
HP1BP3	7.06188e-11	-0.384089	0.738	0.675	2.42681e-06	2
PRRC2C	9.50966e-08	-0.383892	0.856	0.73	0.00326799	2
PNRC2	3.26209e-22	-0.383443	0.671	0.705	1.12102e-17	2
EIF3L	3.59913e-20	-0.383421	0.994	0.939	1.23684e-15	2
LSM2	1.83378e-19	-0.383079	0.636	0.685	6.3018e-15	2
ACP1	3.0531e-19	-0.382561	0.898	0.796	1.0492e-14	2
SLC1A5	1.29554e-19	-0.382485	0.419	0.611	4.45213e-15	2
SMARCA5	7.82538e-14	-0.382434	0.76	0.699	2.68919e-09	2
IGF2BP1	7.23277e-13	-0.382424	0.61	0.649	2.48554e-08	2
TMSB15B	7.59512e-23	-0.382186	0.476	0.64	2.61006e-18	2
H2AFX	5.60152e-21	-0.381912	0.329	0.544	1.92496e-16	2
SRSF4	1.30235e-07	-0.381225	0.588	0.605	0.00447553	2
POLR2K	7.93319e-08	-0.38068	0.728	0.666	0.00272624	2
MAD2L2	1.17873e-12	-0.379843	0.741	0.715	4.0507e-08	2
ASPM	1.06879e-27	-0.379778	0.137	0.458	3.67288e-23	2
MSH6	9.62888e-07	-0.37878	0.684	0.651	0.0330896	2
SERBP1	4.62951e-17	-0.378556	0.955	0.839	1.59093e-12	2
BSG	2.19081e-17	-0.378369	1	0.955	7.52871e-13	2
EIF4G1	2.30764e-11	-0.378286	0.706	0.67	7.93019e-07	2
EFEMP1	1.76571e-23	-0.377959	0.01	0.271	6.06786e-19	2
OST4	2.26641e-13	-0.377644	0.952	0.811	7.78852e-09	2
TMA7	2.65803e-18	-0.377589	0.946	0.785	9.13431e-14	2
WDR54	4.29977e-12	-0.376607	0.776	0.751	1.47761e-07	2
GPX4	2.83492e-22	-0.376552	0.984	0.925	9.74219e-18	2
CDK5RAP3	2.00664e-18	-0.37642	0.476	0.6	6.89581e-14	2
RCN1	1.18548e-20	-0.375653	0.709	0.71	4.07391e-16	2
CWC15	4.43447e-19	-0.375515	0.76	0.726	1.5239e-14	2
HAUS1	1.20806e-22	-0.375115	0.565	0.671	4.15149e-18	2
PSMA7	4.70213e-20	-0.375108	0.965	0.902	1.61589e-15	2
ATP2B1	1.35075e-18	-0.374903	0.447	0.595	4.64185e-14	2
CALM3	1.16102e-13	-0.374421	0.927	0.817	3.98983e-09	2
PPP2R5D	8.42901e-18	-0.37373	0.473	0.605	2.89663e-13	2
DTD1	4.01857e-28	-0.373631	0.304	0.592	1.38098e-23	2
RALY	4.58427e-15	-0.373087	0.824	0.777	1.57538e-10	2
CNTNAP2	3.06286e-31	-0.371851	0.176	0.505	1.05255e-26	2
ARPC5	1.0177e-15	-0.371795	0.866	0.771	3.49734e-11	2
PPP1R15A	1.0587e-09	-0.371592	0.406	0.513	3.63822e-05	2
ATF7IP2	1.12068e-22	-0.371398	0.393	0.607	3.8512e-18	2
RPL22L1	6.62947e-13	-0.370982	0.594	0.622	2.27822e-08	2
RBM39	9.56071e-18	-0.370137	0.917	0.808	3.28554e-13	2
FAM64A	6.12488e-29	-0.369856	0.07	0.397	2.10482e-24	2
FBN1	2.76548e-14	-0.369834	0.077	0.271	9.50357e-10	2
PAFAH1B2	3.2263e-15	-0.369099	0.744	0.704	1.10872e-10	2
CDK6	1.99468e-11	-0.368716	0.661	0.651	6.85472e-07	2
CAPRIN1	3.2463e-16	-0.368222	0.834	0.775	1.11559e-11	2
CENPU	4.92155e-33	-0.367698	0.163	0.511	1.69129e-28	2
MORF4L1	7.83238e-15	-0.367044	0.974	0.889	2.6916e-10	2
HNRNPD	7.0025e-12	-0.36694	0.712	0.682	2.40641e-07	2
DNMT3A	5.55813e-20	-0.366192	0.489	0.623	1.91005e-15	2
RPS10	0.000587473	-0.365884	0.773	0.57	1	2
TMEM141	2.6968e-15	-0.365876	0.843	0.78	9.26756e-11	2
HEY1	6.72002e-09	-0.36559	0.556	0.592	0.000230934	2
MED28	4.58408e-18	-0.365365	0.601	0.657	1.57532e-13	2
SNHG16	1.47353e-07	-0.365046	0.748	0.667	0.00506379	2
LSM7	1.16406e-11	-0.364898	0.735	0.67	4.0003e-07	2
C11orf31	6.3835e-11	-0.364624	0.77	0.642	2.19369e-06	2
CTNND1	2.04426e-13	-0.364181	0.786	0.723	7.0251e-09	2
RPN2	3.52554e-11	-0.363366	0.978	0.897	1.21155e-06	2
PCSK5	4.1855e-13	-0.3628	0.252	0.437	1.43835e-08	2
SMARCB1	9.66328e-15	-0.362412	0.754	0.721	3.32079e-10	2
HINT1	2.06058e-16	-0.362256	0.997	0.958	7.08117e-12	2
TARDBP	2.74923e-12	-0.362037	0.799	0.729	9.44774e-08	2
HOXB1	2.26329e-29	-0.361774	0.019	0.339	7.7778e-25	2
COL5A2	2.22835e-06	-0.361273	0.444	0.502	0.0765774	2
SLC2A3	6.92133e-06	-0.360203	0.987	0.892	0.237852	2
TK1	1.29709e-16	-0.360164	0.329	0.526	4.45746e-12	2
DHX15	1.42272e-12	-0.359874	0.815	0.726	4.88917e-08	2
DDB1	1.92165e-12	-0.359442	0.863	0.771	6.60376e-08	2
ANXA5	2.40514e-16	-0.35916	0.965	0.871	8.26525e-12	2
ADAR	2.6437e-13	-0.35915	0.53	0.613	9.08506e-09	2
SALL1	1.96671e-23	-0.35863	0.192	0.472	6.7586e-19	2
SLC3A2	3.17032e-12	-0.35849	0.658	0.696	1.08948e-07	2
DLL3	1.27965e-07	-0.358401	0.141	0.266	0.00439752	2
CDCA8	8.55859e-34	-0.357966	0.073	0.439	2.94116e-29	2
TAGLN	4.52786e-13	-0.357316	0.319	0.502	1.556e-08	2
RTN3	1.53682e-06	-0.356492	0.917	0.759	0.0528127	2
MYL12A	4.85999e-23	-0.35633	0.952	0.854	1.67013e-18	2
SNHG1	1.88595e-10	-0.356133	0.61	0.618	6.48105e-06	2
WFIKKN1	9.84307e-34	-0.356064	0.128	0.494	3.38257e-29	2
MKI67	3.78909e-23	-0.356014	0.214	0.496	1.30212e-18	2
CORO1C	1.09739e-14	-0.355738	0.712	0.714	3.77117e-10	2
BRD2	3.07775e-11	-0.355099	0.518	0.563	1.05767e-06	2
CDKN3	8.10614e-15	-0.354684	0.39	0.565	2.78567e-10	2
CYFIP1	5.49483e-28	-0.354676	0.249	0.552	1.8883e-23	2
TXNDC12	8.02382e-08	-0.354582	0.748	0.677	0.00275738	2
RPL36AL	8.57059e-15	-0.354419	0.907	0.779	2.94528e-10	2
ANP32A	1.84079e-15	-0.354383	0.77	0.703	6.32588e-11	2
SUMF2	2.02062e-16	-0.354007	0.575	0.65	6.94384e-12	2
NUP107	6.32635e-16	-0.353773	0.396	0.559	2.17405e-11	2
AMOTL2	5.68966e-28	-0.353661	0.16	0.476	1.95525e-23	2
CDCA3	2.78303e-21	-0.353652	0.24	0.499	9.56388e-17	2
DDX39B	4.01197e-08	-0.353313	0.339	0.435	0.00137871	2
SF3A3	9.92119e-17	-0.353308	0.537	0.642	3.40942e-12	2
TSPYL4	9.31575e-12	-0.353193	0.534	0.587	3.20136e-07	2
NRP2	2.18952e-06	-0.35161	0.645	0.635	0.0752428	2
CTBP2	1.08335e-07	-0.351263	0.358	0.453	0.00372293	2
CENPH	1.35208e-29	-0.350645	0.227	0.535	4.64641e-25	2
BCLAF1	1.50329e-14	-0.350483	0.767	0.713	5.16606e-10	2
SLIT2	6.16635e-05	-0.350388	0.543	0.536	1	2
EIF4EBP2	9.03275e-11	-0.349978	0.76	0.688	3.10411e-06	2
SLIRP	8.26771e-12	-0.349339	0.907	0.756	2.8412e-07	2
NOP58	2.14587e-12	-0.348564	0.649	0.65	7.37427e-08	2
SMARCE1	6.22553e-15	-0.348077	0.799	0.712	2.1394e-10	2
HMGCR	1.1681e-26	-0.347422	0.272	0.555	4.01418e-22	2
CSNK2A2	2.44984e-16	-0.34719	0.345	0.524	8.41887e-12	2
XRN2	1.29057e-10	-0.34683	0.709	0.677	4.43504e-06	2
CCT4	1.18152e-11	-0.346458	0.942	0.847	4.0603e-07	2
PDCD5	1.17132e-16	-0.346346	0.824	0.753	4.02524e-12	2
GSTO1	5.34411e-12	-0.34573	0.942	0.822	1.8365e-07	2
KIAA1551	3.21921e-08	-0.345257	0.559	0.581	0.00110628	2
CRABP1	9.8371e-34	-0.344735	0.045	0.406	3.38052e-29	2
CBX1	6.08343e-17	-0.34446	0.518	0.619	2.09057e-12	2
KDELR2	7.35474e-12	-0.344295	0.837	0.732	2.52746e-07	2
SMARCD1	4.69105e-34	-0.344275	0.259	0.585	1.61208e-29	2
SHMT2	1.13339e-06	-0.344148	0.498	0.545	0.038949	2
[truncated: 8,088 more rows]

## Sheet: EXT DATA FIG 2B
Input Data Extended Data Figure 2b
Genes extracted from trajectory analysis related to 3 branches of Fig. 2c (inset) and relative GO enrichment analysis lineage dependent.
Genes per branch				Top GO enriched pathways for each branch
Gene	Branch			Gene Set Name	# Genes in Gene Set (K)	Description	# Genes in Overlap (k)	k/K	p-value	FDR q-value
TOMM5	CMPs			GO_RNA_BINDING	1901	Interacting selectively and non-covalently with an RNA molecule or a portion thereof. [GOC:jl, GOC:mah]	26	0.0951389	2.39E-9	2.44E-5	CMPs
HNRNPL	CMPs			GO_MACROMOLECULE_CATABOLIC_PROCESS	1410	The chemical reactions and pathways resulting in the breakdown of a macromolecule, any molecule of high relative molecular mass, the structure of which essentially comprises the multiple repetition of units derived, actually or conceptually, from molecules of low relative molecular mass. [GOC:mah]	21	0.103472	2.4E-8	1.14E-4	CMPs
TAF1D	CMPs			GO_OXIDATIVE_PHOSPHORYLATION	144	The phosphorylation of ADP to ATP that accompanies the oxidation of a metabolite through the operation of the respiratory chain. Oxidation of compounds establishes a proton gradient across the membrane, providing the energy for ATP synthesis. [ISBN:0198506732, ISBN:0471331309]	8	0.386111	4.76E-8	1.14E-4	CMPs
NOL7	CMPs			GO_PEPTIDE_BIOSYNTHETIC_PROCESS	736	The chemical reactions and pathways resulting in the formation of peptides, compounds of 2 or more (but usually less than 100) amino acids where the alpha carboxyl group of one is bound to the alpha amino group of another. This may include the translation of a precursor protein and its subsequent processing into a functional peptide. [GOC:dph, GOC:jl]	15	0.141667	5.51E-8	1.14E-4	CMPs
RPS10	CMPs			GO_ATP_SYNTHESIS_COUPLED_ELECTRON_TRANSPORT	97	The transfer of electrons through a series of electron donors and acceptors, generating energy that is ultimately used for synthesis of ATP. [ISBN:0716731363]	7	0.501389	5.6E-8	1.14E-4	CMPs
RPL36A	CMPs			GO_RESPIRASOME	100	The protein complexes that form the electron transport system (the respiratory chain), associated with a cell membrane, usually the plasma membrane (in prokaryotes) or the inner mitochondrial membrane (on eukaryotes). The respiratory chain complexes transfer electrons from an electron donor to an electron acceptor and are associated with a proton pump to create a transmembrane electrochemical gra…	7	0.486111	6.91E-8	1.17E-4	CMPs
PSMA6	CMPs			GO_PEPTIDE_METABOLIC_PROCESS	879	The chemical reactions and pathways involving peptides, compounds of two or more amino acids where the alpha carboxyl group of one is bound to the alpha amino group of another. [GOC:go_curators]	16	0.126389	9.06E-8	1.32E-4	CMPs
TRIM71	CMPs			GO_ATP_METABOLIC_PROCESS	303	The chemical reactions and pathways involving ATP, adenosine triphosphate, a universally important coenzyme and enzyme regulator. [GOC:go_curators]	10	0.229167	1.33E-7	1.7E-4	CMPs
DIABLO	CMPs			GO_RESPIRATORY_ELECTRON_TRANSPORT_CHAIN	115	A process in which a series of electron carriers operate together to transfer electrons from donors such as NADH and FADH2 to any of several different terminal electron acceptors to generate a transmembrane electrochemical gradient. [GOC:mtg_electron_transport, ISBN:0716720094]	7	0.422917	1.81E-7	1.91E-4	CMPs
INSR	CMPs			GO_CELLULAR_MACROMOLECULE_CATABOLIC_PROCESS	1180	The chemical reactions and pathways resulting in the breakdown of a macromolecule, any large molecule including proteins, nucleic acids and carbohydrates, as carried out by individual cells. [GOC:jl]	18	0.10625	1.87E-7	1.91E-4	CMPs
KNOP1	CMPs			GO_MRNA_METABOLIC_PROCESS	840	The chemical reactions and pathways involving mRNA, messenger RNA, which is responsible for carrying the coded genetic 'message', transcribed from DNA, to sites of protein assembly at the ribosomes. [ISBN:0198506732]	15	0.124306	3e-07	2.78E-4	CMPs
ESF1	CMPs			GO_CELLULAR_RESPIRATION	187	The enzymatic release of energy from inorganic and organic compounds (especially carbohydrates and fats) which either requires oxygen (aerobic respiration) or does not (anaerobic respiration). [GOC:das, ISBN:0140513590, ISBN:0198506732]	8	0.297222	3.56E-7	3.02E-4	CMPs
TSPAN31	CMPs			GO_POSITIVE_REGULATION_OF_CATABOLIC_PROCESS	431	Any process that activates or increases the frequency, rate or extent of the chemical reactions and pathways resulting in the breakdown of substances. [GOC:go_curators]	11	0.177083	4.03E-7	3.16E-4	CMPs
VKORC1	CMPs			GO_AMIDE_BIOSYNTHETIC_PROCESS	876	The chemical reactions and pathways resulting in the formation of an amide, any derivative of an oxoacid in which an acidic hydroxy group has been replaced by an amino or substituted amino group. [GOC:curators]	15	0.11875	5.08E-7	3.65E-4	CMPs
KIAA1328	CMPs			GO_RESPIRATORY_CHAIN_COMPLEX	85	Any protein complex that is part of a respiratory chain [GOC:dos]	6	0.490278	5.88E-7	3.65E-4	CMPs
ARID3A	CMPs			GO_MEMBRANE_PROTEIN_COMPLEX	1278	Any protein complex that is part of a membrane. [GOC:dos]	18	0.0979167	5.96E-7	3.65E-4	CMPs
KPNB1	CMPs			GO_NADH_DEHYDROGENASE_ACTIVITY	46	Catalysis of the reaction: NADH + H+ + acceptor = NAD+ + reduced acceptor. [EC:1.6.99.3]	5	0.754861	6.08E-7	3.65E-4	CMPs
MIPOL1	CMPs			GO_ENERGY_DERIVATION_BY_OXIDATION_OF_ORGANIC_COMPOUNDS	278	The chemical reactions and pathways by which a cell derives energy from organic compounds; results in the oxidation of the compounds from which energy is released. [GOC:mah]	9	0.225	6.77E-7	3.83E-4	CMPs
NR6A1	CMPs			GO_INTERSPECIES_INTERACTION_BETWEEN_ORGANISMS	940	Any process in which an organism has an effect on an organism of a different species. [GOC:cc]	15	0.111111	1.22E-6	6.54E-4	CMPs
LIN28A	CMPs			GO_CYTOPLASMIC_TRANSLATION	99	The chemical reactions and pathways resulting in the formation of a protein in the cytoplasm. This is a ribosome-mediated process in which the information in messenger RNA (mRNA) is used to specify the sequence of amino acids in the protein. [GOC:hjd]	6	0.420833	1.45E-6	7.3E-4	CMPs
DDIT4	CMPs			GO_MITOCHONDRIAL_ELECTRON_TRANSPORT_NADH_TO_UBIQUINONE	55	The transfer of electrons from NADH to ubiquinone that occurs during oxidative phosphorylation, mediated by the multisubunit enzyme known as complex I. [ISBN:0716731363]	5	0.63125	1.5E-6	7.3E-4	CMPs
YTHDC1	CMPs			GO_RIBONUCLEOPROTEIN_GRANULE	229	A non-membranous macromolecular complex containing proteins and translationally silenced mRNAs. RNA granules contain proteins that control the localization, stability, and translation of their RNA cargo. Different types of RNA granules (RGs) exist, depending on the cell type and cellular conditions. [GOC:go_curators, GOC:sp, PMID:16520386, PMID:20368989, PMID:21436445]	8	0.242361	1.63E-6	7.57E-4	CMPs
JARID2	CMPs			GO_REGULATION_OF_CATABOLIC_PROCESS	987	Any process that modulates the frequency, rate, or extent of the chemical reactions and pathways resulting in the breakdown of substances. [GOC:go_curators]	15	0.105556	2.22E-6	9.83E-4	CMPs
PRSS8	CMPs			GO_OXIDOREDUCTASE_ACTIVITY_ACTING_ON_NAD_P_H_QUINONE_OR_SIMILAR_COMPOUND_AS_ACCEPTOR	60	Catalysis of an oxidation-reduction (redox) reaction in which NADH or NADPH acts as a hydrogen or electron donor and reduces a quinone or a similar acceptor molecule. [GOC:ai]	5	0.578472	2.33E-6	9.89E-4	CMPs
NME1.NME2	CMPs			GO_POSITIVE_REGULATION_OF_PROTEIN_METABOLIC_PROCESS	1724	Any process that activates or increases the frequency, rate or extent of the chemical reactions and pathways involving a protein. [GOC:ai]	20	0.0805556	2.68E-6	1.09E-3	CMPs
MIR7.1	CMPs			GO_MITOCHONDRION	1576	A semiautonomous, self replicating organelle that occurs in varying numbers, shapes, and sizes in the cytoplasm of virtually all eukaryotic cells. It is notably the site of tissue respiration. [GOC:giardia, ISBN:0198506732]	19	0.0840278	2.82E-6	1.11E-3	CMPs
LRRC75A.AS1	CMPs			GO_CELLULAR_AMIDE_METABOLIC_PROCESS	1146	The chemical reactions and pathways involving an amide, any derivative of an oxoacid in which an acidic hydroxy group has been replaced by an amino or substituted amino group, as carried out by individual cells. [GOC:curators]	16	0.0972222	2.96E-6	1.12E-3	CMPs
LRRC75A	CMPs			GO_GENERATION_OF_PRECURSOR_METABOLITES_AND_ENERGY	532	The chemical reactions and pathways resulting in the formation of precursor metabolites, substances from which energy is derived, and any process involved in the liberation of energy from these substances. [GOC:jl]	11	0.14375	3.1E-6	1.13E-3	CMPs
RPL17.1	CMPs			GO_MIRNA_BINDING	30	Interacting selectively and non-covalently with a microRNA, a 21-23 nucleotide RNA that is processed from a stem-loop RNA precursor (pre-miRNA) that is encoded within plant and animal genomes. [PMID:15066283]	4	0.925694	3.73E-6	1.31E-3	CMPs
PSMA2.1	CMPs			GO_ELECTRON_TRANSPORT_CHAIN	185	A process in which a series of electron carriers operate together to transfer electrons from donors to any of several different terminal electron acceptors to generate a transmembrane electrochemical gradient. [GOC:mtg_electron_transport]	7	0.2625	4.42E-6	1.5E-3	CMPs
MIR6501	CMPs			GO_RIBONUCLEOPROTEIN_COMPLEX	680	A macromolecular complex containing both protein and RNA molecules. [GOC:vesicles]	12	0.122222	5.5E-6	1.81E-3	CMPs
MIR3064	CMPs			GO_POSITIVE_REGULATION_OF_CELLULAR_CATABOLIC_PROCESS	366	Any process that activates or increases the frequency, rate or extent of the chemical reactions and pathways resulting in the breakdown of substances, carried out by individual cells. [GOC:mah]	9	0.170833	6.4E-6	2.04E-3	CMPs
MIR5047	CMPs			GO_CELLULAR_NITROGEN_COMPOUND_CATABOLIC_PROCESS	587	The chemical reactions and pathways resulting in the breakdown of organic and inorganic nitrogenous compounds. [GOC:jl, ISBN:0198506732]	11	0.129861	7.86E-6	2.43E-3	CMPs
SENP3.1	CMPs			GO_RESPONSE_TO_OXYGEN_CONTAINING_COMPOUND	1698	Any process that results in a change in state or activity of a cell or an organism (in terms of movement, secretion, enzyme production, gene expression, etc.) as a result of an oxygen-containing compound stimulus. [GOC:pr, GOC:TermGenie]	19	0.0777778	8.18E-6	2.44E-3	CMPs
MIR3917	CMPs			GO_INTERACTION_WITH_HOST	204	An interaction between two organisms living together in more or less intimate association. The term host is used for the larger (macro) of the two members of a symbiosis; the various forms of symbiosis include parasitism, commensalism and mutualism. [GOC:cc]	7	0.238194	8.39E-6	2.44E-3	CMPs
BEX3	CMPs			GO_INNER_MITOCHONDRIAL_MEMBRANE_PROTEIN_COMPLEX	135	Any protein complex that is part of the inner mitochondrial membrane. [GOC:dos]	6	0.308333	8.74E-6	2.47E-3	CMPs
RPL17.C18orf32	CMPs			GO_MITOCHONDRIAL_ENVELOPE	742	The double lipid bilayer enclosing the mitochondrion and separating its contents from the cell cytoplasm; includes the intermembrane space. [GOC:ai, GOC:pz]	12	0.1125	1.31E-5	3.62E-3	CMPs
LRRK1	CMPs			GO_RNA_CATABOLIC_PROCESS	404	The chemical reactions and pathways resulting in the breakdown of RNA, ribonucleic acid, one of the two main type of nucleic acid, consisting of a long, unbranched macromolecule formed from ribonucleotides joined in 3',5'-phosphodiester linkage. [ISBN:0198506732]	9	0.154861	1.41E-5	3.77E-3	CMPs
MIR7705	CMPs			GO_REGULATORY_RNA_BINDING	42	Interacting selectively and non-covalently with a small regulatory RNA, a short RNA (usually 50-200 nt long) that is either independently transcribed or processed from a longer RNA by an RNAse enzyme. [PMID:14622403, PMID:23475961]	4	0.661111	1.47E-5	3.85E-3	CMPs
RNR2	CMPs			GO_ORGANIC_CYCLIC_COMPOUND_CATABOLIC_PROCESS	636	The chemical reactions and pathways resulting in the breakdown of organic cyclic compound. [GOC:TermGenie]	11	0.120139	1.65E-5	4.21E-3	CMPs
ND4	CMPs			GO_ENVELOPE	1193	A multilayered structure surrounding all or part of a cell; encompasses one or more lipid bilayers, and may include a cell wall layer; also includes the space between layers. [GOC:mah, GOC:pz]	15	0.0875	2.11E-5	5.23E-3	CMPs
MIR198	CMPs			GO_RNA_PROCESSING	917	Any process involved in the conversion of one or more primary RNA transcripts into one or more mature RNA molecules. [GOC:mah]	13	0.0986111	2.26E-5	5.49E-3	CMPs
MIR4745	CMPs			GO_ORGANONITROGEN_COMPOUND_BIOSYNTHETIC_PROCESS	1859	The chemical reactions and pathways resulting in the formation of organonitrogen compound. [GOC:pr, GOC:TermGenie]	19	0.0708333	2.87E-5	6.79E-3	CMPs
CALM2.1	CMPs			GO_NADH_DEHYDROGENASE_COMPLEX	50	An integral membrane complex that possesses NADH oxidoreductase activity. The complex is one of the components of the electron transport chain. It catalyzes the transfer of a pair of electrons from NADH to a quinone. [GOC:mah]	4	0.555556	2.97E-5	6.87E-3	CMPs
MIR1248	CMPs			GO_POSITIVE_REGULATION_OF_RNA_METABOLIC_PROCESS	1710	Any process that activates or increases the frequency, rate or extent of the chemical reactions and pathways involving RNA. [GOC:ai]	18	0.0729167	3.24E-5	7.34E-3	CMPs
MATR3.1	CMPs			GO_CYTOSOLIC_RIBOSOME	104	A ribosome located in the cytosol. [GOC:mtg_sensu]	5	0.334028	3.47E-5	7.68E-3	CMPs
SEPT-2	CMPs			GO_OXIDOREDUCTASE_ACTIVITY_ACTING_ON_NAD_P_H	107	Catalysis of an oxidation-reduction (redox) reaction in which NADH or NADPH acts as a hydrogen or electron donor and reduces a hydrogen or electron acceptor. [GOC:ai]	5	0.324306	3.97E-5	8.46E-3	CMPs
MIR3652	CMPs			GO_MITOCHONDRIAL_PROTEIN_COMPLEX	260	A protein complex that is part of a mitochondrion. [GOC:dos]	7	0.186806	3.98E-5	8.46E-3	CMPs
MIR4738	CMPs			GO_NUCLEAR_MATRIX	108	The dense fibrillar network lying on the inner side of the nuclear membrane. [ISBN:0582227089]	5	0.321528	4.15E-5	8.64E-3	CMPs
MIR1908	CMPs			GO_RESPONSE_TO_NITROGEN_COMPOUND	1135	Any process that results in a change in state or activity of a cell or an organism (in terms of movement, secretion, enzyme production, gene expression, etc.) as a result of a nitrogen compound stimulus. [GOC:pr, GOC:TermGenie]	14	0.0854167	4.95E-5	1.01E-2	CMPs
MIF	CMPs			GO_POSTTRANSCRIPTIONAL_REGULATION_OF_GENE_EXPRESSION	861	Any process that modulates the frequency, rate or extent of gene expression after the production of an RNA transcript. [GOC:dph, GOC:tb]	12	0.0965278	5.57E-5	1.1E-2	CMPs
MIR3198.2	CMPs			GO_OXIDOREDUCTASE_COMPLEX	115	Any protein complex that possesses oxidoreductase activity. [GOC:bhm, PMID:18982432]	5	0.302083	5.61E-5	1.1E-2	CMPs
ND6	CMPs			GO_OXIDATION_REDUCTION_PROCESS	1005	A metabolic process that results in the removal or addition of one or more electrons to or from a substance, with or without the concomitant removal or addition of a proton or protons. [GOC:dhl, GOC:ecd, GOC:jh2, GOC:jid, GOC:mlg, GOC:rph]	13	0.0895833	5.78E-5	1.11E-2	CMPs
LINC01356	CMPs			GO_TRANSLATIONAL_INITIATION	192	The process preceding formation of the peptide bond between the first two amino acids of a protein. This includes the formation of a complex of the ribosome, mRNA or circRNA, and an initiation complex that contains the first aminoacyl-tRNA. [ISBN:019879276X]	6	0.216667	6.36E-5	1.2E-2	CMPs
ND5	CMPs			GO_OXIDOREDUCTASE_ACTIVITY	750	Catalysis of an oxidation-reduction (redox) reaction, a reversible chemical reaction in which the oxidation state of an atom or atoms within a molecule is altered. One substrate acts as a hydrogen or electron donor and becomes oxidized, while the other acts as hydrogen or electron acceptor and becomes reduced. [GOC:go_curators]	11	0.102083	7.33E-5	1.35E-2	CMPs
COX3	CMPs			GO_CYTOPLASMIC_STRESS_GRANULE	63	A dense aggregation in the cytosol composed of proteins and RNAs that appear when the cell is under stress. [GOC:ans, PMID:17284590, PMID:17601829, PMID:17967451, PMID:20368989]	4	0.440972	7.41E-5	1.35E-2	CMPs
ND1	CMPs			GO_PROTEIN_LOCALIZATION_TO_MEMBRANE	625	A process in which a protein is transported to, or maintained in, a specific location in a membrane. [GOC:mah]	10	0.111111	7.74E-5	1.38E-2	CMPs
MIR3620	CMPs			GO_NADH_DEHYDROGENASE_COMPLEX_ASSEMBLY	64	The aggregation, arrangement and bonding together of a set of components to form an NADH dehydrogenase complex. [GOC:sm]	4	0.434028	7.88E-5	1.38E-2	CMPs
EEF1G	CMPs			GO_CELLULAR_RESPONSE_TO_OXYGEN_CONTAINING_COMPOUND	1208	Any process that results in a change in state or activity of a cell (in terms of movement, secretion, enzyme production, gene expression, etc.) as a result of an oxygen-containing compound stimulus. [GOC:pr, GOC:TermGenie]	14	0.0805556	9.58E-5	1.65E-2	CMPs
LOC728026	CMPs			GO_NUCLEAR_TRANSCRIBED_MRNA_CATABOLIC_PROCESS	208	The chemical reactions and pathways resulting in the breakdown of nuclear-transcribed mRNAs in eukaryotic cells. [GOC:krc]	6	0.2	9.87E-5	1.67E-2	CMPs
MIR1244.1	CMPs			GO_NUCLEAR_PERIPHERY	130	The portion of the nuclear lumen proximal to the inner nuclear membrane. [GOC:krc, GOC:mah]	5	0.267361	0.0001	1.67E-2	CMPs
COX1	CMPs			GO_POSITIVE_REGULATION_OF_NUCLEOBASE_CONTAINING_COMPOUND_METABOLIC_PROCESS	1870	Any cellular process that activates or increases the frequency, rate or extent of the chemical reactions and pathways involving nucleobases, nucleosides, nucleotides and nucleic acids. [GOC:go_curators]	18	0.0096	1.02E-4	1.67E-2	CMPs
COX2	CMPs			GO_PROTEIN_CATABOLIC_PROCESS	938	The chemical reactions and pathways resulting in the breakdown of a protein by the destruction of the native, active configuration, with or without the hydrolysis of peptide bonds. [GOC:mah]	12	0.0888889	1.25E-4	0.02	CMPs
CYTB	CMPs			GO_MONOVALENT_INORGANIC_CATION_TRANSPORT	537	The directed movement of inorganic cations with a valency of one into, out of or within a cell, or between cells, by means of some agent such as a transporter or pore. Inorganic cations are atoms or small molecules with a positive charge which do not contain carbon in covalent linkage. [GOC:ai]	9	0.116667	1.26E-4	0.02	CMPs
RNR1	CMPs			GO_SOMATIC_STEM_CELL_POPULATION_MAINTENANCE	75	Any process by which an organism retains a population of somatic stem cells, undifferentiated cells in the embryo or adult which can undergo unlimited division and give rise to cell types of the body other than those of the germ-line. [GOC:bf, ISBN:0582227089]	4	0.370139	1.46E-4	2.29E-2	CMPs
ND4L	CMPs			GO_IDENTICAL_PROTEIN_BINDING	1760	Interacting selectively and non-covalently with an identical protein or proteins. [GOC:jl]	17	0.0097	1.54E-4	2.38E-2	CMPs
ATP6	CMPs			GO_POSITIVE_REGULATION_OF_DEVELOPMENTAL_PROCESS	1428	Any process that activates or increases the rate or extent of development, the biological process whose specific outcome is the progression of an organism over time from an initial condition (e.g. a zygote, or a young adult) to a later condition (e.g. a multicellular animal or an aged adult). [GOC:ai]	15	0.0729167	1.58E-4	2.4E-2	CMPs
MIR6850	CMPs			GO_REGULATION_OF_MRNA_METABOLIC_PROCESS	325	Any process that modulates the frequency, rate or extent of mRNA metabolic process. [GO_REF:0000058, GOC:TermGenie, GOC:vw]	7	0.149306	1.6E-4	2.4E-2	CMPs
RACK1	CMPs			GO_NEGATIVE_REGULATION_OF_CELLULAR_AMIDE_METABOLIC_PROCESS	228	Any process that stops, prevents, or reduces the frequency, rate or extent of the chemical reactions and pathways involving amides. [GOC:mah]	6	0.182639	1.63E-4	2.4E-2	CMPs
PCDH10	CMPs			GO_RESPONSE_TO_HYDROGEN_PEROXIDE	145	Any process that results in a change in state or activity of a cell or an organism (in terms of movement, secretion, enzyme production, gene expression, etc.) as a result of a hydrogen peroxide (H2O2) stimulus. [GOC:jl]	5	0.239583	1.67E-4	2.44E-2	CMPs
RPS17	CMPs			GO_RNA_DESTABILIZATION	31	Any process that decreases the stability of an RNA molecule, making it more vulnerable to degradative processes. [GOC:ai]	3	0.672222	1.78E-4	2.51E-2	CMPs
MIR302B	CMPs			GO_RESPONSE_TO_ANTIBIOTIC	331	Any process that results in a change in state or activity of a cell or an organism (in terms of movement, secretion, enzyme production, gene expression, etc.) as a result of an antibiotic stimulus. An antibiotic is a chemical substance produced by a microorganism which has the capacity to inhibit the growth of or to kill other microorganisms. [GOC:ai, GOC:ef]	7	0.146528	1.79E-4	2.51E-2	CMPs
BEST1	CMPs			GO_REGULATION_OF_CELLULAR_CATABOLIC_PROCESS	831	Any process that modulates the frequency, rate or extent of the chemical reactions and pathways resulting in the breakdown of substances, carried out by individual cells. [GOC:mah]	11	0.0916667	1.79E-4	2.51E-2	CMPs
SNX22	CMPs			GO_G_QUADRUPLEX_RNA_BINDING	6	Interacting selectively and non-covalently with G-quadruplex RNA structures, in which groups of four guanines adopt a flat, cyclic hydrogen-bonding arrangement known as a guanine tetrad. [PMID:18294969, PMID:18568163, PMID:19330720]	2	2.31458	1.82E-4	2.51E-2	CMPs
GAL	CMPs			GO_POSITIVE_REGULATION_OF_CELLULAR_BIOSYNTHETIC_PROCESS	1988	Any process that activates or increases the frequency, rate or extent of the chemical reactions and pathways resulting in the formation of substances, carried out by individual cells. [GOC:mah]	18	0.0091	2.16E-4	2.94E-2	CMPs
L1TD1	CMPs			GO_POSITIVE_REGULATION_OF_CELLULAR_AMIDE_METABOLIC_PROCESS	156	Any process that activates or increases the frequency, rate or extent of the chemical reactions and pathways involving amides. [GOC:mah]	5	0.222917	2.35E-4	3.15E-2	CMPs
CYP2S1	CMPs			GO_INORGANIC_ION_TRANSMEMBRANE_TRANSPORT	860	The process in which an inorganic ion is transported across a membrane. [GOC:mah]	11	0.0888889	2.41E-4	3.19E-2	CMPs
TNNT1	CMPs			GO_NEURON_MIGRATION	160	The characteristic movement of an immature neuron from germinal zones to specific positions where they will reside as they mature. [CL:0000540, GOC:go_curators]	5	0.216667	2.64E-4	3.45E-2	CMPs
SALL4	CMPs			GO_CATION_TRANSPORT	1180	The directed movement of cations, atoms or small molecules with a net positive charge, into, out of or within a cell, or between cells, by means of some agent such as a transporter or pore. [GOC:ai]	13	0.0763889	2.8E-4	3.61E-2	CMPs
TUBB2B	CMPs			GO_MAINTENANCE_OF_CELL_NUMBER	163	Any process by which the numbers of cells of a particular type or in a tissue are maintained. [GOC:dos]	5	0.213194	2.88E-4	3.67E-2	CMPs
ZNF426	CMPs			GO_CELL_CYCLE	1864	The progression of biochemical and morphological phases and events that occur in a cell during successive cell replication or nuclear replication events. Canonically, the cell cycle comprises the replication and segregation of genetic material followed by the division of the cell, but in endocycles or syncytial cells nuclear replication or nuclear division may not be followed by cell division. [G…	17	0.0091	3.02E-4	3.8E-2	CMPs
DDX39B	CMPs			GO_ION_TRANSPORT	1692	The directed movement of charged atoms or small charged molecules into, out of or within a cell, or between cells, by means of some agent such as a transporter or pore. [GOC:ai]	16	0.0095	3.09E-4	3.82E-2	CMPs
RAB3B	CMPs			GO_POSITIVE_REGULATION_OF_SIGNALING	1869	Any process that activates, maintains or increases the frequency, rate or extent of a signaling process. [GOC:mtg_signal]	17	0.0091	3.11E-4	3.82E-2	CMPs
DLL3	CMPs			GO_REGULATION_OF_CELLULAR_AMIDE_METABOLIC_PROCESS	484	Any process that modulates the frequency, rate or extent of the chemical reactions and pathways involving amides. [GOC:mah]	8	0.114583	3.3E-4	0.04	CMPs
TSIX	CMPs			GO_N6_METHYLADENOSINE_CONTAINING_RNA_BINDING	8	Interacting selectively and non-covalently with an RNA molecule modified by N6-methyladenosine (m6A), a modification present at internal sites of mRNAs and some non-coding RNAs. [PMID:22575960, PMID:24284625]	2	1.73611	3.39E-4	4.01E-2	CMPs
RPL17	CMPs			GO_RNA_SECONDARY_STRUCTURE_UNWINDING	8	The process in which a secondary structure of RNA are broken or 'melted'. [PMID:17169986]	2	1.73611	3.39E-4	4.01E-2	CMPs
SCGB3A2	CMPs			GO_REGULATION_OF_WNT_SIGNALING_PATHWAY	371	Any process that modulates the frequency, rate or extent of the activity of the Wnt signal transduction pathway. [GOC:dph, GOC:mah, GOC:tb]	7	0.13125	3.57E-4	4.18E-2	CMPs
TUBB2A	CMPs			GO_MITOCHONDRIAL_RESPIRATORY_CHAIN_COMPLEX_ASSEMBLY	96	The aggregation, arrangement and bonding together of a set of components to form a mitochondrial respiratory chain complex. [GOC:mah]	4	0.289583	3.78E-4	4.37E-2	CMPs
CNPY2	CMPs			GO_RESPONSE_TO_DRUG	1061	Any process that results in a change in state or activity of a cell or an organism (in terms of movement, secretion, enzyme production, gene expression, etc.) as a result of a drug stimulus. A drug is a substance used in the diagnosis, treatment or prevention of a disease. [GOC:jl]	12	0.0784722	3.83E-4	4.38E-2	CMPs
NDUFA13	CMPs			GO_PROTEIN_MODIFICATION_BY_SMALL_PROTEIN_CONJUGATION	912	A protein modification process in which one or more groups of a small protein, such as ubiquitin or a ubiquitin-like protein, are covalently attached to a target protein. [GOC:mah]	11	0.0840278	3.95E-4	4.44E-2	CMPs
LARP7	CMPs			GO_REGULATION_OF_CELL_CYCLE	1224	Any process that modulates the rate or extent of progression through the cell cycle. [GOC:ai, GOC:dph, GOC:tb]	13	0.0736111	3.97E-4	4.44E-2	CMPs
ATG10	CMPs			GO_NUCLEOLUS	914	A small, dense body one or more of which are present in the nucleus of eukaryotic cells. It is rich in RNA and protein, is not bounded by a limiting membrane, and is not seen during mitosis. Its prime function is the transcription of the nucleolar DNA into 45S ribosomal-precursor RNA, the processing of this RNA into 5.8S, 18S, and 28S components of ribosomal RNA, and the association of these comp…	11	0.0833333	4.02E-4	4.46E-2	CMPs
RNF213	CMPs			GO_INTRACELLULAR_TRANSPORT	1741	The directed movement of substances within a cell. [GOC:ai]	16	0.0092	4.22E-4	4.56E-2	CMPs
PHC1	CMPs			GO_COTRANSLATIONAL_PROTEIN_TARGETING_TO_MEMBRANE	99	The targeting of proteins to a membrane that occurs during translation. The transport of most secretory proteins, particularly those with more than 100 amino acids, into the endoplasmic reticulum lumen occurs in this manner, as does the import of some proteins into mitochondria. [ISBN:0716731363, PMID:10512867, PMID:16896215]	4	0.280556	4.24E-4	4.56E-2	CMPs
SH3D19	CMPs			GO_MRNA_PROCESSING	503	Any process involved in the conversion of a primary mRNA transcript into one or more mature mRNA(s) prior to translation into polypeptide. [GOC:mah]	8	0.110417	4.25E-4	4.56E-2	CMPs
ATXN3	CMPs			GO_RESPONSE_TO_ABIOTIC_STIMULUS	1235	Any process that results in a change in state or activity of a cell or an organism (in terms of movement, secretion, enzyme production, gene expression, etc.) as a result of an abiotic (not derived from living organisms) stimulus. [GOC:hb]	13	0.0729167	4.31E-4	4.58E-2	CMPs
CDH1	CMPs			GO_NEGATIVE_REGULATION_OF_CELL_CYCLE	637	Any process that stops, prevents or reduces the rate or extent of progression through the cell cycle. [GOC:dph, GOC:go_curators, GOC:tb]	9	0.0979167	4.41E-4	4.63E-2	CMPs
RBM4	CMPs			GO_CELLULAR_MACROMOLECULE_LOCALIZATION	1930	Any process in which a macromolecule is transported to, and/or maintained in, a specific location at the level of a cell. Localization at the cellular level encompasses movement within the cell, from within the cell to the cell surface, or from one location to another at the surface of a cell. [GOC:mah]	17	0.0088	4.49E-4	4.67E-2	CMPs
ZIC3	CMPs			GO_MITOCHONDRIAL_ENVELOPE	742	The double lipid bilayer enclosing the mitochondrion and separating its contents from the cell cytoplasm; includes the intermembrane space. [GOC:ai, GOC:pz]	51	0.477083	2.63E-35	2.69E-31	CMs fate
F11R	CMPs			GO_OXIDATIVE_PHOSPHORYLATION	144	The phosphorylation of ADP to ATP that accompanies the oxidation of a metabolite through the operation of the respiratory chain. Oxidation of compounds establishes a proton gradient across the membrane, providing the energy for ATP synthesis. [ISBN:0198506732, ISBN:0471331309]	29	1.39861	5.29E-34	2.64E-30	CMs fate
UBE2V1	CMPs			GO_RESPIRASOME	100	The protein complexes that form the electron transport system (the respiratory chain), associated with a cell membrane, usually the plasma membrane (in prokaryotes) or the inner mitochondrial membrane (on eukaryotes). The respiratory chain complexes transfer electrons from an electron donor to an electron acceptor and are associated with a proton pump to create a transmembrane electrochemical gra…	26	1.80556	9.1E-34	2.64E-30	CMs fate
EIF4A1	CMPs			GO_MITOCHONDRION	1576	A semiautonomous, self replicating organelle that occurs in varying numbers, shapes, and sizes in the cytoplasm of virtually all eukaryotic cells. It is notably the site of tissue respiration. [GOC:giardia, ISBN:0198506732]	67	0.295139	1.04E-33	2.64E-30	CMs fate
MMACHC	CMPs			GO_GENERATION_OF_PRECURSOR_METABOLITES_AND_ENERGY	532	The chemical reactions and pathways resulting in the formation of precursor metabolites, substances from which energy is derived, and any process involved in the liberation of energy from these substances. [GOC:jl]	42	0.547917	1.66E-31	3.39E-28	CMs fate
ATP6V1C2	CMPs			GO_ENVELOPE	1193	A multilayered structure surrounding all or part of a cell; encompasses one or more lipid bilayers, and may include a cell wall layer; also includes the space between layers. [GOC:mah, GOC:pz]	57	0.331944	3.96E-31	6.73E-28	CMs fate
POU5F1	CMPs			GO_MEMBRANE_PROTEIN_COMPLEX	1278	Any protein complex that is part of a membrane. [GOC:dos]	58	0.315278	1.63E-30	2.38E-27	CMs fate
ESRG	CMPs			GO_ORGANELLE_INNER_MEMBRANE	534	The inner, i.e. lumen-facing, lipid bilayer of an organelle envelope; usually highly selective to most ions and metabolites. [GOC:mah]	41	0.533333	2.77E-30	3.52E-27	CMs fate
ND2	CMPs			GO_INNER_MITOCHONDRIAL_MEMBRANE_PROTEIN_COMPLEX	135	Any protein complex that is part of the inner mitochondrial membrane. [GOC:dos]	26	1.3375	4.86E-30	5.51E-27	CMs fate
HHLA1	CMPs			GO_ELECTRON_TRANSPORT_CHAIN	185	A process in which a series of electron carriers operate together to transfer electrons from donors to any of several different terminal electron acceptors to generate a transmembrane electrochemical gradient. [GOC:mtg_electron_transport]	28	1.05139	3.55E-29	3.62E-26	CMs fate
TTC28	CMPs			GO_CELLULAR_RESPIRATION	187	The enzymatic release of energy from inorganic and organic compounds (especially carbohydrates and fats) which either requires oxygen (aerobic respiration) or does not (anaerobic respiration). [GOC:das, ISBN:0140513590, ISBN:0198506732]	28	1.03958	4.86E-29	4.5E-26	CMs fate
DNASE1	CMPs			GO_ATP_SYNTHESIS_COUPLED_ELECTRON_TRANSPORT	97	The transfer of electrons through a series of electron donors and acceptors, generating energy that is ultimately used for synthesis of ATP. [ISBN:0716731363]	23	1.64653	5.82E-29	4.94E-26	CMs fate
KLLN	CMPs			GO_RESPIRATORY_ELECTRON_TRANSPORT_CHAIN	115	A process in which a series of electron carriers operate together to transfer electrons from donors such as NADH and FADH2 to any of several different terminal electron acceptors to generate a transmembrane electrochemical gradient. [GOC:mtg_electron_transport, ISBN:0716720094]	24	1.44931	1.03E-28	8e-26	CMs fate
TNFSF13B	CMPs			GO_RESPIRATORY_CHAIN_COMPLEX	85	Any protein complex that is part of a respiratory chain [GOC:dos]	22	1.79722	1.1E-28	8e-26	CMs fate
SLITRK4	CMPs			GO_ATP_METABOLIC_PROCESS	303	The chemical reactions and pathways involving ATP, adenosine triphosphate, a universally important coenzyme and enzyme regulator. [GOC:go_curators]	32	0.733333	4.05E-28	2.75E-25	CMs fate
LRRC69	CMPs			GO_ENERGY_DERIVATION_BY_OXIDATION_OF_ORGANIC_COMPOUNDS	278	The chemical reactions and pathways by which a cell derives energy from organic compounds; results in the oxidation of the compounds from which energy is released. [GOC:mah]	31	0.774306	5.33E-28	3.4E-25	CMs fate
RP11-366M4.8	CMPs			GO_MITOCHONDRIAL_PROTEIN_COMPLEX	260	A protein complex that is part of a mitochondrion. [GOC:dos]	29	0.774306	2.97E-26	1.78E-23	CMs fate
RP11-583M2.2	CMPs			GO_OXIDATION_REDUCTION_PROCESS	1005	A metabolic process that results in the removal or addition of one or more electrons to or from a substance, with or without the concomitant removal or addition of a proton or protons. [GOC:dhl, GOC:ecd, GOC:jh2, GOC:jid, GOC:mlg, GOC:rph]	47	0.325	3.12E-25	1.77E-22	CMs fate
RP11-403P13.1	CMPs			GO_OXIDOREDUCTASE_ACTIVITY	750	Catalysis of an oxidation-reduction (redox) reaction, a reversible chemical reaction in which the oxidation state of an atom or atoms within a molecule is altered. One substrate acts as a hydrogen or electron donor and becomes oxidized, while the other acts as hydrogen or electron acceptor and becomes reduced. [GOC:go_curators]	40	0.370139	1.34E-23	7.19E-21	CMs fate
RP11-102N12.3	CMPs			GO_MITOCHONDRION_ORGANIZATION	528	A process that is carried out at the cellular level which results in the assembly, arrangement of constituent parts, or disassembly of a mitochondrion; includes mitochondrial morphogenesis and distribution, and replication of the mitochondrial genome as well as synthesis of new mitochondrial components. [GOC:dph, GOC:jl, GOC:mah, GOC:sgd_curators, PMID:9786946]	33	0.434028	1.07E-21	5.47E-19	CMs fate
AMFR	CMPs			GO_OXIDOREDUCTASE_COMPLEX	115	Any protein complex that possesses oxidoreductase activity. [GOC:bhm, PMID:18982432]	19	1.14722	6.52E-21	3.17E-18	CMs fate
RP1-17K7.2	CMPs			GO_RESPONSE_TO_ENDOGENOUS_STIMULUS	1721	Any process that results in a change in state or activity of a cell or an organism (in terms of movement, secretion, enzyme production, gene expression, etc.) as a result of a stimulus arising within the organism. [GOC:sm]	54	0.218056	7.53E-21	3.49E-18	CMs fate
CLDN11	CMPs			GO_RESPONSE_TO_OXYGEN_CONTAINING_COMPOUND	1698	Any process that results in a change in state or activity of a cell or an organism (in terms of movement, secretion, enzyme production, gene expression, etc.) as a result of an oxygen-containing compound stimulus. [GOC:pr, GOC:TermGenie]	53	0.216667	2.32E-20	1.03E-17	CMs fate
CNOT6L	CMPs			GO_RESPONSE_TO_ABIOTIC_STIMULUS	1235	Any process that results in a change in state or activity of a cell or an organism (in terms of movement, secretion, enzyme production, gene expression, etc.) as a result of an abiotic (not derived from living organisms) stimulus. [GOC:hb]	45	0.252778	7.13E-20	3.03E-17	CMs fate
BTN3A2	CMPs			GO_RESPONSE_TO_OXYGEN_LEVELS	391	Any process that results in a change in state or activity of a cell or an organism (in terms of movement, secretion, enzyme production, gene expression, etc.) as a result of a stimulus reflecting the presence, absence, or concentration of oxygen. [GOC:BHF, GOC:mah]	27	0.479861	5.04E-19	2.05E-16	CMs fate
RP11-87N24.3	CMPs			GO_CIRCULATORY_SYSTEM_DEVELOPMENT	1175	The process whose specific outcome is the progression of the circulatory system over time, from its formation to the mature structure. The circulatory system is the organ system that passes nutrients (such as amino acids and electrolytes), gases, hormones, blood cells, etc. to and from cells in the body to help fight diseases and help stabilize body temperature and pH to maintain homeostasis. [GO…	42	0.247917	2.8E-18	1.1E-15	CMs fate
AXL	CMPs			GO_NADH_DEHYDROGENASE_ACTIVITY	46	Catalysis of the reaction: NADH + H+ + acceptor = NAD+ + reduced acceptor. [EC:1.6.99.3]	13	1.9625	5.22E-18	1.97E-15	CMs fate
WT1-AS	CMPs			GO_NADH_DEHYDROGENASE_COMPLEX	50	An integral membrane complex that possesses NADH oxidoreductase activity. The complex is one of the components of the electron transport chain. It catalyzes the transfer of a pair of electrons from NADH to a quinone. [GOC:mah]	13	1.80556	1.78E-17	6.47E-15	CMs fate
HEPACAM	CMPs			GO_RESPONSE_TO_NITROGEN_COMPOUND	1135	Any process that results in a change in state or activity of a cell or an organism (in terms of movement, secretion, enzyme production, gene expression, etc.) as a result of a nitrogen compound stimulus. [GOC:pr, GOC:TermGenie]	40	0.244444	3.16E-17	1.11E-14	CMs fate
RASGEF1B	CMPs			GO_OXIDOREDUCTASE_ACTIVITY_ACTING_ON_NAD_P_H	107	Catalysis of an oxidation-reduction (redox) reaction in which NADH or NADPH acts as a hydrogen or electron donor and reduces a hydrogen or electron acceptor. [GOC:ai]	16	1.03819	4.4E-17	1.5E-14	CMs fate
RP11-217O12.1	CMPs			GO_RESPONSE_TO_INORGANIC_SUBSTANCE	561	Any process that results in a change in state or activity of a cell or an organism (in terms of movement, secretion, enzyme production, gene expression, etc.) as a result of an inorganic substance stimulus. [GOC:sm]	29	0.359028	5.69E-17	1.87E-14	CMs fate
STAG2	CMPs			GO_MITOCHONDRIAL_ELECTRON_TRANSPORT_NADH_TO_UBIQUINONE	55	The transfer of electrons from NADH to ubiquinone that occurs during oxidative phosphorylation, mediated by the multisubunit enzyme known as complex I. [ISBN:0716731363]	13	1.64167	7.04E-17	2.24E-14	CMs fate
TRIM41	CMPs			GO_ELECTRON_TRANSFER_ACTIVITY	114	Any molecular entity that serves as an electron acceptor and electron donor in an electron transport chain. An electron transport chain is a process in which a series of electron carriers operate together to transfer electrons from donors to any of several different terminal electron acceptors to generate a transmembrane electrochemical gradient. [ISBN:0198506732]	16	0.975	1.25E-16	3.87E-14	CMs fate
GPM6A	CMPs			GO_OXIDOREDUCTASE_ACTIVITY_ACTING_ON_NAD_P_H_QUINONE_OR_SIMILAR_COMPOUND_AS_ACCEPTOR	60	Catalysis of an oxidation-reduction (redox) reaction in which NADH or NADPH acts as a hydrogen or electron donor and reduces a quinone or a similar acceptor molecule. [GOC:ai]	13	1.50486	2.43E-16	7.29E-14	CMs fate
PLEKHA3	CMPs			GO_CARDIAC_MUSCLE_TISSUE_DEVELOPMENT	231	The process whose specific outcome is the progression of cardiac muscle over time, from its formation to the mature structure. [GOC:dph, GOC:jid, GOC:lm]	20	0.601389	2.82E-16	8.09E-14	CMs fate
KIN	CMPs			GO_REGULATION_OF_CELL_DEATH	1748	Any process that modulates the rate or frequency of cell death. Cell death is the specific activation or halting of processes within a cell so that its vital functions markedly cease, rather than simply deteriorating gradually over time, which culminates in cell death. [GOC:dph, GOC:tb]	48	0.190972	2.86E-16	8.09E-14	CMs fate
FADS3	CMPs			GO_CATALYTIC_COMPLEX	1355	A protein complex which is capable of catalytic activity. [GOC:bhm, GOC:TermGenie, PMID:8077207]	42	0.215278	4.28E-16	1.18E-13	CMs fate
HNRNPA1P54	CMPs			GO_NADH_DEHYDROGENASE_COMPLEX_ASSEMBLY	64	The aggregation, arrangement and bonding together of a set of components to form an NADH dehydrogenase complex. [GOC:sm]	13	1.41042	6.03E-16	1.6E-13	CMs fate
BTBD7P1	CMPs			GO_RESPONSE_TO_HORMONE	994	Any process that results in a change in state or activity of a cell or an organism (in terms of movement, secretion, enzyme production, gene expression, etc.) as a result of a hormone stimulus. [GOC:jl]	36	0.251389	6.11E-16	1.6E-13	CMs fate
THRB	CMPs			GO_MUSCLE_SYSTEM_PROCESS	470	A organ system process carried out at the level of a muscle. Muscle tissue is composed of contractile cells or fibers. [GOC:mtg_cardio]	25	0.369444	4.63E-15	1.18E-12	CMs fate
RRN3P3	CMPs			GO_HEART_DEVELOPMENT	589	The process whose specific outcome is the progression of the heart over time, from its formation to the mature structure. The heart is a hollow, muscular organ, which, by contracting rhythmically, keeps up the circulation of the blood. [GOC:jid, UBERON:0000948]	27	0.318056	1.32E-14	3.28E-12	CMs fate
RAB12	CMPs			GO_MUSCLE_CONTRACTION	362	A process in which force is generated within muscle tissue, resulting in a change in muscle geometry. Force generation involves a chemo-mechanical energy conversion step that is carried out by the actin/myosin complex activity, which generates force through ATP hydrolysis. [GOC:ef, GOC:mtg_muscle, ISBN:0198506732]	22	0.422222	1.45E-14	3.52E-12	CMs fate
RP11-805I24.1	CMPs			GO_MUSCLE_TISSUE_DEVELOPMENT	406	The progression of muscle tissue over time, from its initial formation to its mature state. Muscle tissue is a contractile tissue made up of actin and myosin fibers. [GOC:dph]	23	0.39375	1.59E-14	3.77E-12	CMs fate
HOOK3	CMPs			GO_RESPONSE_TO_OXIDATIVE_STRESS	453	Any process that results in a change in state or activity of a cell or an organism (in terms of movement, secretion, enzyme production, gene expression, etc.) as a result of oxidative stress, a state often resulting from exposure to high levels of reactive oxygen species, e.g. superoxide anions, hydrogen peroxide (H2O2), and hydroxyl radicals. [GOC:jl, PMID:12115731]	24	0.368056	1.82E-14	4.22E-12	CMs fate
MCC	CMPs			GO_CARDIAC_CHAMBER_MORPHOGENESIS	130	The process in which a cardiac chamber is generated and organized. A cardiac chamber is an enclosed cavity within the heart. [GOC:mtg_heart]	15	0.801389	2.27E-14	5.13E-12	CMs fate
NCALD	CMPs			GO_CELLULAR_RESPONSE_TO_ENDOGENOUS_STIMULUS	1454	Any process that results in a change in state or activity of a cell (in terms of movement, secretion, enzyme production, gene expression, etc.) as a result of a stimulus arising within the organism. [GOC:mah]	41	0.195833	2.36E-14	5.22E-12	CMs fate
PLCE1	CMPs			GO_WHOLE_MEMBRANE	1671	Any lipid bilayer that completely encloses some structure, and all the proteins embedded in it or attached to it. Examples include the plasma membrane and most organelle membranes. [GOC:dos]	44	0.182639	2.58E-14	5.59E-12	CMs fate
MBOAT1	CMPs			GO_PROTON_TRANSMEMBRANE_TRANSPORT	159	The directed movement of a proton across a membrane. [GO_REF:0000069, GOC:pr, GOC:TermGenie]	16	0.698611	2.69E-14	5.72E-12	CMs fate
KCNJ15	CMPs			GO_CARDIAC_MUSCLE_TISSUE_MORPHOGENESIS	65	The process in which the anatomical structures of cardiac muscle tissue are generated and organized. [GOC:devbiol]	12	1.28194	2.76E-14	5.75E-12	CMs fate
AC068620.1	CMPs			GO_MUSCLE_STRUCTURE_DEVELOPMENT	673	The progression of a muscle structure over time, from its formation to its mature state. Muscle structures are contractile cells, tissues or organs that are found in multicellular organisms. [GOC:dph]	28	0.288889	4.57E-14	9.32E-12	CMs fate
RP11-44M6.3	CMPs			GO_AEROBIC_RESPIRATION	88	The enzymatic release of energy from inorganic and organic compounds (especially carbohydrates and fats) which requires oxygen as the terminal electron acceptor. [GOC:das, GOC:jl, ISBN:0140513590]	13	1.02569	4.76E-14	9.51E-12	CMs fate
NEGR1	CMPs			GO_CARDIAC_MUSCLE_CONTRACTION	141	Muscle contraction of cardiac muscle tissue. [GOC:dph]	15	0.738889	7.66E-14	1.5E-11	CMs fate
RORA	CMPs			GO_CARDIAC_CHAMBER_DEVELOPMENT	172	The progression of a cardiac chamber over time, from its formation to the mature structure. A cardiac chamber is an enclosed cavity within the heart. [GOC:mtg_heart]	16	0.645833	9.3E-14	1.79E-11	CMs fate
KCNJ3	CMPs			GO_MUSCLE_FILAMENT_SLIDING	39	The sliding of actin thin filaments and myosin thick filaments past each other in muscle contraction. This involves a process of interaction of myosin located on a thick filament with actin located on a thin filament. During this process ATP is split and forces are generated. [GOC:mah, GOC:mtg_muscle, ISBN:0815316194]	10	1.78056	1.14E-13	2.16E-11	CMs fate
AP006216.11	CMPs			GO_CARDIAC_VENTRICLE_MORPHOGENESIS	73	The process in which the cardiac ventricle is generated and organized. A cardiac ventricle receives blood from a cardiac atrium and pumps it out of the heart. [GOC:mtg_heart]	12	1.14167	1.2E-13	2.23E-11	CMs fate
PRRG3	CMPs			GO_RESPONSE_TO_DRUG	1061	Any process that results in a change in state or activity of a cell or an organism (in terms of movement, secretion, enzyme production, gene expression, etc.) as a result of a drug stimulus. A drug is a substance used in the diagnosis, treatment or prevention of a disease. [GOC:jl]	34	0.222222	1.39E-13	2.54E-11	CMs fate
SHOX	CMPs			GO_MITOCHONDRIAL_RESPIRATORY_CHAIN_COMPLEX_ASSEMBLY	96	The aggregation, arrangement and bonding together of a set of components to form a mitochondrial respiratory chain complex. [GOC:mah]	13	0.940278	1.52E-13	2.72E-11	CMs fate
ATP5I	CMPs			GO_ACTIN_MEDIATED_CELL_CONTRACTION	121	The actin filament-based process in which cytoplasmic actin filaments slide past one another resulting in contraction of all or part of the cell body. [GOC:mah]	14	0.803472	1.62E-13	2.85E-11	CMs fate
WWP1	CMPs			GO_CIRCULATORY_SYSTEM_PROCESS	554	A organ system process carried out by any of the organs or tissues of the circulatory system. The circulatory system is an organ system that moves extracellular fluids to and from tissue within a multicellular organism. [GOC:mtg_cardio]	25	0.313194	1.87E-13	3.23E-11	CMs fate
HIF3A	CMPs			GO_HEART_PROCESS	295	A circulatory system process carried out by the heart. The heart is a hollow, muscular organ, which, by contracting rhythmically, keeps up the circulation of the blood. The heart is a hollow, muscular organ, which, by contracting rhythmically, keeps up the circulation of the blood. [GOC:mtg_cardio]	19	0.447222	3.42E-13	5.81E-11	CMs fate
CACNA1D	CMPs			GO_MONOVALENT_INORGANIC_CATION_TRANSPORT	537	The directed movement of inorganic cations with a valency of one into, out of or within a cell, or between cells, by means of some agent such as a transporter or pore. Inorganic cations are atoms or small molecules with a positive charge which do not contain carbon in covalent linkage. [GOC:ai]	24	0.310417	7.13E-13	1.19E-10	CMs fate
BNIP3	CMPs			GO_MUSCLE_ORGAN_MORPHOGENESIS	85	The process in which the anatomical structures of muscle are generated and organized. [GOC:jid]	12	0.980556	7.99E-13	1.31E-10	CMs fate
DARS	CMPs			GO_REGULATION_OF_CELL_POPULATION_PROLIFERATION	1716	Any process that modulates the frequency, rate or extent of cell proliferation. [GOC:jl]	42	0.170139	1.18E-12	1.91E-10	CMs fate
TAOK1	CMPs			GO_ACTIN_FILAMENT_BASED_MOVEMENT	143	Movement of organelles or other particles along actin filaments, or sliding of actin filaments past each other, mediated by motor proteins. [GOC:BHF, GOC:mah]	14	0.679861	1.67E-12	2.65E-10	CMs fate
DHX36	CMPs			GO_NEGATIVE_REGULATION_OF_CELL_DEATH	1030	Any process that decreases the rate or frequency of cell death. Cell death is the specific activation or halting of processes within a cell so that its vital functions markedly cease, rather than simply deteriorating gradually over time, which culminates in cell death. [GOC:BHF, GOC:dph, GOC:tb]	32	0.215972	1.75E-12	2.74E-10	CMs fate
SNRPN	CMPs			GO_STRIATED_MUSCLE_CONTRACTION	177	A process in which force is generated within striated muscle tissue, resulting in the shortening of the muscle. Force generation involves a chemo-mechanical energy conversion step that is carried out by the actin/myosin complex activity, which generates force through ATP hydrolysis. Striated muscle is a type of muscle in which the repeating units (sarcomeres) of the contractile myofibrils are arr…	15	0.588194	2.19E-12	3.38E-10	CMs fate
ANKRD12	CMPs			GO_PROTON_TRANSPORTING_TWO_SECTOR_ATPASE_COMPLEX	52	A large protein complex that catalyzes the synthesis or hydrolysis of ATP by a rotational mechanism, coupled to the transport of protons across a membrane. The complex comprises a membrane sector (F0, V0, or A0) that carries out proton transport and a cytoplasmic compartment sector (F1, V1, or A1) that catalyzes ATP synthesis or hydrolysis. Two major types have been characterized: V-type ATPases …	10	1.33542	2.63E-12	4e-10	CMs fate
NID2	CMs fate			GO_POSITIVE_REGULATION_OF_MOLECULAR_FUNCTION	1781	Any process that activates or increases the rate or extent of a molecular function, an elemental biological activity occurring at the molecular level, such as catalysis or binding. [GO:jl]	42	0.163889	3.9E-12	5.84E-10	CMs fate
TCEB1	CMs fate			GO_PROTEIN_CONTAINING_COMPLEX_BINDING	1135	Interacting selectively and non-covalently with a macromolecular complex. [GOC:jl]	33	0.202083	4.53E-12	6.64E-10	CMs fate
SELK	CMs fate			GO_HEART_MORPHOGENESIS	259	The developmental process in which the heart is generated and organized. The heart is a hollow, muscular organ, which, by contracting rhythmically, keeps up the circulation of the blood. [GOC:dph, GOC:isa_complete]	17	0.455556	4.56E-12	6.64E-10	CMs fate
TCEB2	CMs fate			GO_VENTRICULAR_CARDIAC_MUSCLE_TISSUE_DEVELOPMENT	55	The process whose specific outcome is the progression of ventricular cardiac muscle over time, from its formation to the mature structure. [GOC:mtg_heart]	10	1.2625	4.77E-12	6.85E-10	CMs fate
NHP2L1	CMs fate			GO_CARDIAC_VENTRICLE_DEVELOPMENT	130	The process whose specific outcome is the progression of a cardiac ventricle over time, from its formation to the mature structure. A cardiac ventricle receives blood from a cardiac atrium and pumps it out of the heart. [GOC:mtg_heart]	13	0.694444	8.02E-12	1.13E-9	CMs fate
SEPT2	CMs fate			GO_PROTON_TRANSMEMBRANE_TRANSPORTER_ACTIVITY	133	Enables the transfer of a proton from one side of a membrane to the other. [GOC:ai]	13	0.678472	1.07E-11	1.5E-9	CMs fate
NAP1L1	CMs fate			GO_RESPONSE_TO_ORGANIC_CYCLIC_COMPOUND	973	Any process that results in a change in state or activity of a cell or an organism (in terms of movement, secretion, enzyme production, gene expression, etc.) as a result of an organic cyclic compound stimulus. [GOC:ef]	30	0.213889	1.1E-11	1.51E-9	CMs fate
NGFRAP1	CMs fate			GO_CONTRACTILE_FIBER	235	Fibers, composed of actin, myosin, and associated proteins, found in cells of smooth or striated muscle. [GOC:go_curators, ISBN:0815316194]	16	0.472917	1.13E-11	1.54E-9	CMs fate
WBP5	CMs fate			GO_ENDOPLASMIC_RETICULUM	1392	The irregular network of unit membranes, visible only by electron microscopy, that occurs in the cytoplasm of many eukaryotic cells. The membranes form a complex meshwork of tubular channels, which are often expanded into slitlike cavities called cisternae. The ER takes two forms, rough (or granular), with ribosomes adhering to the outer surface, and smooth (with no ribosomes attached). [ISBN:019…	36	0.179861	1.25E-11	1.66E-9	CMs fate
GNB2L1	CMs fate			GO_ION_TRANSPORT	1692	The directed movement of charged atoms or small charged molecules into, out of or within a cell, or between cells, by means of some agent such as a transporter or pore. [GOC:ai]	40	0.163889	1.26E-11	1.66E-9	CMs fate
NACA	CMs fate			GO_CATION_TRANSPORT	1180	The directed movement of cations, atoms or small molecules with a net positive charge, into, out of or within a cell, or between cells, by means of some agent such as a transporter or pore. [GOC:ai]	33	0.194444	1.27E-11	1.66E-9	CMs fate
ANAPC11	CMs fate			GO_ACTIN_CYTOSKELETON	509	The part of the cytoskeleton (the internal framework of a cell) composed of actin and associated proteins. Includes actin cytoskeleton-associated complexes. [GOC:jl, ISBN:0395825172, ISBN:0815316194]	22	0.3	1.29E-11	1.66E-9	CMs fate
RP11-750B16.1	CMs fate			GO_NEGATIVE_REGULATION_OF_RESPONSE_TO_STIMULUS	1703	Any process that stops, prevents, or reduces the frequency, rate or extent of a response to a stimulus. Response to stimulus is a change in state or activity of a cell or an organism (in terms of movement, secretion, enzyme production, gene expression, etc.) as a result of a stimulus. [GOC:jid]	40	0.163194	1.53E-11	1.95E-9	CMs fate
FAM127C	CMs fate			GO_AGING	323	A developmental process that is a deterioration and loss of function over time. Aging includes loss of functions such as resistance to disease, homeostasis, and fertility, as well as wear and tear. Aging includes cellular senescence, but is more inclusive. May precede death and may succeed developmental maturation (GO:0021700). [GOC:PO_curators]	18	0.386806	1.63E-11	2.05E-9	CMs fate
OIP5-AS1	CMs fate			GO_RESPONSE_TO_PEPTIDE	525	Any process that results in a change in state or activity of a cell or an organism (in terms of movement, secretion, enzyme production, gene expression, etc.) as a result of a peptide stimulus. [GOC:pr, GOC:TermGenie]	22	0.290972	2.34E-11	2.88E-9	CMs fate
CTNNAL1	CMs fate			GO_CELLULAR_RESPONSE_TO_OXYGEN_CONTAINING_COMPOUND	1208	Any process that results in a change in state or activity of a cell (in terms of movement, secretion, enzyme production, gene expression, etc.) as a result of an oxygen-containing compound stimulus. [GOC:pr, GOC:TermGenie]	33	0.189583	2.34E-11	2.88E-9	CMs fate
NDUFS6	CMs fate			GO_REGULATION_OF_TRANSPORT	1894	Any process that modulates the frequency, rate or extent of the directed movement of substances (such as macromolecules, small molecules, ions) into, out of or within a cell, or between cells, by means of some agent such as a transporter or pore. [GOC:ai]	42	0.154167	2.72E-11	3.3E-9	CMs fate
MTND2P28	CMs fate			GO_TRANSMEMBRANE_TRANSPORT	1604	The process in which a solute is transported across a lipid bilayer, from one side of a membrane to the other. [GOC:dph, GOC:jid]	38	0.164583	4.11E-11	4.92E-9	CMs fate
MRP63	CMs fate			GO_APOPTOTIC_SIGNALING_PATHWAY	603	A series of molecular signals which triggers the apoptotic death of a cell. The pathway starts with reception of a signal, and ends when the execution phase of apoptosis is triggered. [GOC:mtg_apoptosis]	23	0.264583	5.26E-11	6.23E-9	CMs fate
TMEM261	CMs fate			GO_PROTEIN_CONTAINING_COMPLEX_ASSEMBLY	1782	The aggregation, arrangement and bonding together of a set of macromolecules to form a protein-containing complex. [GOC:jl]	40	0.155556	5.99E-11	7.01E-9	CMs fate
C21orf33	CMs fate			GO_INORGANIC_ION_TRANSMEMBRANE_TRANSPORT	860	The process in which an inorganic ion is transported across a membrane. [GOC:mah]	27	0.218056	8.43E-11	9.76E-9	CMs fate
PSMC1	CMs fate			GO_BIOLOGICAL_ADHESION	1425	The attachment of a cell or organism to a substrate, another cell, or other organism. Biological adhesion includes intracellular attachment between membrane regions. [GOC:isa_complete]	35	0.170833	1e-10	1.15E-8	CMs fate
NARF	CMs fate			GO_POSITIVE_REGULATION_OF_CATALYTIC_ACTIVITY	1429	Any process that activates or increases the activity of an enzyme. [GOC:ebc, GOC:jl, GOC:tb, GOC:vw]	35	0.170139	1.08E-10	1.22E-8	CMs fate
CECR5	CMs fate			GO_INTRACELLULAR_TRANSPORT	1741	The directed movement of substances within a cell. [GOC:ai]	39	0.155556	1.14E-10	1.27E-8	CMs fate
NDUFB6	CMs fate			GO_SUPRAMOLECULAR_COMPLEX	1285	A cellular component that consists of an indeterminate number of proteins or macromolecular complexes, organized into a regular, higher-order structure such as a polymer, sheet, network or a fiber. [GOC:dos]	33	0.178472	1.16E-10	1.29E-8	CMs fate
POLR2L	CMs fate			GO_CATION_TRANSMEMBRANE_TRANSPORT	879	The process in which a cation is transported across a membrane. [GOC:dos, GOC:vw]	27	0.213194	1.37E-10	1.5E-8	CMs fate
PHPT1	CMs fate			GO_PROTON_TRANSPORTING_TWO_SECTOR_ATPASE_COMPLEX_PROTON_TRANSPORTING_DOMAIN	23	A protein complex that forms part of a proton-transporting two-sector ATPase complex and carries out proton transport across a membrane. The proton-transporting domain (F0, V0, or A0) includes integral and peripheral membrane proteins. [GOC:mah, PMID:10838056]	7	2.11319	1.58E-10	1.71E-8	CMs fate
CPE	CMs fate			GO_ION_TRANSMEMBRANE_TRANSPORT	1160	A process in which an ion is transported across a membrane. [GOC:mah]	31	0.185417	1.7E-10	1.82E-8	CMs fate
TIMM17B	CMs fate			GO_REGULATION_OF_CELLULAR_CATABOLIC_PROCESS	831	Any process that modulates the frequency, rate or extent of the chemical reactions and pathways resulting in the breakdown of substances, carried out by individual cells. [GOC:mah]	26	0.217361	2.07E-10	2.2E-8	CMs fate
OST4	CMs fate			GO_REGULATION_OF_CELLULAR_COMPONENT_MOVEMENT	1107	Any process that modulates the frequency, rate or extent of the movement of a cellular component. [GOC:ai, GOC:dph, GOC:jl]	30	0.188194	2.46E-10	2.59E-8	CMs fate
DNAJC7	CMs fate			GO_RESPONSE_TO_TOXIC_SUBSTANCE	539	Any process that results in a change in state or activity of a cell or an organism (in terms of movement, secretion, enzyme production, gene expression, etc.) as a result of a toxic stimulus. [GOC:lr]	21	0.270833	2.55E-10	2.65E-8	CMs fate
SNHG14	CMs fate			GO_SMALL_MOLECULE_METABOLIC_PROCESS	1962	The chemical reactions and pathways involving small molecules, any low molecular weight, monomeric, non-encoded molecule. [GOC:curators, GOC:pde, GOC:vw]	41	0.145139	2.88E-10	2.97E-8	CMs fate
ATP5E	CMs fate			GO_RESPONSE_TO_PEPTIDE_HORMONE	436	Any process that results in a change in state or activity of a cell or an organism (in terms of movement, secretion, enzyme production, gene expression, etc.) as a result of a peptide hormone stimulus. A peptide hormone is any of a class of peptides that are secreted into the blood stream and have endocrine functions in living animals. [PMID:11027914, PMID:15134857, Wikipedia:Peptide_hormone]	19	0.302778	2.92E-10	2.98E-8	CMs fate
GNG5	CMs fate			GO_COLLAGEN_CONTAINING_EXTRACELLULAR_MATRIX	408	An extracellular matrix consisting mainly of proteins (especially collagen) and glycosaminoglycans (mostly as proteoglycans) that provides not only essential physical scaffolding for the cellular constituents but can also initiate crucial biochemical and biomechanical cues required for tissue morphogenesis, differentiation and homeostasis. The components are secreted by cells in the vicinity and …	40	0.680556	1.36E-29	1.09E-25	ECs fate
UQCR11	CMs fate			GO_EXTRACELLULAR_MATRIX	531	A structure lying external to one or more cells, which provides structural support, biochemical or biomechanical cues for cells or tissues. [GOC:BHF, GOC:mah, GOC:rph, NIF_Subcellular:nlx_subcell_20090513, PMID:21123617, PMID:28089324]	44	0.575694	2.13E-29	1.09E-25	ECs fate
ATP5J2	CMs fate			GO_EXTRACELLULAR_MATRIX_STRUCTURAL_CONSTITUENT	165	The action of a molecule that contributes to the structural integrity of the extracellular matrix. [GOC:mah]	28	1.17847	9.99E-28	3.39E-24	ECs fate
TNNI1	CMs fate			GO_EXTRACELLULAR_STRUCTURE_ORGANIZATION	373	A process that is carried out at the cellular level which results in the assembly, arrangement of constituent parts, or disassembly of structures in the space external to the outermost structure of a cell. For cells without external protective or external encapsulating structures this refers to space outside of the plasma membrane, and also covers the host cell environment outside an intracellula…	34	0.633333	3.06E-24	7.8E-21	ECs fate
TPM1	CMs fate			GO_ENDOPLASMIC_RETICULUM	1392	The irregular network of unit membranes, visible only by electron microscopy, that occurs in the cytoplasm of many eukaryotic cells. The membranes form a complex meshwork of tubular channels, which are often expanded into slitlike cavities called cisternae. The ER takes two forms, rough (or granular), with ribosomes adhering to the outer surface, and smooth (with no ribosomes attached). [ISBN:019…	57	0.284028	2.72E-22	5.54E-19	ECs fate
MYL7	CMs fate			GO_POSITIVE_REGULATION_OF_CATALYTIC_ACTIVITY	1429	Any process that activates or increases the activity of an enzyme. [GOC:ebc, GOC:jl, GOC:tb, GOC:vw]	55	0.267361	2.76E-20	4.43E-17	ECs fate
MALAT1	CMs fate			GO_CELL_MOTILITY	1758	Any process involved in the controlled self-propelled movement of a cell that results in translocation of the cell from one place to another. [GOC:dgh, GOC:dph, GOC:isa_complete, GOC:mlg]	61	0.240972	3.04E-20	4.43E-17	ECs fate
MT-ND1	CMs fate			GO_CELLULAR_MACROMOLECULE_LOCALIZATION	1930	Any process in which a macromolecule is transported to, and/or maintained in, a specific location at the level of a cell. Localization at the cellular level encompasses movement within the cell, from within the cell to the cell surface, or from one location to another at the surface of a cell. [GOC:mah]	63	0.226389	1.42E-19	1.57E-16	ECs fate
AC010970.2	CMs fate			GO_NEGATIVE_REGULATION_OF_RESPONSE_TO_STIMULUS	1703	Any process that stops, prevents, or reduces the frequency, rate or extent of a response to a stimulus. Response to stimulus is a change in state or activity of a cell or an organism (in terms of movement, secretion, enzyme production, gene expression, etc.) as a result of a stimulus. [GOC:jid]	59	0.240278	1.5E-19	1.57E-16	ECs fate
MT-CO3	CMs fate			GO_CIRCULATORY_SYSTEM_DEVELOPMENT	1175	The process whose specific outcome is the progression of the circulatory system over time, from its formation to the mature structure. The circulatory system is the organ system that passes nutrients (such as amino acids and electrolytes), gases, hormones, blood cells, etc. to and from cells in the body to help fight diseases and help stabilize body temperature and pH to maintain homeostasis. [GO…	49	0.289583	1.54E-19	1.57E-16	ECs fate
MT-CO2	CMs fate			GO_RESPONSE_TO_ENDOGENOUS_STIMULUS	1721	Any process that results in a change in state or activity of a cell or an organism (in terms of movement, secretion, enzyme production, gene expression, etc.) as a result of a stimulus arising within the organism. [GOC:sm]	59	0.238194	2.46E-19	2.16E-16	ECs fate
MT-RNR1	CMs fate			GO_PROTEOLYSIS	1779	The hydrolysis of proteins into smaller polypeptides and/or amino acids by cleavage of their peptide bonds. [GOC:bf, GOC:mah]	60	0.234028	2.55E-19	2.16E-16	ECs fate
MT-ND3	CMs fate			GO_LOCOMOTION	1984	Self-propelled movement of a cell or organism from one location to another. [GOC:dgh]	63	0.220833	5.58E-19	4.37E-16	ECs fate
SEPW1	CMs fate			GO_STRUCTURAL_MOLECULE_ACTIVITY	670	The action of a molecule that contributes to the structural integrity of a complex or its assembly within or outside a cell. [GOC:mah, GOC:vw]	37	0.383333	7.74E-19	5.37E-16	ECs fate
MT-ND5	CMs fate			GO_REGULATION_OF_PROTEIN_MODIFICATION_PROCESS	1880	Any process that modulates the frequency, rate or extent of the covalent alteration of one or more amino acid residues within a protein. [GOC:mah, GOC:tb]	61	0.225	7.91E-19	5.37E-16	ECs fate
MT-ND2	CMs fate			GO_POSITIVE_REGULATION_OF_MOLECULAR_FUNCTION	1781	Any process that activates or increases the rate or extent of a molecular function, an elemental biological activity occurring at the molecular level, such as catalysis or binding. [GO:jl]	59	0.229861	1.23E-18	7.45E-16	ECs fate
MT-RNR2	CMs fate			GO_POSITIVE_REGULATION_OF_PROTEIN_METABOLIC_PROCESS	1724	Any process that activates or increases the frequency, rate or extent of the chemical reactions and pathways involving a protein. [GOC:ai]	58	0.233333	1.24E-18	7.45E-16	ECs fate
MT-ND4	CMs fate			GO_CELL_CYCLE	1864	The progression of biochemical and morphological phases and events that occur in a cell during successive cell replication or nuclear replication events. Canonically, the cell cycle comprises the replication and segregation of genetic material followed by the division of the cell, but in endocycles or syncytial cells nuclear replication or nuclear division may not be followed by cell division. [G…	60	0.223611	2.33E-18	1.32E-15	ECs fate
MT-CO1	CMs fate			GO_REGULATION_OF_HYDROLASE_ACTIVITY	1287	Any process that modulates the frequency, rate or extent of hydrolase activity, the catalysis of the hydrolysis of various bonds, e.g. C-O, C-N, C-C, phosphoric anhydride bonds, etc. Hydrolase is the systematic name for any enzyme of EC class 3. [EC:3.-.-.-, GOC:ai]	49	0.264583	6.25E-18	3.19E-15	ECs fate
MT-ND4L	CMs fate			GO_RESPONSE_TO_ABIOTIC_STIMULUS	1235	Any process that results in a change in state or activity of a cell or an organism (in terms of movement, secretion, enzyme production, gene expression, etc.) as a result of an abiotic (not derived from living organisms) stimulus. [GOC:hb]	48	0.270139	6.25E-18	3.19E-15	ECs fate
MT-ATP8	CMs fate			GO_REGULATION_OF_CELL_POPULATION_PROLIFERATION	1716	Any process that modulates the frequency, rate or extent of cell proliferation. [GOC:jl]	56	0.226389	2.05E-17	9.96E-15	ECs fate
MT-CYB	CMs fate			GO_REGULATION_OF_CELL_DEATH	1748	Any process that modulates the rate or frequency of cell death. Cell death is the specific activation or halting of processes within a cell so that its vital functions markedly cease, rather than simply deteriorating gradually over time, which culminates in cell death. [GOC:dph, GOC:tb]	56	0.222222	4.62E-17	2.14E-14	ECs fate
MT-ATP6	CMs fate			GO_MOLECULAR_FUNCTION_REGULATOR	1812	A molecular function that modulates the activity of a gene product or complex. Examples include enzyme regulators and channel regulators. [GOC:dos, GOC:pt]	57	0.21875	5.23E-17	2.32E-14	ECs fate
RPS27L	CMs fate			GO_ENDOPLASMIC_RETICULUM_LUMEN	306	The volume enclosed by the membranes of the endoplasmic reticulum. [ISBN:0198547684]	25	0.567361	5.54E-17	2.32E-14	ECs fate
ENAH	CMs fate			GO_CARDIOVASCULAR_SYSTEM_DEVELOPMENT	810	The process whose specific outcome is the progression of the cardiovascular system over time, from its formation to the mature structure. The cardiovascular system is the anatomical system that has as its parts the heart and blood vessels. [GOC:mah, UBERON:0004535]	38	0.325694	5.7E-17	2.32E-14	ECs fate
GNAS	CMs fate			GO_RESPONSE_TO_GROWTH_FACTOR	732	Any process that results in a change in state or activity of a cell or an organism (in terms of movement, secretion, enzyme production, gene expression, etc.) as a result of a growth factor stimulus. [GOC:BHF, GOC:mah]	36	0.341667	9.17E-17	3.6E-14	ECs fate
GUCY1A3	CMs fate			GO_RESPONSE_TO_OXYGEN_CONTAINING_COMPOUND	1698	Any process that results in a change in state or activity of a cell or an organism (in terms of movement, secretion, enzyme production, gene expression, etc.) as a result of an oxygen-containing compound stimulus. [GOC:pr, GOC:TermGenie]	54	0.220833	2.47E-16	9.34E-14	ECs fate
CD99	CMs fate			GO_POSITIVE_REGULATION_OF_MULTICELLULAR_ORGANISMAL_PROCESS	1825	Any process that activates or increases the frequency, rate or extent of an organismal process, any of the processes pertinent to the function of an organism above the cellular level; includes the integrated processes of tissues and organs. [GOC:ai]	56	0.213194	3.01E-16	1.09E-13	ECs fate
SEPT7	CMs fate			GO_NEGATIVE_REGULATION_OF_SIGNALING	1427	Any process that stops, prevents, or reduces the frequency, rate or extent of a signaling process. [GOC:mtg_signal]	49	0.238194	3.72E-16	1.3E-13	ECs fate
ANAPC13	CMs fate			GO_POSITIVE_REGULATION_OF_DEVELOPMENTAL_PROCESS	1428	Any process that activates or increases the rate or extent of development, the biological process whose specific outcome is the progression of an organism over time from an initial condition (e.g. a zygote, or a young adult) to a later condition (e.g. a multicellular animal or an aged adult). [GOC:ai]	49	0.238194	3.82E-16	1.3E-13	ECs fate
SH3BGRL	CMs fate			GO_TUBE_DEVELOPMENT	1122	The process whose specific outcome is the progression of a tube over time, from its initial formation to a mature structure. Epithelial and endothelial tubes transport gases, liquids and cells from one site to another and form the basic structure of many organs and tissues including lung and trachea, kidney, the mammary gland, the vascular system and the gastrointestinal and urinary-genital tract…	43	0.265972	6.38E-16	2.1E-13	ECs fate
PKP2	CMs fate			GO_REGULATION_OF_INTRACELLULAR_SIGNAL_TRANSDUCTION	1863	Any process that modulates the frequency, rate or extent of intracellular signal transduction. [GOC:dph, GOC:signaling, GOC:tb, GOC:TermGenie]	56	0.209028	7.29E-16	2.32E-13	ECs fate
C16orf13	CMs fate			GO_CELLULAR_RESPONSE_TO_ENDOGENOUS_STIMULUS	1454	Any process that results in a change in state or activity of a cell (in terms of movement, secretion, enzyme production, gene expression, etc.) as a result of a stimulus arising within the organism. [GOC:mah]	49	0.234028	7.71E-16	2.38E-13	ECs fate
PSME2	CMs fate			GO_BLOOD_VESSEL_MORPHOGENESIS	686	The process in which the anatomical structures of blood vessels are generated and organized. The blood vessel is the vasculature carrying blood. [GOC:jid]	33	0.334028	3.53E-15	1.06E-12	ECs fate
LAMTOR3	CMs fate			GO_PROTEIN_CONTAINING_COMPLEX_BINDING	1135	Interacting selectively and non-covalently with a macromolecular complex. [GOC:jl]	42	0.256944	4.75E-15	1.38E-12	ECs fate
SNAPIN	CMs fate			GO_POSITIVE_REGULATION_OF_PROTEIN_MODIFICATION_PROCESS	1247	Any process that activates or increases the frequency, rate or extent of the covalent alteration of one or more amino acid residues within a protein. [GOC:mah, GOC:tb]	44	0.245139	5.39E-15	1.53E-12	ECs fate
NCBP2-AS2	CMs fate			GO_POSITIVE_REGULATION_OF_SIGNALING	1869	Any process that activates, maintains or increases the frequency, rate or extent of a signaling process. [GOC:mtg_signal]	54	0.200694	1.31E-14	3.53E-12	ECs fate
FXYD6	CMs fate			GO_REGULATION_OF_CELL_CYCLE	1224	Any process that modulates the rate or extent of progression through the cell cycle. [GOC:ai, GOC:dph, GOC:tb]	43	0.24375	1.31E-14	3.53E-12	ECs fate
ATP5D	CMs fate			GO_POSITIVE_REGULATION_OF_HYDROLASE_ACTIVITY	767	Any process that activates or increases the frequency, rate or extent of hydrolase activity, the catalysis of the hydrolysis of various bonds. [GOC:ai]	34	0.307639	1.42E-14	3.7E-12	ECs fate
AIFM1	CMs fate			GO_NEGATIVE_REGULATION_OF_MOLECULAR_FUNCTION	1174	Any process that stops or reduces the rate or extent of a molecular function, an elemental biological activity occurring at the molecular level, such as catalysis or binding. [GO:jl]	42	0.248611	1.49E-14	3.8E-12	ECs fate
MT-ND6	CMs fate			GO_CELL_CYCLE_PROCESS	1399	The cellular process that ensures successive accurate and complete genome replication and chromosome segregation. [GOC:isa_complete, GOC:mtg_cell_cycle]	46	0.228472	1.59E-14	3.95E-12	ECs fate
COX7B	CMs fate			GO_RESPONSE_TO_NITROGEN_COMPOUND	1135	Any process that results in a change in state or activity of a cell or an organism (in terms of movement, secretion, enzyme production, gene expression, etc.) as a result of a nitrogen compound stimulus. [GOC:pr, GOC:TermGenie]	41	0.250694	2.29E-14	5.57E-12	ECs fate
IDH2	CMs fate			GO_MITOTIC_CELL_CYCLE	1030	Progression through the phases of the mitotic cell cycle, the most common eukaryotic cell cycle, which canonically comprises four successive phases called G1, S, G2, and M and includes replication of the genome and the subsequent segregation of chromosomes into daughter cells. In some variant cell cycles nuclear replication or nuclear division may not be followed by cell division, or G1 and G2 ph…	39	0.263194	2.35E-14	5.58E-12	ECs fate
CYCS	CMs fate			GO_GROWTH	990	The increase in size or mass of an entire organism, a part of an organism or a cell. [GOC:bf, GOC:ma]	38	0.266667	3.4E-14	7.88E-12	ECs fate
EMP3	CMs fate			GO_COLLAGEN_BINDING	69	Interacting selectively and non-covalently with collagen, a group of fibrous proteins of very high tensile strength that form the main component of connective tissue in animals. Collagen is highly enriched in glycine (some regions are 33% glycine) and proline, occurring predominantly as 3-hydroxyproline (about 20%). [GOC:ai, ISBN:0198506732]	13	1.30833	3.61E-14	8.17E-12	ECs fate
SNX3	CMs fate			GO_NEGATIVE_REGULATION_OF_MULTICELLULAR_ORGANISMAL_PROCESS	1318	Any process that stops, prevents, or reduces the frequency, rate or extent of an organismal process, the processes pertinent to the function of an organism above the cellular level; includes the integrated processes of tissues and organs. [GOC:ai]	44	0.231944	3.72E-14	8.24E-12	ECs fate
B2M	CMs fate			GO_SKELETAL_SYSTEM_DEVELOPMENT	526	The process whose specific outcome is the progression of the skeleton over time, from its formation to the mature structure. The skeleton is the bony framework of the body in vertebrates (endoskeleton) or the hard outer envelope of insects (exoskeleton or dermoskeleton). [GOC:dph, GOC:jid, GOC:tb, http://www.stedmans.com/]	28	0.369444	4.04E-14	8.75E-12	ECs fate
CLIC4	CMs fate			GO_REGULATION_OF_CELLULAR_COMPONENT_MOVEMENT	1107	Any process that modulates the frequency, rate or extent of the movement of a cellular component. [GOC:ai, GOC:dph, GOC:jl]	40	0.250694	4.84E-14	1.03E-11	ECs fate
UBC	CMs fate			GO_REGULATION_OF_PHOSPHORYLATION	1625	Any process that modulates the frequency, rate or extent of addition of phosphate groups into a molecule. [GOC:jl]	49	0.209722	5.3E-14	1.1E-11	ECs fate
MGST3	CMs fate			GO_NEGATIVE_REGULATION_OF_PROTEIN_METABOLIC_PROCESS	1189	Any process that stops, prevents, or reduces the frequency, rate or extent of chemical reactions and pathways involving a protein. [GOC:ai]	41	0.239583	1.05E-13	2.14E-11	ECs fate
MRPL34	CMs fate			GO_ENZYME_REGULATOR_ACTIVITY	1036	Binds to and modulates the activity of an enzyme. [GOC:dph, GOC:mah, GOC:tb]	38	0.254861	1.38E-13	2.76E-11	ECs fate
RNH1	CMs fate			GO_REGULATION_OF_PHOSPHORUS_METABOLIC_PROCESS	1823	Any process that modulates the frequency, rate or extent of the chemical reactions and pathways involving phosphorus or compounds containing phosphorus. [GOC:ai]	51	0.194444	2.68E-13	5.25E-11	ECs fate
SDHB	CMs fate			GO_REGULATION_OF_MAPK_CASCADE	769	Any process that modulates the frequency, rate or extent of signal transduction mediated by the MAP kinase (MAPK) cascade. [GOC:go_curators]	32	0.288889	4.82E-13	9.26E-11	ECs fate
VDAC3	CMs fate			GO_RESPONSE_TO_ORGANIC_CYCLIC_COMPOUND	973	Any process that results in a change in state or activity of a cell or an organism (in terms of movement, secretion, enzyme production, gene expression, etc.) as a result of an organic cyclic compound stimulus. [GOC:ef]	36	0.256944	4.93E-13	9.31E-11	ECs fate
ANAPC16	CMs fate			GO_SIGNAL_TRANSDUCTION_BY_PROTEIN_PHOSPHORYLATION	974	A process in which the transfer of one or more phosphate groups to a substrate transmits a signal to the phosphorylated substrate. [GOC:mtg_signal, GOC:signaling]	36	0.256944	5.08E-13	9.42E-11	ECs fate
FAM127B	CMs fate			GO_TUBE_MORPHOGENESIS	928	The process in which the anatomical structures of a tube are generated and organized. Epithelial and endothelial tubes transport gases, liquids and cells from one site to another and form the basic structure of many organs and tissues, with tube shape and organization varying from the single-celled excretory organ in Caenorhabditis elegans to the branching trees of the mammalian kidney and insect…	35	0.261806	6.17E-13	1.12E-10	ECs fate
FIS1	CMs fate			GO_PROTEIN_PHOSPHORYLATION	1994	The process of introducing a phosphate group on to a protein. [GOC:hb]	53	0.184722	6.26E-13	1.12E-10	ECs fate
FAM127A	CMs fate			GO_CONNECTIVE_TISSUE_DEVELOPMENT	274	The progression of a connective tissue over time, from its formation to the mature structure. [GOC:BHF]	20	0.506944	6.4E-13	1.12E-10	ECs fate
GABARAPL2	CMs fate			GO_INTRACELLULAR_TRANSPORT	1741	The directed movement of substances within a cell. [GOC:ai]	49	0.195139	6.71E-13	1.16E-10	ECs fate
CTNNA1	CMs fate			GO_REGULATION_OF_RESPONSE_TO_STRESS	1559	Any process that modulates the frequency, rate or extent of a response to stress. Response to stress is a change in state or activity of a cell or an organism (in terms of movement, secretion, enzyme production, gene expression, etc.) as a result of a disturbance in organismal or cellular homeostasis, usually, but not necessarily, exogenous (e.g. temperature, humidity, ionizing radiation). [GOC:d…	46	0.204861	7.31E-13	1.24E-10	ECs fate
SH3GLB1	CMs fate			GO_CELLULAR_RESPONSE_TO_OXYGEN_CONTAINING_COMPOUND	1208	Any process that results in a change in state or activity of a cell (in terms of movement, secretion, enzyme production, gene expression, etc.) as a result of an oxygen-containing compound stimulus. [GOC:pr, GOC:TermGenie]	40	0.229861	7.72E-13	1.29E-10	ECs fate
AP1S2	CMs fate			GO_SECRETORY_VESICLE	998	A cytoplasmic, membrane bound vesicle that is capable of fusing to the plasma membrane to release its contents into the extracellular space. [GOC:dos]	36	0.250694	1.03E-12	1.69E-10	ECs fate
MT-TS1	CMs fate			GO_ENZYME_ACTIVATOR_ACTIVITY	520	Binds to and increases the activity of an enzyme. [GOC:dph, GOC:mah, GOC:tb]	26	0.347222	1.4E-12	2.27E-10	ECs fate
UQCRFS1	CMs fate			GO_EPITHELIAL_CELL_PROLIFERATION	441	The multiplication or reproduction of epithelial cells, resulting in the expansion of a cell population. Epithelial cells make up the epithelium, the covering of internal and external surfaces of the body, including the lining of vessels and other small cavities. It consists of cells joined by small amounts of cementing substances. [ISBN:0721662544]	24	0.377778	1.77E-12	2.81E-10	ECs fate
TUSC3	CMs fate			GO_REGULATION_OF_MITOTIC_CELL_CYCLE	664	Any process that modulates the rate or extent of progress through the mitotic cell cycle. [GOC:dph, GOC:go_curators, GOC:tb]	29	0.303472	1.94E-12	3.05E-10	ECs fate
CD59	CMs fate			GO_BIOLOGICAL_ADHESION	1425	The attachment of a cell or organism to a substrate, another cell, or other organism. Biological adhesion includes intracellular attachment between membrane regions. [GOC:isa_complete]	43	0.209722	2.14E-12	3.31E-10	ECs fate
HIGD1A	CMs fate			GO_POSITIVE_REGULATION_OF_PHOSPHORUS_METABOLIC_PROCESS	1146	Any process that increases the frequency, rate or extent of the chemical reactions and pathways involving phosphorus or compounds containing phosphorus. [GOC:dph, GOC:tb]	38	0.230556	2.9E-12	4.42E-10	ECs fate
CAPZA2	CMs fate			GO_GOLGI_APPARATUS	1562	A compound membranous cytoplasmic organelle of eukaryotic cells, consisting of flattened, ribosome-free vesicles arranged in a more or less regular stack. The Golgi apparatus differs from the endoplasmic reticulum in often having slightly thicker membranes, appearing in sections as a characteristic shallow semicircle so that the convex side (cis or entry face) abuts the endoplasmic reticulum, sec…	45	0.2	2.99E-12	4.49E-10	ECs fate
MARCH7	CMs fate			GO_INTRACELLULAR_PROTEIN_TRANSPORT	1151	The directed movement of proteins in a cell, including the movement of proteins between specific compartments or structures within a cell, such as organelles of a eukaryotic cell. [GOC:mah]	38	0.229167	3.3E-12	4.86E-10	ECs fate
PTPLA	CMs fate			GO_GLYCOSAMINOGLYCAN_BINDING	232	Interacting selectively and non-covalently with any glycan (polysaccharide) containing a substantial proportion of aminomonosaccharide residues. [GOC:jl, ISBN:0198506732]	18	0.538889	3.34E-12	4.86E-10	ECs fate
NDUFA5	CMs fate			GO_NUCLEAR_OUTER_MEMBRANE_ENDOPLASMIC_RETICULUM_MEMBRANE_NETWORK	1098	The continuous network of membranes encompassing the nuclear outer membrane and the endoplasmic reticulum membrane. [GOC:bf, GOC:jl, GOC:mah, GOC:mcc, GOC:pr, GOC:vw]	37	0.234028	3.6E-12	5.17E-10	ECs fate
HDHD1	CMs fate			GO_CELL_ADHESION_MOLECULE_BINDING	501	Interacting selectively and non-covalently with a cell adhesion molecule. [GOC:ai]	25	0.346528	4e-12	5.67E-10	ECs fate
MTATP6P1	CMs fate			GO_SECRETORY_GRANULE	835	A small subcellular vesicle, surrounded by a membrane, that is formed from the Golgi apparatus and contains a highly concentrated protein destined for secretion. Secretory granules move towards the periphery of the cell and upon stimulation, their membranes fuse with the cell membrane, and their protein load is exteriorized. Processing of the contained protein may take place in secretory granules…	32	0.265972	4.22E-12	5.89E-10	ECs fate
SCOC	CMs fate			GO_REGULATION_OF_ANATOMICAL_STRUCTURE_MORPHOGENESIS	1163	Any process that modulates the frequency, rate or extent of anatomical structure morphogenesis. [GOC:mah]	38	0.227083	4.49E-12	6.15E-10	ECs fate
CAMTA1	CMs fate			GO_ENZYME_LINKED_RECEPTOR_PROTEIN_SIGNALING_PATHWAY	1051	Any series of molecular signals initiated by the binding of an extracellular ligand to a receptor on the surface of the target cell, where the receptor possesses catalytic activity or is closely associated with an enzyme such as a protein kinase, and ending with regulation of a downstream cellular process, e.g. transcription. [GOC:mah, GOC:signaling, ISBN:0815316194]	36	0.238194	4.53E-12	6.15E-10	ECs fate
UQCRQ	CMs fate			GO_POSITIVE_REGULATION_OF_CELL_DEATH	737	Any process that increases the rate or frequency of cell death. Cell death is the specific activation or halting of processes within a cell so that its vital functions markedly cease, rather than simply deteriorating gradually over time, which culminates in cell death. [GOC:dph, GOC:tb]	30	0.282639	4.63E-12	6.21E-10	ECs fate
NDUFB5	CMs fate			GO_SUPRAMOLECULAR_COMPLEX	1285	A cellular component that consists of an indeterminate number of proteins or macromolecular complexes, organized into a regular, higher-order structure such as a polymer, sheet, network or a fiber. [GOC:dos]	40	0.215972	5.23E-12	6.93E-10	ECs fate
NDUFB9	CMs fate			GO_MACROMOLECULE_CATABOLIC_PROCESS	1410	The chemical reactions and pathways resulting in the breakdown of a macromolecule, any molecule of high relative molecular mass, the structure of which essentially comprises the multiple repetition of units derived, actually or conceptually, from molecules of low relative molecular mass. [GOC:mah]	42	0.206944	5.98E-12	7.81E-10	ECs fate
MRPL41	CMs fate			GO_ANATOMICAL_STRUCTURE_FORMATION_INVOLVED_IN_MORPHOGENESIS	1177	The developmental process pertaining to the initial formation of an anatomical structure from unspecified parts. This process begins with the specific processes that contribute to the appearance of the discrete structure and ends when the structural rudiment is recognizable. An anatomical structure is any biological entity that occupies space and is distinguished from its surroundings. Anatomical…	38	0.224306	6.39E-12	8.25E-10	ECs fate
TNNT2	CMs fate			GO_POSITIVE_REGULATION_OF_CELLULAR_BIOSYNTHETIC_PROCESS	1988	Any process that activates or increases the frequency, rate or extent of the chemical reactions and pathways resulting in the formation of substances, carried out by individual cells. [GOC:mah]	51	0.178472	6.67E-12	8.5E-10	ECs fate
MYL4	CMs fate			GO_CARTILAGE_DEVELOPMENT	210	The process whose specific outcome is the progression of a cartilage element over time, from its formation to the mature structure. Cartilage elements are skeletal elements that consist of connective tissue dominated by extracellular matrix containing collagen type II and large amounts of proteoglycan, particularly chondroitin sulfate. [DOI:10.1371/journal.pone.0051070, GOC:cjm, http://www.oneloo…	17	0.5625	6.82E-12	8.58E-10	ECs fate
CRIP2	CMs fate			GO_POSITIVE_REGULATION_OF_CELL_POPULATION_PROLIFERATION	960	Any process that activates or increases the rate or extent of cell proliferation. [GOC:go_curators]	34	0.245833	7.52E-12	9.34E-10	ECs fate
BMP5	CMs fate			GO_ANIMAL_ORGAN_MORPHOGENESIS	1071	Morphogenesis of an animal organ. An organ is defined as a tissue or set of tissues that work together to perform a specific function or functions. Morphogenesis is the process in which anatomical structures are generated and organized. Organs are commonly observed as visibly distinct structures, but may also exist as loosely associated clusters of cells that work together to perform a specific f…	36	0.233333	7.72E-12	9.48E-10	ECs fate
NEBL	CMs fate			GO_SIGNALING_RECEPTOR_BINDING	1611	Interacting selectively and non-covalently with one or more specific sites on a receptor molecule, a macromolecule that undergoes combination with a hormone, neurotransmitter, drug or intracellular messenger to initiate a change in cell function. [GOC:bf, GOC:ceb, ISBN:0198506732]	45	0.19375	8.39E-12	1.02E-9	ECs fate
HSPB1	CMs fate			GO_REGULATION_OF_CELL_DIFFERENTIATION	1881	Any process that modulates the frequency, rate or extent of cell differentiation, the process in which relatively unspecialized cells acquire specialized structural and functional features. [GOC:go_curators]	49	0.180556	1.07E-11	1.28E-9	ECs fate
GBAS	CMs fate			GO_REGULATION_OF_TRANSFERASE_ACTIVITY	976	Any process that modulates the frequency, rate or extent of transferase activity, the catalysis of the transfer of a group, e.g. a methyl group, glycosyl group, acyl group, phosphorus-containing, or other groups, from one compound (generally regarded as the donor) to another compound (generally regarded as the acceptor). Transferase is the systematic name for any enzyme of EC class 2. [EC:2.-.-.-…	34	0.241667	1.17E-11	1.39E-9	ECs fate
SCP2	CMs fate			GO_SUPRAMOLECULAR_POLYMER	985	A polymeric supramolecular structure. [GOC:dos]	34	0.239583	1.5E-11	1.76E-9	ECs fate
ACTC1	CMs fate			GO_GROWTH_FACTOR_BINDING	137	Interacting selectively and non-covalently with any growth factor, proteins or polypeptides that stimulate a cell or organism to grow or proliferate. [GOC:curators]	14	0.709722	2.2E-11	2.55E-9	ECs fate
TECRL	CMs fate			GO_RESPONSE_TO_DRUG	1061	Any process that results in a change in state or activity of a cell or an organism (in terms of movement, secretion, enzyme production, gene expression, etc.) as a result of a drug stimulus. A drug is a substance used in the diagnosis, treatment or prevention of a disease. [GOC:jl]	35	0.229167	2.57E-11	2.95E-9	ECs fate
TTN	CMs fate			GO_REGULATION_OF_CELL_DEVELOPMENT	955	Any process that modulates the rate, frequency or extent of the progression of the cell over time, from its formation to the mature structure. Cell development does not include the steps involved in committing a cell to a specific fate. [GOC:dph, GOC:tb]	33	0.240278	2.97E-11	3.36E-9	ECs fate
MASP1	CMs fate			GO_CELL_DIVISION	598	The process resulting in division and partitioning of components of a cell to form more cells; may or may not be accompanied by the physical separation of a cell into distinct, individually membrane-bounded daughter cells. [GOC:di, GOC:go_curators, GOC:pr]	26	0.302083	3.12E-11	3.5E-9	ECs fate
LAMA4	CMs fate			GO_NEUROGENESIS	1625	Generation of cells within the nervous system. [GO_REF:0000021, GOC:cls, GOC:curators, GOC:dgh, GOC:dph, GOC:jid, GOC:mtg_15jun06]	44	0.188194	4e-11	4.43E-9	ECs fate
CRYAB	CMs fate			GO_POSITIVE_REGULATION_OF_INTRACELLULAR_SIGNAL_TRANSDUCTION	1026	Any process that activates or increases the frequency, rate or extent of intracellular signal transduction. [GOC:BHF, GOC:dph, GOC:signaling, GOC:tb, GOC:TermGenie]	34	0.229861	4.47E-11	4.9E-9	ECs fate
ASAH1	CMs fate			GO_CELL_ACTIVATION	1442	A change in the morphology or behavior of a cell resulting from exposure to an activating factor such as a cellular or soluble ligand. [GOC:mgi_curators]	41	0.197222	4.55E-11	4.93E-9	ECs fate
GOT1	CMs fate			GO_NEGATIVE_REGULATION_OF_CELL_DEATH	1030	Any process that decreases the rate or frequency of cell death. Cell death is the specific activation or halting of processes within a cell so that its vital functions markedly cease, rather than simply deteriorating gradually over time, which culminates in cell death. [GOC:BHF, GOC:dph, GOC:tb]	34	0.229167	4.95E-11	5.31E-9	ECs fate
FHL2	CMs fate			GO_OSSIFICATION	396	The formation of bone or of a bony substance, or the conversion of fibrous tissue or of cartilage into bone or a bony substance. [GOC:mtg_mpo, PMID:17572649]	21	0.368056	7.19E-11	7.63E-9	ECs fate
MYL3	CMs fate			GO_REGULATION_OF_GROWTH	680	Any process that modulates the frequency, rate or extent of the growth of all or part of an organism so that it occurs at its proper speed, either globally or in a specific part of the organism's development. [GOC:ems, GOC:mah]	27	0.275694	9.84E-11	1.03E-8	ECs fate
MYBPC3	CMs fate			GO_RESPONSE_TO_ENDOPLASMIC_RETICULUM_STRESS	288	Any process that results in a change in state or activity of a cell (in terms of movement, secretion, enzyme production, gene expression, etc.) as a result of a stress acting at the endoplasmic reticulum. ER stress usually results from the accumulation of unfolded or misfolded proteins in the ER lumen. [GOC:cjm, GOC:mah]	18	0.434028	1.2E-10	1.25E-8	ECs fate
HSPB7	CMs fate			GO_CELL_CYCLE_PHASE_TRANSITION	637	The cell cycle process by which a cell commits to entering the next cell cycle phase. [GOC:mtg_cell_cycle]	26	0.283333	1.23E-10	1.25E-8	ECs fate
ACTN2	CMs fate			GO_NEGATIVE_REGULATION_OF_CELL_CYCLE	637	Any process that stops, prevents or reduces the rate or extent of progression through the cell cycle. [GOC:dph, GOC:go_curators, GOC:tb]	26	0.283333	1.23E-10	1.25E-8	ECs fate
SLC25A4	CMs fate
PLN	CMs fate
NKX2-5	CMs fate
MLTK	CMs fate
PLOD1	CMs fate
SYNGR2	CMs fate
HADHB	CMs fate
SDHA	CMs fate
MYH6	CMs fate
MTND4P12	CMs fate
FILIP1	CMs fate
ATP1B1	CMs fate
PRNP	CMs fate
CTD-2545M3.8	CMs fate
ARL6IP5	CMs fate
A2M	CMs fate
AGT	CMs fate
CAV1	CMs fate
MAP1LC3A	CMs fate
CDKN1A	CMs fate
LMNA	CMs fate
PALLD	CMs fate
COL4A2	CMs fate
SERPINF1	CMs fate
IGFBP7	CMs fate
SELM	CMs fate
CD47	CMs fate
SORD	CMs fate
PPAP2B	CMs fate
P4HA2	CMs fate
SOD2	CMs fate
C7	CMs fate
COL4A1	CMs fate
ENG	CMs fate
NFIC	CMs fate
KLHDC8B	CMs fate
GATA4	CMs fate
SELT	CMs fate
CREM	CMs fate
LTBP1	CMs fate
BTG1	CMs fate
TSC22D1	CMs fate
TXNIP	CMs fate
SLC30A3	CMs fate
MARCH5	CMs fate
NUTM2A-AS1	CMs fate
MAF1	CMs fate
ATP6V0D1	CMs fate
GNG12	CMs fate
SERINC1	CMs fate
CD164	CMs fate
RHBDD2	CMs fate
UBE2L6	CMs fate
PON2	CMs fate
IGF2	CMs fate
WBSCR22	CMs fate
DEGS1	CMs fate
SRPR	CMs fate
ITM2B	CMs fate
ATP6V0E1	CMs fate
RAB18	CMs fate
TMEM59	CMs fate
GLRX	CMs fate
MAP1B	CMs fate
TFG	CMs fate
JTB	CMs fate
AKR1B1	CMs fate
IDH3G	CMs fate
TIMM17A	CMs fate
TXN2	CMs fate
HLA-C	CMs fate
FH	CMs fate
TMEM106C	CMs fate
CTSL	CMs fate
ATP6V0B	CMs fate
LRPAP1	CMs fate
CLPTM1	CMs fate
ACTR1A	CMs fate
NARS	CMs fate
CYB5R3	CMs fate
ISOC1	CMs fate
NDUFA8	CMs fate
PLD3	CMs fate
RAB2A	CMs fate
DCTN2	CMs fate
PIGT	CMs fate
RRAGA	CMs fate
PSAP	CMs fate
ATP6AP1	CMs fate
CDH13	CMs fate
KPNA6	CMs fate
BAMBI	CMs fate
C1orf63	CMs fate
NXF1	CMs fate
DOK4	CMs fate
TGFB2	CMs fate
GLB1	CMs fate
TM9SF2	CMs fate
UNC5B	CMs fate
VMP1	CMs fate
TOR1A	CMs fate
AUP1	CMs fate
TIMP1	CMs fate
HLA-E	CMs fate
ZFP36L1	CMs fate
FCGRT	CMs fate
PEG10	CMs fate
RP11-166D19.1	CMs fate
GATM	CMs fate
ATP6V0E2	CMs fate
RGS3	CMs fate
HIST2H2BE	CMs fate
DNAJB9	CMs fate
NDRG2	CMs fate
NCAM1	CMs fate
MAGI2-AS3	CMs fate
PPIC	CMs fate
STAT3	CMs fate
KCTD12	CMs fate
ZFP36	CMs fate
JUNB	CMs fate
SIRT2	CMs fate
SCPEP1	CMs fate
CXCL12	CMs fate
BTG2	CMs fate
PRSS23	CMs fate
CIB1	CMs fate
NRP1	CMs fate
DAZAP2	CMs fate
IL6ST	CMs fate
C12orf23	CMs fate
HTRA1	CMs fate
EDNRA	CMs fate
GDE1	CMs fate
LEPREL4	CMs fate
HLA-A	CMs fate
PRAF2	CMs fate
RELN	ECs fate
PLXNA2	ECs fate
RGS4	ECs fate
NR4A1	ECs fate
MYRF	ECs fate
ARRDC3	ECs fate
PPP1R15A	ECs fate
IER2	ECs fate
CDH11	ECs fate
ECE1	ECs fate
FN1	ECs fate
ATP2B1	ECs fate
PLAT	ECs fate
FOS	ECs fate
CDK6	ECs fate
BCLAF1	ECs fate
ARPC5	ECs fate
CD276	ECs fate
ELOF1	ECs fate
PTP4A1	ECs fate
SPARC	ECs fate
LEPRE1	ECs fate
RGS2	ECs fate
DUSP6	ECs fate
LIMD2	ECs fate
SNAI2	ECs fate
LUM	ECs fate
IGFBP3	ECs fate
TGFBI	ECs fate
MMP2	ECs fate
COL1A2	ECs fate
COL3A1	ECs fate
CCDC80	ECs fate
NTRK2	ECs fate
JUN	ECs fate
CRHBP	ECs fate
ATF3	ECs fate
TGFBR3	ECs fate
PLK2	ECs fate
EPAS1	ECs fate
ITGA1	ECs fate
H19	ECs fate
KLF6	ECs fate
HAND1	ECs fate
THBS1	ECs fate
AEBP1	ECs fate
LAMP1	ECs fate
PEPD	ECs fate
NFKBIA	ECs fate
DHRS7	ECs fate
FBN1	ECs fate
PDGFRB	ECs fate
ANXA1	ECs fate
NID1	ECs fate
COLEC11	ECs fate
DCN	ECs fate
DUSP1	ECs fate
HLA-B	ECs fate
TSPO	ECs fate
BHLHE40	ECs fate
IGFBP4	ECs fate
IGFBP5	ECs fate
C1S	ECs fate
POSTN	ECs fate
AKR1C1	ECs fate
FGF7	ECs fate
SFRP2	ECs fate
MFAP4	ECs fate
SERPINE2	ECs fate
ECM1	ECs fate
GEM	ECs fate
CFB	ECs fate
COL15A1	ECs fate
CHI3L1	ECs fate
AKR1B10	ECs fate
CCL2	ECs fate
BGN	ECs fate
FILIP1L	ECs fate
COL6A3	ECs fate
TIMP2	ECs fate
COL14A1	ECs fate
MGP	ECs fate
MTRNR2L3	ECs fate
AC016739.2	ECs fate
RPS4Y1	ECs fate
AKR1B10P1	ECs fate
IGF1	ECs fate
EEF1A1P9	ECs fate
RPL3P2	ECs fate
IL8	ECs fate
C1R	ECs fate
RPL13AP3	ECs fate
CXCL2	ECs fate
IFITM9P	ECs fate
PTX3	ECs fate
RPL13P12	ECs fate
RPS19P1	ECs fate
COL12A1	ECs fate
FTH1P10	ECs fate
FTLP3	ECs fate
TNFAIP6	ECs fate
FTH1P5	ECs fate
FAP	ECs fate
GPNMB	ECs fate
FTH1P16	ECs fate
FTH1P23	ECs fate
RPL3P7	ECs fate
MTRNR2L1	ECs fate
AKR1B15	ECs fate
CTD-2192J16.15	ECs fate
MT2A	ECs fate
RP4-765C7.2	ECs fate
FAM64A	ECs fate
CDK1	ECs fate
MAD2L1	ECs fate
CCNA2	ECs fate
SPC25	ECs fate
TROAP	ECs fate
RRM2	ECs fate
ASF1B	ECs fate
CKS2	ECs fate
CKS1B	ECs fate
HMGB2	ECs fate
TPX2	ECs fate
UBE2C	ECs fate
PLK1	ECs fate
SLC9A3R1	ECs fate
CALD1	ECs fate
UCHL1	ECs fate
HAPLN1	ECs fate
COL1A1	ECs fate
MEST	ECs fate
TMSB4XP8	ECs fate
CTGF	ECs fate
DLK1	ECs fate
SERP1	ECs fate
DBN1	ECs fate
PAFAH1B3	ECs fate
CPXM1	ECs fate
ELOVL5	ECs fate
CNTNAP2	ECs fate
SVEP1	ECs fate
HEY1	ECs fate
SFRP5	ECs fate
FRZB	ECs fate
EGR1	ECs fate
CCDC104	ECs fate
CYR61	ECs fate
ID3	ECs fate
SRSF6	ECs fate
DDAH2	ECs fate
GPC3	ECs fate
MDK	ECs fate
LIX1	ECs fate
SC5D	ECs fate
C4orf48	ECs fate
POLR2K	ECs fate
FAM211A-AS1	ECs fate
TMEM141	ECs fate
NAE1	ECs fate
RABL5	ECs fate
PIN1	ECs fate
MST4	ECs fate
NIPSNAP1	ECs fate
C11orf73	ECs fate
NAV1	ECs fate
RPS26	ECs fate
SF3B14	ECs fate
NASP	ECs fate
ARL3	ECs fate
SNRPC	ECs fate
PPP2R5D	ECs fate
ENY2	ECs fate
U2AF1	ECs fate
ODC1	ECs fate
SHFM1	ECs fate
TUBA1A	ECs fate
RNASEH2A	ECs fate
CBS	ECs fate
LSM2	ECs fate
C11orf31	ECs fate
LSM7	ECs fate
PCOLCE	ECs fate
SERPING1	ECs fate
GGH	ECs fate
WDR34	ECs fate
RQCD1	ECs fate
SLBP	ECs fate
KIAA0101	ECs fate
UBE2T	ECs fate
SKA2	ECs fate
DBI	ECs fate
PDCD5	ECs fate
SIVA1	ECs fate
SPCS1	ECs fate
DNAJC10	ECs fate
CST3	ECs fate
DCXR	ECs fate
RNASEH2C	ECs fate
LAMTOR1	ECs fate
COPS8	ECs fate
PSMC4	ECs fate
DNAJB1	ECs fate
C16orf80	ECs fate
PSMD6	ECs fate
CHID1	ECs fate
UBL7	ECs fate
ZNHIT1	ECs fate
METTL9	ECs fate
PDCD6	ECs fate
DBNL	ECs fate
ARF4	ECs fate
EFEMP2	ECs fate
TPGS2	ECs fate
GORASP2	ECs fate
DAP	ECs fate
HSPA5	ECs fate
RGS5	ECs fate
C5orf15	ECs fate
LAMC1	ECs fate
PEF1	ECs fate
TMED3	ECs fate
SNX17	ECs fate
MRPS6	ECs fate
TMED9	ECs fate
PLTP	ECs fate
ATP1B3	ECs fate
VPS28	ECs fate
RHOC	ECs fate
GUK1	ECs fate
APBB1	ECs fate
YIPF3	ECs fate
NRD1	ECs fate
NAPA	ECs fate
RAB11B	ECs fate
ITFG3	ECs fate
QDPR	ECs fate
NOSIP	ECs fate
MAP1LC3B	ECs fate
EIF1B	ECs fate
RABAC1	ECs fate
ARL2BP	ECs fate
GPAA1	ECs fate
TMEM230	ECs fate
TECR	ECs fate
CCDC124	ECs fate
AHSA1	ECs fate
GOLGA7	ECs fate
GPX1	ECs fate
CUEDC2	ECs fate
GDI1	ECs fate
NELFCD	ECs fate
GPRC5C	ECs fate
TMEM98	ECs fate
DYNLRB1	ECs fate
MLLT11	ECs fate
PCNP	ECs fate
CPSF3L	ECs fate
GTF2I	ECs fate
ATP6AP2	ECs fate
FAM32A	ECs fate
SEC13	ECs fate
DNAJA2	ECs fate
YIF1A	ECs fate
CHCHD2	ECs fate
FAM96B	ECs fate
UBE2E3	ECs fate
TMEM66	ECs fate
RP11-622K12.1	ECs fate
DNAJB6	ECs fate
CTSB	ECs fate
RP11-467L13.5	ECs fate
LY6E	ECs fate
CYB5B	ECs fate
H2AFV	ECs fate
POLR2F	ECs fate
NAA50	ECs fate
STRA13	ECs fate
KPNA2	ECs fate
UBBP4	ECs fate
S100A10	ECs fate
HN1	ECs fate
SEPT11	ECs fate
KDELR2	ECs fate
APMAP	ECs fate
TMCO1	ECs fate
AKR7A2	ECs fate
DCTN3	ECs fate
CDK2AP2	ECs fate
DNAJB11	ECs fate
ANAPC5	ECs fate
SF3B4	ECs fate
KDELR1	ECs fate
RHEB	ECs fate
ASNA1	ECs fate
UFD1L	ECs fate
CD320	ECs fate
GTF2A2	ECs fate
DNAJA1	ECs fate
MARCH6	ECs fate
PTPLAD1	ECs fate
APOA1BP	ECs fate
SLC25A6	ECs fate
ISYNA1	ECs fate
NAP1L4	ECs fate
COA3	ECs fate
EIF4EBP1	ECs fate
AP2S1	ECs fate
TAF9	ECs fate
FTL	ECs fate
VIMP	ECs fate
ERH	ECs fate
LAMTOR2	ECs fate
WDR18	ECs fate
JUP	ECs fate
GNAI3	ECs fate
PPP2R4	ECs fate
RALY	ECs fate
FAM96A	ECs fate
GANAB	ECs fate
CREG1	ECs fate
C19orf10	ECs fate
PDLIM7	ECs fate
EIF5A	ECs fate
MFAP2	ECs fate
LEPROTL1	ECs fate
WASF1	ECs fate
C14orf1	ECs fate
LDOC1	ECs fate
PGRMC1	ECs fate
SEP15	ECs fate
FHL1	ECs fate
PVRL2	ECs fate
C1orf86	ECs fate
PPP4C	ECs fate
MRPS26	ECs fate
TOMM22	ECs fate
PQBP1	ECs fate
SEC11A	ECs fate
NT5C3B	ECs fate
PKIG	ECs fate
UBE2D2	ECs fate
DNAJC8	ECs fate
C9orf16	ECs fate

## Sheet: EXT DATA FIG 2C
Input Data Extended Data Figure 2c
Selected signatures and relative genes to monitor contraction and metabolism in differentiating CMs (D3 and D21) and LV (left ventricle)-CMs (Wang et al., 2020).
Gene	Signature
SLC9A1	Calcium Handling
TMEM38B	Calcium Handling
CACNA1C	Calcium Handling
NEDD4L	Calcium Handling
RANGRF	Calcium Handling
SLC8A1	Calcium Handling
PLN	Calcium Handling
SNTA1	Calcium Handling
KCNQ1	Calcium Handling
NPPA	Calcium Handling
TMEM38A	Calcium Handling
CSRP3	Sarcomere
MYL3	Sarcomere
TNNC1	Sarcomere
TNNT2	Sarcomere
TTN	Sarcomere
TPM1	Sarcomere
IDH2	TCA cycle
IDH3A	TCA cycle
MDH1	TCA cycle
MDH2	TCA cycle
SDHA	TCA cycle
PCK2	TCA cycle
ATP6V1C1	Oxidative metabolism
CYB5R3	Oxidative metabolism
AIFM1	Oxidative metabolism
CYC1	Oxidative metabolism
CYCS	Oxidative metabolism
ECH1	Oxidative metabolism
ECI1	Oxidative metabolism
GPI	Oxidative metabolism
SLC25A4	Oxidative metabolism
TIMM9	Oxidative metabolism
UQCRC1	Oxidative metabolism
VDAC1	Oxidative metabolism
VDAC3	Oxidative metabolism
