# Supplementary material for: Migratory and anti-fibrotic programmes define the regenerative potential of human cardiac progenitors
Source: Nat Cell Biol. 2022 May 12;24(5):659–71. doi: 10.1038/s41556-022-00899-8 (PMC9106586; doi:10.1038/s41556-022-00899-8)
Supplement: Source Data Extended Data Fig. 3 — Source data for Extended Data Fig. 3. [file 41556_2022_899_MOESM16_ESM.xlsx]

## Sheet: EXT DATA FIG 3D
Input Data Extended Data Figure 3d
Analysis of baseline cellular purity of HVPs and CMs
	Percentage
		HVPs			CMs
		n1	n2	n3	n1	n2	n3
	ISL1%	86.2	81.3	79.3	2.41	1.93	2.01
	cTNT%	44.39	47.32	56	82.4	77.3	82.8
	TRA-1-60%	1.2	2.79	1.32	2.11	1.6	1.2
		HVPs			CMs
		MEAN	SEM	N	MEAN	SEM	N
	ISL1%	87.4667	1.41931	3	2.11667	0.148474	3
	cTNT%	49.2367	3.48584	3	80.8333	1.77044	3
	TRA-1-60%	1.77	0.511175	3	1.63667	0.263333	3
	Statistical analysis (Prism_Graph Pad)
	Two-way ANOVA	Ordinary
	Alpha	0.05
	Source of Variation	% of total variation	P value	P value summary	Significant?
	Interaction	42.16	<0,0001	****	Yes
	Row Factor	52.31	<0,0001	****	Yes
	Column Factor	5.023	<0,0001	****	Yes
	ANOVA table	SS	DF	MS	F (DFn, DFd)	P value
	Interaction	9948	2	4974	F (2, 12) = 501,4	P<0,0001
	Row Factor	12344	2	6172	F (2, 12) = 622,2	P<0,0001
	Column Factor	1185	1	1185	F (1, 12) = 119,5	P<0,0001
	Residual	119	12	9.92
	Difference between column means
	Mean of HVPs	44.42
	Mean of CMs	28.2
	Difference between means	16.23
	SE of difference	1.485
	95% CI of difference	12,99 to 19,46
	Šídák's multiple comparisons test	Mean Diff,	95,00% CI of diff,	Below threshold?	Summary	Adjusted P Value
	HVPs - CMs
	ISL1	80.15	73,03 to 87,27	Yes	****	<0,0001
	cTNT	-31.6	-38,72 to -24,47	Yes	****	<0,0001
	TRA-1-60	0.1333	-6,991 to 7,257	No	ns	>0,9999
	Test details	Mean 1	Mean 2	Mean Diff,	SE of diff,	N1	N2	t	DF
	HVPs - CMs
	ISL1	82.27	2.117	80.15	2.572	3	3	31.17	12
	cTNT	49.24	80.83	-31.6	2.572	3	3	12.29	12
	TRA-1-60	1.77	1.637	0.1333	2.572	3	3	0.05185	12
