# Supplementary material for: Migratory and anti-fibrotic programmes define the regenerative potential of human cardiac progenitors
Source: Nat Cell Biol. 2022 May 12;24(5):659–71. doi: 10.1038/s41556-022-00899-8 (PMC9106586; doi:10.1038/s41556-022-00899-8)
Supplement: Source Data Extended Data Fig. 4 — Source data for Extended Data Fig. 4. [file 41556_2022_899_MOESM17_ESM.xlsx]

## Sheet: EXT DATA FIG 4A
Input Data Extended Data Figure 4a
DEGs for each of the 7 clusters obtained by unsupervised clustering analysis of the acute model scRNAseq.
Gene	p_val	avg_logFC	pct.1	pct.2	p_val_adj	cluster
RAB12	1.81873e-23	1.55958	0.872	0.628	6.15293e-19	0
RP11-217O12.1	6.71484e-26	1.54791	0.891	0.606	2.2717e-21	0
RP11-805I24.1	8.80642e-24	1.33579	0.864	0.596	2.9793e-19	0
MT-RNR1	2.75897e-16	0.952192	0.917	0.608	9.33388e-12	0
AC010970.2	1.19348e-58	0.873054	0.981	0.609	4.03765e-54	0
CTD-2328D6.1	6.07218e-10	0.759137	0.725	0.557	2.05428e-05	0
MT-RNR2	1.6485e-22	0.598155	0.992	0.609	5.57705e-18	0
MCC	3.14945e-07	0.569268	0.781	0.643	0.0106549	0
MBOAT1	1.12574e-06	0.512596	0.645	0.49	0.0380849	0
KRR1	8.86174e-20	0.495434	0.158	0.451	2.99802e-15	0
AC068620.1	3.79326e-13	0.47316	0.691	0.48	1.2833e-08	0
RP11-44M6.3	9.62084e-12	0.428523	0.57	0.377	3.25482e-07	0
KCNJ15	4.92585e-16	0.422607	0.54	0.312	1.66646e-11	0
AC092669.3	0.000123457	0.407249	0.604	0.512	1	0
MT-ND1	4.71446e-10	0.405473	0.947	0.608	1.59495e-05	0
MT-ND4	6.13089e-11	0.401244	0.981	0.609	2.07414e-06	0
RP11-346D14.1	3.24245e-06	0.391889	0.653	0.53	0.109695	0
KCNQ1OT1	1.21774e-06	0.389536	0.691	0.565	0.0411972	0
MT-CO3	3.83817e-11	0.384633	0.977	0.609	1.29849e-06	0
CTDSP1	0.000874286	0.382326	0.302	0.425	1	0
MT-ND2	7.36294e-08	0.347367	0.943	0.608	0.00249096	0
TTC19	2.72413e-05	0.333181	0.257	0.392	0.921601	0
SCARB2	4.28402e-09	0.330991	0.4	0.552	0.000144933	0
CYBRD1	0.000109538	0.320926	0.226	0.352	1	0
CNIH1	0.00237603	0.312914	0.445	0.468	1	0
MT-ND5	3.03286e-05	0.307868	0.94	0.608	1	0
PRRG3	2.35469e-06	0.284628	0.328	0.203	0.0796615	0
RP11-87N24.3	6.34011e-10	0.284409	0.453	0.272	2.14492e-05	0
MT-CO1	1.00631e-09	0.283733	0.989	0.609	3.40443e-05	0
UQCRQ	6.91096e-24	0.283006	0.577	0.789	2.33805e-19	0
SERPINE2	0.000107422	0.282836	0.385	0.491	1	0
SZRD1	5.84769e-06	0.279488	0.298	0.417	0.197833	0
MT-CYB	2.43108e-07	0.272034	0.992	0.795	0.00822459	0
MT-ND4L	5.59711e-06	0.271479	0.925	0.736	0.189356	0
GMCL1	1.29233e-07	0.267711	0.196	0.357	0.00437208	0
MT-CO2	8.63352e-06	0.26381	0.955	0.609	0.292081	0
CASK	1.61401e-08	0.261084	0.234	0.418	0.000546036	0
PRR3	1.06244e-07	0.260233	0.257	0.425	0.00359435	0
MT-ATP6	1.92784e-06	0.257761	0.958	0.608	0.0652206	0
MT-ND6	0.00435132	0.251216	0.781	0.583	1	0
ARV1	1.48964e-09	0.251143	0.155	0.341	5.03958e-05	0
CDH11	1.14476e-18	-0.250089	0.4	0.657	3.87285e-14	0
CCL2	8.35238e-13	-0.250196	0.249	0.478	2.82569e-08	0
TMEM49	3.29466e-20	-0.250537	0.004	0.267	1.11462e-15	0
TIMM23	8.41721e-32	-0.251105	0.294	0.663	2.84763e-27	0
ENSMMUG00000031810	3.77609e-23	-0.251159	0	0.295	1.27749e-18	0
GLA	1.92991e-22	-0.251307	0.211	0.55	6.52908e-18	0
SQLE	1.99838e-18	-0.25143	0.396	0.641	6.76073e-14	0
IFT57	3.20609e-25	-0.251882	0.362	0.685	1.08465e-20	0
ID1	2.38706e-19	-0.251884	0.589	0.8	8.07568e-15	0
CCND2	1.60294e-13	-0.25189	0.404	0.591	5.42289e-09	0
DSC2	3.72806e-22	-0.251954	0.543	0.78	1.26124e-17	0
KRT18	3.21867e-05	-0.252204	0.743	0.81	1	0
ZNF292	2.14497e-21	-0.252325	0.468	0.743	7.25664e-17	0
API5	8.00769e-29	-0.252385	0.34	0.682	2.70908e-24	0
COTL1	5.9284e-24	-0.252414	0.355	0.657	2.00564e-19	0
SPIN1	6.39993e-18	-0.252502	0.445	0.663	2.16516e-13	0
SCCPDH	2.76258e-18	-0.252528	0.358	0.617	9.34608e-14	0
PAPD5	4.74268e-20	-0.252565	0.14	0.45	1.6045e-15	0
PLIN2	2.8197e-09	-0.252616	0.555	0.682	9.53932e-05	0
CHD1	2.77939e-24	-0.253023	0.336	0.652	9.40296e-20	0
HMGN3	6.3395e-37	-0.253075	0.604	0.859	2.14471e-32	0
RNH1	1.49953e-12	-0.253136	0.464	0.631	5.07306e-08	0
COL4A6	2.83236e-13	-0.253286	0.257	0.479	9.58215e-09	0
ENSMMUG00000010580	1.77127e-22	-0.253368	0	0.287	5.99238e-18	0
ENSMMUG00000023261	1.00694e-20	-0.253592	0	0.267	3.40656e-16	0
SCAND1	4.578e-24	-0.253641	0.487	0.751	1.54878e-19	0
SURF4	1.45637e-18	-0.253821	0.562	0.755	4.92705e-14	0
MEF2A	7.22117e-20	-0.253919	0.351	0.622	2.44299e-15	0
SPECC1L	2.75195e-19	-0.254089	0.102	0.391	9.31013e-15	0
ACAA2	1.29816e-25	-0.254421	0.4	0.688	4.39181e-21	0
ENSMMUG00000000041	3.60056e-24	-0.254445	0	0.306	1.2181e-19	0
HSDL1	1.02377e-29	-0.254455	0.309	0.663	3.46351e-25	0
ATP6V0E1	5.50589e-31	-0.254547	0.536	0.792	1.8627e-26	0
ARID1A	9.23428e-24	-0.254901	0.464	0.752	3.12405e-19	0
HERPUD1	1.64572e-23	-0.254998	0.475	0.757	5.56764e-19	0
PPT2	2.96391e-20	-0.255373	0.223	0.526	1.00272e-15	0
ENSMMUG00000030448	3.30263e-25	-0.255435	0	0.317	1.11731e-20	0
BRD8	3.20188e-17	-0.255558	0.453	0.683	1.08323e-12	0
RAB11B	2.22955e-19	-0.255677	0.479	0.699	7.54279e-15	0
MRPL13	1.23615e-27	-0.255759	0.37	0.704	4.18201e-23	0
SPCS1	1.365e-38	-0.255789	0.449	0.78	4.61793e-34	0
FABP5	6.71409e-19	-0.256027	0.332	0.603	2.27144e-14	0
KLHDC2	3.85899e-25	-0.25621	0.415	0.733	1.30553e-20	0
NQO1	2.48066e-13	-0.256407	0.321	0.557	8.39233e-09	0
ENSMMUG00000032385	8.19552e-23	-0.256487	0	0.291	2.77263e-18	0
POLD2	1.00265e-21	-0.256817	0.513	0.777	3.39206e-17	0
TSC22D1	4.99529e-18	-0.256885	0.683	0.822	1.68996e-13	0
AMHR2	1.09159e-13	-0.256896	0.377	0.606	3.69295e-09	0
SHKBP1	1.25018e-12	-0.256936	0.411	0.593	4.22949e-08	0
SPP1	0.00437468	-0.256985	0.264	0.357	1	0
USMG5	1.04379e-31	-0.257013	0.6	0.868	3.53126e-27	0
PLN	1.0634e-17	-0.257125	0.653	0.835	3.59759e-13	0
PDCD4	1.34184e-23	-0.257306	0.325	0.652	4.53959e-19	0
SUPT4H1	3.92666e-23	-0.257311	0.37	0.643	1.32843e-18	0
CXXC1	2.37309e-23	-0.257468	0.268	0.606	8.02841e-19	0
LRRFIP1	4.38567e-23	-0.257515	0.445	0.74	1.48371e-18	0
SHISA3	1.61486e-11	-0.257549	0.536	0.721	5.46323e-07	0
HP1BP3	1.05646e-21	-0.257655	0.525	0.765	3.57412e-17	0
ADAM10	8.50598e-19	-0.257658	0.325	0.596	2.87766e-14	0
KPNA2	5.28065e-26	-0.257686	0.532	0.777	1.7865e-21	0
TNNI1	1.47043e-06	-0.257864	0.906	0.989	0.0497462	0
TOMM34	3.38912e-17	-0.257893	0.404	0.657	1.14657e-12	0
MYADM	1.28541e-20	-0.258045	0.498	0.716	4.34868e-16	0
ZCCHC11	3.61051e-19	-0.258164	0.525	0.746	1.22147e-14	0
BIRC6	4.72092e-20	-0.258169	0.479	0.756	1.59714e-15	0
PIGT	8.40959e-26	-0.258198	0.528	0.792	2.84505e-21	0
MRPS7	1.48191e-26	-0.258265	0.494	0.76	5.01345e-22	0
ENSMMUG00000000347	4.89129e-23	-0.258275	0	0.294	1.65477e-18	0
PPP1CB	1.52372e-06	-0.258346	0.528	0.557	0.0515489	0
HK1	3.87647e-16	-0.259022	0.408	0.648	1.31145e-11	0
HNRNPR	8.79492e-38	-0.259048	0.574	0.892	2.97541e-33	0
LMAN1	1.17087e-18	-0.259108	0.442	0.648	3.96117e-14	0
RPL26L1	3.47768e-33	-0.259112	0.306	0.675	1.17653e-28	0
ADAMTS6	1.53599e-10	-0.259403	0.525	0.724	5.19642e-06	0
RER1	3.1989e-27	-0.259576	0.336	0.669	1.08222e-22	0
ADAR	8.45755e-25	-0.259593	0.453	0.745	2.86127e-20	0
THRAP3	2.74009e-42	-0.259685	0.562	0.869	9.26998e-38	0
MKRN1	3.03176e-18	-0.259731	0.275	0.549	1.02568e-13	0
ENSMMUG00000021349	2.76648e-24	-0.260005	0	0.307	9.35928e-20	0
ATP5SL	3.29882e-15	-0.260128	0.475	0.664	1.11602e-10	0
ADGRL2	1.51455e-19	-0.260156	0	0.254	5.12388e-15	0
POLR1C	9.94528e-31	-0.260161	0.204	0.588	3.36459e-26	0
ADD1	2.40418e-18	-0.260219	0.536	0.746	8.13358e-14	0
ENSMMUG00000017625	1.0601e-22	-0.260221	0	0.29	3.58643e-18	0
ENSMMUG00000008222	1.11322e-23	-0.260288	0.004	0.306	3.76613e-19	0
ENSMMUG00000014352	2.91378e-23	-0.260402	0	0.296	9.8576e-19	0
CDK16	6.95033e-24	-0.260515	0.574	0.817	2.35137e-19	0
ENSMMUG00000001401	1.02816e-23	-0.260529	0	0.301	3.47838e-19	0
CD276	7.82056e-18	-0.260564	0.457	0.695	2.64577e-13	0
DNM1L	1.16398e-31	-0.260787	0.453	0.771	3.93787e-27	0
SPINT2	5.08936e-23	-0.260792	0.506	0.771	1.72178e-18	0
KDM6B	5.72986e-19	-0.260974	0.396	0.679	1.93847e-14	0
GOLGB1	5.88872e-27	-0.261184	0.574	0.848	1.99221e-22	0
MLEC	2.19259e-13	-0.261195	0.411	0.591	7.41776e-09	0
SUGT1	1.11104e-20	-0.261219	0.509	0.735	3.75878e-16	0
GNPAT	2.77037e-25	-0.261418	0.306	0.629	9.37244e-21	0
ARFIP2	5.01233e-17	-0.261557	0.347	0.609	1.69572e-12	0
ARPC5	4.24785e-17	-0.261561	0.551	0.709	1.43709e-12	0
NKIRAS2	1.38565e-13	-0.261618	0.385	0.6	4.6878e-09	0
CD164	7.20528e-32	-0.261671	0.608	0.867	2.43762e-27	0
ABT1	6.28958e-25	-0.261692	0.321	0.628	2.12783e-20	0
WDR75	9.54083e-23	-0.2622	0.242	0.563	3.22776e-18	0
SPECC1	7.00216e-18	-0.262589	0.445	0.669	2.3689e-13	0
HSF1	3.46654e-20	-0.26275	0.362	0.634	1.17276e-15	0
ATP5L	9.15982e-30	-0.262778	0.687	0.893	3.09886e-25	0
TSG101	5.70354e-24	-0.263005	0.491	0.766	1.92956e-19	0
USP8	6.78116e-20	-0.263184	0.313	0.614	2.29413e-15	0
TNFAIP6	1.23166e-11	-0.263373	0.072	0.264	4.16681e-07	0
NID2	3.24623e-18	-0.263687	0.6	0.791	1.09823e-13	0
CTBP2	1.33117e-20	-0.263708	0.313	0.634	4.5035e-16	0
UBA3	1.45562e-26	-0.263752	0.396	0.718	4.92452e-22	0
ZEB2	1.53952e-23	-0.263847	0.294	0.628	5.20836e-19	0
RPA2	5.20467e-21	-0.263917	0.306	0.593	1.76079e-16	0
PGM3	6.89498e-18	-0.263979	0.291	0.561	2.33264e-13	0
SCAMP3	2.4953e-23	-0.264178	0.472	0.743	8.44183e-19	0
ENSMMUG00000021809	5.68696e-20	-0.264192	0	0.259	1.92395e-15	0
SAR1B	2.55899e-13	-0.26431	0.438	0.628	8.65731e-09	0
LAMB2	1.40024e-14	-0.264338	0.498	0.738	4.73716e-10	0
CD74	3.66816e-08	-0.264543	0.517	0.611	0.00124097	0
CCNB2	6.98747e-14	-0.265358	0.223	0.465	2.36393e-09	0
NDUFA12	1.3069e-29	-0.265504	0.491	0.771	4.42136e-25	0
ENSMMUG00000023579	1.33496e-23	-0.265976	0	0.3	4.51631e-19	0
SRP72	4.88119e-25	-0.265994	0.506	0.744	1.65136e-20	0
ELOVL5	3.63244e-18	-0.266059	0.408	0.628	1.22889e-13	0
CLTA	1.18424e-24	-0.266232	0.611	0.821	4.00639e-20	0
PPM1G	1.36441e-23	-0.26626	0.494	0.74	4.61595e-19	0
BZW2	1.10348e-26	-0.266263	0.366	0.682	3.73319e-22	0
CAP1	1.41969e-37	-0.266282	0.532	0.845	4.80297e-33	0
CYR61	2.59817e-12	-0.266542	0.423	0.659	8.78986e-08	0
PTK7	5.3774e-16	-0.266552	0.298	0.576	1.81923e-11	0
HIAT1	1.7043e-23	-0.266694	0.257	0.566	5.7658e-19	0
PALLD	7.49968e-26	-0.26679	0.457	0.735	2.53722e-21	0
TMEM59	1.47932e-31	-0.267082	0.638	0.869	5.00467e-27	0
MARCKS	7.9281e-27	-0.267191	0.358	0.672	2.68215e-22	0
C1orf43	1.18767e-37	-0.267418	0.464	0.801	4.01801e-33	0
UBE2L3	8.42137e-31	-0.267543	0.585	0.825	2.84903e-26	0
CTNNBL1	6.26451e-22	-0.26762	0.264	0.585	2.11935e-17	0
POLR2F	3.86182e-30	-0.267761	0.434	0.751	1.30649e-25	0
ENSMMUG00000030353	3.71992e-22	-0.267801	0.004	0.29	1.25849e-17	0
ENSMMUG00000029458	8.19552e-23	-0.267954	0	0.291	2.77263e-18	0
DRAM2	1.28587e-20	-0.26802	0.257	0.55	4.35023e-16	0
HECTD3	2.15627e-07	-0.268157	0.174	0.337	0.00729487	0
SCAMP2	7.65283e-20	-0.268289	0.306	0.588	2.58903e-15	0
PGRMC1	1.50296e-34	-0.269137	0.525	0.83	5.08467e-30	0
RDBP	7.26973e-20	-0.26986	0	0.257	2.45942e-15	0
UNC5C	8.94315e-15	-0.26992	0.536	0.736	3.02556e-10	0
PPIH	4.69046e-13	-0.270191	0.196	0.44	1.58683e-08	0
FHL3	4.13374e-12	-0.270208	0.355	0.544	1.39849e-07	0
RPA1	1.3926e-10	-0.270277	0.343	0.526	4.7113e-06	0
ATP6V1D	5.07188e-19	-0.270833	0.483	0.711	1.71587e-14	0
NXF1	2.30881e-20	-0.270932	0.509	0.767	7.81092e-16	0
CPT2	3.47303e-19	-0.27109	0.17	0.47	1.17496e-14	0
COPS2	3.84139e-25	-0.271162	0.351	0.643	1.29958e-20	0
PFDN5	2.09563e-34	-0.271174	0.672	0.91	7.08971e-30	0
ESD	2.89681e-31	-0.271177	0.396	0.731	9.80019e-27	0
DAAM1	1.15769e-15	-0.271404	0.381	0.613	3.9166e-11	0
SEC23A	8.50581e-23	-0.271843	0.419	0.7	2.8776e-18	0
ENSMMUG00000015289	1.12329e-24	-0.272207	0.004	0.317	3.80019e-20	0
EIF4E	3.28701e-22	-0.272235	0.509	0.74	1.11203e-17	0
CAPN1	6.19112e-15	-0.272349	0.498	0.701	2.09452e-10	0
SPARC	9.38004e-20	-0.272392	0.917	0.991	3.17336e-15	0
ENSMMUG00000002083	1.37062e-22	-0.272765	0	0.289	4.63695e-18	0
ZFR	4.15427e-31	-0.272978	0.577	0.864	1.40543e-26	0
CHMP5	4.28841e-35	-0.273056	0.355	0.725	1.45081e-30	0
CCDC90B	3.66621e-21	-0.27306	0.506	0.744	1.24031e-16	0
H1F0	5.59836e-28	-0.273238	0.442	0.743	1.89398e-23	0
EIF3K	8.32517e-28	-0.273245	0.57	0.805	2.81649e-23	0
VPS52	6.10901e-20	-0.273268	0.215	0.532	2.06674e-15	0
NAP1L4	5.00425e-25	-0.273461	0.479	0.726	1.69299e-20	0
CISD1	1.22272e-30	-0.273596	0.272	0.638	4.13659e-26	0
FLOT1	5.0354e-24	-0.273685	0.528	0.796	1.70353e-19	0
RNF10	7.71285e-26	-0.273946	0.445	0.736	2.60933e-21	0
EIF3M	2.32492e-48	-0.274505	0.521	0.858	7.86542e-44	0
ENSMMUG00000030484	1.63087e-24	-0.274789	0	0.31	5.51739e-20	0
UGDH	4.00989e-26	-0.274941	0.423	0.694	1.35659e-21	0
CAPZB	3.49178e-38	-0.275214	0.577	0.864	1.1813e-33	0
ERI3	1.16625e-23	-0.275235	0.381	0.692	3.94555e-19	0
FKBP10	6.14194e-19	-0.275315	0.4	0.665	2.07788e-14	0
RSRC2	2.09317e-24	-0.275395	0.581	0.812	7.08142e-20	0
CMTM6	3.04974e-28	-0.275418	0.347	0.659	1.03176e-23	0
CDC37	6.1903e-19	-0.275434	0.472	0.724	2.09424e-14	0
RNF114	5.70883e-26	-0.275496	0.294	0.623	1.93135e-21	0
BTG1	7.05454e-21	-0.275897	0.464	0.723	2.38662e-16	0
SRSF4	5.56779e-24	-0.275911	0.438	0.7	1.88364e-19	0
ZFAND6	8.25938e-41	-0.275922	0.453	0.806	2.79423e-36	0
FADS1	1.30823e-13	-0.276019	0.547	0.693	4.42587e-09	0
REV3L	2.35675e-31	-0.276314	0.226	0.623	7.97313e-27	0
NHP2	1.47648e-37	-0.276379	0.294	0.693	4.99509e-33	0
PTPLA	3.85222e-27	-0.276466	0.226	0.572	1.30324e-22	0
RNF7	8.07327e-33	-0.276633	0.596	0.85	2.73127e-28	0
LAMTOR1	6.324e-05	-0.27684	0.506	0.52	1	0
PHF6	4.88242e-32	-0.276901	0.502	0.797	1.65177e-27	0
SLC35A4	1.46893e-24	-0.276906	0.453	0.756	4.96953e-20	0
RHOBTB3	8.14701e-25	-0.276947	0.513	0.797	2.75621e-20	0
PTPRF	6.83327e-13	-0.277043	0.419	0.624	2.31177e-08	0
RBPJ	1.05868e-25	-0.277504	0.389	0.687	3.58161e-21	0
GPBP1	1.12088e-27	-0.277571	0.457	0.757	3.79206e-23	0
HUWE1	1.16221e-29	-0.278322	0.6	0.876	3.93188e-25	0
PABPC1	0.00130351	-0.278395	0.721	0.59	1	0
COA1	3.89674e-26	-0.278406	0.434	0.705	1.31831e-21	0
PRPF40A	4.17814e-32	-0.278417	0.581	0.872	1.4135e-27	0
PDLIM7	6.25301e-27	-0.278558	0.664	0.887	2.11546e-22	0
RAP1B	2.88291e-30	-0.278619	0.385	0.725	9.75316e-26	0
COX4I1	4.67074e-34	-0.278933	0.725	0.918	1.58016e-29	0
ENSMMUG00000016306	1.00694e-20	-0.279029	0	0.267	3.40656e-16	0
TOMM22	3.76984e-25	-0.279341	0.43	0.699	1.27537e-20	0
MPDU1	2.20997e-20	-0.279424	0.449	0.69	7.47655e-16	0
AZIN1	4.38361e-22	-0.279497	0.411	0.7	1.48302e-17	0
TMBIM6	4.60231e-40	-0.279612	0.77	0.965	1.55701e-35	0
ENSMMUG00000029868	6.33288e-23	-0.279728	0	0.292	2.14248e-18	0
CYB5B	1.05914e-24	-0.279984	0.491	0.723	3.58319e-20	0
PLIN3	3.83e-22	-0.280049	0.309	0.6	1.29573e-17	0
DHRS9	6.17718e-06	-0.280171	0.253	0.393	0.20898	0
CPNE1	2.51973e-33	-0.280359	0.521	0.836	8.5245e-29	0
RAD21	1.1868e-31	-0.280566	0.483	0.807	4.01506e-27	0
ZDHHC4	4.04012e-26	-0.280582	0.306	0.637	1.36681e-21	0
TCF12	2.37851e-24	-0.280773	0.415	0.711	8.04674e-20	0
STRA6	2.22642e-08	-0.280986	0.517	0.685	0.000753222	0
ENSMMUG00000030340	1.63087e-24	-0.280991	0	0.31	5.51739e-20	0
GPT2	3.3693e-05	-0.281321	0.26	0.388	1	0
VPS41	1.18379e-13	-0.281596	0.404	0.622	4.00488e-09	0
SNX6	1.89308e-32	-0.281873	0.464	0.762	6.40447e-28	0
PRKRA	3.03726e-32	-0.282287	0.336	0.708	1.02754e-27	0
GHITM	9.76265e-31	-0.282532	0.709	0.902	3.3028e-26	0
ANKRD10	1.27017e-36	-0.282539	0.543	0.84	4.29712e-32	0
TBL1XR1	4.29488e-31	-0.282634	0.426	0.764	1.453e-26	0
TPX2	5.35659e-06	-0.282917	0.328	0.453	0.181219	0
PNRC2	3.29991e-33	-0.283314	0.498	0.81	1.11639e-28	0
EEF1B2	7.33042e-44	-0.283406	0.626	0.899	2.47995e-39	0
OCIAD1	1.17657e-35	-0.283541	0.498	0.791	3.98047e-31	0
CREB3	8.45346e-19	-0.283759	0.347	0.602	2.85989e-14	0
DAP	4.45419e-27	-0.284094	0.374	0.66	1.5069e-22	0
ENSMMUG00000011916	1.0601e-22	-0.284273	0	0.29	3.58643e-18	0
RSF1	7.38557e-27	-0.284602	0.472	0.755	2.49861e-22	0
TMEM147	7.11643e-31	-0.284603	0.585	0.84	2.40756e-26	0
DNAJC10	1.52123e-19	-0.284704	0.54	0.748	5.14647e-15	0
NDUFS7	1.34875e-32	-0.28484	0.426	0.757	4.56295e-28	0
ZNF644	2.09825e-25	-0.28489	0.423	0.736	7.09859e-21	0
COLEC12	1.03484e-13	-0.284907	0.366	0.593	3.50095e-09	0
SAFB	1.06996e-27	-0.285115	0.37	0.705	3.61979e-23	0
TNRC6B	2.47468e-10	-0.28549	0.581	0.693	8.3721e-06	0
KIF5B	1.33967e-31	-0.285651	0.589	0.859	4.53224e-27	0
ENSMMUG00000019160	2.76648e-24	-0.285658	0	0.307	9.35928e-20	0
LTBP1	3.4943e-16	-0.285679	0.37	0.617	1.18216e-11	0
SLC39A10	5.61452e-21	-0.285689	0.358	0.638	1.89945e-16	0
ENSMMUG00000021625	1.65498e-20	-0.285732	0	0.265	5.59898e-16	0
SH3GLB1	1.12565e-31	-0.286285	0.525	0.807	3.8082e-27	0
ANAPC16	4.17262e-39	-0.286369	0.491	0.816	1.41164e-34	0
SFRS12	3.81221e-22	-0.286495	0	0.284	1.28971e-17	0
ENSMMUG00000021379	2.46513e-19	-0.286947	0	0.251	8.3398e-15	0
CHID1	1.14119e-26	-0.287018	0.453	0.735	3.86077e-22	0
SEC61G	8.66483e-34	-0.28708	0.498	0.812	2.9314e-29	0
TPR	4.8637e-26	-0.287121	0.54	0.78	1.64544e-21	0
RBM17	2.76995e-25	-0.287644	0.43	0.734	9.37102e-21	0
HMGN2	1.29804e-40	-0.287957	0.736	0.929	4.39141e-36	0
MYRF	5.5587e-14	-0.287977	0.358	0.581	1.88056e-09	0
GFPT2	5.73589e-15	-0.287989	0.26	0.509	1.94051e-10	0
EMC4	4.5611e-34	-0.288291	0.577	0.845	1.54306e-29	0
ENSMMUG00000008336	1.00694e-20	-0.288347	0	0.267	3.40656e-16	0
UBL7	6.08001e-31	-0.288359	0.392	0.73	2.05693e-26	0
MYH9	4.15483e-19	-0.288386	0.506	0.726	1.40562e-14	0
ENSMMUG00000012391	7.84898e-21	-0.2885	0	0.269	2.65539e-16	0
ENSMMUG00000012777	7.42634e-27	-0.288679	0	0.335	2.51241e-22	0
HADHB	6.84792e-24	-0.288874	0.498	0.743	2.31672e-19	0
U2SURP	2.78955e-26	-0.288925	0.464	0.755	9.43732e-22	0
NDUFA6	2.08487e-34	-0.289066	0.498	0.802	7.05333e-30	0
ZNF22	5.19684e-24	-0.28928	0.147	0.496	1.75814e-19	0
RAE1	2.59147e-22	-0.289302	0.347	0.639	8.76721e-18	0
PGK1	9.1974e-38	-0.289333	0.709	0.937	3.11157e-33	0
SC4MOL	6.09018e-24	-0.28935	0	0.303	2.06037e-19	0
SNRNP40	1.3363e-24	-0.289509	0.313	0.637	4.52084e-20	0
ENSMMUG00000020269	7.91498e-24	-0.289541	0	0.302	2.67772e-19	0
NTRK2	2.3225e-10	-0.28967	0.336	0.517	7.85724e-06	0
HAT1	6.6568e-28	-0.289928	0.347	0.672	2.25206e-23	0
FIS1	4.05011e-26	-0.289952	0.483	0.746	1.37019e-21	0
ENSMMUG00000030183	2.91378e-23	-0.289991	0	0.296	9.8576e-19	0
DPAGT1	1.75423e-18	-0.290486	0.317	0.585	5.93475e-14	0
UBXN1	6.24016e-26	-0.290554	0.581	0.83	2.11111e-21	0
ROMO1	6.57766e-33	-0.290725	0.615	0.871	2.22529e-28	0
YTHDF2	2.52563e-41	-0.290848	0.498	0.852	8.54445e-37	0
CYFIP1	3.71933e-15	-0.291025	0.374	0.617	1.25829e-10	0
ELAVL1	1.04325e-23	-0.291038	0.54	0.78	3.52942e-19	0
GLIPR2	3.44718e-26	-0.291068	0.328	0.665	1.16622e-21	0
SF3B14	1.95205e-37	-0.291181	0.491	0.825	6.60397e-33	0
ENY2	2.03855e-35	-0.2913	0.589	0.859	6.89662e-31	0
EIF3D	2.00331e-36	-0.291524	0.543	0.848	6.77739e-32	0
COPA	2.25743e-20	-0.29262	0.6	0.807	7.6371e-16	0
CHMP2A	5.79223e-36	-0.292892	0.502	0.822	1.95957e-31	0
TMEM30A	1.25469e-25	-0.293041	0.291	0.616	4.24473e-21	0
USP10	2.32551e-29	-0.293187	0.362	0.697	7.86742e-25	0
SLC2A3	8.68111e-20	-0.29348	0.585	0.821	2.93691e-15	0
SEC61A1	2.13683e-27	-0.293491	0.528	0.78	7.2291e-23	0
FERMT2	1.47657e-24	-0.293864	0.472	0.744	4.99538e-20	0
TCP1	2.70312e-32	-0.293919	0.589	0.846	9.14492e-28	0
EIF3I	3.35382e-34	-0.293944	0.634	0.886	1.13463e-29	0
STT3A	4.10779e-33	-0.294161	0.521	0.818	1.38971e-28	0
THBS1	1.8781e-12	-0.294225	0.604	0.802	6.35381e-08	0
C5orf15	2.37455e-08	-0.29513	0.385	0.486	0.000803334	0
CDC5L	6.53519e-23	-0.295336	0.4	0.685	2.21092e-18	0
ALDH3A2	8.16251e-22	-0.295684	0.404	0.687	2.76146e-17	0
HSPD1	1.76548e-34	-0.295779	0.679	0.894	5.97279e-30	0
TALDO1	1.26205e-31	-0.295809	0.509	0.799	4.26966e-27	0
PRPF38B	1.02828e-21	-0.295895	0.419	0.704	3.47877e-17	0
EIF1	1.66438e-28	-0.296223	0.792	0.929	5.63077e-24	0
SIGMAR1	9.12481e-28	-0.296286	0.419	0.719	3.08701e-23	0
POLDIP2	5.93132e-26	-0.296473	0.472	0.771	2.00662e-21	0
NDUFB4	6.5851e-32	-0.296672	0.528	0.786	2.22781e-27	0
PTOV1	5.79746e-25	-0.296682	0.483	0.764	1.96134e-20	0
CHD4	2.47406e-34	-0.296847	0.551	0.848	8.37e-30	0
GPATCH8	4.79322e-16	-0.296879	0.453	0.684	1.6216e-11	0
ENSMMUG00000015102	4.31498e-25	-0.296999	0	0.316	1.4598e-20	0
FAM60A	1.06966e-25	-0.297279	0.506	0.74	3.61877e-21	0
VAPA	4.74199e-38	-0.297337	0.619	0.878	1.60426e-33	0
HMGB2	1.21288e-24	-0.297455	0.43	0.723	4.1033e-20	0
P4HA1	9.90958e-33	-0.297468	0.404	0.735	3.35251e-28	0
RNASEH2A	3.22137e-12	-0.297493	0.366	0.555	1.08982e-07	0
C4H6ORF62	2.76648e-24	-0.297618	0	0.307	9.35928e-20	0
FUBP1	2.23201e-22	-0.297722	0.54	0.79	7.55111e-18	0
ENSMMUG00000022095	2.71524e-20	-0.297906	0	0.262	9.18594e-16	0
NDUFV1	3.23783e-27	-0.297917	0.43	0.718	1.09539e-22	0
TECR	1.85146e-13	-0.298302	0.604	0.69	6.26367e-09	0
BCKDK	2.06183e-19	-0.298334	0.355	0.632	6.97539e-15	0
DRAP1	1.00913e-29	-0.298401	0.385	0.705	3.41399e-25	0
ENSMMUG00000007626	2.46513e-19	-0.298477	0	0.251	8.3398e-15	0
PFDN2	1.55876e-30	-0.298667	0.377	0.701	5.27346e-26	0
UBE2A	1.24668e-28	-0.298731	0.317	0.648	4.21763e-24	0
COMMD7	3.90388e-16	-0.298747	0.475	0.67	1.32072e-11	0
C8orf33	1.16177e-15	-0.299009	0.283	0.514	3.93039e-11	0
FTL	4.38192e-18	-0.299009	0.947	0.995	1.48245e-13	0
ATF7IP	1.10368e-22	-0.29911	0.502	0.785	3.73387e-18	0
UQCRB	2.58363e-33	-0.299356	0.63	0.871	8.74067e-29	0
WDR34	4.39102e-22	-0.299586	0.332	0.624	1.48553e-17	0
EMP2	4.10339e-18	-0.299642	0.57	0.772	1.38822e-13	0
EIF3F	5.35461e-38	-0.299975	0.585	0.871	1.81152e-33	0
GLRX	5.18703e-23	-0.29998	0.291	0.577	1.75483e-18	0
CHP1	1.24274e-20	-0.300529	0.491	0.695	4.20431e-16	0
NASP	2.48534e-27	-0.300881	0.645	0.877	8.40816e-23	0
MARCH7	6.39167e-29	-0.301216	0.419	0.73	2.16236e-24	0
RPL28	4.59976e-20	-0.301298	0.698	0.888	1.55615e-15	0
ATRAID	1.74293e-34	-0.3016	0.498	0.807	5.8965e-30	0
FN1	6.13467e-18	-0.301651	0.94	0.99	2.07542e-13	0
LEPROTL1	1.017e-25	-0.301968	0.475	0.714	3.44061e-21	0
MRFAP1L1	4.90511e-25	-0.302061	0.294	0.612	1.65945e-20	0
MYL7	3.38487e-09	-0.303027	0.86	0.958	0.000114513	0
PPA1	6.69787e-32	-0.303236	0.415	0.749	2.26596e-27	0
H2AFV	1.52271e-29	-0.303259	0.502	0.766	5.15147e-25	0
HEY1	3.92329e-18	-0.30327	0.577	0.807	1.32729e-13	0
HSD17B4	1.02214e-24	-0.303365	0.46	0.74	3.45802e-20	0
PRKAR1A	1.95137e-38	-0.303476	0.547	0.845	6.60166e-34	0
GOLGA7	2.88316e-34	-0.303566	0.479	0.813	9.754e-30	0
LCMT1	7.34895e-22	-0.303567	0.257	0.572	2.48622e-17	0
CDC26	1.16274e-23	-0.303651	0.2	0.53	3.93367e-19	0
MRPS34	5.11807e-20	-0.303658	0.396	0.644	1.73149e-15	0
TOMM5	3.77675e-39	-0.30368	0.192	0.627	1.27771e-34	0
CCNDBP1	3.77972e-25	-0.303698	0.396	0.684	1.27872e-20	0
NAE1	8.54532e-28	-0.303792	0.464	0.748	2.89097e-23	0
CAPN2	4.23593e-20	-0.3039	0.377	0.662	1.43306e-15	0
ENSMMUG00000014421	1.02816e-23	-0.304019	0	0.301	3.47838e-19	0
ENSMMUG00000029400	1.18637e-19	-0.304089	0	0.255	4.01361e-15	0
GNB1	1.53772e-27	-0.30497	0.457	0.76	5.20225e-23	0
DCTN1	1.67192e-28	-0.305014	0.438	0.765	5.65628e-24	0
PRR13	4.05908e-32	-0.305274	0.291	0.664	1.37323e-27	0
EIF4H	6.46214e-34	-0.305744	0.585	0.847	2.18621e-29	0
SCD	3.42975e-19	-0.305816	0.506	0.708	1.16032e-14	0
RPL26	3.94365e-34	-0.305987	0.6	0.862	1.33418e-29	0
POR	4.59183e-18	-0.306315	0.366	0.627	1.55346e-13	0
CPXM1	1.54727e-22	-0.306439	0.479	0.745	5.23457e-18	0
THOC3	6.47351e-33	-0.306522	0.174	0.578	2.19005e-28	0
PSMC1	5.41423e-06	-0.306592	0.491	0.532	0.183169	0
DCN	7.63525e-12	-0.307062	0.464	0.659	2.58308e-07	0
DNAJB6	5.87652e-28	-0.307074	0.494	0.751	1.98809e-23	0
ARL6IP5	8.64049e-30	-0.307166	0.449	0.751	2.92317e-25	0
ENSMMUG00000030465	2.52655e-25	-0.307365	0	0.318	8.54757e-21	0
TXNIP	1.5799e-18	-0.307539	0.321	0.578	5.34495e-14	0
ARPC2	3.56878e-48	-0.307712	0.732	0.95	1.20735e-43	0
CCNI	1.33412e-37	-0.307846	0.657	0.915	4.51346e-33	0
SEPT6	2.54683e-20	-0.308153	0.408	0.68	8.61618e-16	0
AP2S1	2.79184e-29	-0.308401	0.608	0.843	9.44508e-25	0
CHD2	1.55993e-19	-0.308428	0.543	0.786	5.2774e-15	0
SHFM1	5.33711e-40	-0.308715	0.543	0.82	1.8056e-35	0
SLTM	3.28216e-31	-0.309114	0.475	0.779	1.11039e-26	0
ENSMMUG00000031017	2.21503e-24	-0.309136	0.004	0.313	7.49366e-20	0
SUCLA2	1.54262e-16	-0.30937	0.381	0.613	5.21885e-12	0
ENSMMUG00000031233	4.91744e-22	-0.309482	0	0.282	1.66362e-17	0
ENSMMUG00000030265	8.37264e-25	-0.309611	0.004	0.318	2.83255e-20	0
APMAP	2.1024e-20	-0.309795	0.389	0.665	7.11264e-16	0
IWS1	2.7023e-20	-0.309873	0.396	0.67	9.14216e-16	0
GANAB	4.58101e-29	-0.309887	0.509	0.8	1.5498e-24	0
LDHA	1.04375e-29	-0.309954	0.709	0.891	3.53112e-25	0
MAGED4B	3.25277e-25	-0.310149	0.015	0.337	1.10044e-20	0
ADIPOR1	4.27503e-33	-0.310196	0.43	0.774	1.44628e-28	0
SON	1.60919e-28	-0.310683	0.691	0.927	5.44406e-24	0
FARSA	2.2858e-21	-0.311127	0.358	0.655	7.7331e-17	0
ECI2	8.94352e-29	-0.311342	0.358	0.667	3.02568e-24	0
CBX5	2.1798e-27	-0.311458	0.66	0.857	7.37449e-23	0
IDH3B	3.92597e-24	-0.311527	0.491	0.74	1.3282e-19	0
NPEPPS	1.87662e-31	-0.311633	0.43	0.766	6.34878e-27	0
SF3B2	1.18123e-24	-0.311683	0.517	0.772	3.99621e-20	0
POLR2B	6.98082e-31	-0.311843	0.445	0.762	2.36168e-26	0
PRSS23	1.64934e-14	-0.311931	0.464	0.685	5.57989e-10	0
NAA10	1.20314e-32	-0.311937	0.275	0.659	4.07035e-28	0
TAF7	7.44929e-36	-0.312275	0.472	0.802	2.52017e-31	0
CDH3	2.10147e-25	-0.312411	0.611	0.871	7.10947e-21	0
CRTAP	2.38904e-35	-0.312458	0.472	0.806	8.08237e-31	0
PSME2	8.73516e-38	-0.31264	0.506	0.828	2.95519e-33	0
PRRC1	9.22928e-19	-0.313633	0.34	0.618	3.12236e-14	0
ETFA	1.22833e-33	-0.313814	0.449	0.769	4.15558e-29	0
ENSMMUG00000018097	1.9319e-25	-0.313898	0	0.32	6.53581e-21	0
HDLBP	6.89834e-32	-0.313933	0.638	0.866	2.33378e-27	0
ENSMMUG00000018783	1.05252e-21	-0.314438	0	0.279	3.56076e-17	0
ANXA5	6.8287e-29	-0.314679	0.789	0.924	2.31022e-24	0
ENSMMUG00000029947	3.79761e-24	-0.315096	0.004	0.311	1.28477e-19	0
TSPAN6	1.88671e-32	-0.315284	0.713	0.914	6.38294e-28	0
ENSMMUG00000029856	1.47648e-25	-0.315325	0	0.321	4.99509e-21	0
ENSMMUG00000011969	1.57475e-20	-0.315374	0.004	0.271	5.32752e-16	0
ISYNA1	7.09896e-20	-0.315441	0.751	0.903	2.40165e-15	0
EIF2B4	2.56917e-19	-0.315463	0.385	0.652	8.69175e-15	0
NDUFA1	1.33598e-31	-0.315641	0.558	0.806	4.51977e-27	0
ENSMMUG00000001275	1.73383e-24	-0.315933	0.004	0.315	5.86572e-20	0
CCT5	2.9101e-45	-0.31614	0.543	0.902	9.84517e-41	0
RPL27	6.96799e-36	-0.316176	0.736	0.934	2.35734e-31	0
HTRA1	2.61093e-15	-0.316192	0.392	0.609	8.83305e-11	0
CLK1	4.36149e-32	-0.316558	0.464	0.802	1.47554e-27	0
RPL7A	1.23484e-26	-0.317168	0.804	0.943	4.1776e-22	0
SELT	3.03489e-30	-0.317434	0.472	0.776	1.02673e-25	0
MRPL37	2.94516e-22	-0.317865	0.442	0.715	9.96378e-18	0
ENSMMUG00000030787	3.86369e-26	-0.318047	0.004	0.332	1.30712e-21	0
SRP68	9.1046e-21	-0.318163	0.325	0.598	3.08018e-16	0
HERC2	6.09964e-22	-0.318382	0.385	0.68	2.06357e-17	0
SCFD1	6.55737e-29	-0.318498	0.423	0.751	2.21843e-24	0
ATF4	1.03621e-39	-0.318824	0.604	0.898	3.50559e-35	0
PRPF8	1.38719e-19	-0.318857	0.562	0.79	4.69299e-15	0
CCNT2	4.34127e-26	-0.318863	0.328	0.667	1.46869e-21	0
RABL5	8.59591e-15	-0.318907	0.453	0.658	2.90808e-10	0
GRN	3.18267e-24	-0.31912	0.698	0.896	1.07673e-19	0
AK2	1.14983e-26	-0.319138	0.377	0.69	3.88998e-22	0
PAFAH1B2	1.48979e-22	-0.319292	0.513	0.73	5.04011e-18	0
KTN1	3.97053e-31	-0.320227	0.63	0.883	1.34327e-26	0
CDC20	4.66886e-13	-0.320733	0.2	0.429	1.57952e-08	0
G6PC3	3.4179e-32	-0.320782	0.494	0.801	1.15631e-27	0
DCTN3	5.48544e-26	-0.321044	0.389	0.682	1.85578e-21	0
RBM8A	2.74302e-42	-0.32182	0.547	0.853	9.2799e-38	0
NPM3	3.02927e-13	-0.322051	0.102	0.326	1.02483e-08	0
ALKBH3	6.5837e-08	-0.322058	0.215	0.381	0.00222733	0
THOC2	8.10704e-27	-0.322178	0.517	0.805	2.74269e-22	0
GDI2	7.79869e-44	-0.322193	0.611	0.891	2.63838e-39	0
LDOC1	6.89395e-28	-0.3225	0.343	0.667	2.33229e-23	0
MYL12A	1.64063e-44	-0.322934	0.555	0.864	5.5504e-40	0
CRKL	9.34552e-14	-0.32319	0.283	0.505	3.16168e-09	0
PRMT1	4.47829e-39	-0.32359	0.634	0.892	1.51505e-34	0
RPL12	1.04689e-30	-0.323673	0.758	0.945	3.54175e-26	0
ACVR1	4.02297e-09	-0.323794	0.158	0.345	0.000136101	0
C19ORF62	2.24351e-21	-0.323853	0	0.275	7.59001e-17	0
UBE2V2	9.5085e-36	-0.324034	0.434	0.777	3.21682e-31	0
UQCRH	3.49525e-24	-0.324149	0.623	0.812	1.18248e-19	0
DDX50	4.38993e-22	-0.324157	0.264	0.581	1.48516e-17	0
RPS21	9.49533e-35	-0.324225	0.623	0.889	3.21236e-30	0
ZNF207	1.61878e-27	-0.325035	0.619	0.859	5.4765e-23	0
NEDD8	1.39431e-40	-0.32527	0.528	0.842	4.71709e-36	0
SNX5	1.79436e-33	-0.325404	0.34	0.694	6.07049e-29	0
SRSF7	1.87299e-37	-0.326074	0.683	0.925	6.3365e-33	0
MAP4	5.2881e-19	-0.326215	0.57	0.755	1.78902e-14	0
PSMF1	2.57842e-20	-0.326332	0.449	0.697	8.72306e-16	0
PON2	2.70119e-30	-0.326727	0.475	0.766	9.13839e-26	0
EEF1D	1.38806e-34	-0.326875	0.596	0.848	4.69593e-30	0
ATXN10	1.36133e-38	-0.327714	0.562	0.861	4.60553e-34	0
ENSMMUG00000006799	2.91378e-23	-0.327751	0	0.296	9.8576e-19	0
PAPSS1	1.67506e-24	-0.327988	0.408	0.71	5.66689e-20	0
NFE2L2	4.23273e-31	-0.328359	0.442	0.769	1.43197e-26	0
AIFM1	7.50508e-28	-0.328468	0.457	0.746	2.53904e-23	0
PHB	2.16072e-44	-0.328694	0.408	0.803	7.30994e-40	0
IL8	8.94534e-10	-0.328739	0.121	0.311	3.0263e-05	0
LBR	5.44743e-27	-0.328743	0.336	0.658	1.84292e-22	0
MRPL27	7.06344e-27	-0.328808	0.377	0.683	2.38963e-22	0
ALG8	1.10808e-28	-0.329551	0.381	0.723	3.74876e-24	0
COPS5	7.76589e-30	-0.329732	0.415	0.734	2.62728e-25	0
XRN2	1.42185e-38	-0.329816	0.479	0.808	4.81027e-34	0
NDUFA4	1.65796e-39	-0.329948	0.657	0.918	5.60906e-35	0
GPAA1	2.70309e-21	-0.330023	0.419	0.669	9.14482e-17	0
ISCU	4.37764e-37	-0.33039	0.355	0.726	1.481e-32	0
PTPN13	1.49529e-20	-0.330832	0.57	0.797	5.05872e-16	0
DSG2	5.07459e-24	-0.330921	0.558	0.78	1.71678e-19	0
POLB	1.19778e-11	-0.330987	0.362	0.562	4.05221e-07	0
SLC3A2	1.28949e-20	-0.331034	0.536	0.777	4.36249e-16	0
NUDC	5.54178e-31	-0.331213	0.57	0.818	1.87484e-26	0
SRP54	2.50276e-28	-0.331647	0.358	0.689	8.46709e-24	0
SDC4	3.891e-18	-0.331956	0.434	0.675	1.31636e-13	0
PSMA1	1.43055e-46	-0.332051	0.653	0.919	4.83971e-42	0
TRO	1.30229e-22	-0.332416	0.479	0.766	4.40579e-18	0
CSNK1A1	1.04277e-29	-0.332452	0.498	0.787	3.52778e-25	0
UBXN4	2.68876e-28	-0.332467	0.581	0.808	9.09633e-24	0
IDH2	1.2449e-19	-0.332561	0.585	0.771	4.21162e-15	0
MOBKL3	1.31663e-21	-0.332604	0.004	0.284	4.4543e-17	0
SPAG7	3.13821e-24	-0.332771	0.532	0.782	1.06169e-19	0
CCDC183	2.10623e-26	-0.332773	0.053	0.399	7.12558e-22	0
APEH	1.0092e-23	-0.332943	0.46	0.741	3.41422e-19	0
ADRM1	3.49268e-28	-0.333014	0.358	0.69	1.18161e-23	0
RPL7	4.16811e-40	-0.33337	0.781	0.964	1.41011e-35	0
SCOC	3.21926e-29	-0.333434	0.381	0.692	1.08911e-24	0
ATP5J	2.61313e-36	-0.333723	0.638	0.883	8.84048e-32	0
TMED9	3.62587e-31	-0.333815	0.6	0.835	1.22667e-26	0
YIPF3	1.03234e-32	-0.334167	0.547	0.841	3.49252e-28	0
ARPC3	5.68551e-45	-0.334361	0.547	0.866	1.92346e-40	0
ENSMMUG00000006636	1.33496e-23	-0.33467	0	0.3	4.51631e-19	0
NCOR1	6.97513e-28	-0.334726	0.558	0.835	2.35976e-23	0
RNF130	1.22322e-13	-0.33537	0.343	0.549	4.13827e-09	0
CNOT1	1.95526e-20	-0.336079	0.442	0.711	6.61485e-16	0
SEC31A	8.15997e-37	-0.336279	0.615	0.908	2.7606e-32	0
ENSMMUG00000030624	6.33289e-23	-0.336608	0	0.292	2.14248e-18	0
PAIP1	3.03567e-33	-0.33728	0.392	0.741	1.027e-28	0
DDX24	2.3608e-22	-0.337503	0.43	0.701	7.98683e-18	0
CTNND1	1.18468e-43	-0.337718	0.494	0.854	4.00789e-39	0
RPS26	7.80091e-38	-0.33794	0.611	0.863	2.63913e-33	0
PRPF6	1.18693e-24	-0.338106	0.37	0.679	4.01549e-20	0
PGAM1	5.96209e-24	-0.33814	0.698	0.851	2.01704e-19	0
IMPDH2	7.14847e-35	-0.339137	0.517	0.822	2.4184e-30	0
CALU	4.47118e-42	-0.339583	0.687	0.922	1.51265e-37	0
TKT	7.14947e-30	-0.339801	0.668	0.896	2.41874e-25	0
SEC63	5.30004e-22	-0.339826	0.362	0.644	1.79306e-17	0
LUC7L3	3.20246e-27	-0.339942	0.653	0.903	1.08342e-22	0
AP1M1	1.98704e-18	-0.340154	0.366	0.6	6.72234e-14	0
STMN1	1.32366e-33	-0.340528	0.8	0.95	4.47806e-29	0
SHMT2	3.0039e-20	-0.341004	0.37	0.643	1.01625e-15	0
MRPL51	1.95535e-39	-0.341011	0.521	0.835	6.61513e-35	0
MRPL28	2.05423e-21	-0.341234	0.491	0.728	6.94966e-17	0
CETN2	1.30055e-26	-0.341261	0.426	0.704	4.39989e-22	0
ENSMMUG00000015671	4.91744e-22	-0.341272	0	0.282	1.66362e-17	0
YWHAQ	4.9793e-35	-0.341397	0.804	0.95	1.68455e-30	0
PFN2	1.06786e-40	-0.341457	0.577	0.886	3.61266e-36	0
HSPE1	1.01348e-34	-0.341746	0.581	0.858	3.42871e-30	0
TXNDC17	5.35876e-40	-0.341784	0.498	0.816	1.81292e-35	0
SRRM1	4.75507e-33	-0.341845	0.536	0.825	1.60869e-28	0
PPIG	7.81951e-29	-0.341855	0.408	0.746	2.64542e-24	0
CCNL1	4.02007e-22	-0.34204	0.532	0.792	1.36003e-17	0
RPS6	5.54971e-38	-0.342052	0.838	0.98	1.87752e-33	0
PSMB7	3.70157e-39	-0.342125	0.649	0.893	1.25228e-34	0
IVNS1ABP	5.03881e-24	-0.342948	0.558	0.852	1.70468e-19	0
ATP6V1G1	4.3263e-44	-0.343214	0.596	0.884	1.46363e-39	0
ZNHIT1	9.97584e-33	-0.343914	0.536	0.812	3.37493e-28	0
GLRX3	8.67001e-34	-0.344153	0.479	0.795	2.93315e-29	0
AP1S2	1.86744e-29	-0.344439	0.683	0.888	6.31773e-25	0
SUMO1	1.5085e-31	-0.344962	0.608	0.82	5.10339e-27	0
GLG1	5.31947e-24	-0.345047	0.589	0.816	1.79963e-19	0
ATP1A1	8.34909e-36	-0.345077	0.445	0.787	2.82458e-31	0
TM9SF2	2.2636e-38	-0.345173	0.445	0.802	7.65797e-34	0
HSD17B10	1.05183e-42	-0.345514	0.513	0.847	3.55844e-38	0
ENSMMUG00000003125	4.28432e-27	-0.345602	0	0.337	1.44943e-22	0
ENSMMUG00000011530	8.62872e-24	-0.345614	0.004	0.307	2.91918e-19	0
MTF2	5.41235e-29	-0.345871	0.483	0.771	1.83105e-24	0
CANX	1.67983e-43	-0.345915	0.687	0.935	5.68305e-39	0
EDF1	5.75859e-35	-0.346062	0.611	0.866	1.94819e-30	0
5-8S-rRNA	4.59949e-24	-0.34619	0.004	0.312	1.55605e-19	0
VTA1	2.09452e-32	-0.346273	0.438	0.759	7.08598e-28	0
SEC61B	4.6816e-44	-0.346309	0.517	0.847	1.58383e-39	0
REEP5	2.33041e-34	-0.346727	0.415	0.743	7.884e-30	0
HMGCS1	1.59659e-26	-0.347699	0.325	0.669	5.40143e-22	0
YIPF5	3.88328e-28	-0.347921	0.362	0.678	1.31375e-23	0
ENSMMUG00000015707	2.91378e-23	-0.347977	0	0.296	9.8576e-19	0
C14H11ORF73	6.11546e-21	-0.348204	0	0.27	2.06892e-16	0
UBL5	4.55771e-36	-0.34844	0.683	0.912	1.54192e-31	0
ENSMMUG00000006075	4.31498e-25	-0.348641	0	0.316	1.4598e-20	0
PSMB1	8.44136e-50	-0.348747	0.74	0.973	2.8558e-45	0
ENSMMUG00000007056	1.68844e-26	-0.348804	0	0.331	5.71215e-22	0
MDH2	6.3645e-33	-0.349025	0.645	0.884	2.15317e-28	0
ENSMMUG00000016894	2.52655e-25	-0.349135	0	0.318	8.54757e-21	0
RAC1	6.34494e-38	-0.349449	0.506	0.835	2.14656e-33	0
ENSMMUG00000015783	1.20047e-22	-0.349909	0.004	0.295	4.06131e-18	0
MINOS1	9.63979e-33	-0.34994	0.355	0.709	3.26124e-28	0
H2AFY	6.71886e-28	-0.350661	0.574	0.832	2.27306e-23	0
ENSMMUG00000010459	7.01261e-27	-0.350721	0.004	0.34	2.37244e-22	0
PSMA3	2.44483e-45	-0.35084	0.608	0.899	8.27111e-41	0
TXNL1	1.11787e-31	-0.351096	0.457	0.759	3.78187e-27	0
TXNDC12	3.84066e-29	-0.351405	0.4	0.694	1.29933e-24	0
TMEM98	5.16187e-31	-0.351867	0.536	0.796	1.74631e-26	0
NOP58	1.62153e-28	-0.352169	0.445	0.735	5.4858e-24	0
HBXIP	6.33289e-23	-0.352378	0	0.292	2.14248e-18	0
FBLN1	1.31137e-32	-0.352396	0.77	0.959	4.43651e-28	0
APOO	5.65377e-32	-0.352524	0.355	0.703	1.91273e-27	0
DDOST	7.66684e-31	-0.35271	0.611	0.842	2.59377e-26	0
PDHA1	3.88401e-25	-0.353027	0.483	0.733	1.314e-20	0
ENSMMUG00000030508	1.12787e-25	-0.353214	0	0.322	3.81571e-21	0
ADA	1.87951e-21	-0.353445	0.37	0.659	6.35857e-17	0
ENSMMUG00000008350	6.57177e-26	-0.353818	0	0.325	2.2233e-21	0
DYNC1I2	2.74653e-37	-0.354122	0.502	0.812	9.29179e-33	0
ENSMMUG00000009018	2.21797e-26	-0.354137	0	0.33	7.5036e-22	0
KIAA0174	5.10679e-23	-0.354621	0.004	0.3	1.72768e-18	0
S100A6	7.61599e-28	-0.354649	0.608	0.881	2.57656e-23	0
TPT1	1.71947e-49	-0.354852	0.74	0.955	5.81714e-45	0
BSCL2	4.20489e-25	-0.355027	0.102	0.455	1.42256e-20	0
YIF1A	1.84661e-37	-0.355587	0.381	0.756	6.24727e-33	0
ATRX	5.13504e-35	-0.356602	0.615	0.905	1.73723e-30	0
ENSMMUG00000010205	6.09018e-24	-0.356762	0	0.303	2.06037e-19	0
CXCL12	4.49265e-18	-0.357048	0.381	0.626	1.51991e-13	0
GALM	9.12561e-36	-0.357279	0.321	0.7	3.08728e-31	0
SEPT2	7.71026e-34	-0.35751	0.713	0.932	2.60846e-29	0
B2M	3.32703e-24	-0.357589	0.777	0.937	1.12557e-19	0
TUBB4B	0.000212235	-0.35794	0.558	0.547	1	0
STAR	1.22773e-10	-0.358375	0.336	0.527	4.15353e-06	0
AGBL5	1.04103e-28	-0.358624	0.366	0.685	3.52192e-24	0
C4orf48	1.94002e-28	-0.358663	0.626	0.864	6.56327e-24	0
THYN1	4.33307e-25	-0.359414	0.34	0.65	1.46592e-20	0
RPS5	1.25346e-38	-0.360521	0.857	0.985	4.24058e-34	0
NDUFA11	1.07546e-32	-0.361724	0.494	0.8	3.63838e-28	0
RNPS1	1.72054e-32	-0.361811	0.562	0.811	5.82077e-28	0
KMT2C	9.29047e-27	-0.362358	0.442	0.739	3.14306e-22	0
TSPAN3	1.82326e-43	-0.362376	0.721	0.938	6.16828e-39	0
RBP1	4.14593e-36	-0.363824	0.611	0.878	1.40261e-31	0
SRI	5.34799e-47	-0.36395	0.536	0.877	1.80928e-42	0
VCAN	3.15581e-31	-0.36434	0.781	0.968	1.06764e-26	0
FAM136A	5.37401e-25	-0.364723	0.385	0.674	1.81808e-20	0
AP2M1	2.62288e-37	-0.364799	0.777	0.966	8.87346e-33	0
ITM2B	3.59244e-39	-0.364826	0.721	0.933	1.21536e-34	0
ATP2B1	6.51254e-34	-0.365069	0.517	0.84	2.20326e-29	0
PRICKLE4	1.97792e-23	-0.365094	0.064	0.384	6.6915e-19	0
NOSIP	1.09657e-29	-0.365094	0.528	0.811	3.70981e-25	0
RBM9	1.24622e-22	-0.365126	0.004	0.295	4.21608e-18	0
ACTR3	4.8282e-30	-0.36569	0.555	0.822	1.63343e-25	0
MLLT11	6.42352e-28	-0.365813	0.562	0.802	2.17314e-23	0
POMP	6.27086e-45	-0.365835	0.653	0.918	2.12149e-40	0
HSPA9	6.80652e-35	-0.365875	0.532	0.827	2.30272e-30	0
RTN3	4.99019e-32	-0.36643	0.513	0.792	1.68823e-27	0
KIFAP3	1.6187e-28	-0.366623	0.487	0.782	5.47622e-24	0
GLUL	4.89781e-35	-0.367013	0.611	0.893	1.65698e-30	0
RAB18	1.6743e-30	-0.367034	0.457	0.745	5.66431e-26	0
CTNNA1	1.77025e-30	-0.367616	0.626	0.863	5.98892e-26	0
HSPH1	4.68393e-26	-0.367697	0.494	0.759	1.58462e-21	0
SF3B4	4.00382e-33	-0.367769	0.355	0.73	1.35453e-28	0
METTL9	1.76377e-24	-0.367829	0.562	0.766	5.96701e-20	0
VPS25	1.42186e-28	-0.367909	0.502	0.792	4.81029e-24	0
TMEM183A	1.1758e-37	-0.368357	0.306	0.697	3.97786e-33	0
FADS2	2.16023e-25	-0.368465	0.423	0.72	7.30829e-21	0
CCT7	1.81024e-37	-0.368675	0.709	0.925	6.12424e-33	0
ENSMMUG00000002920	1.9319e-25	-0.369054	0	0.32	6.53581e-21	0
MYO6	2.40025e-26	-0.369371	0.377	0.7	8.12028e-22	0
NDRG2	1.01208e-10	-0.36991	0.509	0.663	3.42395e-06	0
KLF6	2.05327e-20	-0.369942	0.389	0.669	6.94642e-16	0
PSMB5	2.72964e-42	-0.370389	0.672	0.927	9.23466e-38	0
MFAP2	5.39629e-33	-0.370428	0.457	0.777	1.82562e-28	0
PQBP1	3.98952e-31	-0.370554	0.521	0.81	1.3497e-26	0
JUP	1.64132e-21	-0.370894	0.675	0.858	5.55273e-17	0
C14H11orf31	5.00031e-24	-0.370966	0.004	0.31	1.69165e-19	0
XRCC4	4.79026e-12	-0.370977	0.325	0.541	1.62059e-07	0
MST4	8.32953e-33	-0.371061	0.555	0.825	2.81796e-28	0
ANAPC13	6.5774e-31	-0.371131	0.423	0.73	2.2252e-26	0
PSMA7	3.56124e-45	-0.371686	0.683	0.912	1.2048e-40	0
MEIS1	1.94103e-25	-0.371825	0.558	0.818	6.56669e-21	0
UBAP2L	1.7864e-25	-0.373244	0.457	0.765	6.04356e-21	0
TMEM9	3.26113e-29	-0.374475	0.479	0.769	1.10327e-24	0
DHCR7	3.58225e-16	-0.374691	0.392	0.618	1.21191e-11	0
FKBP1A	4.48232e-29	-0.37484	0.649	0.848	1.51641e-24	0
AHSA1	7.93564e-31	-0.374997	0.396	0.73	2.68471e-26	0
APOA1BP	1.13951e-29	-0.375612	0.423	0.744	3.85507e-25	0
LTA4H	3.12534e-29	-0.375706	0.438	0.74	1.05733e-24	0
CALD1	7.13184e-30	-0.375858	0.713	0.924	2.41277e-25	0
LGR4	7.58783e-21	-0.376018	0.502	0.744	2.56704e-16	0
SNX17	1.24651e-30	-0.376191	0.517	0.794	4.21707e-26	0
ENSMMUG00000016682	3.81221e-22	-0.376557	0	0.284	1.28971e-17	0
LY6E	3.94059e-30	-0.377724	0.411	0.713	1.33314e-25	0
ENSMMUG00000013246	4.76265e-21	-0.377775	0	0.271	1.61125e-16	0
ENSMMUG00000009336	2.91212e-26	-0.377852	0	0.328	9.852e-22	0
RPS13	1.65343e-42	-0.378069	0.755	0.966	5.59372e-38	0
SEPT11	7.802e-28	-0.378244	0.517	0.801	2.6395e-23	0
PSMA6	5.87564e-34	-0.378283	0.34	0.694	1.98779e-29	0
FLRT2	6.13424e-22	-0.378433	0.491	0.731	2.07528e-17	0
NFKBIA	1.79258e-26	-0.378844	0.513	0.79	6.06448e-22	0
FH	2.16747e-35	-0.379256	0.419	0.756	7.33277e-31	0
ACTA1	1.4904e-12	-0.379284	0.494	0.743	5.04216e-08	0
STIP1	8.82248e-26	-0.379382	0.566	0.797	2.98473e-21	0
ENSMMUG00000030643	4.31498e-25	-0.380464	0	0.316	1.4598e-20	0
ENSMMUG00000032421	2.4667e-27	-0.380926	0	0.34	8.34508e-23	0
PGD	1.17096e-37	-0.381012	0.611	0.857	3.96148e-33	0
ACO2	2.46157e-34	-0.381311	0.272	0.649	8.32774e-30	0
KMT2E	1.53499e-30	-0.381618	0.54	0.837	5.19302e-26	0
C15ORF63	3.82163e-26	-0.381944	0	0.327	1.2929e-21	0
PTPLAD1	4.96752e-41	-0.382646	0.521	0.842	1.68056e-36	0
HDAC2	2.48927e-44	-0.382813	0.725	0.944	8.42145e-40	0
PSMD14	3.62123e-26	-0.384245	0.487	0.77	1.2251e-21	0
FRZB	1.59649e-28	-0.384991	0.513	0.811	5.40108e-24	0
ZFAND5	4.55928e-36	-0.385227	0.604	0.859	1.54245e-31	0
PEBP1	1.00505e-35	-0.385397	0.615	0.866	3.40019e-31	0
PBX3	9.09657e-23	-0.385598	0.604	0.869	3.07746e-18	0
ID2	5.73237e-25	-0.385659	0.762	0.945	1.93932e-20	0
PSMD7	5.18149e-37	-0.385709	0.494	0.817	1.75295e-32	0
RPL34	6.01913e-43	-0.386576	0.785	0.976	2.03633e-38	0
RPS27L	3.02289e-43	-0.387876	0.604	0.912	1.02267e-38	0
IP6K2	9.29433e-41	-0.38884	0.611	0.898	3.14436e-36	0
SLC2A1	8.08499e-24	-0.389146	0.355	0.65	2.73523e-19	0
HAND1	9.35602e-15	-0.389218	0.585	0.784	3.16524e-10	0
GPRC5C	4.64177e-21	-0.389313	0.558	0.782	1.57036e-16	0
TPM3	2.17506e-35	-0.38951	0.668	0.897	7.35845e-31	0
ENSMMUG00000029672	3.30263e-25	-0.389541	0	0.317	1.11731e-20	0
SNX2	8.14114e-29	-0.389583	0.396	0.705	2.75423e-24	0
PPP1CA	2.97118e-39	-0.389666	0.623	0.904	1.00518e-34	0
CNIH	4.44681e-20	-0.390021	0	0.26	1.5044e-15	0
TBCB	3.02093e-28	-0.390068	0.528	0.794	1.02201e-23	0
CLIC1	1.34036e-35	-0.391399	0.728	0.923	4.53457e-31	0
IK	2.66822e-38	-0.391427	0.426	0.777	9.02685e-34	0
HADHA	2.07218e-28	-0.391558	0.57	0.811	7.01041e-24	0
KDR	1.26401e-18	-0.392095	0.385	0.653	4.27627e-14	0
CCNG1	9.56214e-29	-0.39214	0.543	0.784	3.23497e-24	0
DDB1	5.56079e-24	-0.3923	0.577	0.785	1.88127e-19	0
TAX1BP1	4.07866e-35	-0.39254	0.562	0.821	1.37985e-30	0
UBA1	1.03871e-36	-0.393071	0.758	0.974	3.51406e-32	0
ENSMMUG00000019248	1.28469e-26	-0.393116	0	0.332	4.34623e-22	0
PPP1R12A	1.86385e-29	-0.39344	0.543	0.813	6.30559e-25	0
ARGLU1	8.19599e-34	-0.393782	0.506	0.827	2.77278e-29	0
UROD	4.65485e-27	-0.394628	0.46	0.755	1.57478e-22	0
SFRP1	9.26044e-26	-0.394677	0.608	0.866	3.1329e-21	0
OSTC	2.05792e-29	-0.394794	0.608	0.812	6.96215e-25	0
CCAR1	1.37839e-33	-0.394813	0.57	0.856	4.66325e-29	0
C10H22ORF28	2.1246e-24	-0.394908	0	0.308	7.18774e-20	0
CIRBP	7.35579e-33	-0.395005	0.596	0.845	2.48854e-28	0
KRTCAP2	1.09783e-34	-0.395684	0.17	0.591	3.71405e-30	0
LRRC41	7.24916e-24	-0.395728	0.498	0.743	2.45246e-19	0
CTSL	3.73406e-23	-0.395956	0.415	0.679	1.26327e-18	0
DRG1	9.74903e-33	-0.396187	0.43	0.762	3.29819e-28	0
BEX1	2.51419e-27	-0.396237	0.494	0.79	8.50577e-23	0
BAZ2B	1.17241e-24	-0.396321	0.615	0.892	3.96637e-20	0
CADM1	3.79303e-35	-0.396823	0.645	0.897	1.28322e-30	0
ENSMMUG00000031483	2.21797e-26	-0.397027	0	0.33	7.5036e-22	0
ARL4D	7.98053e-21	-0.397822	0.328	0.597	2.69989e-16	0
ILF3	3.05642e-27	-0.398103	0.634	0.903	1.03402e-22	0
COX7B	4.36736e-32	-0.399059	0.687	0.899	1.47752e-27	0
PRCP	3.06559e-27	-0.399413	0.491	0.769	1.03712e-22	0
CDH2	2.51331e-34	-0.399731	0.566	0.853	8.50277e-30	0
RARS	4.28953e-29	-0.39978	0.517	0.796	1.45119e-24	0
LSM4	3.6171e-36	-0.400394	0.596	0.857	1.2237e-31	0
PARK7	3.18776e-39	-0.400496	0.63	0.886	1.07845e-34	0
RCN2	1.0591e-34	-0.400589	0.536	0.811	3.58303e-30	0
UQCRC1	1.68447e-36	-0.400613	0.702	0.923	5.69873e-32	0
BANF1	1.27886e-48	-0.401001	0.623	0.925	4.32652e-44	0
CSDE1	1.86972e-43	-0.401038	0.687	0.927	6.32546e-39	0
MRFAP1	3.74399e-39	-0.401674	0.694	0.923	1.26663e-34	0
C11ORF59	6.28777e-23	-0.401707	0.004	0.299	2.12722e-18	0
CUEDC2	1.61613e-30	-0.402766	0.453	0.754	5.46754e-26	0
SMS	1.38172e-34	-0.402794	0.483	0.802	4.67448e-30	0
PPIA	2.8877e-28	-0.404207	0.819	0.955	9.76936e-24	0
HNRNPF	3.12757e-29	-0.404551	0.525	0.797	1.05809e-24	0
HNRPH1	7.91498e-24	-0.404596	0	0.302	2.67772e-19	0
TARDBP	5.65439e-29	-0.406085	0.54	0.801	1.91294e-24	0
RBBP4	1.89962e-37	-0.406404	0.645	0.884	6.42661e-33	0
JUNB	7.34918e-18	-0.406626	0.283	0.546	2.4863e-13	0
U2AF1	1.63015e-36	-0.407305	0.532	0.823	5.51495e-32	0
CCT6A	7.61895e-36	-0.407319	0.615	0.876	2.57757e-31	0
COPB2	2.87361e-30	-0.407921	0.581	0.843	9.7217e-26	0
YBX1	6.13665e-38	-0.408271	0.491	0.843	2.07609e-33	0
ENSMMUG00000006926	5.01271e-26	-0.408527	0	0.326	1.69585e-21	0
TUSC3	1.64834e-32	-0.409072	0.438	0.764	5.57649e-28	0
CLU	3.4897e-21	-0.409229	0.634	0.846	1.1806e-16	0
TMEM230	2.57837e-37	-0.409293	0.491	0.812	8.7229e-33	0
ENSMMUG00000019576	2.91212e-26	-0.409453	0	0.328	9.852e-22	0
DDAH2	1.18123e-35	-0.411249	0.525	0.821	3.99623e-31	0
SMARCA1	4.69627e-33	-0.411586	0.623	0.887	1.58879e-28	0
ENSMMUG00000030445	2.87997e-26	-0.411691	0.004	0.333	9.74321e-22	0
ZRANB2	2.19242e-32	-0.411897	0.581	0.838	7.41716e-28	0
SC5DL	1.35517e-21	-0.4119	0	0.277	4.58467e-17	0
HINT1	3.06758e-51	-0.412106	0.679	0.958	1.03779e-46	0
ADAMTS9	3.35113e-25	-0.413273	0.475	0.774	1.13372e-20	0
RHOA	3.11719e-26	-0.413359	0.713	0.864	1.05458e-21	0
C19ORF56	3.60056e-24	-0.414058	0	0.306	1.2181e-19	0
MYL12B	3.77167e-43	-0.414495	0.57	0.869	1.27599e-38	0
APLNR	6.1027e-11	-0.415289	0.517	0.683	2.0646e-06	0
BCAT1	1.54763e-20	-0.415455	0.528	0.751	5.2358e-16	0
ALDOA	1.85644e-21	-0.415497	0.894	0.975	6.28052e-17	0
TIMM17B	1.39465e-51	-0.417718	0.574	0.9	4.71823e-47	0
HAPLN1	1.36601e-30	-0.417764	0.619	0.873	4.62135e-26	0
SRSF2	5.32146e-36	-0.41879	0.483	0.817	1.8003e-31	0
CDC123	2.00064e-38	-0.418962	0.392	0.765	6.76836e-34	0
EIF4EBP1	1.56078e-27	-0.419513	0.642	0.836	5.28026e-23	0
ANK3	4.037e-26	-0.419923	0.577	0.848	1.36576e-21	0
CNPY2	1.38509e-40	-0.420405	0.366	0.766	4.68589e-36	0
H2AFY2	7.47366e-32	-0.420914	0.494	0.802	2.52841e-27	0
SERP1	4.96785e-36	-0.421703	0.536	0.81	1.68067e-31	0
NDUFB9	7.01365e-40	-0.422551	0.464	0.803	2.37279e-35	0
RPL15	8.97442e-49	-0.423018	0.819	0.984	3.03613e-44	0
SNRPC	5.54501e-45	-0.423393	0.46	0.838	1.87593e-40	0
FAU	1.6154e-45	-0.423885	0.687	0.93	5.46506e-41	0
WDR1	1.98067e-29	-0.423948	0.611	0.848	6.70081e-25	0
GPI	1.48325e-28	-0.424745	0.6	0.82	5.01799e-24	0
SNRPE	7.41086e-41	-0.42564	0.566	0.856	2.50717e-36	0
PSMA5	1.5423e-38	-0.425668	0.472	0.807	5.21774e-34	0
CORO1C	1.3075e-31	-0.425855	0.54	0.818	4.4234e-27	0
SRSF11	1.16137e-42	-0.426567	0.713	0.942	3.92905e-38	0
CDK4	8.3152e-41	-0.426689	0.377	0.762	2.81311e-36	0
MMU.4022	9.59562e-25	-0.42857	0	0.312	3.24629e-20	0
SSR2	1.46348e-39	-0.428807	0.653	0.903	4.95111e-35	0
CTSC	9.69455e-22	-0.428814	0.555	0.808	3.27976e-17	0
ENSMMUG00000015316	6.92238e-27	-0.428867	0.004	0.34	2.34191e-22	0
VDAC2	1.19344e-48	-0.429055	0.555	0.894	4.03754e-44	0
FLNA	2.09752e-27	-0.429399	0.691	0.918	7.09611e-23	0
EIF2S2	3.82251e-41	-0.429837	0.438	0.803	1.29319e-36	0
SMARCA5	5.69154e-41	-0.430462	0.513	0.82	1.92551e-36	0
ENSMMUG00000019972	1.12787e-25	-0.430574	0	0.322	3.81571e-21	0
GTF2I	1.09107e-39	-0.430923	0.657	0.918	3.69121e-35	0
OAZ2	4.40726e-20	-0.431009	0.608	0.762	1.49102e-15	0
FKBP3	1.25999e-49	-0.432325	0.491	0.854	4.26267e-45	0
SDCBP	2.34821e-43	-0.432541	0.683	0.93	7.94425e-39	0
QKI	1.84633e-21	-0.432886	0.423	0.673	6.24632e-17	0
ENSMMUG00000019811	1.35491e-27	-0.433025	0.004	0.347	4.58381e-23	0
TAGLN	6.67633e-24	-0.433256	0.423	0.72	2.25867e-19	0
TIA1	8.10149e-33	-0.43405	0.536	0.831	2.74081e-28	0
RAB11A	2.57116e-36	-0.434088	0.615	0.905	8.6985e-32	0
ENSMMUG00000001927	8.61149e-26	-0.434465	0	0.323	2.91335e-21	0
TFG	2.91816e-35	-0.435214	0.592	0.866	9.87242e-31	0
SRSF3	8.09129e-40	-0.435256	0.74	0.942	2.73736e-35	0
CBWD1	2.44288e-34	-0.43534	0.26	0.668	8.26452e-30	0
SEC13	5.13633e-34	-0.436093	0.555	0.847	1.73767e-29	0
RPL14	6.68007e-47	-0.436095	0.713	0.949	2.25993e-42	0
MYL6	2.32894e-26	-0.436281	0.906	0.993	7.87905e-22	0
PA2G4	2.74712e-30	-0.436288	0.355	0.709	9.29378e-26	0
ENSMMUG00000030346	8.60978e-29	-0.437715	0	0.354	2.91278e-24	0
COPZ1	3.405e-46	-0.437794	0.54	0.879	1.15195e-41	0
ENSMMUG00000018347	2.4667e-27	-0.437993	0	0.34	8.34508e-23	0
TP53BP1	2.0387e-27	-0.438007	0.453	0.769	6.89712e-23	0
CTNNB1	1.63606e-51	-0.438119	0.694	0.943	5.53495e-47	0
STOML2	2.81608e-37	-0.438975	0.483	0.826	9.52709e-33	0
PPP2CA	3.68742e-48	-0.439121	0.581	0.903	1.24749e-43	0
RAB34	5.06155e-35	-0.439303	0.536	0.847	1.71237e-30	0
UBE2D3	9.60049e-45	-0.439381	0.623	0.924	3.24794e-40	0
VDAC1	4.77255e-43	-0.439968	0.547	0.85	1.6146e-38	0
NAV2	2.78406e-09	-0.439973	0.521	0.735	9.41875e-05	0
MEIS2	5.07708e-30	-0.441228	0.608	0.863	1.71763e-25	0
PWP1	1.04259e-17	-0.442147	0.366	0.629	3.5272e-13	0
COPS6	1.44583e-38	-0.442879	0.638	0.896	4.89139e-34	0
ENSMMUG00000022140	3.9257e-25	-0.444202	0.004	0.322	1.3281e-20	0
FNDC3A	3.54495e-23	-0.444373	0.4	0.69	1.19929e-18	0
ENSMMUG00000004235	3.90114e-26	-0.444902	0.004	0.332	1.3198e-21	0
ATP5C1	3.70472e-49	-0.445067	0.592	0.914	1.25334e-44	0
ENSMMUG00000029677	1.25127e-24	-0.445854	0	0.311	4.23317e-20	0
GSTO1	5.84519e-42	-0.445977	0.566	0.846	1.97749e-37	0
KDELR1	9.19343e-35	-0.446237	0.619	0.866	3.11023e-30	0
RALY	1.33562e-37	-0.447233	0.528	0.848	4.51854e-33	0
PTPMT1	1.4429e-39	-0.447851	0.121	0.58	4.88148e-35	0
PNISR	4.42349e-26	-0.449313	0.687	0.92	1.49651e-21	0
SRP14	3.9962e-38	-0.44979	0.853	0.985	1.35196e-33	0
MORF4L2	0.000638368	-0.450335	0.762	0.602	1	0
PSAP	7.05581e-40	-0.450814	0.755	0.947	2.38705e-35	0
EIF5A	7.84507e-48	-0.452376	0.562	0.872	2.65406e-43	0
ID3	1.25934e-39	-0.453777	0.732	0.948	4.26048e-35	0
SLC25A39	7.08003e-28	-0.45409	0.558	0.796	2.39525e-23	0
USP11	5.69766e-34	-0.454115	0.713	0.934	1.92758e-29	0
CUTA	2.21941e-40	-0.455516	0.581	0.851	7.50847e-36	0
USP9X	5.40025e-28	-0.456478	0.672	0.879	1.82696e-23	0
BAT2L2	3.203e-25	-0.456832	0.004	0.323	1.08361e-20	0
MAP1B	3.37972e-44	-0.457375	0.679	0.945	1.14339e-39	0
CTSB	5.15367e-35	-0.457783	0.717	0.912	1.74354e-30	0
RBBP7	4.85212e-40	-0.457842	0.638	0.882	1.64152e-35	0
GNG5	1.45008e-53	-0.457966	0.672	0.935	4.90577e-49	0
PSMD11	8.47799e-32	-0.459015	0.57	0.833	2.86819e-27	0
HNRNPH3	7.56719e-39	-0.459566	0.521	0.842	2.56006e-34	0
CCT4	3.43029e-45	-0.459758	0.604	0.898	1.1605e-40	0
ENSMMUG00000028895	4.28432e-27	-0.460418	0	0.337	1.44943e-22	0
UBE2E3	6.62207e-44	-0.461051	0.411	0.802	2.24031e-39	0
S100A10	7.09469e-39	-0.462331	0.698	0.937	2.4002e-34	0
PSMB2	3.12344e-38	-0.465208	0.498	0.823	1.05669e-33	0
SLC41A3	8.11661e-05	-0.465734	0.215	0.335	1	0
SMARCE1	3.88701e-51	-0.465878	0.483	0.856	1.31501e-46	0
SMC3	5.64347e-44	-0.466346	0.381	0.779	1.90924e-39	0
NONO	2.09275e-47	-0.466517	0.709	0.934	7.07999e-43	0
MEST	0.00346234	-0.467163	0.728	0.6	1	0
PSME1	3.46516e-35	-0.468066	0.521	0.818	1.1723e-30	0
NOP56	1.07011e-26	-0.470729	0.442	0.738	3.6203e-22	0
BCAP31	4.87108e-37	-0.471433	0.555	0.848	1.64793e-32	0
TCEAL8	1.50577e-48	-0.471919	0.521	0.857	5.09416e-44	0
SSBP2	1.50202e-27	-0.472105	0.611	0.858	5.0815e-23	0
TRA2B	1.76448e-35	-0.472212	0.543	0.815	5.9694e-31	0
PSMC3	4.30916e-33	-0.472842	0.596	0.851	1.45783e-28	0
CAPZA1	5.78275e-48	-0.472854	0.536	0.872	1.95636e-43	0
BEX4	2.16372e-42	-0.473982	0.585	0.882	7.32008e-38	0
IPO5	2.59618e-38	-0.474904	0.498	0.817	8.78313e-34	0
ENSMMUG00000001340	4.65098e-28	-0.47508	0	0.347	1.57347e-23	0
IL6ST	9.0766e-31	-0.475805	0.562	0.84	3.07071e-26	0
PSMD10	4.1939e-47	-0.475862	0.509	0.871	1.41884e-42	0
STRAP	2.32542e-38	-0.47727	0.585	0.843	7.86714e-34	0
SAP18	1.26624e-44	-0.477759	0.634	0.914	4.28382e-40	0
SSR4	5.14329e-45	-0.478848	0.66	0.927	1.74003e-40	0
DNAJB1	1.58024e-06	-0.47956	0.577	0.637	0.053461	0
SERPINH1	9.41092e-41	-0.479635	0.789	0.968	3.18381e-36	0
SAT1	6.50376e-13	-0.479688	0.498	0.715	2.20029e-08	0
RPN1	1.70089e-48	-0.47989	0.596	0.92	5.75428e-44	0
AHNAK	1.20823e-19	-0.480465	0.63	0.836	4.08756e-15	0
C-FOS	3.68796e-21	-0.480532	0.004	0.279	1.24767e-16	0
DBN1	1.83728e-33	-0.482634	0.506	0.815	6.2157e-29	0
ENSMMUG00000018860	3.26997e-27	-0.482889	0.004	0.343	1.10626e-22	0
LIX1	2.18358e-24	-0.482912	0.728	0.927	7.38728e-20	0
FDFT1	7.2012e-41	-0.483299	0.736	0.958	2.43624e-36	0
ENSMMUG00000021980	4.88674e-29	-0.483304	0	0.357	1.65323e-24	0
PSMD6	6.98527e-40	-0.483444	0.509	0.831	2.36319e-35	0
EIF3L	6.46276e-44	-0.483858	0.706	0.935	2.18642e-39	0
ENSMMUG00000021611	3.30263e-25	-0.484458	0	0.317	1.11731e-20	0
PPP2R1A	5.38434e-38	-0.484707	0.732	0.944	1.82158e-33	0
RAN	1.21942e-45	-0.486739	0.77	0.976	4.1254e-41	0
MDH1	3.44605e-48	-0.487186	0.611	0.919	1.16583e-43	0
COL3A1	7.90661e-34	-0.488193	0.826	0.983	2.67489e-29	0
ENSMMUG00000029771	8.61149e-26	-0.489456	0	0.323	2.91335e-21	0
ST13	7.48973e-48	-0.490232	0.679	0.932	2.53385e-43	0
ENSMMUG00000011856	3.51567e-28	-0.490883	0	0.348	1.18939e-23	0
RGS4	2.60619e-15	-0.492314	0.562	0.766	8.817e-11	0
GNB2L1	9.53413e-44	-0.492799	0.887	0.994	3.22549e-39	0
IFITM1	8.87725e-49	-0.493121	0.479	0.863	3.00326e-44	0
ENSMMUG00000018391	2.31806e-27	-0.49328	0.004	0.345	7.84222e-23	0
CALM1	2.34295e-48	-0.494126	0.751	0.965	7.92643e-44	0
YARS	2.06666e-34	-0.494333	0.581	0.85	6.99173e-30	0
KDELR2	9.24393e-33	-0.494445	0.506	0.779	3.12731e-28	0
RPS17L	4.55333e-29	-0.494826	0.011	0.371	1.54044e-24	0
ATP6AP2	7.43128e-38	-0.494902	0.668	0.907	2.51408e-33	0
ENSMMUG00000009788	1.41734e-27	-0.497022	0	0.342	4.79499e-23	0
CCT2	1.05243e-42	-0.498109	0.74	0.95	3.56047e-38	0
AAMP	2.02513e-35	-0.498194	0.574	0.854	6.85121e-31	0
COPE	7.27588e-41	-0.498285	0.645	0.904	2.4615e-36	0
CTSV	6.81909e-23	-0.498373	0.698	0.907	2.30697e-18	0
RPS11	3.79112e-36	-0.498965	0.774	0.96	1.28257e-31	0
RPL3	7.11731e-31	-0.500152	0.906	0.993	2.40786e-26	0
RPL13A	1.33759e-40	-0.501269	0.864	0.99	4.5252e-36	0
H2AFZ	1.03521e-38	-0.502911	0.717	0.928	3.50221e-34	0
VAT1	1.25519e-27	-0.503527	0.63	0.845	4.24642e-23	0
ENSMMUG00000015059	8.12737e-28	-0.503584	0	0.345	2.74957e-23	0
ENSMMUG00000020115	5.64205e-27	-0.503862	0	0.336	1.90876e-22	0
EWSR1	2.49038e-43	-0.504423	0.694	0.937	8.42522e-39	0
SSB	1.03382e-52	-0.504525	0.555	0.883	3.49752e-48	0
HIF1A	5.40587e-36	-0.505337	0.585	0.877	1.82886e-31	0
ENSMMUG00000030562	5.73465e-28	-0.506752	0.004	0.351	1.94009e-23	0
MSL2	1.95115e-32	-0.507953	0.121	0.517	6.60094e-28	0
CALR	8.372e-45	-0.509567	0.743	0.964	2.83233e-40	0
WBP5	5.82502e-45	-0.511859	0.672	0.925	1.97066e-40	0
RPL37A	1.07347e-32	-0.512501	0.86	0.99	3.63166e-28	0
EEF2	2.58651e-39	-0.512912	0.785	0.958	8.75042e-35	0
PTMA	6.37977e-42	-0.512949	0.857	0.989	2.15834e-37	0
DSTN	2.76227e-48	-0.513483	0.706	0.935	9.34505e-44	0
SLC25A5	1.61209e-47	-0.513827	0.592	0.898	5.45387e-43	0
ENSMMUG00000014648	1.32437e-27	-0.513866	0.004	0.347	4.48049e-23	0
YWHAB	4.17182e-46	-0.514195	0.668	0.924	1.41137e-41	0
PRKDC	2.82429e-40	-0.515468	0.592	0.9	9.55487e-36	0
LAPTM4B	7.7674e-39	-0.515516	0.743	0.938	2.62779e-34	0
PSMD4	3.61116e-45	-0.516418	0.615	0.909	1.22169e-40	0
EIF2S3	4.18962e-53	-0.518328	0.562	0.892	1.41739e-48	0
GUCY1A3	3.93259e-39	-0.519472	0.562	0.874	1.33044e-34	0
GSTP1	3.24124e-37	-0.519698	0.789	0.969	1.09654e-32	0
SERINC3	5.13873e-42	-0.519834	0.57	0.887	1.73848e-37	0
NRP1	1.46005e-33	-0.520362	0.592	0.858	4.93951e-29	0
TUFM	1.97371e-39	-0.520614	0.577	0.853	6.67726e-35	0
PSMB4	3.17746e-50	-0.521498	0.562	0.878	1.07497e-45	0
SNRPB	4.27859e-43	-0.521722	0.645	0.904	1.44749e-38	0
COL1A1	2.10232e-25	-0.522967	0.875	0.995	7.11236e-21	0
ENSMMUG00000022579	1.5138e-28	-0.523172	0	0.352	5.12134e-24	0
RPL11	1.02281e-43	-0.523188	0.826	0.995	3.46027e-39	0
CSNK2B	2.94817e-42	-0.524223	0.438	0.813	9.97397e-38	0
CSRP2	1.60841e-29	-0.525338	0.762	0.942	5.44143e-25	0
HNRNPA2B1	5.69452e-47	-0.525359	0.815	0.981	1.92651e-42	0
BZW1	7.6322e-54	-0.527598	0.558	0.905	2.58205e-49	0
GABARAP	6.1126e-57	-0.528041	0.328	0.792	2.06796e-52	0
DLK1	1.4638e-18	-0.52923	0.683	0.884	4.95219e-14	0
NDUFS2	2.1686e-36	-0.529346	0.634	0.879	7.3366e-32	0
HN1	2.11498e-37	-0.529584	0.509	0.821	7.15518e-33	0
BAMBI	1.73217e-29	-0.529778	0.596	0.827	5.86009e-25	0
SUB1	2.72099e-50	-0.530165	0.615	0.905	9.20539e-46	0
ENSMMUG00000002676	3.51568e-28	-0.533662	0	0.348	1.18939e-23	0
LAPTM4A	1.10723e-47	-0.533669	0.691	0.94	3.74588e-43	0
PRDX2	1.01111e-52	-0.534425	0.679	0.945	3.4207e-48	0
PDHB	3.5303e-44	-0.534483	0.558	0.859	1.19434e-39	0
ENSMMUG00000015583	8.61149e-26	-0.534872	0	0.323	2.91335e-21	0
RPN2	4.46548e-40	-0.535344	0.774	0.968	1.51072e-35	0
PSMB6	5.6891e-49	-0.53597	0.66	0.922	1.92468e-44	0
RPL21	2.05454e-50	-0.536488	0.679	0.943	6.95071e-46	0
APEX1	1.27544e-42	-0.537575	0.6	0.886	4.31494e-38	0
RBM4	1.00594e-36	-0.538095	0.155	0.592	3.40321e-32	0
PAIP2	2.61803e-45	-0.539407	0.521	0.852	8.85707e-41	0
PCOLCE	2.98235e-38	-0.540296	0.521	0.866	1.00896e-33	0
ENSMMUG00000006608	5.01271e-26	-0.54145	0	0.326	1.69585e-21	0
ENSMMUG00000015504	2.4667e-27	-0.541623	0	0.34	8.34508e-23	0
HSPA8	2.16496e-36	-0.541653	0.857	0.993	7.32428e-32	0
ENSMMUG00000014081	4.38156e-28	-0.541781	0.004	0.352	1.48233e-23	0
FTH1	7.73812e-45	-0.544885	0.766	0.958	2.61788e-40	0
RPS7	3.47597e-53	-0.548111	0.717	0.961	1.17596e-48	0
PRDX4	7.67179e-47	-0.548657	0.619	0.905	2.59544e-42	0
TPM2	5.72013e-36	-0.54882	0.774	0.961	1.93518e-31	0
DDX39B	2.51868e-27	-0.549978	0.392	0.726	8.52093e-23	0
SLC9A3R1	1.29172e-36	-0.550135	0.54	0.822	4.37002e-32	0
PLS3	3.63645e-49	-0.550195	0.611	0.914	1.23025e-44	0
SF3B1	3.55582e-47	-0.552585	0.675	0.95	1.20297e-42	0
ENSMMUG00000017420	4.81724e-28	-0.552898	0.004	0.352	1.62972e-23	0
SLC25A3	1.04368e-45	-0.553203	0.808	0.986	3.53088e-41	0
FXYD6	1.44139e-41	-0.557262	0.532	0.853	4.87636e-37	0
ANXA6	5.45758e-35	-0.557365	0.626	0.864	1.84635e-30	0
UBE2V1	1.52924e-37	-0.559324	0.098	0.537	5.17356e-33	0
ENSMMUG00000002017	8.12737e-28	-0.559937	0	0.345	2.74957e-23	0
CD63	2.10911e-44	-0.564526	0.823	0.984	7.13531e-40	0
RPL27A	7.09974e-52	-0.565081	0.709	0.964	2.40191e-47	0
RPL23	1.52812e-42	-0.565314	0.789	0.97	5.16977e-38	0
ENSMMUG00000000478	3.82163e-26	-0.566724	0	0.327	1.2929e-21	0
ILF2	5.58724e-46	-0.5669	0.66	0.937	1.89022e-41	0
TMSB10	5.59268e-44	-0.568511	0.819	0.989	1.89206e-39	0
ATP1B3	4.60146e-43	-0.568609	0.664	0.92	1.55672e-38	0
PSMC5	2.6178e-44	-0.574168	0.54	0.878	8.85627e-40	0
REN	3.85737e-11	-0.575034	0.509	0.715	1.30499e-06	0
ENSMMUG00000016085	1.17527e-29	-0.577118	0	0.363	3.97607e-25	0
PLD3	6.37402e-42	-0.577493	0.808	0.976	2.15639e-37	0
DYNLT1	4.2736e-49	-0.577622	0.649	0.913	1.4458e-44	0
GAPDH	5.06509e-37	-0.579172	0.932	0.999	1.71357e-32	0
TGFBI	9.57171e-24	-0.580896	0.551	0.836	3.23821e-19	0
PKIG	1.01606e-40	-0.58093	0.691	0.925	3.43744e-36	0
PHGDH	1.11657e-27	-0.581299	0.532	0.818	3.77747e-23	0
TMEM66	4.27276e-49	-0.581591	0.611	0.918	1.44552e-44	0
HSPB1	2.8408e-35	-0.581897	0.792	0.956	9.61072e-31	0
MORF4L1	3.3609e-58	-0.58278	0.694	0.96	1.13703e-53	0
EIF3C	2.70115e-37	-0.584689	0.125	0.562	9.13825e-33	0
RPL10A	5.83169e-46	-0.585579	0.758	0.959	1.97292e-41	0
SH3BGRL3	8.41744e-45	-0.586617	0.721	0.959	2.8477e-40	0
HIST1H4K	2.47537e-26	-0.586952	0.015	0.35	8.37441e-22	0
RGS5	3.96518e-32	-0.58776	0.691	0.934	1.34146e-27	0
OSBPL9	4.69401e-32	-0.587802	0.491	0.752	1.58803e-27	0
RPS19	8.68249e-41	-0.588349	0.868	0.991	2.93737e-36	0
PLAT	1.39963e-22	-0.592092	0.8	0.973	4.73507e-18	0
PSMC4	8.90769e-42	-0.592922	0.558	0.863	3.01356e-37	0
HM13	3.05081e-44	-0.593442	0.615	0.917	1.03212e-39	0
EIF3H	6.25774e-49	-0.594957	0.611	0.9	2.11706e-44	0
MLF2	9.82764e-51	-0.595938	0.664	0.937	3.32479e-46	0
ENSMMUG00000013046	4.65098e-28	-0.596906	0	0.347	1.57347e-23	0
CCT8	1.09127e-48	-0.597049	0.687	0.948	3.69187e-44	0
SERBP1	8.44709e-45	-0.598136	0.634	0.907	2.85774e-40	0
HNRNPM	1.61629e-37	-0.599229	0.683	0.92	5.46806e-33	0
ENSMMUG00000000218	2.08147e-29	-0.599466	0	0.361	7.04181e-25	0
SLC16A1	4.18293e-38	-0.600622	0.758	0.954	1.41513e-33	0
ENSMMUG00000000267	1.14194e-28	-0.601316	0	0.353	3.86329e-24	0
PSMA2	1.91404e-55	-0.602066	0.6	0.922	6.47539e-51	0
SNRPN	9.57081e-33	-0.602622	0.238	0.637	3.2379e-28	0
CNBP	8.13067e-50	-0.603292	0.698	0.949	2.75069e-45	0
MAPRE1	4.56223e-17	-0.605929	0.494	0.688	1.54345e-12	0
NACA	2.09166e-49	-0.606168	0.777	0.971	7.07631e-45	0
ILK	2.91626e-33	-0.608899	0.053	0.468	9.86601e-29	0
BTF3	8.69593e-56	-0.609368	0.709	0.953	2.94192e-51	0
VIM	9.13084e-35	-0.611521	0.845	0.99	3.08906e-30	0
ENSMMUG00000002679	4.65098e-28	-0.61285	0	0.347	1.57347e-23	0
DAD1	1.15652e-55	-0.614464	0.619	0.933	3.91261e-51	0
EIF3E	4.29393e-57	-0.61453	0.589	0.92	1.45268e-52	0
EIF4G2	3.30137e-55	-0.618647	0.796	0.99	1.11689e-50	0
CCT3	5.18228e-48	-0.618997	0.709	0.945	1.75322e-43	0
TMEM88	3.2536e-33	-0.621918	0.653	0.891	1.10073e-28	0
ENSMMUG00000022965	4.88674e-29	-0.622703	0	0.357	1.65323e-24	0
PDIA6	3.68514e-50	-0.622754	0.668	0.948	1.24672e-45	0
HNRNPH1	6.73891e-51	-0.624292	0.626	0.934	2.27984e-46	0
PISD	1.81044e-11	-0.625366	0.321	0.536	6.1249e-07	0
CFL1	1.32505e-46	-0.62634	0.906	0.994	4.48278e-42	0
ENSMMUG00000031840	8.82436e-30	-0.62781	0	0.364	2.98537e-25	0
PRDX6	6.00871e-51	-0.628298	0.774	0.974	2.03281e-46	0
YWHAZ	5.10165e-55	-0.630028	0.8	0.99	1.72594e-50	0
RPS23	7.41133e-54	-0.630721	0.653	0.94	2.50733e-49	0
PRDX1	2.94798e-22	-0.634048	0.898	0.998	9.9733e-18	0
ENSMMUG00000012016	4.88674e-29	-0.635222	0	0.357	1.65323e-24	0
TPM1	8.89504e-34	-0.638766	0.943	0.999	3.00928e-29	0
GUK1	6.37284e-27	-0.640182	0.562	0.79	2.156e-22	0
ENSMMUG00000002075	4.69574e-29	-0.640716	0.004	0.362	1.58861e-24	0
ATP5A1	2.12383e-45	-0.643598	0.86	0.993	7.18515e-41	0
ENSMMUG00000016741	1.07355e-27	-0.643929	0	0.343	3.63192e-23	0
NME4	1.30934e-49	-0.644474	0.608	0.903	4.42962e-45	0
RPS27	9.01415e-42	-0.645186	0.804	0.983	3.04958e-37	0
HNRNPA1	1.1659e-47	-0.648598	0.815	0.979	3.94434e-43	0
GPC3	2.33726e-28	-0.651653	0.755	0.945	7.9072e-24	0
C14H11ORF58	1.07355e-27	-0.652409	0	0.343	3.63192e-23	0
ENSMMUG00000015781	6.48811e-29	-0.654033	0	0.356	2.19499e-24	0
PSMD2	4.03825e-41	-0.657702	0.619	0.894	1.36618e-36	0
ENSMMUG00000019370	3.72347e-30	-0.657978	0	0.368	1.25969e-25	0
ENSMMUG00000031710	2.50004e-29	-0.658041	0.004	0.364	8.45789e-25	0
VCP	1.57457e-42	-0.658939	0.762	0.964	5.32692e-38	0
SQSTM1	1.3635e-12	-0.659689	0.453	0.657	4.61287e-08	0
C7H14ORF166	1.41734e-27	-0.6609	0	0.342	4.79499e-23	0
TNC	1.03448e-38	-0.660926	0.611	0.908	3.49975e-34	0
RPS15	5.4538e-49	-0.661511	0.743	0.966	1.84507e-44	0
ARF5	3.19009e-56	-0.663282	0.57	0.917	1.07924e-51	0
ACTA2	1.56687e-18	-0.663995	0.702	0.892	5.30087e-14	0
GABARAPL2	2.03269e-48	-0.664517	0.536	0.863	6.87679e-44	0
HNRNPK	1.34532e-49	-0.664744	0.762	0.969	4.55136e-45	0
HSPA5	4.44617e-40	-0.668631	0.849	0.991	1.50418e-35	0
RPS3	8.06692e-54	-0.670302	0.842	0.994	2.72912e-49	0
HMGA1	3.84423e-47	-0.670925	0.691	0.94	1.30054e-42	0
DALRD3	2.66665e-14	-0.671255	0.275	0.515	9.02153e-10	0
BMP5	6.9551e-31	-0.671834	0.698	0.94	2.35298e-26	0
ENSMMUG00000022990	3.70742e-21	-0.674323	0	0.272	1.25426e-16	0
PSMA4	2.16783e-51	-0.67449	0.638	0.927	7.33398e-47	0
ATP5G1	1.22725e-53	-0.675801	0.442	0.854	4.15192e-49	0
RPL17-C18ORF32	3.32151e-29	-0.677069	0.004	0.363	1.1237e-24	0
ENSMMUG00000003613	2.08147e-29	-0.683952	0	0.361	7.04181e-25	0
ENSMMUG00000030356	4.88674e-29	-0.691083	0	0.357	1.65323e-24	0
ENSMMUG00000010654	2.76787e-29	-0.69128	0	0.359	9.36397e-25	0
SRP9	8.85159e-63	-0.695905	0.581	0.904	2.99458e-58	0
RPS14	2.58587e-50	-0.704973	0.83	0.993	8.74826e-46	0
HSP90AB1	1.31756e-44	-0.707937	0.894	0.998	4.45745e-40	0
DSP	4.27304e-30	-0.709022	0.777	0.965	1.44561e-25	0
ENSMMUG00000014842	2.00573e-28	-0.716237	0	0.351	6.78557e-24	0
OAZ1	2.68252e-48	-0.716578	0.845	0.988	9.07525e-44	0
ENSMMUG00000005194	2.76787e-29	-0.717891	0	0.359	9.36397e-25	0
RPS9	2.31118e-51	-0.722444	0.766	0.975	7.81896e-47	0
EIF4A1	2.47151e-26	-0.72979	0.147	0.506	8.36137e-22	0
ENSMMUG00000023454	5.08215e-29	-0.731678	0.004	0.362	1.71934e-24	0
HSP90B1	5.21518e-50	-0.732494	0.83	0.978	1.76435e-45	0
MAGED2	7.54568e-42	-0.736875	0.774	0.969	2.55278e-37	0
ACTB	8.28727e-27	-0.744795	0.985	1	2.80367e-22	0
STX8	5.65946e-12	-0.744892	0.313	0.532	1.91465e-07	0
ENSMMUG00000023683	2.0892e-30	-0.745693	0	0.371	7.06797e-26	0
UBC	6.39943e-55	-0.754845	0.804	0.989	2.16499e-50	0
BCLAF1	3.20736e-42	-0.761142	0.558	0.85	1.08508e-37	0
CNN3	4.89368e-55	-0.762317	0.668	0.956	1.65558e-50	0
PSMB3	9.94441e-51	-0.766169	0.596	0.891	3.36429e-46	0
TUBB	2.92921e-49	-0.774288	0.792	0.986	9.9098e-45	0
ENSMMUG00000009873	2.78984e-30	-0.786086	0	0.369	9.43829e-26	0
RPL13	3.4325e-56	-0.787713	0.834	0.989	1.16125e-51	0
ENSMMUG00000001027	6.48811e-29	-0.793246	0	0.356	2.19499e-24	0
HSPA1B	2.357e-34	-0.793311	0.445	0.82	7.97397e-30	0
MAGED1	1.31867e-47	-0.795279	0.743	0.961	4.4612e-43	0
NME1-NME2	8.77391e-47	-0.812065	0.117	0.631	2.9683e-42	0
ENSMMUG00000002029	5.06765e-30	-0.81657	0.004	0.372	1.71444e-25	0
ENSMMUG00000000810	4.88125e-31	-0.820821	0	0.377	1.65138e-26	0
ENSMMUG00000022637	3.72347e-30	-0.823198	0	0.368	1.25969e-25	0
ANXA2	1.23465e-40	-0.826695	0.623	0.914	4.17696e-36	0
ENSMMUG00000005072	2.44456e-30	-0.830843	0.004	0.374	8.27019e-26	0
DDX5	3.17014e-55	-0.838907	0.815	0.991	1.07249e-50	0
ERGIC3	1.94528e-36	-0.8416	0.698	0.92	6.58106e-32	0
XRCC6	8.50679e-60	-0.843068	0.706	0.973	2.87793e-55	0
ICA1	1.36832e-32	-0.843781	0.132	0.522	4.62915e-28	0
ENSMMUG00000028844	2.38026e-30	-0.847055	0.004	0.374	8.05264e-26	0
LUM	7.74321e-37	-0.85582	0.574	0.902	2.6196e-32	0
HNRPDL	3.72347e-30	-0.859309	0	0.368	1.25969e-25	0
ENSMMUG00000022158	1.56369e-30	-0.863524	0	0.372	5.29013e-26	0
PDIA3	5.61168e-55	-0.86389	0.728	0.96	1.89849e-50	0
RPLP0	1.28758e-59	-0.865117	0.853	0.996	4.35603e-55	0
CRABP2	3.96415e-46	-0.866186	0.736	0.947	1.34111e-41	0
MDK	6.81151e-54	-0.872554	0.913	0.999	2.3044e-49	0
ENSMMUG00000020073	1.56369e-30	-0.87373	0	0.372	5.29013e-26	0
EEF1A1	1.80055e-50	-0.873983	0.928	0.998	6.09144e-46	0
ENSMMUG00000019335	3.64374e-31	-0.89653	0	0.378	1.23271e-26	0
ENSMMUG00000019245	1.16975e-30	-0.897081	0	0.373	3.95738e-26	0
ENSMMUG00000021766	6.62216e-30	-0.902521	0	0.366	2.24034e-25	0
PFN1	1.77196e-55	-0.925299	0.864	0.998	5.99473e-51	0
ENSMMUG00000008553	4.39287e-30	-0.9455	0.004	0.372	1.48615e-25	0
IGFBP3	9.21271e-37	-0.94894	0.536	0.878	3.11675e-32	0
ENSMMUG00000007433	2.02713e-31	-0.957127	0	0.381	6.85798e-27	0
TUBA1B	3.17906e-64	-1.01309	0.445	0.9	1.07551e-59	0
TMSB4X	3.81087e-55	-1.01375	0.789	0.994	1.28926e-50	0
ENSMMUG00000003702	2.78983e-30	-1.01571	0	0.369	9.43829e-26	0
ENSMMUG00000014809	7.57186e-31	-1.03288	0.004	0.379	2.56164e-26	0
ENSMMUG00000023807	2.29416e-31	-1.04346	0.004	0.384	7.76137e-27	0
PPIB	2.86479e-70	-1.04382	0.6	0.943	9.69188e-66	0
ENSMMUG00000006980	1.3439e-30	-1.04778	0.004	0.377	4.54656e-26	0
VPS35	3.52436e-32	-1.0491	0.517	0.828	1.19233e-27	0
PABPC3	2.89184e-37	-1.07062	0.026	0.464	9.7834e-33	0
ENSMMUG00000004089	2.02713e-31	-1.08243	0	0.381	6.85798e-27	0
RPL4	6.88414e-57	-1.08644	0.815	0.981	2.32897e-52	0
UBB	4.68581e-72	-1.10156	0.743	0.976	1.58526e-67	0
MMU.251	1.70547e-31	-1.10468	0.004	0.386	5.76977e-27	0
ENSMMUG00000022947	2.34087e-31	-1.11321	0.004	0.384	7.91941e-27	0
ENSMMUG00000014888	7.44624e-31	-1.11378	0.004	0.379	2.51914e-26	0
ENSMMUG00000018653	3.12606e-31	-1.12572	0.004	0.383	1.05758e-26	0
ENSMMUG00000005494	8.37783e-32	-1.12721	0	0.384	2.8343e-27	0
GNAS1	3.06374e-31	-1.15566	0.004	0.383	1.0365e-26	0
ENSMMUG00000031911	7.75127e-31	-1.17656	0.004	0.379	2.62233e-26	0
ENSMMUG00000006111	1.51077e-31	-1.26939	0	0.382	5.11109e-27	0
ENSMMUG00000009499	1.71121e-31	-1.35699	0.004	0.386	5.78921e-27	0
HSPCA	7.44591e-32	-1.39344	0.004	0.389	2.51903e-27	0
SERINC1	1.0754e-45	-1.43622	0.626	0.894	3.6382e-41	0
RPS4Y2	7.76324e-40	-1.4425	0.023	0.483	2.62638e-35	0
RGS16	3.51734e-45	-1.75027	0.075	0.577	1.18995e-40	0
EEF1G	5.32219e-32	-1.78019	0.004	0.391	1.80055e-27	0
ENSMMUG00000002163	6.96016e-32	-1.85483	0.004	0.389	2.35469e-27	0
ENSMMUG00000028701	1.11161e-31	-2.35458	0.004	0.389	3.76069e-27	0
ENSMMUG00000036465	1.43127e-31	-3.45629	0.004	0.391	4.84212e-27	0
ENSMMUG00000002163	3.42569e-162	2.7019	1	0.124	1.15894e-157	1
EEF1G	3.77901e-160	2.3937	1	0.125	1.27848e-155	1
MEST	2.27582e-160	2.31357	0.995	0.122	7.69932e-156	1
MORF4L2	8.83155e-160	2.06754	0.99	0.118	2.9878e-155	1
HSPCA	3.35474e-156	2.00249	0.995	0.125	1.13494e-151	1
KRT19	3.44408e-160	1.99001	0.995	0.119	1.16517e-155	1
RPS4Y2	3.15333e-134	1.95049	0.995	0.218	1.0668e-129	1
RGS16	1.1066e-87	1.93824	1	0.321	3.74374e-83	1
ENSMMUG00000022947	2.62979e-158	1.85749	0.995	0.121	8.89683e-154	1
KRT18	8.53601e-149	1.85687	0.976	0.121	2.88782e-144	1
ENSMMUG00000004089	4.7926e-161	1.82353	0.99	0.117	1.62139e-156	1
PABPC3	8.74857e-135	1.81378	0.986	0.204	2.95973e-130	1
RPLP1	6.26587e-152	1.71988	0.976	0.121	2.11981e-147	1
RPL10	1.04824e-156	1.68167	0.99	0.121	3.54631e-152	1
ENSMMUG00000022637	4.40497e-156	1.66958	0.961	0.113	1.49025e-151	1
ENSMMUG00000006980	1.3874e-149	1.66579	0.971	0.119	4.69371e-145	1
ENSMMUG00000007433	2.4585e-156	1.66459	0.986	0.118	8.31734e-152	1
GNAS1	1.17775e-148	1.66054	0.986	0.122	3.98446e-144	1
HNRNPC	1.41358e-157	1.63952	0.986	0.118	4.7823e-153	1
ENSMMUG00000019245	1.447e-155	1.63721	0.971	0.115	4.89533e-151	1
ENSMMUG00000021766	4.86366e-154	1.62863	0.957	0.111	1.64542e-149	1
LOC709201	4.27472e-156	1.62323	0.976	0.118	1.44618e-151	1
TUBA1B	8.24375e-84	1.60287	0.995	0.738	2.78894e-79	1
HSPA1B	9.16204e-47	1.58402	0.952	0.673	3.09961e-42	1
ENSMMUG00000023807	6.61358e-149	1.57051	0.99	0.122	2.23744e-144	1
MMU.251	7.6873e-150	1.51924	0.986	0.124	2.60069e-145	1
RPL5	4.4767e-154	1.50122	0.971	0.117	1.51451e-149	1
ATP5F1B	1.98165e-153	1.4996	0.952	0.103	6.70412e-149	1
NME1-NME2	5.68273e-101	1.49135	0.957	0.394	1.92252e-96	1
PSMC1	4.53242e-127	1.48989	0.787	0.065	1.53336e-122	1
ENSMMUG00000005194	3.52631e-143	1.48029	0.928	0.113	1.19299e-138	1
RPL9	1.05429e-151	1.46578	0.971	0.115	3.56678e-147	1
RPL18	3.28031e-147	1.45149	0.957	0.117	1.10976e-142	1
ENSMMUG00000028701	1.2998e-118	1.44237	1	0.124	4.39735e-114	1
ENSMMUG00000003613	1.77568e-149	1.43877	0.942	0.11	6.00732e-145	1
ENSMMUG00000036465	1.17349e-111	1.43396	1	0.125	3.97004e-107	1
HNRPDL	6.84442e-147	1.43393	0.961	0.113	2.31554e-142	1
EIF4A2	1.60103e-146	1.43032	0.961	0.114	5.41645e-142	1
ENSMMUG00000010654	3.22574e-151	1.41538	0.952	0.107	1.0913e-146	1
RPL30	3.84466e-143	1.41532	0.957	0.117	1.30069e-138	1
RPL18A	1.30641e-146	1.36562	0.971	0.117	4.41973e-142	1
ICA1	8.20443e-89	1.36438	0.99	0.29	2.77564e-84	1
ENSMMUG00000028703	6.90198e-45	1.35705	0.444	0.063	2.33501e-40	1
ENSMMUG00000023683	1.22608e-148	1.34488	0.961	0.115	4.14795e-144	1
NPM1	5.86331e-145	1.32943	0.928	0.109	1.98362e-140	1
PPIB	1.51999e-72	1.31366	0.99	0.826	5.14228e-68	1
ENSMMUG00000000810	1.82778e-149	1.31097	0.976	0.117	6.18355e-145	1
ENSMMUG00000002029	4.33231e-148	1.29852	0.961	0.117	1.46566e-143	1
SERINC1	5.50437e-15	1.29714	0.889	0.813	1.86218e-10	1
ENSMMUG00000014842	2.4788e-139	1.28834	0.908	0.109	8.38603e-135	1
PARP6	2.16008e-144	1.2606	0.942	0.113	7.30777e-140	1
EIF4A1	1.52319e-106	1.25694	0.952	0.289	5.15309e-102	1
UBB	3.25715e-76	1.24995	0.99	0.901	1.10193e-71	1
ENSMMUG00000030356	2.34421e-144	1.24332	0.937	0.108	7.93071e-140	1
RPL31	1.81056e-140	1.22425	0.957	0.115	6.12529e-136	1
C14H11ORF58	9.12517e-150	1.22409	0.928	0.097	3.08714e-145	1
ATP5G1	9.49344e-84	1.22238	0.971	0.7	3.21173e-79	1
RPL17-C18ORF32	4.59165e-142	1.21739	0.942	0.114	1.5534e-137	1
EIF3C	1.39006e-82	1.19684	0.879	0.352	4.7027e-78	1
DDX39B	1.65824e-77	1.19552	0.957	0.568	5.61001e-73	1
SNRPN	2.2916e-79	1.18363	0.937	0.442	7.75272e-75	1
ENSMMUG00000002075	1.07657e-149	1.18277	0.952	0.11	3.64214e-145	1
ENSMMUG00000017420	2.78616e-150	1.17689	0.937	0.104	9.42584e-146	1
ENSMMUG00000012016	3.60985e-139	1.1734	0.918	0.113	1.22125e-134	1
ENSMMUG00000031840	1.45086e-148	1.16782	0.961	0.109	4.90842e-144	1
ENSMMUG00000000267	4.06152e-133	1.1641	0.899	0.114	1.37405e-128	1
PCBP2	1.95255e-137	1.1571	0.889	0.09	6.60567e-133	1
ENSMMUG00000002017	1.49535e-149	1.15491	0.932	0.097	5.05892e-145	1
ENSMMUG00000013046	7.17057e-140	1.15374	0.913	0.104	2.42587e-135	1
ENSMMUG00000015504	2.36583e-149	1.14421	0.928	0.094	8.00384e-145	1
RBM4	1.11284e-77	1.13968	0.889	0.386	3.76485e-73	1
UBE2V1	3.94494e-101	1.13324	0.928	0.309	1.33461e-96	1
RPSA	8.52811e-137	1.12568	0.918	0.113	2.88515e-132	1
ENSMMUG00000031710	1.97963e-135	1.12144	0.942	0.115	6.69728e-131	1
KXD1	2.58206e-146	1.11922	0.952	0.11	8.73538e-142	1
OTU	3.40547e-135	1.11914	0.884	0.093	1.1521e-130	1
HSBP1	1.99515e-137	1.10576	0.889	0.1	6.74978e-133	1
C-FOS	1.53734e-108	1.10157	0.763	0.078	5.20098e-104	1
RPS16	3.29824e-137	1.10078	0.937	0.118	1.11583e-132	1
LOC717246	6.49056e-136	1.09263	0.923	0.115	2.19582e-131	1
RPL4	7.66896e-41	1.08468	0.986	0.929	2.59449e-36	1
ARF5	1.01005e-55	1.0768	0.971	0.797	3.41711e-51	1
TECR	7.11212e-132	1.07236	0.86	0.089	2.4061e-127	1
ENSMMUG00000011856	2.22189e-150	1.06288	0.932	0.101	7.51687e-146	1
MMU.4022	5.56823e-147	1.06171	0.889	0.078	1.88379e-142	1
ENSMMUG00000022579	1.36517e-146	1.05981	0.932	0.104	4.6185e-142	1
ENSMMUG00000014081	3.78099e-143	1.05801	0.928	0.107	1.27915e-138	1
PFN1	2.20037e-55	1.05221	1	0.956	7.44406e-51	1
TUBA1C	4.24258e-144	1.04835	0.918	0.099	1.43531e-139	1
LDHB	6.99785e-142	1.04481	0.918	0.103	2.36744e-137	1
ILK	1.08524e-106	1.04168	0.928	0.23	3.67146e-102	1
VIM	1.86867e-51	1.03906	0.995	0.944	6.3219e-47	1
ENSMMUG00000019972	1.95901e-142	1.02213	0.884	0.088	6.62754e-138	1
RPS24	1.71769e-135	1.02001	0.908	0.11	5.81111e-131	1
HIST1H4K	1.28063e-117	1.01235	0.884	0.118	4.3325e-113	1
VPS35	2.82939e-05	1.0116	0.792	0.741	0.957212	1
RPS17L	1.59963e-136	1.00648	0.932	0.125	5.41172e-132	1
RPS3A	9.15864e-142	1.00105	0.923	0.103	3.09846e-137	1
ENSMMUG00000019811	7.67268e-139	0.986137	0.903	0.108	2.59575e-134	1
MATR3	5.86365e-142	0.98432	0.918	0.1	1.98373e-137	1
RPL24	1.33268e-132	0.979178	0.894	0.107	4.50858e-128	1
EEF1A1	3.57895e-58	0.974303	1	0.976	1.21079e-53	1
RPL32	8.28862e-134	0.967747	0.899	0.108	2.80412e-129	1
RPLP0	5.47248e-61	0.961071	1	0.951	1.8514e-56	1
DNAJB1	2.35983e-95	0.957591	0.628	0.051	7.98354e-91	1
ENSMMUG00000006926	1.55926e-142	0.95078	0.889	0.09	5.27515e-138	1
NAP1L1	7.45906e-133	0.944939	0.87	0.093	2.52348e-128	1
RPL19	3.51303e-135	0.940302	0.889	0.097	1.18849e-130	1
C7H14ORF166	5.97496e-144	0.940237	0.918	0.099	2.02139e-139	1
ENSMMUG00000030643	5.00426e-137	0.935071	0.865	0.087	1.69299e-132	1
ENSMMUG00000029672	6.19146e-130	0.933285	0.85	0.092	2.09463e-125	1
LOC717289	1.71451e-128	0.929787	0.899	0.109	5.80034e-124	1
RPS28	3.66994e-142	0.929653	0.908	0.096	1.24158e-137	1
PHB2	6.69972e-128	0.912525	0.831	0.084	2.26658e-123	1
CSNK2B	4.12473e-43	0.909894	0.889	0.68	1.39544e-38	1
XRCC5	4.41573e-141	0.907876	0.889	0.088	1.49388e-136	1
RPL39	2.28202e-123	0.904777	0.879	0.111	7.72031e-119	1
MSL2	1.11346e-82	0.90474	0.947	0.292	3.76695e-78	1
RPL22	6.03974e-142	0.895997	0.913	0.097	2.0433e-137	1
ENSMMUG00000015671	2.97782e-133	0.895829	0.816	0.067	1.00743e-128	1
ENSMMUG00000029677	4.64737e-143	0.894124	0.874	0.08	1.57225e-138	1
ENSMMUG00000030346	3.9414e-134	0.891784	0.913	0.111	1.33342e-129	1
C14H11ORF73	2.74327e-120	0.888674	0.768	0.067	9.28076e-116	1
PDIA3	2.40524e-36	0.885653	0.976	0.885	8.13716e-32	1
C10H22ORF28	2.09132e-117	0.88429	0.812	0.093	7.07514e-113	1
ANXA2	1.39673e-17	0.882324	0.928	0.821	4.72529e-13	1
ALDH7A1	2.87969e-109	0.881784	0.768	0.08	9.74227e-105	1
TUBB	2.20022e-35	0.880377	0.995	0.925	7.44357e-31	1
C11ORF59	5.48629e-113	0.87745	0.787	0.09	1.85607e-108	1
ERGIC3	1.55839e-08	0.876355	0.899	0.857	0.000527218	1
GABARAP	2.16582e-58	0.874839	0.903	0.623	7.32718e-54	1
HMGN1	9.00967e-130	0.863775	0.845	0.092	3.04806e-125	1
MOBKL3	6.6049e-128	0.856621	0.807	0.072	2.2345e-123	1
PSMA6	1.67217e-55	0.846783	0.855	0.546	5.65712e-51	1
ENSMMUG00000031483	2.88462e-123	0.846254	0.845	0.104	9.75896e-119	1
EWSR1	9.40495e-31	0.841904	0.937	0.862	3.18179e-26	1
ACTA2	1.93787e-09	0.841116	0.903	0.831	6.55601e-05	1
ENSMMUG00000008350	3.80002e-126	0.840579	0.841	0.101	1.28558e-121	1
TMSB4X	4.06271e-39	0.837558	0.995	0.93	1.37446e-34	1
ENSMMUG00000015316	8.10979e-125	0.834266	0.879	0.107	2.74362e-120	1
ENSMMUG00000022140	2.70209e-131	0.832655	0.874	0.092	9.14144e-127	1
C19ORF56	3.71518e-127	0.831745	0.836	0.085	1.25688e-122	1
CNPY2	1.87011e-50	0.830281	0.87	0.618	6.32676e-46	1
PRICKLE4	2.01644e-93	0.830259	0.821	0.181	6.82182e-89	1
ENSMMUG00000029771	5.07393e-138	0.827368	0.894	0.087	1.71656e-133	1
RPS15	1.20564e-57	0.82723	0.986	0.893	4.0788e-53	1
BAT2L2	5.08442e-129	0.827002	0.874	0.093	1.72011e-124	1
RPL13	1.39177e-50	0.824085	1	0.939	4.70851e-46	1
ENSMMUG00000021980	6.25214e-136	0.822108	0.918	0.113	2.11516e-131	1
REN	2.97289e-26	0.822073	0.937	0.599	1.00576e-21	1
RPS27	9.90011e-54	0.820179	0.99	0.926	3.34931e-49	1
C14H11orf31	4.31213e-128	0.818502	0.85	0.086	1.45884e-123	1
ENSMMUG00000019576	3.78353e-124	0.818069	0.86	0.1	1.28001e-119	1
ENSMMUG00000018860	4.87857e-124	0.816106	0.894	0.107	1.65047e-119	1
ENSMMUG00000011530	1.30846e-127	0.814336	0.841	0.086	4.42665e-123	1
RBM9	7.49784e-111	0.810069	0.787	0.087	2.53659e-106	1
C19ORF62	1.50001e-120	0.809633	0.778	0.07	5.07468e-116	1
ENSMMUG00000032421	2.72758e-127	0.807268	0.879	0.106	9.22768e-123	1
ENSMMUG00000021379	1.95724e-124	0.789252	0.749	0.055	6.62154e-120	1
BCLAF1	1.47849e-16	0.789084	0.841	0.762	5.00188e-12	1
ENSMMUG00000030445	3.68939e-118	0.789004	0.855	0.107	1.24816e-113	1
C15ORF63	1.13883e-125	0.788531	0.865	0.097	3.85279e-121	1
DDX5	4.96207e-36	0.78302	0.99	0.937	1.67872e-31	1
DSP	7.90703e-28	0.782896	0.981	0.904	2.67503e-23	1
LOC709412	1.3318e-136	0.782804	0.841	0.074	4.50561e-132	1
HNRPH1	1.25372e-115	0.782165	0.802	0.089	4.24145e-111	1
BZW1	2.88422e-29	0.78073	0.918	0.796	9.7576e-25	1
ENSMMUG00000019248	4.55265e-122	0.776835	0.855	0.104	1.54021e-117	1
HSP90AB1	7.25913e-44	0.776065	1	0.965	2.45583e-39	1
LOC698713	4.43002e-128	0.773008	0.865	0.1	1.49872e-123	1
ENSMMUG00000030508	2.14198e-132	0.772089	0.87	0.092	7.24654e-128	1
CFC1	2.0878e-101	0.770224	0.715	0.075	7.06324e-97	1
SMARCE1	5.29725e-42	0.769873	0.903	0.73	1.79211e-37	1
RPS7	3.25056e-55	0.767956	0.981	0.882	1.0997e-50	1
ENSMMUG00000030624	3.62184e-126	0.76099	0.816	0.077	1.22531e-121	1
DALRD3	0.00792212	0.760078	0.507	0.443	1	1
CBWD1	3.29672e-67	0.75908	0.884	0.491	1.11531e-62	1
ENSMMUG00000002920	6.1591e-138	0.756319	0.879	0.087	2.08369e-133	1
YBX1	3.1102e-39	0.755073	0.908	0.719	1.05221e-34	1
ENSMMUG00000003125	9.97438e-137	0.752774	0.899	0.099	3.37443e-132	1
HSP90B1	1.05634e-29	0.751074	0.981	0.932	3.57371e-25	1
PAIP2	8.56254e-26	0.75092	0.855	0.749	2.89679e-21	1
AHCY	3.63971e-109	0.7508	0.734	0.073	1.23135e-104	1
PTPMT1	1.52247e-57	0.747898	0.821	0.381	5.15067e-53	1
ACAD10	2.04493e-103	0.747404	0.725	0.075	6.91821e-99	1
KRTCAP2	1.42082e-64	0.745398	0.841	0.401	4.80676e-60	1
RPL23	2.61665e-42	0.745309	0.976	0.913	8.85238e-38	1
SC4MOL	1.5755e-120	0.74507	0.821	0.086	5.33008e-116	1
CNN3	4.95452e-27	0.743883	0.966	0.865	1.67617e-22	1
PDIA6	1.19333e-31	0.743246	0.966	0.857	4.03716e-27	1
EIF4G2	4.55699e-32	0.740126	0.995	0.929	1.54168e-27	1
GAPDH	2.98052e-41	0.740055	1	0.978	1.00834e-36	1
ENSMMUG00000020269	8.09394e-140	0.738614	0.855	0.077	2.73826e-135	1
NDUFB8	2.03477e-119	0.737065	0.812	0.085	6.88385e-115	1
PSMB3	5.04632e-24	0.736856	0.923	0.792	1.70722e-19	1
ENSMMUG00000031233	1.55996e-125	0.733206	0.802	0.071	5.2775e-121	1
MORF4L1	1.55051e-37	0.731852	0.976	0.875	5.24552e-33	1
KIAA0174	2.98081e-118	0.730517	0.807	0.087	1.00844e-113	1
RPS14	1.03021e-43	0.729324	0.995	0.942	3.48531e-39	1
LOC706754	1.13444e-138	0.723484	0.874	0.087	3.83791e-134	1
PPP2CA	4.98014e-27	0.72297	0.913	0.802	1.68483e-22	1
FXYD6	3.11208e-25	0.722301	0.889	0.746	1.05285e-20	1
CCT8	3.86965e-27	0.721949	0.966	0.863	1.30914e-22	1
LOC694593	9.8235e-132	0.721312	0.821	0.073	3.32339e-127	1
ENSMMUG00000007056	8.89413e-119	0.719019	0.85	0.104	3.00897e-114	1
RPS25	4.50495e-122	0.717064	0.841	0.095	1.52407e-117	1
ENSMMUG00000031017	1.67237e-130	0.715548	0.855	0.088	5.65781e-126	1
RPL10A	1.72393e-44	0.713689	0.966	0.896	5.83221e-40	1
PCMT1	3.37309e-112	0.713424	0.72	0.059	1.14115e-107	1
ENSMMUG00000001275	5.25375e-132	0.71297	0.86	0.088	1.7774e-127	1
TMEM88	9.41115e-30	0.712775	0.942	0.805	3.18389e-25	1
ENSMMUG00000000347	2.06075e-135	0.710761	0.831	0.074	6.97174e-131	1
ENSMMUG00000010459	1.33021e-121	0.708709	0.874	0.108	4.50023e-117	1
ENSMMUG00000030787	3.00297e-123	0.708077	0.86	0.104	1.01594e-118	1
BSCL2	1.32972e-56	0.705294	0.763	0.273	4.49857e-52	1
SH3BGRL3	7.60367e-43	0.704722	0.981	0.881	2.5724e-38	1
MAGED4B	8.84985e-91	0.699672	0.768	0.135	2.99399e-86	1
ENSMMUG00000010580	1.54862e-120	0.697677	0.783	0.08	5.23913e-116	1
ENSMMUG00000021349	2.30673e-132	0.697223	0.841	0.085	7.80389e-128	1
ENSMMUG00000014421	3.40316e-117	0.693844	0.807	0.087	1.15132e-112	1
ENSMMUG00000019160	2.01815e-131	0.69217	0.841	0.085	6.8276e-127	1
C4H6ORF62	3.65468e-121	0.690714	0.821	0.089	1.23642e-116	1
AUP1	7.89955e-10	0.689878	0.855	0.761	2.6725e-05	1
MDK	2.12833e-40	0.689003	1	0.972	7.20035e-36	1
TNC	4.3877e-21	0.688935	0.923	0.813	1.4844e-16	1
HNRNPK	7.86539e-28	0.687672	0.976	0.904	2.66094e-23	1
ENSMMUG00000015707	1.15491e-110	0.685787	0.787	0.087	3.90717e-106	1
SFRS12	2.96756e-113	0.685325	0.773	0.079	1.00396e-108	1
ENSMMUG00000011969	1.21154e-108	0.680528	0.744	0.075	4.09877e-104	1
XRCC6	3.57465e-29	0.680475	0.981	0.889	1.20934e-24	1
ENSMMUG00000029868	4.26821e-130	0.680274	0.816	0.077	1.44398e-125	1
RPS3	1.42783e-46	0.679885	1	0.945	4.83049e-42	1
RPS9	2.44063e-40	0.679824	0.986	0.908	8.2569e-36	1
HNRNPM	3.04632e-19	0.679687	0.923	0.847	1.0306e-14	1
TMSB10	2.82314e-40	0.678938	0.995	0.935	9.55098e-36	1
PA2G4	1.68212e-18	0.678051	0.778	0.584	5.69078e-14	1
HMGA1	6.80022e-28	0.677343	0.952	0.861	2.30058e-23	1
BMP5	1.2453e-19	0.67378	0.952	0.863	4.21298e-15	1
YWHAZ	2.24103e-39	0.672926	0.995	0.93	7.58163e-35	1
ST13	7.07192e-34	0.672486	0.966	0.846	2.3925e-29	1
CCDC183	2.27237e-93	0.672351	0.836	0.188	7.68765e-89	1
PRDX2	9.47001e-36	0.671192	0.952	0.862	3.2038e-31	1
IFITM1	3.36602e-42	0.669988	0.899	0.737	1.13876e-37	1
TIMM17B	2.67845e-29	0.66833	0.928	0.794	9.06146e-25	1
ENSMMUG00000002083	5.20918e-133	0.668255	0.826	0.071	1.76232e-128	1
ENSMMUG00000018783	1.15623e-120	0.666767	0.783	0.072	3.91166e-116	1
TOMM5	5.92495e-55	0.664903	0.821	0.447	2.00447e-50	1
DCTN1	2.79712e-08	0.664678	0.768	0.664	0.000946292	1
ENSMMUG00000017625	1.74453e-134	0.659402	0.831	0.071	5.90192e-130	1
EIF2S2	1.41877e-23	0.658127	0.831	0.684	4.79984e-19	1
TPM4	1.9659e-131	0.657084	0.836	0.075	6.65085e-127	1
HNRNPA1L2	1.63111e-130	0.656897	0.812	0.073	5.51821e-126	1
PIGY	6.33736e-90	0.656607	0.652	0.067	2.14399e-85	1
RDBP	1.2281e-95	0.655322	0.691	0.074	4.1548e-91	1
ENSMMUG00000008222	1.09646e-133	0.653469	0.85	0.082	3.70944e-129	1
C18ORF10	5.5516e-103	0.652991	0.681	0.058	1.87816e-98	1
ENSMMUG00000002477	2.16636e-134	0.650023	0.807	0.065	7.329e-130	1
SRI	4.5117e-18	0.647885	0.87	0.774	1.52635e-13	1
HBXIP	1.22079e-110	0.644169	0.773	0.087	4.13007e-106	1
ENSMMUG00000011853	1.73915e-109	0.643086	0.729	0.067	5.88373e-105	1
PPP1CA	2.45235e-17	0.642528	0.903	0.818	8.29654e-13	1
PSMA2	9.13102e-31	0.640984	0.942	0.818	3.08911e-26	1
MINOS1	2.0033e-39	0.637042	0.826	0.572	6.77738e-35	1
ENSMMUG00000023579	8.02601e-111	0.63637	0.787	0.09	2.71528e-106	1
OAZ1	1.33632e-23	0.634388	0.99	0.943	4.52092e-19	1
SRP9	3.02254e-30	0.6341	0.923	0.8	1.02255e-25	1
C20ORF96	4.66392e-58	0.633621	0.425	0.036	1.57785e-53	1
SNRPB	2.48403e-22	0.632359	0.894	0.827	8.40371e-18	1
PSMD4	6.58796e-22	0.630412	0.918	0.817	2.22877e-17	1
RPL37A	1.14264e-42	0.630021	1	0.948	3.86567e-38	1
SC5DL	4.16842e-115	0.628442	0.763	0.075	1.41022e-110	1
ENSMMUG00000012391	1.34985e-124	0.6265	0.778	0.064	4.56667e-120	1
ACAT2	1.99265e-107	0.625078	0.71	0.063	6.74135e-103	1
CALM1	1.48731e-29	0.624768	0.966	0.899	5.03171e-25	1
MEIS1	9.20655e-19	0.623726	0.855	0.73	3.11467e-14	1
FBLN1	5.50318e-14	0.623482	0.957	0.901	1.86178e-09	1
PLS3	3.61699e-23	0.62326	0.923	0.819	1.22367e-18	1
EIF3H	4.00514e-19	0.622557	0.908	0.81	1.35498e-14	1
SLC25A3	3.85204e-23	0.621305	0.986	0.932	1.30318e-18	1
ENSMMUG00000030203	2.93799e-122	0.619379	0.749	0.055	9.93951e-118	1
ZC3H14	0.0056174	0.617061	0.604	0.551	1	1
LGR4	3.00564e-22	0.616754	0.821	0.651	1.01684e-17	1
ENSMMUG00000013352	5.06149e-93	0.616197	0.628	0.056	1.71235e-88	1
TMEM49	3.98646e-107	0.615555	0.739	0.073	1.34866e-102	1
TAGLN	8.88595e-13	0.61378	0.768	0.617	3.00621e-08	1
TSPYL4	3.71243e-105	0.613507	0.671	0.052	1.25595e-100	1
AMY2A	1.92753e-133	0.611846	0.802	0.06	6.52103e-129	1
TTBK2	4.85153e-63	0.611782	0.787	0.306	1.64132e-58	1
MAGED1	5.84332e-19	0.611252	0.961	0.894	1.97685e-14	1
GUCY1A3	1.10151e-16	0.610319	0.879	0.777	3.72653e-12	1
RPS23	4.9955e-40	0.610278	0.942	0.852	1.69003e-35	1
ENSMMUG00000031810	1.33801e-130	0.610225	0.831	0.075	4.52663e-126	1
GPR89B	1.64473e-41	0.608734	0.58	0.177	5.56428e-37	1
ENSMMUG00000032469	1.18069e-132	0.608569	0.836	0.079	3.99441e-128	1
PCOLCE	7.66779e-18	0.608504	0.884	0.755	2.59409e-13	1
RPS19	3.80666e-35	0.607608	0.995	0.952	1.28783e-30	1
VCP	1.21704e-19	0.606193	0.966	0.901	4.11738e-15	1
SLC16A1	7.48791e-15	0.60367	0.942	0.897	2.53324e-10	1
RAN	2.09266e-25	0.603089	0.981	0.912	7.07967e-21	1
PRR13	8.76066e-27	0.602898	0.739	0.531	2.96382e-22	1
CFL1	2.78083e-30	0.600485	0.995	0.966	9.40781e-26	1
ENSMMUG00000001401	3.34071e-121	0.600171	0.812	0.086	1.1302e-116	1
ENSMMUG00000008892	9.76803e-125	0.598147	0.749	0.051	3.30462e-120	1
PSMA4	1.22033e-23	0.595443	0.952	0.832	4.1285e-19	1
FKBP3	6.51864e-31	0.593867	0.879	0.737	2.20532e-26	1
VDAC2	1.63022e-27	0.592736	0.928	0.782	5.51518e-23	1
HNRNPA1	2.27263e-25	0.591453	0.981	0.928	7.68854e-21	1
MFF	6.95028e-115	0.591306	0.758	0.071	2.35135e-110	1
ENSMMUG00000029400	9.31896e-110	0.590859	0.725	0.064	3.1527e-105	1
PDF	7.10586e-33	0.590663	0.353	0.061	2.40398e-28	1
THOC3	8.92194e-32	0.589662	0.72	0.42	3.01838e-27	1
GTF2I	1.43048e-26	0.5876	0.937	0.833	4.83945e-22	1
RBM8A	2.23368e-24	0.587273	0.865	0.756	7.55677e-20	1
DGCR6L	8.61784e-115	0.586573	0.705	0.049	2.9155e-110	1
CSDE1	3.97587e-25	0.586348	0.937	0.85	1.34508e-20	1
SERINC3	5.43929e-16	0.584985	0.899	0.787	1.84016e-11	1
ATP5C1	2.13114e-20	0.581594	0.918	0.814	7.20986e-16	1
EIF3E	9.82271e-27	0.580994	0.942	0.813	3.32312e-22	1
HNRNPA2B1	4.56971e-28	0.580396	0.981	0.93	1.54598e-23	1
CNBP	1.80574e-19	0.580163	0.952	0.871	6.10899e-15	1
C19ORF50	2.46492e-102	0.579497	0.676	0.06	8.33906e-98	1
ENSMMUG00000000041	1.57354e-125	0.579018	0.831	0.086	5.32344e-121	1
UBC	5.84321e-28	0.578125	0.995	0.93	1.97682e-23	1
ENSMMUG00000013255	1.39237e-122	0.576764	0.831	0.092	4.71054e-118	1
ENSMMUG00000014352	9.27951e-127	0.576344	0.826	0.078	3.13935e-122	1
SF3B1	3.13577e-22	0.575392	0.952	0.865	1.06086e-17	1
RPL11	9.32444e-32	0.57352	0.995	0.943	3.15455e-27	1
ENSMMUG00000029020	5.58245e-129	0.572721	0.826	0.081	1.8886e-124	1
C7H14ORF1	3.62972e-99	0.572332	0.643	0.05	1.22797e-94	1
ADGRL2	2.21036e-110	0.571886	0.729	0.061	7.47787e-106	1
ENSMMUG00000030563	2.62193e-120	0.5713	0.778	0.075	8.87026e-116	1
PAPD5	5.8522e-28	0.571192	0.676	0.3	1.97986e-23	1
ENSMMUG00000030686	8.15704e-123	0.566095	0.807	0.084	2.75961e-118	1
UBE2E3	9.38294e-21	0.564121	0.831	0.675	3.17434e-16	1
RANBP2	5.32297e-40	0.563861	0.855	0.586	1.80081e-35	1
MAP1B	3.16267e-20	0.563815	0.966	0.858	1.06996e-15	1
ENSMMUG00000003076	5.98865e-127	0.562462	0.821	0.079	2.02602e-122	1
PSMD2	7.57003e-12	0.561871	0.879	0.813	2.56102e-07	1
ATF4	5.12706e-18	0.557325	0.884	0.811	1.73454e-13	1
ENSMMUG00000032354	1.15249e-123	0.556775	0.807	0.081	3.899e-119	1
ITSN1	9.38779e-86	0.556696	0.667	0.074	3.17598e-81	1
SNRNP200	4.12118e-103	0.555786	0.729	0.074	1.39423e-98	1
ENSMMUG00000030183	1.10838e-117	0.555655	0.802	0.084	3.74975e-113	1
PBX3	2.23643e-28	0.555101	0.932	0.773	7.56605e-24	1
ND4	1.12341e-78	0.554778	0.623	0.065	3.80062e-74	1
CCT4	6.24876e-20	0.554593	0.913	0.804	2.11402e-15	1
CCT2	6.00766e-19	0.551282	0.957	0.884	2.03245e-14	1
ENSMMUG00000010691	1.10326e-125	0.550545	0.812	0.074	3.73245e-121	1
ENSMMUG00000029458	2.88751e-121	0.549808	0.807	0.078	9.76872e-117	1
ENSMMUG00000030448	4.82411e-122	0.548578	0.841	0.094	1.63205e-117	1
ENSMMUG00000011609	1.19769e-116	0.547942	0.792	0.084	4.0519e-112	1
PHB	2.63902e-21	0.547666	0.831	0.675	8.92806e-17	1
CALR	6.55113e-26	0.546003	0.971	0.894	2.21631e-21	1
SPECC1L	7.86291e-36	0.54535	0.633	0.244	2.6601e-31	1
ENSMMUG00000018097	4.48368e-101	0.543699	0.807	0.104	1.51687e-96	1
SERBP1	1.14862e-22	0.542599	0.903	0.824	3.88589e-18	1
C7H14ORF119	6.1356e-108	0.542448	0.71	0.063	2.07573e-103	1
ENSMMUG00000031898	4.61821e-114	0.541727	0.797	0.092	1.56238e-109	1
UBE2D3	3.94183e-16	0.541236	0.932	0.829	1.33356e-11	1
PDHB	7.13372e-14	0.540662	0.874	0.763	2.41341e-09	1
ENSMMUG00000015102	5.744e-103	0.540562	0.802	0.102	1.94325e-98	1
CDK4	6.58409e-20	0.540401	0.826	0.629	2.22746e-15	1
PSMC5	2.30179e-17	0.540058	0.879	0.774	7.7872e-13	1
IMPDH2	1.83109e-10	0.539115	0.821	0.729	6.19476e-06	1
ENSMMUG00000031343	2.75986e-119	0.538947	0.816	0.092	9.33688e-115	1
ENSMMUG00000030326	4.37006e-128	0.537918	0.807	0.068	1.47843e-123	1
PRDX1	1.47768e-10	0.53589	0.995	0.968	4.99913e-06	1
NDUFA11	2.935e-34	0.535453	0.86	0.691	9.92939e-30	1
ENSMMUG00000022958	3.25714e-114	0.535058	0.802	0.09	1.10192e-109	1
PFN2	8.69543e-20	0.534802	0.899	0.788	2.94175e-15	1
USP9X	1.17283e-16	0.534435	0.879	0.816	3.96779e-12	1
S100A6	6.11414e-20	0.534422	0.889	0.795	2.06847e-15	1
CCT5	2.10211e-21	0.531565	0.923	0.787	7.11164e-17	1
FAU	9.5774e-31	0.529401	0.932	0.855	3.24013e-26	1
BEX4	5.62878e-22	0.529027	0.889	0.789	1.90427e-17	1
POMP	1.25789e-25	0.528553	0.937	0.832	4.25555e-21	1
RPS11	2.79733e-29	0.528249	0.961	0.903	9.46363e-25	1
MEIS2	9.56237e-16	0.527757	0.879	0.781	3.23504e-11	1
C10H20ORF111	5.12914e-82	0.526654	0.614	0.063	1.73524e-77	1
PSMD10	3.1618e-21	0.526236	0.865	0.761	1.06967e-16	1
SSB	3.25293e-23	0.525855	0.889	0.781	1.1005e-18	1
ENSMMUG00000006196	4.83589e-110	0.525229	0.681	0.046	1.63603e-105	1
C17orf49	3.34484e-101	0.525005	0.754	0.096	1.13159e-96	1
LARS1	2.9446e-84	0.524622	0.618	0.063	9.96186e-80	1
GPC3	2.32761e-10	0.524363	0.932	0.89	7.87453e-06	1
PSMC4	4.38016e-14	0.524137	0.86	0.77	1.48185e-09	1
ACTA1	1.28031e-30	0.524074	0.855	0.639	4.33142e-26	1
ENSMMUG00000013256	7.77459e-117	0.523956	0.807	0.092	2.63022e-112	1
SRSF2	2.84251e-17	0.523041	0.812	0.716	9.6165e-13	1
ENSMMUG00000004439	8.25727e-106	0.522577	0.734	0.077	2.79352e-101	1
FRZB	5.88835e-11	0.519422	0.85	0.71	1.99209e-06	1
ENSMMUG00000030258	8.29182e-118	0.518682	0.797	0.081	2.80521e-113	1
HSPA1L	4.17716e-62	0.517951	0.614	0.117	1.41317e-57	1
PKIG	2.53098e-17	0.517503	0.908	0.857	8.56257e-13	1
ENSMMUG00000003422	3.4465e-110	0.517339	0.754	0.072	1.16599e-105	1
FDFT1	6.58413e-16	0.516289	0.957	0.89	2.22748e-11	1
GNB2L1	8.82242e-26	0.516228	1	0.959	2.98471e-21	1
CTNNB1	1.09827e-21	0.516104	0.942	0.867	3.71554e-17	1
HIF1A	5.35018e-12	0.515346	0.874	0.788	1.81002e-07	1
RPN2	5.53236e-16	0.514304	0.971	0.907	1.87165e-11	1
RAC1	1.97262e-18	0.514194	0.841	0.732	6.67356e-14	1
ENSMMUG00000029022	6.37842e-116	0.512849	0.754	0.067	2.15788e-111	1
ENSMMUG00000002837	2.40592e-121	0.511763	0.797	0.074	8.13948e-117	1
COL1A1	5.58666e-16	0.510607	1	0.957	1.89002e-11	1
CCT3	8.55131e-18	0.510536	0.942	0.874	2.89299e-13	1
RPL26	4.26715e-37	0.509633	0.899	0.773	1.44362e-32	1
ENSMMUG00000019192	1.23888e-128	0.509598	0.812	0.07	4.19125e-124	1
CSNK1A1	1.87325e-17	0.509564	0.816	0.691	6.33739e-13	1
HNRNPH1	2.15383e-26	0.508708	0.952	0.835	7.28661e-22	1
CD63	1.09797e-18	0.508044	0.981	0.935	3.71453e-14	1
SFRP1	4.69363e-19	0.506775	0.908	0.776	1.5879e-14	1
MAGED2	1.70442e-13	0.505751	0.981	0.906	5.76621e-09	1
ENSMMUG00000010925	1.00481e-105	0.505529	0.671	0.05	3.39939e-101	1
LIX1	5.58593e-16	0.505374	0.928	0.865	1.88977e-11	1
PCDHGC5	5.31776e-79	0.505306	0.643	0.082	1.79905e-74	1
OSBPL9	0.000653707	0.504946	0.705	0.683	1	1
WBP5	1.01462e-18	0.504108	0.923	0.848	3.43254e-14	1
RBBP7	7.6154e-15	0.503249	0.879	0.807	2.57637e-10	1
RAP1B	6.87522e-20	0.502511	0.763	0.611	2.32595e-15	1
PRDX4	1.48132e-18	0.502508	0.913	0.816	5.01145e-14	1
SEC31A	3.60116e-16	0.502201	0.903	0.819	1.21831e-11	1
ANK3	1.50486e-14	0.501451	0.855	0.763	5.0911e-10	1
ENSMMUG00000002237	2.37069e-116	0.500916	0.783	0.079	8.02027e-112	1
PSMA1	1.32336e-18	0.500662	0.918	0.838	4.47706e-14	1
ENSMMUG00000032534	3.98893e-115	0.50015	0.802	0.086	1.34949e-110	1
ANXA6	8.92851e-15	0.499924	0.855	0.794	3.0206e-10	1
RPL21	1.62699e-27	0.498948	0.932	0.864	5.50427e-23	1
ENSMMUG00000018935	5.50308e-121	0.498325	0.797	0.079	1.86175e-116	1
COX7B	5.59914e-14	0.496635	0.908	0.832	1.89425e-09	1
CCAR1	1.67264e-15	0.495869	0.86	0.767	5.65871e-11	1
ID2	2.03214e-10	0.494634	0.947	0.889	6.87495e-06	1
SRSF5	2.09242e-16	0.491575	0.923	0.834	7.07887e-12	1
ATP5A1	9.16445e-18	0.490881	1	0.95	3.10043e-13	1
ENSMMUG00000016041	7.87392e-123	0.490807	0.739	0.051	2.66383e-118	1
ENSMMUG00000022095	7.32241e-114	0.490165	0.749	0.065	2.47724e-109	1
HMGCS1	9.44762e-20	0.489657	0.754	0.543	3.19623e-15	1
NHP2	5.93817e-30	0.489479	0.807	0.543	2.00894e-25	1
GPS2	9.72094e-54	0.4893	0.671	0.188	3.28869e-49	1
SNRPA	8.67855e-09	0.488875	0.691	0.578	0.000293604	1
C5ORF15	2.62437e-102	0.488667	0.638	0.045	8.87852e-98	1
FDPS	6.99923e-17	0.486646	0.812	0.682	2.36791e-12	1
PSMC3	4.36895e-10	0.485694	0.841	0.775	1.47806e-05	1
ENSMMUG00000030929	5.85809e-106	0.485496	0.758	0.089	1.98185e-101	1
ENSMMUG00000032370	1.82146e-110	0.484928	0.773	0.082	6.16217e-106	1
DAD1	4.02199e-18	0.48331	0.932	0.836	1.36068e-13	1
CTNND1	1.41014e-25	0.482813	0.894	0.734	4.77063e-21	1
PMF1-BGLAP	2.81559e-90	0.482799	0.618	0.052	9.52544e-86	1
ENSMMUG00000009336	1.57449e-105	0.482793	0.855	0.101	5.32665e-101	1
ANAPC16	1.60284e-10	0.482104	0.797	0.72	5.42257e-06	1
ARPC3	3.29247e-28	0.481673	0.903	0.759	1.11387e-23	1
PRKDC	1.20769e-16	0.481671	0.903	0.805	4.08574e-12	1
SON	2.38381e-24	0.480603	0.932	0.853	8.06467e-20	1
5-8S-rRNA	6.63143e-89	0.480332	0.783	0.104	2.24348e-84	1
ENSMMUG00000008214	4.11174e-92	0.478725	0.647	0.059	1.39104e-87	1
ENSMMUG00000007833	5.47229e-122	0.476814	0.758	0.059	1.85133e-117	1
CAPZA1	9.49493e-20	0.476447	0.884	0.766	3.21223e-15	1
DECR1	5.53981e-08	0.476378	0.696	0.59	0.00187417	1
APEX1	3.69413e-15	0.475799	0.884	0.798	1.24976e-10	1
SRSF3	3.30713e-21	0.47513	0.937	0.881	1.11883e-16	1
PRDM1	2.16214e-63	0.474156	0.686	0.133	7.31472e-59	1
U2AF1	6.19394e-14	0.474024	0.821	0.734	2.09547e-09	1
ATRX	1.42488e-19	0.473725	0.913	0.814	4.82051e-15	1
ENSMMUG00000031577	3.70643e-111	0.473465	0.773	0.082	1.25392e-106	1
SNRPC	1.09598e-13	0.47279	0.836	0.723	3.7078e-09	1
FAM195B	2.73502e-28	0.472775	0.725	0.45	9.25284e-24	1
STAR	4.77982e-10	0.472246	0.614	0.448	1.61706e-05	1
DNAJC9	8.16467e-29	0.471823	0.633	0.312	2.76219e-24	1
IPO5	4.89874e-13	0.471545	0.802	0.723	1.65729e-08	1
CCNI	5.93699e-16	0.470777	0.928	0.833	2.00854e-11	1
ENSMMUG00000019090	1.65696e-78	0.470187	0.565	0.053	5.60564e-74	1
SMARCA5	2.37593e-16	0.469979	0.821	0.725	8.03802e-12	1
YTHDF2	1.68685e-22	0.469464	0.879	0.737	5.70679e-18	1
RPL27A	1.15463e-29	0.468255	0.976	0.883	3.90621e-25	1
ENSMMUG00000001062	7.37879e-90	0.468175	0.609	0.051	2.49632e-85	1
APEH	7.47416e-06	0.46759	0.729	0.658	0.252858	1
SNRPE	1.80714e-24	0.467381	0.879	0.761	6.11372e-20	1
IK	2.41804e-13	0.466952	0.778	0.669	8.18047e-09	1
ENSMMUG00000003835	4.06752e-119	0.466175	0.773	0.071	1.37608e-114	1
DDX50	3.94392e-08	0.465739	0.609	0.477	0.00133427	1
C20H16ORF80	2.04778e-94	0.465518	0.614	0.045	6.92784e-90	1
TPM2	6.84491e-16	0.464073	0.957	0.905	2.3157e-11	1
BAZ2B	5.40822e-16	0.462324	0.903	0.804	1.82966e-11	1
PHGDH	6.14312e-06	0.461778	0.792	0.737	0.207828	1
MARCKSL1	2.09977e-21	0.461224	0.923	0.805	7.10373e-17	1
PHF6	7.14642e-16	0.459696	0.821	0.701	2.4177e-11	1
TKT	4.83933e-14	0.458875	0.884	0.828	1.63719e-09	1
TUBB2C	4.32019e-87	0.456612	0.57	0.041	1.46156e-82	1
C4H6ORF165	1.65981e-56	0.45628	0.425	0.039	5.61532e-52	1
C5H4ORF27	2.68907e-90	0.455574	0.589	0.044	9.0974e-86	1
GNG5	1.97211e-25	0.455435	0.937	0.854	6.67184e-21	1
PSMB2	6.80596e-10	0.455321	0.821	0.724	2.30252e-05	1
HSPA5	7.87906e-16	0.455257	1	0.945	2.66556e-11	1
RCN2	2.12375e-11	0.45511	0.783	0.733	7.18487e-07	1
ENSMMUG00000031260	2.77427e-124	0.453635	0.758	0.052	9.38564e-120	1
CNOT1	1.48082e-05	0.453446	0.686	0.635	0.500976	1
PSMB1	1.80779e-23	0.453158	0.981	0.899	6.11593e-19	1
XRCC4	0.000196619	0.452709	0.551	0.472	1	1
SRRM1	1.31184e-13	0.452557	0.807	0.74	4.43808e-09	1
ENSMMUG00000029417	1.97575e-112	0.452336	0.754	0.073	6.68416e-108	1
ZNF22	7.26211e-15	0.451772	0.589	0.367	2.45684e-10	1
GJA9	8.01024e-89	0.451182	0.58	0.039	2.70994e-84	1
TPM1	9.44462e-21	0.450967	1	0.981	3.19521e-16	1
PLD3	2.52563e-14	0.450676	0.981	0.923	8.54444e-10	1
TP53BP1	1.05086e-10	0.450229	0.787	0.667	3.55518e-06	1
LUC7L2	1.87967e-97	0.450134	0.628	0.045	6.35911e-93	1
ENSMMUG00000005919	2.92855e-78	0.450089	0.56	0.052	9.90758e-74	1
FABP5	2.02468e-14	0.449303	0.662	0.506	6.84969e-10	1
ENSMMUG00000006742	5.77945e-119	0.449196	0.744	0.055	1.95525e-114	1
NIPBL	5.9293e-08	0.448935	0.758	0.668	0.00200594	1
COPE	3.70854e-14	0.448676	0.884	0.829	1.25464e-09	1
CAND1	1.00699e-07	0.448575	0.758	0.681	0.00340673	1
AHNAK	1.70244e-06	0.448512	0.807	0.78	0.0575953	1
ENSMMUG00000028611	8.157e-107	0.448478	0.734	0.072	2.7596e-102	1
PPP2R1A	4.48483e-14	0.447983	0.942	0.879	1.51726e-09	1
ILF3	2.10434e-09	0.445492	0.884	0.825	7.11918e-05	1
PUM1	9.43758e-17	0.445274	0.855	0.742	3.19283e-12	1
ENSMMUG00000009562	1.18288e-78	0.445074	0.585	0.059	4.0018e-74	1
PTPN13	2.3925e-11	0.444128	0.797	0.727	8.09408e-07	1
ENSMMUG00000006965	5.79146e-113	0.44391	0.686	0.046	1.95931e-108	1
MRPS24	3.24514e-44	0.443888	0.647	0.256	1.09786e-39	1
EIF3F	2.66081e-16	0.443426	0.87	0.783	9.0018e-12	1
GABARAPL2	2.32448e-10	0.44231	0.855	0.765	7.86394e-06	1
TGFBI	7.53695e-09	0.44122	0.86	0.742	0.000254983	1
ATF7IP	3.50925e-12	0.440715	0.821	0.689	1.18721e-07	1
HINT1	1.02735e-25	0.440685	0.957	0.872	3.47563e-21	1
VPS33A	6.65039e-29	0.440661	0.758	0.499	2.24989e-24	1
SUB1	4.04245e-22	0.4402	0.923	0.812	1.3676e-17	1
LUM	7.60058e-12	0.439786	0.942	0.791	2.57135e-07	1
BANF1	2.77411e-21	0.439561	0.923	0.833	9.38508e-17	1
PSENEN	3.18512e-20	0.439206	0.749	0.577	1.07756e-15	1
HNRNPR	1.97932e-18	0.43913	0.908	0.79	6.69625e-14	1
XRN2	1.81083e-14	0.438499	0.816	0.705	6.12621e-10	1
CXHXORF26	3.53012e-99	0.438373	0.628	0.043	1.19427e-94	1
APOO	6.04794e-15	0.437727	0.739	0.587	2.04608e-10	1
PSMA5	5.09863e-10	0.437508	0.787	0.709	1.72492e-05	1
PSME2	1.02162e-14	0.437012	0.826	0.73	3.45624e-10	1
SNRPF	9.56314e-18	0.436738	0.797	0.638	3.23531e-13	1
ENSMMUG00000017613	3.7342e-102	0.43496	0.671	0.057	1.26332e-97	1
SMC3	6.9041e-14	0.434467	0.807	0.65	2.33572e-09	1
STOML2	1.46894e-12	0.433938	0.845	0.716	4.96958e-08	1
ZRANB2	3.3498e-16	0.433658	0.836	0.76	1.13327e-11	1
HNRNPD	3.50178e-22	0.433491	0.85	0.731	1.18469e-17	1
ENSMMUG00000001895	7.07861e-116	0.432529	0.715	0.051	2.39477e-111	1
ENSMMUG00000012777	9.22658e-110	0.431706	0.879	0.101	3.12144e-105	1
ENSMMUG00000016000	3.04121e-108	0.431476	0.758	0.079	1.02887e-103	1
RBBP4	8.4506e-15	0.43127	0.889	0.81	2.85892e-10	1
OLA1	2.4087e-06	0.431231	0.686	0.618	0.0814888	1
ENSMMUG00000014123	3.65256e-84	0.431202	0.541	0.036	1.2357e-79	1
AGBL5	1.45126e-10	0.431091	0.696	0.585	4.90977e-06	1
SMN1	9.04886e-58	0.430964	0.686	0.215	3.06132e-53	1
KDM5B	2.33198e-05	0.430353	0.826	0.796	0.788932	1
BRP44	4.93224e-97	0.430267	0.623	0.046	1.66863e-92	1
COPZ1	2.53165e-15	0.430114	0.889	0.773	8.56482e-11	1
ENSMMUG00000030265	2.74187e-99	0.428891	0.821	0.101	9.27603e-95	1
ENSMMUG00000003552	6.93238e-110	0.428401	0.676	0.046	2.34529e-105	1
PSMB6	5.21071e-18	0.428231	0.913	0.843	1.76284e-13	1
CAP1	1.70453e-08	0.428217	0.826	0.753	0.000576661	1
PSMD6	2.08656e-11	0.427162	0.845	0.729	7.05906e-07	1
CDC26	1.96787e-08	0.426132	0.56	0.421	0.000665752	1
DDAH2	8.42464e-14	0.426064	0.826	0.729	2.85014e-09	1
ENSMMUG00000020634	2.97062e-102	0.426063	0.657	0.052	1.00499e-97	1
MLF2	4.12741e-14	0.425947	0.947	0.85	1.39634e-09	1
UBR4	8.10024e-08	0.425893	0.85	0.769	0.00274039	1
ENSMMUG00000001798	6.01322e-92	0.425423	0.599	0.046	2.03433e-87	1
LPCAT3	4.22332e-12	0.424325	0.638	0.413	1.42879e-07	1
DDX1	9.95206e-14	0.424046	0.841	0.749	3.36688e-09	1
ENSMMUG00000030633	2.24526e-111	0.42397	0.778	0.084	7.59593e-107	1
TRIM28	6.10751e-10	0.422805	0.899	0.834	2.06623e-05	1
ITGA1	1.32435e-11	0.422752	0.71	0.573	4.48041e-07	1
ENSMMUG00000002664	2.39761e-103	0.422744	0.667	0.05	8.11135e-99	1
PRDX6	1.00332e-19	0.422639	0.981	0.911	3.39432e-15	1
RPL14	1.36393e-25	0.421825	0.952	0.876	4.61431e-21	1
BEX1	1.23109e-11	0.421467	0.797	0.697	4.1649e-07	1
TAX1BP3	6.03576e-21	0.421427	0.715	0.492	2.04196e-16	1
ENSMMUG00000002247	6.97565e-88	0.42102	0.618	0.058	2.35993e-83	1
ND5	1.12256e-44	0.420978	0.357	0.035	3.79775e-40	1
NPEPPS	7.99195e-16	0.420082	0.797	0.655	2.70376e-11	1
DLK1	2.50007e-06	0.419609	0.879	0.824	0.0845799	1
DDX47	1.87907e-42	0.418999	0.527	0.136	6.35707e-38	1
TMEM66	7.02556e-14	0.418832	0.937	0.819	2.37682e-09	1
P3H1	4.11219e-81	0.418684	0.575	0.051	1.39119e-76	1
CPT2	1.9992e-22	0.418065	0.671	0.329	6.76351e-18	1
CDC123	2.57499e-09	0.417908	0.763	0.651	8.71146e-05	1
SHISA3	1.80478e-06	0.417371	0.739	0.66	0.0610575	1
TUSC3	0.000993414	0.417328	0.72	0.674	1	1
PAIP1	5.35888e-14	0.416501	0.749	0.632	1.81296e-09	1
ENSMMUG00000020582	8.17644e-107	0.415594	0.778	0.089	2.76617e-102	1
ENSMMUG00000016298	1.71606e-119	0.415146	0.749	0.055	5.8056e-115	1
NAA10	7.03567e-11	0.414193	0.676	0.537	2.38024e-06	1
ALG8	2.06743e-06	0.414075	0.729	0.616	0.0699431	1
PSMD11	2.4802e-07	0.413672	0.812	0.758	0.00839076	1
UQCRC1	1.48538e-08	0.413	0.913	0.857	0.00050252	1
SRSF11	7.46327e-18	0.412392	0.937	0.872	2.5249e-13	1
ENSMMUG00000031532	4.21085e-99	0.412002	0.763	0.096	1.42457e-94	1
ENSMMUG00000029774	6.97285e-115	0.411449	0.778	0.071	2.35898e-110	1
THRAP3	3.45603e-22	0.41137	0.913	0.765	1.16921e-17	1
CNIH	7.17404e-101	0.410506	0.705	0.073	2.42705e-96	1
EIF3L	8.44431e-10	0.410473	0.923	0.868	2.8568e-05	1
POLR2B	1.15944e-09	0.410123	0.763	0.665	3.92251e-05	1
TXNDC17	8.48939e-18	0.409814	0.821	0.717	2.87204e-13	1
C5ORF13	3.77468e-116	0.409514	0.696	0.043	1.27701e-111	1
HSD17B10	2.98749e-14	0.409359	0.85	0.744	1.0107e-09	1
HUWE1	6.92686e-11	0.408829	0.874	0.791	2.34343e-06	1
GLRX3	1.07609e-12	0.408364	0.802	0.696	3.64051e-08	1
ARPC2	5.61949e-23	0.408363	0.961	0.881	1.90113e-18	1
AAMP	2.25908e-08	0.408353	0.836	0.773	0.000764269	1
C11H12ORF57	4.92453e-108	0.408092	0.705	0.057	1.66602e-103	1
BCAP31	1.17968e-09	0.407193	0.831	0.762	3.99097e-05	1
TPM3	5.38035e-14	0.407181	0.894	0.827	1.82023e-09	1
TUBG2	3.29161e-19	0.406883	0.647	0.405	1.11359e-14	1
KMT2E	1.43959e-12	0.406387	0.845	0.744	4.87027e-08	1
COPS6	3.30019e-10	0.404624	0.884	0.819	1.11649e-05	1
ENSMMUG00000029348	6.80795e-93	0.404326	0.623	0.052	2.3032e-88	1
PTOV1	1.42306e-12	0.404324	0.768	0.676	4.81436e-08	1
COPS5	8.72689e-11	0.403688	0.734	0.636	2.95239e-06	1
DYNLT1	2.15834e-14	0.402595	0.923	0.829	7.30189e-10	1
H2AFY2	1.6113e-08	0.402569	0.792	0.71	0.00054512	1
ZNF410	2.89311e-36	0.40215	0.546	0.18	9.78767e-32	1
ENSMMUG00000029342	1.16593e-112	0.401966	0.792	0.088	3.94447e-108	1
NAE1	1.11777e-07	0.401933	0.715	0.668	0.00378154	1
ATP5E	4.10855e-20	0.401445	0.937	0.878	1.38996e-15	1
CHMP5	1.14684e-09	0.401377	0.7	0.617	3.87988e-05	1
EMC6	1.25133e-28	0.401306	0.614	0.333	4.23336e-24	1
TRA2B	1.29182e-10	0.401301	0.812	0.732	4.37037e-06	1
PQBP1	1.68243e-14	0.399369	0.812	0.72	5.69184e-10	1
GDI2	1.95221e-11	0.399134	0.874	0.809	6.60451e-07	1
RBP1	6.06979e-12	0.399097	0.874	0.797	2.05347e-07	1
HSPB1	8.29498e-11	0.398958	0.952	0.907	2.80627e-06	1
PPP4R1	3.72191e-07	0.398593	0.647	0.532	0.0125916	1
ENSMMUG00000030745	1.22962e-99	0.398325	0.821	0.101	4.15993e-95	1
RNF7	4.60786e-16	0.398252	0.86	0.769	1.55889e-11	1
UQCR	4.7176e-108	0.398132	0.749	0.07	1.59601e-103	1
ENSMMUG00000016083	1.5514e-104	0.398068	0.643	0.044	5.24854e-100	1
ENSMMUG00000023397	7.57468e-73	0.398066	0.522	0.048	2.56259e-68	1
ENSMMUG00000006054	4.83025e-101	0.398051	0.744	0.081	1.63412e-96	1
AMN1	0.000894435	0.397989	0.324	0.241	1	1
SEC61B	3.05236e-21	0.397854	0.874	0.739	1.03264e-16	1
NFE2L2	5.0678e-12	0.397822	0.778	0.666	1.71449e-07	1
RAB43	9.56512e-86	0.397671	0.758	0.119	3.23598e-81	1
RPL34	4.29957e-26	0.39734	0.971	0.919	1.45459e-21	1
ENSMMUG00000007126	1.04337e-58	0.397099	0.478	0.052	3.52981e-54	1
ENSMMUG00000019215	1.29293e-116	0.396842	0.734	0.055	4.37411e-112	1
RPS27L	1.55564e-16	0.396629	0.942	0.81	5.26289e-12	1
ENSMMUG00000029856	2.33723e-99	0.396374	0.831	0.1	7.90708e-95	1
ENSMMUG00000017921	3.44094e-96	0.396372	0.647	0.056	1.1641e-91	1
PSMB4	3.84871e-16	0.39621	0.87	0.783	1.30206e-11	1
ENSMMUG00000023334	1.08795e-101	0.395918	0.744	0.077	3.68064e-97	1
SMS	3.82986e-11	0.395717	0.826	0.698	1.29568e-06	1
MDP1	3.89213e-78	0.395608	0.662	0.101	1.31675e-73	1
ENSMMUG00000018997	7.13384e-119	0.395571	0.768	0.068	2.41345e-114	1
SAP18	1.7526e-13	0.395337	0.908	0.829	5.92922e-09	1
COXIII	1.55848e-82	0.394664	0.652	0.068	5.2725e-78	1
ACTR3	2.42256e-07	0.394646	0.773	0.752	0.00819577	1
ENSMMUG00000001210	8.14577e-130	0.394178	0.778	0.055	2.7558e-125	1
LAPTM4A	1.84647e-10	0.393832	0.918	0.869	6.2468e-06	1
ENSMMUG00000020441	4.0381e-91	0.393071	0.589	0.043	1.36613e-86	1
ZNF207	9.62279e-14	0.392472	0.85	0.788	3.25548e-09	1
RSRP1	4.31573e-82	0.392391	0.647	0.073	1.46006e-77	1
COLEC12	0.000282322	0.391901	0.594	0.523	1	1
CCDC47	5.4295e-06	0.39182	0.643	0.572	0.183685	1
ENSMMUG00000016453	1.69137e-90	0.39177	0.551	0.03	5.72209e-86	1
WSB1	0.000285243	0.391053	0.884	0.828	1	1
IGFBP3	1.81984e-12	0.389971	0.923	0.762	6.15669e-08	1
ENSMMUG00000030340	8.62273e-94	0.389968	0.797	0.097	2.91716e-89	1
ENSMMUG00000003616	1.60162e-125	0.389803	0.729	0.041	5.41845e-121	1
TMEM183A	7.35111e-07	0.389577	0.662	0.585	0.0248695	1
ZDHHC4	2.13103e-11	0.389305	0.676	0.526	7.2095e-07	1
MAPK7	1.89031e-19	0.389157	0.512	0.247	6.39509e-15	1
TCEAL8	1.36032e-15	0.388752	0.86	0.753	4.60208e-11	1
EGLN2	2.41596e-13	0.388659	0.546	0.347	8.17345e-09	1
HM13	7.29428e-09	0.388636	0.894	0.829	0.000246773	1
VDAC1	6.67265e-11	0.387705	0.836	0.76	2.25742e-06	1
SF3B4	2.84754e-11	0.387468	0.763	0.607	9.63352e-07	1
DNAJA1	1.81013e-13	0.387462	0.923	0.876	6.12385e-09	1
TPT1	2.89729e-26	0.386624	0.937	0.893	9.80181e-22	1
HNRNPH3	5.08761e-14	0.386506	0.87	0.737	1.72119e-09	1
PGD	1.76616e-07	0.385603	0.807	0.794	0.00597508	1
TBL1XR1	4.30568e-11	0.385374	0.778	0.657	1.45666e-06	1
SERPINH1	7.31232e-16	0.384872	0.971	0.912	2.47383e-11	1
PSMA3	6.77404e-17	0.384601	0.923	0.804	2.29172e-12	1
SRSF1	1.06314e-19	0.384426	0.874	0.749	3.59672e-15	1
EIF5A	5.39336e-09	0.383989	0.87	0.777	0.000182463	1
CEP170	2.35984e-16	0.38385	0.71	0.514	7.98357e-12	1
ENSMMUG00000006814	2.77695e-118	0.382193	0.7	0.043	9.3947e-114	1
UBA1	2.0298e-15	0.382165	0.981	0.906	6.86703e-11	1
ENSMMUG00000006283	6.21362e-119	0.38202	0.768	0.065	2.10213e-114	1
SEC13	1.45328e-08	0.381187	0.831	0.761	0.00049166	1
HDAC2	2.49249e-17	0.380941	0.947	0.876	8.43234e-13	1
ENSMMUG00000030518	3.77207e-110	0.380939	0.744	0.067	1.27613e-105	1
ENSMMUG00000000062	4.373e-114	0.380891	0.691	0.043	1.47943e-109	1
UROD	0.00724843	0.380701	0.696	0.679	1	1
MEA1	2.49225e-10	0.380381	0.773	0.657	8.43154e-06	1
TARDBP	4.29268e-08	0.380171	0.787	0.724	0.00145226	1
H2AFZ	1.36168e-09	0.379945	0.913	0.867	4.60671e-05	1
EIF3D	7.38721e-10	0.37906	0.836	0.758	2.49917e-05	1
NSFL1C	7.77568e-10	0.378691	0.754	0.624	2.63059e-05	1
ENSMMUG00000012081	9.84615e-105	0.378593	0.768	0.093	3.33105e-100	1
PFDN5	3.68892e-16	0.378479	0.913	0.836	1.248e-11	1
ODZ4	4.17864e-78	0.377819	0.56	0.05	1.41367e-73	1
MPDU1	0.000126305	0.377649	0.638	0.629	1	1
UBA3	3.04138e-08	0.377546	0.725	0.617	0.00102893	1
FLNA	3.93437e-11	0.376603	0.899	0.853	1.33104e-06	1
EIF3M	2.72677e-22	0.376433	0.874	0.751	9.22493e-18	1
USMG5	4.50055e-20	0.37634	0.894	0.78	1.52258e-15	1
ATP6V0C	1.12562e-101	0.376178	0.686	0.065	3.80807e-97	1
ENSMMUG00000023179	9.11454e-110	0.375844	0.739	0.067	3.08354e-105	1
MTF2	1.7555e-08	0.375622	0.768	0.683	0.000593902	1
RPN1	3.2663e-11	0.375107	0.923	0.82	1.10502e-06	1
ENSMMUG00000032153	1.30736e-106	0.374988	0.778	0.089	4.42293e-102	1
S100A10	1.56096e-13	0.37489	0.923	0.867	5.2809e-09	1
NDUFS7	8.95773e-15	0.374822	0.758	0.655	3.03049e-10	1
SSBP2	1.42447e-06	0.37405	0.831	0.789	0.0481912	1
ITM2B	4.34764e-13	0.37367	0.937	0.867	1.47085e-08	1
ENSMMUG00000029828	4.82192e-112	0.373495	0.802	0.09	1.6313e-107	1
ABHD16A	9.64432e-25	0.373484	0.493	0.193	3.26277e-20	1
ENSMMUG00000002915	8.46519e-84	0.373322	0.628	0.064	2.86386e-79	1
UBAP2L	4.37745e-07	0.373188	0.754	0.673	0.0148094	1
ALL-1	8.60716e-73	0.373119	0.527	0.045	2.91189e-68	1
CHD2	5.16842e-05	0.372794	0.778	0.713	1	1
ENSMMUG00000030109	8.22563e-92	0.372598	0.792	0.099	2.78281e-87	1
RPL13A	2.98586e-18	0.372462	0.986	0.952	1.01015e-13	1
ENSMMUG00000013406	1.00638e-68	0.37243	0.478	0.037	3.40467e-64	1
ENSMMUG00000029087	1.47874e-112	0.371894	0.787	0.077	5.00273e-108	1
C1ORF52	1.15322e-71	0.371841	0.493	0.039	3.90146e-67	1
PSMD7	2.65374e-13	0.371676	0.807	0.72	8.97788e-09	1
ENSMMUG00000029460	1.14955e-98	0.37114	0.826	0.102	3.88904e-94	1
HSPH1	2.82676e-07	0.371073	0.744	0.681	0.0095632	1
ATP6AP2	1.39927e-10	0.37064	0.884	0.839	4.73386e-06	1
ENSMMUG00000019707	2.18876e-116	0.37021	0.773	0.071	7.4048e-112	1
PAICS	4.40504e-10	0.36976	0.792	0.687	1.49027e-05	1
HSPE1	8.32243e-15	0.369568	0.855	0.774	2.81556e-10	1
ADAMTS9	3.27312e-09	0.369533	0.783	0.68	0.000110733	1
EIF4E	7.52031e-05	0.368237	0.686	0.682	1	1
MRPL3	0.00163195	0.368201	0.667	0.645	1	1
ENSMMUG00000029947	1.40016e-94	0.368112	0.807	0.097	4.73687e-90	1
POLD2	3.25612e-07	0.36722	0.768	0.698	0.0110158	1
RAB5C	3.12638e-10	0.36673	0.652	0.516	1.05769e-05	1
CTSC	1.51624e-05	0.366633	0.778	0.738	0.512958	1
ENSMMUG00000029590	1.29311e-109	0.366383	0.744	0.075	4.37473e-105	1
XPO1	1.10336e-11	0.366354	0.783	0.666	3.73277e-07	1
PPIL4	0.000136794	0.365871	0.614	0.568	1	1
SDR39U1	3.24119e-16	0.365802	0.604	0.375	1.09653e-11	1
CCT6A	2.19444e-08	0.365724	0.86	0.799	0.000742401	1
ENSMMUG00000022300	2.31676e-56	0.36549	0.329	0.012	7.83783e-52	1
PTMA	4.48014e-14	0.364597	0.986	0.949	1.51568e-09	1
SLC12A8	2.02793e-56	0.364379	0.778	0.269	6.86068e-52	1
ENSMMUG00000006289	3.4613e-99	0.364375	0.618	0.041	1.17099e-94	1
ENSMMUG00000030042	9.96196e-113	0.364105	0.773	0.077	3.37023e-108	1
DRG1	9.01444e-07	0.363846	0.749	0.664	0.0304968	1
C14H11ORF49	1.39537e-83	0.363686	0.57	0.046	4.72067e-79	1
AIFM1	3.84922e-06	0.363433	0.705	0.667	0.130223	1
ENSMMUG00000001245	2.32928e-81	0.363385	0.575	0.05	7.88019e-77	1
HNRNPF	3.76339e-07	0.362814	0.792	0.715	0.0127319	1
GALM	1.15119e-20	0.362798	0.807	0.558	3.89458e-16	1
C6ORF125	6.10448e-109	0.362498	0.691	0.048	2.06521e-104	1
AKAP8L	4.38734e-37	0.362497	0.623	0.212	1.48428e-32	1
MYL6B	1.07818e-15	0.362457	0.807	0.667	3.64759e-11	1
ATP1B3	3.13661e-09	0.362253	0.918	0.842	0.000106115	1
PRPF38B	2.50581e-06	0.361923	0.696	0.618	0.084774	1
ENSMMUG00000018397	1.58796e-114	0.36187	0.715	0.052	5.37222e-110	1
C11H12ORF10	4.0836e-69	0.36157	0.483	0.039	1.38152e-64	1
ENSMMUG00000006818	6.17956e-117	0.361104	0.691	0.037	2.09061e-112	1
ENSMMUG00000021809	1.56237e-101	0.361052	0.715	0.07	5.28566e-97	1
RAB24	6.73653e-07	0.360972	0.44	0.287	0.0227904	1
RPS5	8.33854e-22	0.360754	0.986	0.945	2.82101e-17	1
EPRS	0.000720186	0.360602	0.657	0.624	1	1
EIF2S3	7.42422e-15	0.360384	0.889	0.791	2.51169e-10	1
SCAMP3	9.46237e-05	0.36037	0.734	0.661	1	1
ENY2	1.78495e-13	0.359795	0.836	0.782	6.03865e-09	1
NME7	3.54837e-14	0.359633	0.72	0.549	1.20045e-09	1
SSR2	1.01405e-11	0.358715	0.899	0.827	3.43062e-07	1
VPS52	0.000113287	0.358391	0.527	0.436	1	1
ENSMMUG00000020417	5.11537e-120	0.357779	0.763	0.066	1.73058e-115	1
TMEM219	3.88829e-11	0.357388	0.807	0.71	1.31545e-06	1
ENSMMUG00000031424	7.80973e-114	0.357264	0.773	0.072	2.64211e-109	1
SSR4	2.21063e-14	0.357154	0.918	0.847	7.47879e-10	1
ARL6IP4	2.72905e-83	0.357089	0.623	0.066	9.23264e-79	1
KIF1BP	1.29061e-67	0.356781	0.478	0.041	4.36628e-63	1
ENSMMUG00000021539	5.4378e-93	0.356774	0.589	0.038	1.83966e-88	1
ILF2	3.42935e-13	0.356488	0.937	0.852	1.16018e-08	1
FXR1	3.09718e-08	0.355899	0.758	0.69	0.00104781	1
YWHAB	9.76543e-13	0.355215	0.932	0.843	3.30374e-08	1
ZNHIT1	9.31917e-07	0.355186	0.758	0.74	0.0315277	1
TRIM27	0.000880635	0.354886	0.671	0.625	1	1
SF3B2	3.42519e-07	0.354647	0.758	0.697	0.0115878	1
ZFP106	2.38041e-88	0.354366	0.604	0.049	8.05316e-84	1
ENSMMUG00000015989	1.26061e-111	0.354235	0.744	0.067	4.26475e-107	1
RNPS1	1.11596e-10	0.354031	0.807	0.735	3.77539e-06	1
YIF1A	1.60223e-08	0.353718	0.763	0.639	0.000542052	1
TFG	7.40122e-08	0.352861	0.836	0.789	0.00250391	1
RANBP1	3.6835e-13	0.352514	0.768	0.618	1.24617e-08	1
[truncated: 5,586 more rows]

## Sheet: EXT DATA FIG 4B
Input Data Extended Data Figure 4b
GO analysis of DEGs between cluster 3 and the other human HVP clusters identified in the acute model.
	ID	Description	GeneRatio	BgRatio	pvalue	p.adjust	qvalue	geneID	Count	Comparison
GO:0030336	GO:0030336	negative regulation of cell migration	7/20	332/17913	4.44417e-08	3.05025e-05	1.75311e-05	6347/1281/6387/1634/3486/6423/7076	7	3 vs. 0
GO:2000146	GO:2000146	negative regulation of cell motility	7/20	347/17913	6.01365e-08	3.05025e-05	1.75311e-05	6347/1281/6387/1634/3486/6423/7076	7	3 vs. 0
GO:0051271	GO:0051271	negative regulation of cellular component movement	7/20	365/17913	8.49489e-08	3.05025e-05	1.75311e-05	6347/1281/6387/1634/3486/6423/7076	7	3 vs. 0
GO:0040013	GO:0040013	negative regulation of locomotion	7/20	377/17913	1.05911e-07	3.05025e-05	1.75311e-05	6347/1281/6387/1634/3486/6423/7076	7	3 vs. 0
GO:0030199	GO:0030199	collagen fibril organization	3/20	45/17913	1.63914e-05	0.00377659	0.00217057	1281/4060/6423	3	3 vs. 0
GO:0030198	GO:0030198	extracellular matrix organization	5/20	334/17913	2.69337e-05	0.00517127	0.00297216	1281/1634/4060/6423/7076	5	3 vs. 0
GO:0050920	GO:0050920	regulation of chemotaxis	4/20	186/17913	4.78766e-05	0.00633101	0.00363871	6347/6387/3576/7114	4	3 vs. 0
GO:0043062	GO:0043062	extracellular structure organization	5/20	387/17913	5.44109e-05	0.00633101	0.00363871	1281/1634/4060/6423/7076	5	3 vs. 0
GO:0060537	GO:0060537	muscle tissue development	5/20	392/17913	5.78327e-05	0.00633101	0.00363871	70/1281/1634/2353/5999	5	3 vs. 0
GO:0001558	GO:0001558	regulation of cell growth	5/20	396/17913	6.06885e-05	0.00633101	0.00363871	1382/6387/3486/5999/6423	5	3 vs. 0
GO:0009612	GO:0009612	response to mechanical stimulus	4/20	200/17913	6.35073e-05	0.00633101	0.00363871	1281/6387/1634/2353	4	3 vs. 0
GO:0007517	GO:0007517	muscle organ development	5/20	403/17913	6.5948e-05	0.00633101	0.00363871	70/1281/1634/2353/5999	5	3 vs. 0
GO:0001649	GO:0001649	osteoblast differentiation	4/20	222/17913	9.51848e-05	0.00843484	0.00484787	100033819/3486/3726/6423	4	3 vs. 0
GO:0016049	GO:0016049	cell growth	5/20	466/17913	0.000130842	0.0107664	0.00618792	1382/6387/3486/5999/6423	5	3 vs. 0
GO:2001243	GO:2001243	negative regulation of intrinsic apoptotic signaling pathway	3/20	94/17913	0.000149531	0.0113439	0.00651982	6387/6423/6648	3	3 vs. 0
GO:0060326	GO:0060326	cell chemotaxis	4/20	253/17913	0.000157554	0.0113439	0.00651982	6347/6387/3576/7114	4	3 vs. 0
GO:0090280	GO:0090280	positive regulation of calcium ion import	2/20	19/17913	0.000200226	0.0132792	0.00763213	6347/6387	2	3 vs. 0
GO:0002688	GO:0002688	regulation of leukocyte chemotaxis	3/20	105/17913	0.000207487	0.0132792	0.00763213	6347/6387/3576	3	3 vs. 0
GO:0036499	GO:0036499	PERK-mediated unfolded protein response	2/20	21/17913	0.000245563	0.0148889	0.00855728	6347/3576	2	3 vs. 0
GO:0032496	GO:0032496	response to lipopolysaccharide	4/20	295/17913	0.000283542	0.016332	0.00938673	6347/1634/2353/3576	4	3 vs. 0
GO:0002237	GO:0002237	response to molecule of bacterial origin	4/20	309/17913	0.00033822	0.0181469	0.0104298	6347/1634/2353/3576	4	3 vs. 0
GO:0007568	GO:0007568	aging	4/20	318/17913	0.000377143	0.0181469	0.0104298	1634/2353/6648/7076	4	3 vs. 0
GO:0050921	GO:0050921	positive regulation of chemotaxis	3/20	130/17913	0.000388996	0.0181469	0.0104298	6387/3576/7114	3	3 vs. 0
GO:0048565	GO:0048565	digestive tract development	3/20	132/17913	0.000406792	0.0181469	0.0104298	1281/3576/6423	3	3 vs. 0
GO:0007015	GO:0007015	actin filament organization	4/20	325/17913	0.000409566	0.0181469	0.0104298	70/6387/5999/7114	4	3 vs. 0
GO:0048638	GO:0048638	regulation of developmental growth	4/20	325/17913	0.000409566	0.0181469	0.0104298	1382/6387/5999/6423	4	3 vs. 0
GO:0055123	GO:0055123	digestive system development	3/20	143/17913	0.000514076	0.0214557	0.0123315	1281/3576/6423	3	3 vs. 0
GO:0033687	GO:0033687	osteoblast proliferation	2/20	31/17913	0.000540117	0.0214557	0.0123315	100033819/3726	2	3 vs. 0
GO:1902230	GO:1902230	negative regulation of intrinsic apoptotic signaling pathway in response to DNA damage	2/20	31/17913	0.000540117	0.0214557	0.0123315	6387/6423	2	3 vs. 0
GO:0008277	GO:0008277	regulation of G protein-coupled receptor signaling pathway	3/20	148/17913	0.00056829	0.0218223	0.0125423	3576/5999/8490	3	3 vs. 0
GO:0018149	GO:0018149	peptide cross-linking	2/20	34/17913	0.000650318	0.0241667	0.0138897	1281/1634	2	3 vs. 0
GO:0014706	GO:0014706	striated muscle tissue development	4/20	376/17913	0.000709115	0.0255281	0.0146721	70/1634/2353/5999	4	3 vs. 0
GO:2001242	GO:2001242	regulation of intrinsic apoptotic signaling pathway	3/20	163/17913	0.000752541	0.0259536	0.0149167	6387/6423/6648	3	3 vs. 0
GO:0030307	GO:0030307	positive regulation of cell growth	3/20	166/17913	0.000793433	0.0259536	0.0149167	1382/6387/6423	3	3 vs. 0
GO:0001503	GO:0001503	ossification	4/20	388/17913	0.000797554	0.0259536	0.0149167	100033819/3486/3726/6423	4	3 vs. 0
GO:0097529	GO:0097529	myeloid leukocyte migration	3/20	170/17913	0.000850126	0.0259536	0.0149167	6347/6387/3576	3	3 vs. 0
GO:0090279	GO:0090279	regulation of calcium ion import	2/20	39/17913	0.000856107	0.0259536	0.0149167	6347/6387	2	3 vs. 0
GO:1902229	GO:1902229	regulation of intrinsic apoptotic signaling pathway in response to DNA damage	2/20	39/17913	0.000856107	0.0259536	0.0149167	6387/6423	2	3 vs. 0
GO:0051216	GO:0051216	cartilage development	3/20	182/17913	0.0010355	0.0297706	0.0171105	4060/6423/7076	3	3 vs. 0
GO:0002548	GO:0002548	monocyte chemotaxis	2/20	44/17913	0.0010893	0.0297706	0.0171105	6347/6387	2	3 vs. 0
GO:0002685	GO:0002685	regulation of leukocyte migration	3/20	186/17913	0.00110254	0.0297706	0.0171105	6347/6387/3576	3	3 vs. 0
GO:0050673	GO:0050673	epithelial cell proliferation	4/20	425/17913	0.00111948	0.0297706	0.0171105	6347/6387/3486/6423	4	3 vs. 0
GO:1901342	GO:1901342	regulation of vasculature development	4/20	425/17913	0.00111948	0.0297706	0.0171105	1634/3576/6423/6648	4	3 vs. 0
GO:0030595	GO:0030595	leukocyte chemotaxis	3/20	188/17913	0.00113707	0.0297706	0.0171105	6347/6387/3576	3	3 vs. 0
GO:0006984	GO:0006984	ER-nucleus signaling pathway	2/20	46/17913	0.00119019	0.029846	0.0171538	6347/3576	2	3 vs. 0
GO:0009314	GO:0009314	response to radiation	4/20	435/17913	0.00122021	0.029846	0.0171538	1281/6387/2353/6423	4	3 vs. 0
GO:0007565	GO:0007565	female pregnancy	3/20	193/17913	0.00122637	0.029846	0.0171538	2353/3726/7076	3	3 vs. 0
GO:0090066	GO:0090066	regulation of anatomical structure size	4/20	442/17913	0.00129442	0.029846	0.0171538	1382/6387/6648/7114	4	3 vs. 0
GO:0002686	GO:0002686	negative regulation of leukocyte migration	2/20	48/17913	0.0012954	0.029846	0.0171538	6347/6387	2	3 vs. 0
GO:0044273	GO:0044273	sulfur compound catabolic process	2/20	48/17913	0.0012954	0.029846	0.0171538	1634/4060	2	3 vs. 0
GO:0045744	GO:0045744	negative regulation of G protein-coupled receptor signaling pathway	2/20	51/17913	0.00146128	0.0330078	0.018971	3576/5999	2	3 vs. 0
GO:0060560	GO:0060560	developmental growth involved in morphogenesis	3/20	214/17913	0.00164957	0.0365442	0.0210036	1382/6387/6423	3	3 vs. 0
GO:0048588	GO:0048588	developmental cell growth	3/20	216/17913	0.00169406	0.0368218	0.0211631	1382/6387/5999	3	3 vs. 0
GO:0001501	GO:0001501	skeletal system development	4/20	479/17913	0.00174028	0.037126	0.0213379	1281/4060/6423/7076	4	3 vs. 0
GO:2001234	GO:2001234	negative regulation of apoptotic signaling pathway	3/20	223/17913	0.00185571	0.037501	0.0215535	6387/6423/6648	3	3 vs. 0
GO:0044706	GO:0044706	multi-multicellular organism process	3/20	225/17913	0.00190361	0.037501	0.0215535	2353/3726/7076	3	3 vs. 0
GO:0045123	GO:0045123	cellular extravasation	2/20	59/17913	0.00195052	0.037501	0.0215535	6347/6387	2	3 vs. 0
GO:0072678	GO:0072678	T cell migration	2/20	59/17913	0.00195052	0.037501	0.0215535	6347/6387	2	3 vs. 0
GO:0110053	GO:0110053	regulation of actin filament organization	3/20	228/17913	0.0019769	0.037501	0.0215535	6387/5999/7114	3	3 vs. 0
GO:2000401	GO:2000401	regulation of lymphocyte migration	2/20	60/17913	0.00201643	0.037501	0.0215535	6347/6387	2	3 vs. 0
GO:0009636	GO:0009636	response to toxic substance	4/20	499/17913	0.00202136	0.037501	0.0215535	70/2353/5999/6648	4	3 vs. 0
GO:0097305	GO:0097305	response to alcohol	3/20	232/17913	0.00207734	0.037501	0.0215535	70/2353/5999	3	3 vs. 0
GO:1904018	GO:1904018	positive regulation of vasculature development	3/20	232/17913	0.00207734	0.037501	0.0215535	3576/6423/6648	3	3 vs. 0
GO:0006027	GO:0006027	glycosaminoglycan catabolic process	2/20	61/17913	0.00208339	0.037501	0.0215535	1634/4060	2	3 vs. 0
GO:0006026	GO:0006026	aminoglycan catabolic process	2/20	63/17913	0.00222045	0.0387569	0.0222753	1634/4060	2	3 vs. 0
GO:0071277	GO:0071277	cellular response to calcium ion	2/20	63/17913	0.00222045	0.0387569	0.0222753	2353/3726	2	3 vs. 0
GO:0061448	GO:0061448	connective tissue development	3/20	243/17913	0.00236984	0.0406187	0.0233454	4060/6423/7076	3	3 vs. 0
GO:0051924	GO:0051924	regulation of calcium ion transport	3/20	244/17913	0.00239763	0.0406187	0.0233454	6347/6387/5999	3	3 vs. 0
GO:0071674	GO:0071674	mononuclear cell migration	2/20	68/17913	0.00258132	0.0430967	0.0247696	6347/6387	2	3 vs. 0
GO:0048662	GO:0048662	negative regulation of smooth muscle cell proliferation	2/20	69/17913	0.00265659	0.0431042	0.0247739	3486/6648	2	3 vs. 0
GO:0070509	GO:0070509	calcium ion import	2/20	69/17913	0.00265659	0.0431042	0.0247739	6347/6387	2	3 vs. 0
GO:0043407	GO:0043407	negative regulation of MAP kinase activity	2/20	71/17913	0.00281024	0.0443479	0.0254887	5999/6423	2	3 vs. 0
GO:0051952	GO:0051952	regulation of amine transport	2/20	71/17913	0.00281024	0.0443479	0.0254887	6387/5999	2	3 vs. 0
GO:0050772	GO:0050772	positive regulation of axonogenesis	2/20	72/17913	0.0028886	0.0443689	0.0255008	1382/6387	2	3 vs. 0
GO:0051651	GO:0051651	maintenance of location in cell	2/20	72/17913	0.0028886	0.0443689	0.0255008	2495/7114	2	3 vs. 0
GO:0043270	GO:0043270	positive regulation of ion transport	3/20	266/17913	0.0030613	0.0452131	0.025986	6347/6387/7114	3	3 vs. 0
GO:0045927	GO:0045927	positive regulation of growth	3/20	266/17913	0.0030613	0.0452131	0.025986	1382/6387/6423	3	3 vs. 0
GO:0071356	GO:0071356	cellular response to tumor necrosis factor	3/20	266/17913	0.0030613	0.0452131	0.025986	6347/3576/7114	3	3 vs. 0
GO:0015837	GO:0015837	amine transport	2/20	76/17913	0.00321226	0.0462565	0.0265857	6387/5999	2	3 vs. 0
GO:0060415	GO:0060415	muscle tissue morphogenesis	2/20	76/17913	0.00321226	0.0462565	0.0265857	70/1281	2	3 vs. 0
GO:0055013	GO:0055013	cardiac muscle cell development	2/20	78/17913	0.00338019	0.0480738	0.0276301	70/5999	2	3 vs. 0
GO:0097193	GO:0097193	intrinsic apoptotic signaling pathway	3/20	277/17913	0.00343162	0.0481018	0.0276462	6387/6423/6648	3	3 vs. 0
GO:2001021	GO:2001021	negative regulation of response to DNA damage stimulus	2/20	79/17913	0.00346567	0.0481018	0.0276462	6387/6423	2	3 vs. 0
GO:2001023	GO:2001023	regulation of response to drug	2/20	80/17913	0.00355216	0.0487153	0.0279988	6387/5999	2	3 vs. 0
GO:0002690	GO:0002690	positive regulation of leukocyte chemotaxis	2/20	81/17913	0.00363965	0.0493087	0.0283399	6387/3576	2	3 vs. 0
GO:0034612	GO:0034612	response to tumor necrosis factor	3/20	284/17913	0.00368103	0.0493087	0.0283399	6347/3576/7114	3	3 vs. 0
GO:0048644	GO:0048644	muscle organ morphogenesis	2/20	82/17913	0.00372816	0.0493659	0.0283728	70/1281	2	3 vs. 0
GO:0055006	GO:0055006	cardiac cell development	2/20	84/17913	0.00390816	0.0511614	0.0294047	70/5999	2	3 vs. 0
GO:0032956	GO:0032956	regulation of actin cytoskeleton organization	3/20	297/17913	0.00417321	0.0535763	0.0307927	6387/5999/7114	3	3 vs. 0
GO:0072676	GO:0072676	lymphocyte migration	2/20	87/17913	0.00418565	0.0535763	0.0307927	6347/6387	2	3 vs. 0
GO:0061387	GO:0061387	regulation of extent of cell growth	2/20	90/17913	0.00447206	0.0566133	0.0325382	1382/6387	2	3 vs. 0
GO:0008630	GO:0008630	intrinsic apoptotic signaling pathway in response to DNA damage	2/20	92/17913	0.00466793	0.0566603	0.0325652	6387/6423	2	3 vs. 0
GO:1904062	GO:1904062	regulation of cation transmembrane transport	3/20	312/17913	0.004789	0.0566603	0.0325652	6347/5999/7114	3	3 vs. 0
GO:1901214	GO:1901214	regulation of neuron death	3/20	313/17913	0.00483191	0.0566603	0.0325652	6347/2353/6648	3	3 vs. 0
GO:1902903	GO:1902903	regulation of supramolecular fiber organization	3/20	313/17913	0.00483191	0.0566603	0.0325652	6387/5999/7114	3	3 vs. 0
GO:0007229	GO:0007229	integrin-mediated signaling pathway	2/20	94/17913	0.00486772	0.0566603	0.0325652	1281/7076	2	3 vs. 0
GO:0030316	GO:0030316	osteoclast differentiation	2/20	94/17913	0.00486772	0.0566603	0.0325652	2353/3726	2	3 vs. 0
GO:0048640	GO:0048640	negative regulation of developmental growth	2/20	94/17913	0.00486772	0.0566603	0.0325652	5999/6423	2	3 vs. 0
GO:0032103	GO:0032103	positive regulation of response to external stimulus	3/20	315/17913	0.00491843	0.0566603	0.0325652	6387/3576/7114	3	3 vs. 0
GO:0032535	GO:0032535	regulation of cellular component size	3/20	315/17913	0.00491843	0.0566603	0.0325652	1382/6387/7114	3	3 vs. 0
GO:0010660	GO:0010660	regulation of muscle cell apoptotic process	2/20	96/17913	0.00507143	0.0578444	0.0332457	6423/6648	2	3 vs. 0
GO:0007178	GO:0007178	transmembrane receptor protein serine/threonine kinase signaling pathway	3/20	323/17913	0.00527394	0.0595644	0.0342343	1281/2353/6423	3	3 vs. 0
GO:0010657	GO:0010657	muscle cell apoptotic process	2/20	100/17913	0.00549049	0.0608177	0.0349546	6423/6648	2	3 vs. 0
GO:0032414	GO:0032414	positive regulation of ion transmembrane transporter activity	2/20	100/17913	0.00549049	0.0608177	0.0349546	6347/7114	2	3 vs. 0
GO:0019233	GO:0019233	sensory perception of pain	2/20	101/17913	0.00559767	0.0614145	0.0352976	6347/6387	2	3 vs. 0
GO:0032970	GO:0032970	regulation of actin filament-based process	3/20	341/17913	0.00612981	0.0666183	0.0382885	6387/5999/7114	3	3 vs. 0
GO:0006024	GO:0006024	glycosaminoglycan biosynthetic process	2/20	107/17913	0.0062609	0.0673668	0.0387187	1634/4060	2	3 vs. 0
GO:0006023	GO:0006023	aminoglycan biosynthetic process	2/20	108/17913	0.00637478	0.0673668	0.0387187	1634/4060	2	3 vs. 0
GO:0032411	GO:0032411	positive regulation of transporter activity	2/20	108/17913	0.00637478	0.0673668	0.0387187	6347/7114	2	3 vs. 0
GO:0070997	GO:0070997	neuron death	3/20	347/17913	0.00643259	0.0673668	0.0387187	6347/2353/6648	3	3 vs. 0
GO:0030968	GO:0030968	endoplasmic reticulum unfolded protein response	2/20	112/17913	0.00683974	0.0703516	0.0404342	6347/3576	2	3 vs. 0
GO:1903510	GO:1903510	mucopolysaccharide metabolic process	2/20	112/17913	0.00683974	0.0703516	0.0404342	1634/4060	2	3 vs. 0
GO:0042692	GO:0042692	muscle cell differentiation	3/20	359/17913	0.00706485	0.0720239	0.0413953	70/5999/6648	3	3 vs. 0
GO:0090130	GO:0090130	tissue migration	3/20	363/17913	0.00728358	0.0736025	0.0423026	70/1634/7114	3	3 vs. 0
GO:0010959	GO:0010959	regulation of metal ion transport	3/20	365/17913	0.00739445	0.0739406	0.0424969	6347/6387/5999	3	3 vs. 0
GO:0050678	GO:0050678	regulation of epithelial cell proliferation	3/20	369/17913	0.00761922	0.0739406	0.0424969	6347/6387/6423	3	3 vs. 0
GO:0051928	GO:0051928	positive regulation of calcium ion transport	2/20	119/17913	0.00768954	0.0739406	0.0424969	6347/6387	2	3 vs. 0
GO:0019079	GO:0019079	viral genome replication	2/20	120/17913	0.00781466	0.0739406	0.0424969	6347/3576	2	3 vs. 0
GO:0002687	GO:0002687	positive regulation of leukocyte migration	2/20	121/17913	0.0079407	0.0739406	0.0424969	6387/3576	2	3 vs. 0
GO:0055007	GO:0055007	cardiac muscle cell differentiation	2/20	121/17913	0.0079407	0.0739406	0.0424969	70/5999	2	3 vs. 0
GO:0030326	GO:0030326	embryonic limb morphogenesis	2/20	123/17913	0.00819555	0.0739406	0.0424969	1382/6423	2	3 vs. 0
GO:0034620	GO:0034620	cellular response to unfolded protein	2/20	123/17913	0.00819555	0.0739406	0.0424969	6347/3576	2	3 vs. 0
GO:0035113	GO:0035113	embryonic appendage morphogenesis	2/20	123/17913	0.00819555	0.0739406	0.0424969	1382/6423	2	3 vs. 0
GO:0045765	GO:0045765	regulation of angiogenesis	3/20	383/17913	0.00843794	0.0739406	0.0424969	1634/3576/6423	3	3 vs. 0
GO:0051592	GO:0051592	response to calcium ion	2/20	126/17913	0.0085847	0.0739406	0.0424969	2353/3726	2	3 vs. 0
GO:0045471	GO:0045471	response to ethanol	2/20	127/17913	0.00871624	0.0739406	0.0424969	70/5999	2	3 vs. 0
GO:0045785	GO:0045785	positive regulation of cell adhesion	3/20	388/17913	0.00874251	0.0739406	0.0424969	6347/6387/6423	3	3 vs. 0
GO:0002576	GO:0002576	platelet degranulation	2/20	128/17913	0.00884869	0.0739406	0.0424969	7076/7114	2	3 vs. 0
GO:0045667	GO:0045667	regulation of osteoblast differentiation	2/20	128/17913	0.00884869	0.0739406	0.0424969	100033819/6423	2	3 vs. 0
GO:2001233	GO:2001233	regulation of apoptotic signaling pathway	3/20	397/17913	0.00930704	0.0739406	0.0424969	6387/6423/6648	3	3 vs. 0
GO:0035967	GO:0035967	cellular response to topologically incorrect protein	2/20	135/17913	0.00980117	0.0739406	0.0424969	6347/3576	2	3 vs. 0
GO:0071901	GO:0071901	negative regulation of protein serine/threonine kinase activity	2/20	136/17913	0.00994083	0.0739406	0.0424969	5999/6423	2	3 vs. 0
GO:0010770	GO:0010770	positive regulation of cell morphogenesis involved in differentiation	2/20	138/17913	0.0102228	0.0739406	0.0424969	1382/6387	2	3 vs. 0
GO:0044344	GO:0044344	cellular response to fibroblast growth factor stimulus	2/20	138/17913	0.0102228	0.0739406	0.0424969	6347/3576	2	3 vs. 0
GO:0006816	GO:0006816	calcium ion transport	3/20	415/17913	0.0104996	0.0739406	0.0424969	6347/6387/5999	3	3 vs. 0
GO:1904064	GO:1904064	positive regulation of cation transmembrane transport	2/20	140/17913	0.0105084	0.0739406	0.0424969	6347/7114	2	3 vs. 0
GO:0001933	GO:0001933	negative regulation of protein phosphorylation	3/20	416/17913	0.0105684	0.0739406	0.0424969	3486/5999/6423	3	3 vs. 0
GO:0016102	GO:0016102	diterpenoid biosynthetic process	1/20	10/17913	0.0111119	0.0739406	0.0424969	1382	1	3 vs. 0
GO:0033483	GO:0033483	gas homeostasis	1/20	10/17913	0.0111119	0.0739406	0.0424969	6648	1	3 vs. 0
GO:0034350	GO:0034350	regulation of glial cell apoptotic process	1/20	10/17913	0.0111119	0.0739406	0.0424969	6347	1	3 vs. 0
GO:0048672	GO:0048672	positive regulation of collateral sprouting	1/20	10/17913	0.0111119	0.0739406	0.0424969	1382	1	3 vs. 0
GO:0051901	GO:0051901	positive regulation of mitochondrial depolarization	1/20	10/17913	0.0111119	0.0739406	0.0424969	1634	1	3 vs. 0
GO:0051956	GO:0051956	negative regulation of amino acid transport	1/20	10/17913	0.0111119	0.0739406	0.0424969	5999	1	3 vs. 0
GO:0071481	GO:0071481	cellular response to X-ray	1/20	10/17913	0.0111119	0.0739406	0.0424969	6423	1	3 vs. 0
GO:0090179	GO:0090179	planar cell polarity pathway involved in neural tube closure	1/20	10/17913	0.0111119	0.0739406	0.0424969	6423	1	3 vs. 0
GO:1903789	GO:1903789	regulation of amino acid transmembrane transport	1/20	10/17913	0.0111119	0.0739406	0.0424969	5999	1	3 vs. 0
GO:1904338	GO:1904338	regulation of dopaminergic neuron differentiation	1/20	10/17913	0.0111119	0.0739406	0.0424969	6423	1	3 vs. 0
GO:2000035	GO:2000035	regulation of stem cell division	1/20	10/17913	0.0111119	0.0739406	0.0424969	6423	1	3 vs. 0
GO:2000425	GO:2000425	regulation of apoptotic cell clearance	1/20	10/17913	0.0111119	0.0739406	0.0424969	6347	1	3 vs. 0
GO:0050806	GO:0050806	positive regulation of synaptic transmission	2/20	145/17913	0.0112377	0.0739406	0.0424969	6347/5999	2	3 vs. 0
GO:0055002	GO:0055002	striated muscle cell development	2/20	145/17913	0.0112377	0.0739406	0.0424969	70/5999	2	3 vs. 0
GO:0071774	GO:0071774	response to fibroblast growth factor	2/20	145/17913	0.0112377	0.0739406	0.0424969	6347/3576	2	3 vs. 0
GO:0048608	GO:0048608	reproductive structure development	3/20	426/17913	0.0112706	0.0739406	0.0424969	1634/3726/6423	3	3 vs. 0
GO:0035107	GO:0035107	appendage morphogenesis	2/20	146/17913	0.0113862	0.0739406	0.0424969	1382/6423	2	3 vs. 0
GO:0035108	GO:0035108	limb morphogenesis	2/20	146/17913	0.0113862	0.0739406	0.0424969	1382/6423	2	3 vs. 0
GO:0043524	GO:0043524	negative regulation of neuron apoptotic process	2/20	146/17913	0.0113862	0.0739406	0.0424969	6347/6648	2	3 vs. 0
GO:0061458	GO:0061458	reproductive system development	3/20	429/17913	0.0114864	0.0739406	0.0424969	1634/3726/6423	3	3 vs. 0
GO:0008064	GO:0008064	regulation of actin polymerization or depolymerization	2/20	147/17913	0.0115355	0.0739406	0.0424969	6387/7114	2	3 vs. 0
GO:0022604	GO:0022604	regulation of cell morphogenesis	3/20	430/17913	0.0115589	0.0739406	0.0424969	6347/1382/6387	3	3 vs. 0
GO:0030832	GO:0030832	regulation of actin filament length	2/20	148/17913	0.0116858	0.0739406	0.0424969	6387/7114	2	3 vs. 0
GO:0050770	GO:0050770	regulation of axonogenesis	2/20	148/17913	0.0116858	0.0739406	0.0424969	1382/6387	2	3 vs. 0
GO:0001890	GO:0001890	placenta development	2/20	151/17913	0.0121417	0.0739406	0.0424969	1634/3726	2	3 vs. 0
GO:0009629	GO:0009629	response to gravity	1/20	11/17913	0.0122166	0.0739406	0.0424969	2353	1	3 vs. 0
GO:0032908	GO:0032908	regulation of transforming growth factor beta1 production	1/20	11/17913	0.0122166	0.0739406	0.0424969	4060	1	3 vs. 0
GO:0035747	GO:0035747	natural killer cell chemotaxis	1/20	11/17913	0.0122166	0.0739406	0.0424969	6347	1	3 vs. 0
GO:0050930	GO:0050930	induction of positive chemotaxis	1/20	11/17913	0.0122166	0.0739406	0.0424969	3576	1	3 vs. 0
GO:0060159	GO:0060159	regulation of dopamine receptor signaling pathway	1/20	11/17913	0.0122166	0.0739406	0.0424969	5999	1	3 vs. 0
GO:0090178	GO:0090178	regulation of establishment of planar polarity involved in neural tube closure	1/20	11/17913	0.0122166	0.0739406	0.0424969	6423	1	3 vs. 0
GO:0097048	GO:0097048	dendritic cell apoptotic process	1/20	11/17913	0.0122166	0.0739406	0.0424969	6387	1	3 vs. 0
GO:1905902	GO:1905902	regulation of mesoderm formation	1/20	11/17913	0.0122166	0.0739406	0.0424969	6423	1	3 vs. 0
GO:2000668	GO:2000668	regulation of dendritic cell apoptotic process	1/20	11/17913	0.0122166	0.0739406	0.0424969	6387	1	3 vs. 0
GO:2001223	GO:2001223	negative regulation of neuron migration	1/20	11/17913	0.0122166	0.0739406	0.0424969	1281	1	3 vs. 0
GO:0001764	GO:0001764	neuron migration	2/20	152/17913	0.0122954	0.0739406	0.0424969	1281/6387	2	3 vs. 0
GO:0034767	GO:0034767	positive regulation of ion transmembrane transport	2/20	152/17913	0.0122954	0.0739406	0.0424969	6347/7114	2	3 vs. 0
GO:0008361	GO:0008361	regulation of cell size	2/20	154/17913	0.0126054	0.0739406	0.0424969	1382/6387	2	3 vs. 0
GO:0035051	GO:0035051	cardiocyte differentiation	2/20	154/17913	0.0126054	0.0739406	0.0424969	70/5999	2	3 vs. 0
GO:0001667	GO:0001667	ameboidal-type cell migration	3/20	446/17913	0.0127553	0.0739406	0.0424969	1634/7076/7114	3	3 vs. 0
GO:0007519	GO:0007519	skeletal muscle tissue development	2/20	156/17913	0.0129188	0.0739406	0.0424969	1634/2353	2	3 vs. 0
GO:0071347	GO:0071347	cellular response to interleukin-1	2/20	156/17913	0.0129188	0.0739406	0.0424969	6347/3576	2	3 vs. 0
GO:0090288	GO:0090288	negative regulation of cellular response to growth factor stimulus	2/20	156/17913	0.0129188	0.0739406	0.0424969	1634/6423	2	3 vs. 0
GO:0030203	GO:0030203	glycosaminoglycan metabolic process	2/20	157/17913	0.0130768	0.0739406	0.0424969	1634/4060	2	3 vs. 0
GO:0002683	GO:0002683	negative regulation of immune system process	3/20	451/17913	0.0131433	0.0739406	0.0424969	6347/1281/6387	3	3 vs. 0
GO:0034765	GO:0034765	regulation of ion transmembrane transport	3/20	453/17913	0.0133004	0.0739406	0.0424969	6347/5999/7114	3	3 vs. 0
GO:0001976	GO:0001976	neurological system process involved in regulation of systemic arterial blood pressure	1/20	12/17913	0.0133202	0.0739406	0.0424969	6648	1	3 vs. 0
GO:0010454	GO:0010454	negative regulation of cell fate commitment	1/20	12/17913	0.0133202	0.0739406	0.0424969	6423	1	3 vs. 0
GO:0030208	GO:0030208	dermatan sulfate biosynthetic process	1/20	12/17913	0.0133202	0.0739406	0.0424969	1634	1	3 vs. 0
GO:0032905	GO:0032905	transforming growth factor beta1 production	1/20	12/17913	0.0133202	0.0739406	0.0424969	4060	1	3 vs. 0
GO:0033605	GO:0033605	positive regulation of catecholamine secretion	1/20	12/17913	0.0133202	0.0739406	0.0424969	6387	1	3 vs. 0
GO:0042340	GO:0042340	keratan sulfate catabolic process	1/20	12/17913	0.0133202	0.0739406	0.0424969	4060	1	3 vs. 0
GO:0051238	GO:0051238	sequestering of metal ion	1/20	12/17913	0.0133202	0.0739406	0.0424969	2495	1	3 vs. 0
GO:0061450	GO:0061450	trophoblast cell migration	1/20	12/17913	0.0133202	0.0739406	0.0424969	7076	1	3 vs. 0
GO:0090177	GO:0090177	establishment of planar polarity involved in neural tube closure	1/20	12/17913	0.0133202	0.0739406	0.0424969	6423	1	3 vs. 0
GO:1901163	GO:1901163	regulation of trophoblast cell migration	1/20	12/17913	0.0133202	0.0739406	0.0424969	7076	1	3 vs. 0
GO:1904181	GO:1904181	positive regulation of membrane depolarization	1/20	12/17913	0.0133202	0.0739406	0.0424969	1634	1	3 vs. 0
GO:1904995	GO:1904995	negative regulation of leukocyte adhesion to vascular endothelial cell	1/20	12/17913	0.0133202	0.0739406	0.0424969	6387	1	3 vs. 0
GO:1905461	GO:1905461	positive regulation of vascular associated smooth muscle cell apoptotic process	1/20	12/17913	0.0133202	0.0739406	0.0424969	6648	1	3 vs. 0
GO:0070838	GO:0070838	divalent metal ion transport	3/20	454/17913	0.0133794	0.0739406	0.0424969	6347/6387/5999	3	3 vs. 0
GO:0055001	GO:0055001	muscle cell development	2/20	159/17913	0.0133953	0.0739406	0.0424969	70/5999	2	3 vs. 0
GO:0042326	GO:0042326	negative regulation of phosphorylation	3/20	455/17913	0.0134586	0.0739406	0.0424969	3486/5999/6423	3	3 vs. 0
GO:0010975	GO:0010975	regulation of neuron projection development	3/20	458/17913	0.013698	0.0739406	0.0424969	1382/6387/6423	3	3 vs. 0
GO:0072511	GO:0072511	divalent inorganic cation transport	3/20	458/17913	0.013698	0.0739406	0.0424969	6347/6387/5999	3	3 vs. 0
GO:0006022	GO:0006022	aminoglycan metabolic process	2/20	161/17913	0.0137172	0.0739406	0.0424969	1634/4060	2	3 vs. 0
GO:0006986	GO:0006986	response to unfolded protein	2/20	161/17913	0.0137172	0.0739406	0.0424969	6347/3576	2	3 vs. 0
GO:0050680	GO:0050680	negative regulation of epithelial cell proliferation	2/20	163/17913	0.0140425	0.0739406	0.0424969	6347/6423	2	3 vs. 0
GO:0034614	GO:0034614	cellular response to reactive oxygen species	2/20	165/17913	0.0143712	0.0739406	0.0424969	2353/6648	2	3 vs. 0
GO:0060538	GO:0060538	skeletal muscle organ development	2/20	165/17913	0.0143712	0.0739406	0.0424969	1634/2353	2	3 vs. 0
GO:0003085	GO:0003085	negative regulation of systemic arterial blood pressure	1/20	13/17913	0.0144226	0.0739406	0.0424969	6648	1	3 vs. 0
GO:0016114	GO:0016114	terpenoid biosynthetic process	1/20	13/17913	0.0144226	0.0739406	0.0424969	1382	1	3 vs. 0
GO:0030205	GO:0030205	dermatan sulfate metabolic process	1/20	13/17913	0.0144226	0.0739406	0.0424969	1634	1	3 vs. 0
GO:0042659	GO:0042659	regulation of cell fate specification	1/20	13/17913	0.0144226	0.0739406	0.0424969	6423	1	3 vs. 0
GO:0043568	GO:0043568	positive regulation of insulin-like growth factor receptor signaling pathway	1/20	13/17913	0.0144226	0.0739406	0.0424969	3486	1	3 vs. 0
GO:0050966	GO:0050966	detection of mechanical stimulus involved in sensory perception of pain	1/20	13/17913	0.0144226	0.0739406	0.0424969	6387	1	3 vs. 0
GO:0061052	GO:0061052	negative regulation of cell growth involved in cardiac muscle cell development	1/20	13/17913	0.0144226	0.0739406	0.0424969	5999	1	3 vs. 0
GO:0090594	GO:0090594	inflammatory response to wounding	1/20	13/17913	0.0144226	0.0739406	0.0424969	7076	1	3 vs. 0
GO:0090677	GO:0090677	reversible differentiation	1/20	13/17913	0.0144226	0.0739406	0.0424969	6648	1	3 vs. 0
GO:1903025	GO:1903025	regulation of RNA polymerase II regulatory region sequence-specific DNA binding	1/20	13/17913	0.0144226	0.0739406	0.0424969	7114	1	3 vs. 0
GO:1903960	GO:1903960	negative regulation of anion transmembrane transport	1/20	13/17913	0.0144226	0.0739406	0.0424969	5999	1	3 vs. 0
GO:2001044	GO:2001044	regulation of integrin-mediated signaling pathway	1/20	13/17913	0.0144226	0.0739406	0.0424969	7076	1	3 vs. 0
GO:0050900	GO:0050900	leukocyte migration	3/20	467/17913	0.0144308	0.0739406	0.0424969	6347/6387/3576	3	3 vs. 0
GO:0030308	GO:0030308	negative regulation of cell growth	2/20	167/17913	0.0147031	0.0739406	0.0424969	5999/6423	2	3 vs. 0
GO:0071248	GO:0071248	cellular response to metal ion	2/20	167/17913	0.0147031	0.0739406	0.0424969	2353/3726	2	3 vs. 0
GO:0051493	GO:0051493	regulation of cytoskeleton organization	3/20	472/17913	0.0148475	0.0739406	0.0424969	6387/5999/7114	3	3 vs. 0
GO:0001936	GO:0001936	regulation of endothelial cell proliferation	2/20	170/17913	0.0152074	0.0739406	0.0424969	6347/6387	2	3 vs. 0
GO:0008154	GO:0008154	actin polymerization or depolymerization	2/20	170/17913	0.0152074	0.0739406	0.0424969	6387/7114	2	3 vs. 0
GO:0003214	GO:0003214	cardiac left ventricle morphogenesis	1/20	14/17913	0.0155238	0.0739406	0.0424969	6423	1	3 vs. 0
GO:0007501	GO:0007501	mesodermal cell fate specification	1/20	14/17913	0.0155238	0.0739406	0.0424969	6423	1	3 vs. 0
GO:0030207	GO:0030207	chondroitin sulfate catabolic process	1/20	14/17913	0.0155238	0.0739406	0.0424969	1634	1	3 vs. 0
GO:0042249	GO:0042249	establishment of planar polarity of embryonic epithelium	1/20	14/17913	0.0155238	0.0739406	0.0424969	6423	1	3 vs. 0
GO:0048841	GO:0048841	regulation of axon extension involved in axon guidance	1/20	14/17913	0.0155238	0.0739406	0.0424969	6387	1	3 vs. 0
GO:0051770	GO:0051770	positive regulation of nitric-oxide synthase biosynthetic process	1/20	14/17913	0.0155238	0.0739406	0.0424969	6347	1	3 vs. 0
GO:0060026	GO:0060026	convergent extension	1/20	14/17913	0.0155238	0.0739406	0.0424969	6423	1	3 vs. 0
GO:0090141	GO:0090141	positive regulation of mitochondrial fission	1/20	14/17913	0.0155238	0.0739406	0.0424969	1634	1	3 vs. 0
GO:1900747	GO:1900747	negative regulation of vascular endothelial growth factor signaling pathway	1/20	14/17913	0.0155238	0.0739406	0.0424969	1634	1	3 vs. 0
GO:1905049	GO:1905049	negative regulation of metallopeptidase activity	1/20	14/17913	0.0155238	0.0739406	0.0424969	7076	1	3 vs. 0
GO:2000095	GO:2000095	regulation of Wnt signaling pathway, planar cell polarity pathway	1/20	14/17913	0.0155238	0.0739406	0.0424969	6423	1	3 vs. 0
GO:0048660	GO:0048660	regulation of smooth muscle cell proliferation	2/20	172/17913	0.0155477	0.0739406	0.0424969	3486/6648	2	3 vs. 0
GO:0048659	GO:0048659	smooth muscle cell proliferation	2/20	174/17913	0.0158913	0.0739406	0.0424969	3486/6648	2	3 vs. 0
GO:0015893	GO:0015893	drug transport	2/20	175/17913	0.0160643	0.0739406	0.0424969	6387/5999	2	3 vs. 0
GO:0035966	GO:0035966	response to topologically incorrect protein	2/20	175/17913	0.0160643	0.0739406	0.0424969	6347/3576	2	3 vs. 0
GO:0048736	GO:0048736	appendage development	2/20	176/17913	0.0162381	0.0739406	0.0424969	1382/6423	2	3 vs. 0
GO:0060173	GO:0060173	limb development	2/20	176/17913	0.0162381	0.0739406	0.0424969	1382/6423	2	3 vs. 0
GO:0071222	GO:0071222	cellular response to lipopolysaccharide	2/20	176/17913	0.0162381	0.0739406	0.0424969	6347/3576	2	3 vs. 0
GO:1901136	GO:1901136	carbohydrate derivative catabolic process	2/20	176/17913	0.0162381	0.0739406	0.0424969	1634/4060	2	3 vs. 0
GO:0001829	GO:0001829	trophectodermal cell differentiation	1/20	15/17913	0.0166238	0.0739406	0.0424969	3726	1	3 vs. 0
GO:0033689	GO:0033689	negative regulation of osteoblast proliferation	1/20	15/17913	0.0166238	0.0739406	0.0424969	100033819	1	3 vs. 0
GO:0034349	GO:0034349	glial cell apoptotic process	1/20	15/17913	0.0166238	0.0739406	0.0424969	6347	1	3 vs. 0
GO:0035635	GO:0035635	entry of bacterium into host cell	1/20	15/17913	0.0166238	0.0739406	0.0424969	3576	1	3 vs. 0
GO:0042994	GO:0042994	cytoplasmic sequestering of transcription factor	1/20	15/17913	0.0166238	0.0739406	0.0424969	7114	1	3 vs. 0
GO:0043508	GO:0043508	negative regulation of JUN kinase activity	1/20	15/17913	0.0166238	0.0739406	0.0424969	6423	1	3 vs. 0
GO:0045091	GO:0045091	regulation of single stranded viral RNA replication via double stranded DNA intermediate	1/20	15/17913	0.0166238	0.0739406	0.0424969	3576	1	3 vs. 0
GO:0050651	GO:0050651	dermatan sulfate proteoglycan biosynthetic process	1/20	15/17913	0.0166238	0.0739406	0.0424969	1634	1	3 vs. 0
GO:0050961	GO:0050961	detection of temperature stimulus involved in sensory perception	1/20	15/17913	0.0166238	0.0739406	0.0424969	6387	1	3 vs. 0
GO:0050965	GO:0050965	detection of temperature stimulus involved in sensory perception of pain	1/20	15/17913	0.0166238	0.0739406	0.0424969	6387	1	3 vs. 0
GO:1900239	GO:1900239	regulation of phenotypic switching	1/20	15/17913	0.0166238	0.0739406	0.0424969	6648	1	3 vs. 0
GO:1900451	GO:1900451	positive regulation of glutamate receptor signaling pathway	1/20	15/17913	0.0166238	0.0739406	0.0424969	6347	1	3 vs. 0
GO:1902548	GO:1902548	negative regulation of cellular response to vascular endothelial growth factor stimulus	1/20	15/17913	0.0166238	0.0739406	0.0424969	1634	1	3 vs. 0
GO:1905276	GO:1905276	regulation of epithelial tube formation	1/20	15/17913	0.0166238	0.0739406	0.0424969	6423	1	3 vs. 0
GO:2000402	GO:2000402	negative regulation of lymphocyte migration	1/20	15/17913	0.0166238	0.0739406	0.0424969	6347	1	3 vs. 0
GO:2001028	GO:2001028	positive regulation of endothelial cell chemotaxis	1/20	15/17913	0.0166238	0.0739406	0.0424969	7114	1	3 vs. 0
GO:0043409	GO:0043409	negative regulation of MAPK cascade	2/20	179/17913	0.0167646	0.0742799	0.0426919	5999/6423	2	3 vs. 0
GO:0048639	GO:0048639	positive regulation of developmental growth	2/20	183/17913	0.0174778	0.0758332	0.0435847	1382/6387	2	3 vs. 0
GO:0070555	GO:0070555	response to interleukin-1	2/20	183/17913	0.0174778	0.0758332	0.0435847	6347/3576	2	3 vs. 0
GO:0071219	GO:0071219	cellular response to molecule of bacterial origin	2/20	183/17913	0.0174778	0.0758332	0.0435847	6347/3576	2	3 vs. 0
GO:0007179	GO:0007179	transforming growth factor beta receptor signaling pathway	2/20	184/17913	0.0176581	0.0758332	0.0435847	1281/2353	2	3 vs. 0
GO:0035025	GO:0035025	positive regulation of Rho protein signal transduction	1/20	16/17913	0.0177227	0.0758332	0.0435847	1281	1	3 vs. 0
GO:0039692	GO:0039692	single stranded viral RNA replication via double stranded DNA intermediate	1/20	16/17913	0.0177227	0.0758332	0.0435847	3576	1	3 vs. 0
GO:0048385	GO:0048385	regulation of retinoic acid receptor signaling pathway	1/20	16/17913	0.0177227	0.0758332	0.0435847	1382	1	3 vs. 0
GO:0050655	GO:0050655	dermatan sulfate proteoglycan metabolic process	1/20	16/17913	0.0177227	0.0758332	0.0435847	1634	1	3 vs. 0
GO:0061548	GO:0061548	ganglion development	1/20	16/17913	0.0177227	0.0758332	0.0435847	5999	1	3 vs. 0
GO:0001935	GO:0001935	endothelial cell proliferation	2/20	185/17913	0.0178392	0.0758332	0.0435847	6347/6387	2	3 vs. 0
GO:0051147	GO:0051147	regulation of muscle cell differentiation	2/20	185/17913	0.0178392	0.0758332	0.0435847	5999/6648	2	3 vs. 0
GO:0044272	GO:0044272	sulfur compound biosynthetic process	2/20	190/17913	0.0187568	0.079128	0.0454783	1634/4060	2	3 vs. 0
GO:0055003	GO:0055003	cardiac myofibril assembly	1/20	17/17913	0.0188204	0.079128	0.0454783	70	1	3 vs. 0
GO:1904948	GO:1904948	midbrain dopaminergic neuron differentiation	1/20	17/17913	0.0188204	0.079128	0.0454783	6423	1	3 vs. 0
GO:0071241	GO:0071241	cellular response to inorganic substance	2/20	194/17913	0.0195051	0.0806871	0.0463745	2353/3726	2	3 vs. 0
GO:0035994	GO:0035994	response to muscle stretch	1/20	18/17913	0.0199169	0.0806871	0.0463745	2353	1	3 vs. 0
GO:0036166	GO:0036166	phenotypic switching	1/20	18/17913	0.0199169	0.0806871	0.0463745	6648	1	3 vs. 0
GO:0036342	GO:0036342	post-anal tail morphogenesis	1/20	18/17913	0.0199169	0.0806871	0.0463745	6423	1	3 vs. 0
GO:0090026	GO:0090026	positive regulation of monocyte chemotaxis	1/20	18/17913	0.0199169	0.0806871	0.0463745	6387	1	3 vs. 0
GO:1902176	GO:1902176	negative regulation of oxidative stress-induced intrinsic apoptotic signaling pathway	1/20	18/17913	0.0199169	0.0806871	0.0463745	6648	1	3 vs. 0
GO:1905065	GO:1905065	positive regulation of vascular smooth muscle cell differentiation	1/20	18/17913	0.0199169	0.0806871	0.0463745	6648	1	3 vs. 0
GO:0030278	GO:0030278	regulation of ossification	2/20	199/17913	0.020458	0.0806871	0.0463745	100033819/6423	2	3 vs. 0
GO:0034764	GO:0034764	positive regulation of transmembrane transport	2/20	199/17913	0.020458	0.0806871	0.0463745	6347/7114	2	3 vs. 0
GO:0002573	GO:0002573	myeloid leukocyte differentiation	2/20	201/17913	0.0208447	0.0806871	0.0463745	2353/3726	2	3 vs. 0
GO:2001020	GO:2001020	regulation of response to DNA damage stimulus	2/20	201/17913	0.0208447	0.0806871	0.0463745	6387/6423	2	3 vs. 0
GO:0001710	GO:0001710	mesodermal cell fate commitment	1/20	19/17913	0.0210123	0.0806871	0.0463745	6423	1	3 vs. 0
GO:0002689	GO:0002689	negative regulation of leukocyte chemotaxis	1/20	19/17913	0.0210123	0.0806871	0.0463745	6347	1	3 vs. 0
GO:0016048	GO:0016048	detection of temperature stimulus	1/20	19/17913	0.0210123	0.0806871	0.0463745	6387	1	3 vs. 0
GO:0032891	GO:0032891	negative regulation of organic acid transport	1/20	19/17913	0.0210123	0.0806871	0.0463745	5999	1	3 vs. 0
GO:0045663	GO:0045663	positive regulation of myoblast differentiation	1/20	19/17913	0.0210123	0.0806871	0.0463745	3486	1	3 vs. 0
GO:0048670	GO:0048670	regulation of collateral sprouting	1/20	19/17913	0.0210123	0.0806871	0.0463745	1382	1	3 vs. 0
GO:0051412	GO:0051412	response to corticosterone	1/20	19/17913	0.0210123	0.0806871	0.0463745	2353	1	3 vs. 0
GO:0051580	GO:0051580	regulation of neurotransmitter uptake	1/20	19/17913	0.0210123	0.0806871	0.0463745	5999	1	3 vs. 0
GO:0051767	GO:0051767	nitric-oxide synthase biosynthetic process	1/20	19/17913	0.0210123	0.0806871	0.0463745	6347	1	3 vs. 0
GO:0051769	GO:0051769	regulation of nitric-oxide synthase biosynthetic process	1/20	19/17913	0.0210123	0.0806871	0.0463745	6347	1	3 vs. 0
GO:0060716	GO:0060716	labyrinthine layer blood vessel development	1/20	19/17913	0.0210123	0.0806871	0.0463745	3726	1	3 vs. 0
GO:0089718	GO:0089718	amino acid import across plasma membrane	1/20	19/17913	0.0210123	0.0806871	0.0463745	5999	1	3 vs. 0
GO:1905288	GO:1905288	vascular associated smooth muscle cell apoptotic process	1/20	19/17913	0.0210123	0.0806871	0.0463745	6648	1	3 vs. 0
GO:1905459	GO:1905459	regulation of vascular associated smooth muscle cell apoptotic process	1/20	19/17913	0.0210123	0.0806871	0.0463745	6648	1	3 vs. 0
GO:2000678	GO:2000678	negative regulation of transcription regulatory region DNA binding	1/20	19/17913	0.0210123	0.0806871	0.0463745	7114	1	3 vs. 0
GO:0045766	GO:0045766	positive regulation of angiogenesis	2/20	203/17913	0.0212344	0.0812691	0.0467089	3576/6423	2	3 vs. 0
GO:0071216	GO:0071216	cellular response to biotic stimulus	2/20	206/17913	0.0218247	0.0816239	0.0469129	6347/3576	2	3 vs. 0
GO:1901215	GO:1901215	negative regulation of neuron death	2/20	207/17913	0.022023	0.0816239	0.0469129	6347/6648	2	3 vs. 0
GO:0014046	GO:0014046	dopamine secretion	1/20	20/17913	0.0221065	0.0816239	0.0469129	6387	1	3 vs. 0
GO:0014059	GO:0014059	regulation of dopamine secretion	1/20	20/17913	0.0221065	0.0816239	0.0469129	6387	1	3 vs. 0
GO:0033630	GO:0033630	positive regulation of cell adhesion mediated by integrin	1/20	20/17913	0.0221065	0.0816239	0.0469129	6423	1	3 vs. 0
GO:0034393	GO:0034393	positive regulation of smooth muscle cell apoptotic process	1/20	20/17913	0.0221065	0.0816239	0.0469129	6648	1	3 vs. 0
GO:0048745	GO:0048745	smooth muscle tissue development	1/20	20/17913	0.0221065	0.0816239	0.0469129	1281	1	3 vs. 0
GO:0048846	GO:0048846	axon extension involved in axon guidance	1/20	20/17913	0.0221065	0.0816239	0.0469129	6387	1	3 vs. 0
GO:0071636	GO:0071636	positive regulation of transforming growth factor beta production	1/20	20/17913	0.0221065	0.0816239	0.0469129	4060	1	3 vs. 0
GO:1902284	GO:1902284	neuron projection extension involved in neuron projection guidance	1/20	20/17913	0.0221065	0.0816239	0.0469129	6387	1	3 vs. 0
GO:2000380	GO:2000380	regulation of mesoderm development	1/20	20/17913	0.0221065	0.0816239	0.0469129	6423	1	3 vs. 0
GO:0010951	GO:0010951	negative regulation of endopeptidase activity	2/20	210/17913	0.0226224	0.0829968	0.0477019	6423/7076	2	3 vs. 0
GO:0043523	GO:0043523	regulation of neuron apoptotic process	2/20	210/17913	0.0226224	0.0829968	0.0477019	6347/6648	2	3 vs. 0
GO:0042573	GO:0042573	retinoic acid metabolic process	1/20	21/17913	0.0231995	0.0829995	0.0477035	1382	1	3 vs. 0
GO:0043090	GO:0043090	amino acid import	1/20	21/17913	0.0231995	0.0829995	0.0477035	5999	1	3 vs. 0
GO:0050951	GO:0050951	sensory perception of temperature stimulus	1/20	21/17913	0.0231995	0.0829995	0.0477035	6387	1	3 vs. 0
GO:0051043	GO:0051043	regulation of membrane protein ectodomain proteolysis	1/20	21/17913	0.0231995	0.0829995	0.0477035	7076	1	3 vs. 0
GO:0051589	GO:0051589	negative regulation of neurotransmitter transport	1/20	21/17913	0.0231995	0.0829995	0.0477035	5999	1	3 vs. 0
GO:0051900	GO:0051900	regulation of mitochondrial depolarization	1/20	21/17913	0.0231995	0.0829995	0.0477035	1634	1	3 vs. 0
GO:0097709	GO:0097709	connective tissue replacement	1/20	21/17913	0.0231995	0.0829995	0.0477035	7076	1	3 vs. 0
GO:1902667	GO:1902667	regulation of axon guidance	1/20	21/17913	0.0231995	0.0829995	0.0477035	6387	1	3 vs. 0
GO:0008299	GO:0008299	isoprenoid biosynthetic process	1/20	22/17913	0.0242914	0.0845429	0.0485905	1382	1	3 vs. 0
GO:0010155	GO:0010155	regulation of proton transport	1/20	22/17913	0.0242914	0.0845429	0.0485905	7114	1	3 vs. 0
GO:0019430	GO:0019430	removal of superoxide radicals	1/20	22/17913	0.0242914	0.0845429	0.0485905	6648	1	3 vs. 0
GO:0033622	GO:0033622	integrin activation	1/20	22/17913	0.0242914	0.0845429	0.0485905	6387	1	3 vs. 0
GO:0044342	GO:0044342	type B pancreatic cell proliferation	1/20	22/17913	0.0242914	0.0845429	0.0485905	3486	1	3 vs. 0
GO:0050927	GO:0050927	positive regulation of positive chemotaxis	1/20	22/17913	0.0242914	0.0845429	0.0485905	3576	1	3 vs. 0
GO:0051220	GO:0051220	cytoplasmic sequestering of protein	1/20	22/17913	0.0242914	0.0845429	0.0485905	7114	1	3 vs. 0
GO:0071425	GO:0071425	hematopoietic stem cell proliferation	1/20	22/17913	0.0242914	0.0845429	0.0485905	6423	1	3 vs. 0
GO:2000050	GO:2000050	regulation of non-canonical Wnt signaling pathway	1/20	22/17913	0.0242914	0.0845429	0.0485905	6423	1	3 vs. 0
GO:0009266	GO:0009266	response to temperature stimulus	2/20	219/17913	0.0244613	0.0848776	0.0487829	6387/2353	2	3 vs. 0
GO:0048738	GO:0048738	cardiac muscle tissue development	2/20	221/17913	0.0248781	0.0852485	0.0489961	70/5999	2	3 vs. 0
GO:0006469	GO:0006469	negative regulation of protein kinase activity	2/20	222/17913	0.0250876	0.0852485	0.0489961	5999/6423	2	3 vs. 0
GO:0010466	GO:0010466	negative regulation of peptidase activity	2/20	223/17913	0.0252978	0.0852485	0.0489961	6423/7076	2	3 vs. 0
GO:0050926	GO:0050926	regulation of positive chemotaxis	1/20	23/17913	0.0253821	0.0852485	0.0489961	3576	1	3 vs. 0
GO:0051882	GO:0051882	mitochondrial depolarization	1/20	23/17913	0.0253821	0.0852485	0.0489961	1634	1	3 vs. 0
GO:0051953	GO:0051953	negative regulation of amine transport	1/20	23/17913	0.0253821	0.0852485	0.0489961	5999	1	3 vs. 0
GO:0051968	GO:0051968	positive regulation of synaptic transmission, glutamatergic	1/20	23/17913	0.0253821	0.0852485	0.0489961	6347	1	3 vs. 0
GO:0071677	GO:0071677	positive regulation of mononuclear cell migration	1/20	23/17913	0.0253821	0.0852485	0.0489961	6387	1	3 vs. 0
GO:0090140	GO:0090140	regulation of mitochondrial fission	1/20	23/17913	0.0253821	0.0852485	0.0489961	1634	1	3 vs. 0
GO:1900746	GO:1900746	regulation of vascular endothelial growth factor signaling pathway	1/20	23/17913	0.0253821	0.0852485	0.0489961	1634	1	3 vs. 0
GO:2000726	GO:2000726	negative regulation of cardiac muscle cell differentiation	1/20	23/17913	0.0253821	0.0852485	0.0489961	5999	1	3 vs. 0
GO:0000188	GO:0000188	inactivation of MAPK activity	1/20	24/17913	0.0264717	0.0866347	0.0497928	5999	1	3 vs. 0
GO:0032717	GO:0032717	negative regulation of interleukin-8 production	1/20	24/17913	0.0264717	0.0866347	0.0497928	7114	1	3 vs. 0
GO:0043567	GO:0043567	regulation of insulin-like growth factor receptor signaling pathway	1/20	24/17913	0.0264717	0.0866347	0.0497928	3486	1	3 vs. 0
GO:0046697	GO:0046697	decidualization	1/20	24/17913	0.0264717	0.0866347	0.0497928	3726	1	3 vs. 0
GO:0071450	GO:0071450	cellular response to oxygen radical	1/20	24/17913	0.0264717	0.0866347	0.0497928	6648	1	3 vs. 0
GO:0071451	GO:0071451	cellular response to superoxide	1/20	24/17913	0.0264717	0.0866347	0.0497928	6648	1	3 vs. 0
GO:0090023	GO:0090023	positive regulation of neutrophil chemotaxis	1/20	24/17913	0.0264717	0.0866347	0.0497928	3576	1	3 vs. 0
GO:1902547	GO:1902547	regulation of cellular response to vascular endothelial growth factor stimulus	1/20	24/17913	0.0264717	0.0866347	0.0497928	1634	1	3 vs. 0
GO:2001026	GO:2001026	regulation of endothelial cell chemotaxis	1/20	24/17913	0.0264717	0.0866347	0.0497928	7114	1	3 vs. 0
GO:0000302	GO:0000302	response to reactive oxygen species	2/20	230/17913	0.0267899	0.0874277	0.0502486	2353/6648	2	3 vs. 0
GO:0010594	GO:0010594	regulation of endothelial cell migration	2/20	231/17913	0.027006	0.0874635	0.0502691	1634/7114	2	3 vs. 0
GO:0071560	GO:0071560	cellular response to transforming growth factor beta stimulus	2/20	233/17913	0.0274402	0.0874635	0.0502691	1281/2353	2	3 vs. 0
GO:0010460	GO:0010460	positive regulation of heart rate	1/20	25/17913	0.0275601	0.0874635	0.0502691	5999	1	3 vs. 0
GO:0045672	GO:0045672	positive regulation of osteoclast differentiation	1/20	25/17913	0.0275601	0.0874635	0.0502691	2353	1	3 vs. 0
GO:0050901	GO:0050901	leukocyte tethering or rolling	1/20	25/17913	0.0275601	0.0874635	0.0502691	6387	1	3 vs. 0
GO:0061050	GO:0061050	regulation of cell growth involved in cardiac muscle cell development	1/20	25/17913	0.0275601	0.0874635	0.0502691	5999	1	3 vs. 0
GO:0090025	GO:0090025	regulation of monocyte chemotaxis	1/20	25/17913	0.0275601	0.0874635	0.0502691	6387	1	3 vs. 0
GO:1901623	GO:1901623	regulation of lymphocyte chemotaxis	1/20	25/17913	0.0275601	0.0874635	0.0502691	6347	1	3 vs. 0
GO:2000353	GO:2000353	positive regulation of endothelial cell apoptotic process	1/20	25/17913	0.0275601	0.0874635	0.0502691	6347	1	3 vs. 0
GO:2000482	GO:2000482	regulation of interleukin-8 secretion	1/20	25/17913	0.0275601	0.0874635	0.0502691	7114	1	3 vs. 0
GO:0032412	GO:0032412	regulation of ion transmembrane transporter activity	2/20	234/17913	0.0276584	0.0875344	0.0503099	6347/7114	2	3 vs. 0
GO:0051402	GO:0051402	neuron apoptotic process	2/20	238/17913	0.0285384	0.0880047	0.0505802	6347/6648	2	3 vs. 0
GO:0002691	GO:0002691	regulation of cellular extravasation	1/20	26/17913	0.0286474	0.0880047	0.0505802	6387	1	3 vs. 0
GO:0030206	GO:0030206	chondroitin sulfate biosynthetic process	1/20	26/17913	0.0286474	0.0880047	0.0505802	1634	1	3 vs. 0
GO:0045992	GO:0045992	negative regulation of embryonic development	1/20	26/17913	0.0286474	0.0880047	0.0505802	6423	1	3 vs. 0
GO:0048668	GO:0048668	collateral sprouting	1/20	26/17913	0.0286474	0.0880047	0.0505802	1382	1	3 vs. 0
GO:0051152	GO:0051152	positive regulation of smooth muscle cell differentiation	1/20	26/17913	0.0286474	0.0880047	0.0505802	6648	1	3 vs. 0
GO:0071624	GO:0071624	positive regulation of granulocyte chemotaxis	1/20	26/17913	0.0286474	0.0880047	0.0505802	3576	1	3 vs. 0
GO:1902175	GO:1902175	regulation of oxidative stress-induced intrinsic apoptotic signaling pathway	1/20	26/17913	0.0286474	0.0880047	0.0505802	6648	1	3 vs. 0
GO:1903792	GO:1903792	negative regulation of anion transport	1/20	26/17913	0.0286474	0.0880047	0.0505802	5999	1	3 vs. 0
GO:1903959	GO:1903959	regulation of anion transmembrane transport	1/20	26/17913	0.0286474	0.0880047	0.0505802	5999	1	3 vs. 0
GO:1905048	GO:1905048	regulation of metallopeptidase activity	1/20	26/17913	0.0286474	0.0880047	0.0505802	7076	1	3 vs. 0
GO:0071559	GO:0071559	response to transforming growth factor beta	2/20	239/17913	0.0287601	0.0881161	0.0506442	1281/2353	2	3 vs. 0
GO:0022898	GO:0022898	regulation of transmembrane transporter activity	2/20	242/17913	0.0294296	0.0887141	0.0509879	6347/7114	2	3 vs. 0
GO:0033002	GO:0033002	muscle cell proliferation	2/20	243/17913	0.0296542	0.0887141	0.0509879	3486/6648	2	3 vs. 0
GO:0000303	GO:0000303	response to superoxide	1/20	27/17913	0.0297335	0.0887141	0.0509879	6648	1	3 vs. 0
GO:0002063	GO:0002063	chondrocyte development	1/20	27/17913	0.0297335	0.0887141	0.0509879	6423	1	3 vs. 0
GO:0035902	GO:0035902	response to immobilization stress	1/20	27/17913	0.0297335	0.0887141	0.0509879	2353	1	3 vs. 0
GO:1902624	GO:1902624	positive regulation of neutrophil migration	1/20	27/17913	0.0297335	0.0887141	0.0509879	3576	1	3 vs. 0
GO:1905208	GO:1905208	negative regulation of cardiocyte differentiation	1/20	27/17913	0.0297335	0.0887141	0.0509879	5999	1	3 vs. 0
GO:1905563	GO:1905563	negative regulation of vascular endothelial cell proliferation	1/20	27/17913	0.0297335	0.0887141	0.0509879	6347	1	3 vs. 0
GO:2000463	GO:2000463	positive regulation of excitatory postsynaptic potential	1/20	27/17913	0.0297335	0.0887141	0.0509879	5999	1	3 vs. 0
GO:2001025	GO:2001025	positive regulation of response to drug	1/20	27/17913	0.0297335	0.0887141	0.0509879	6387	1	3 vs. 0
GO:0033673	GO:0033673	negative regulation of kinase activity	2/20	244/17913	0.0298794	0.0887141	0.0509879	5999/6423	2	3 vs. 0
GO:0045926	GO:0045926	negative regulation of growth	2/20	244/17913	0.0298794	0.0887141	0.0509879	5999/6423	2	3 vs. 0
GO:0021537	GO:0021537	telencephalon development	2/20	246/17913	0.030332	0.089203	0.0512689	1281/6387	2	3 vs. 0
GO:0000305	GO:0000305	response to oxygen radical	1/20	28/17913	0.0308184	0.089203	0.0512689	6648	1	3 vs. 0
GO:0010165	GO:0010165	response to X-ray	1/20	28/17913	0.0308184	0.089203	0.0512689	6423	1	3 vs. 0
GO:0018146	GO:0018146	keratan sulfate biosynthetic process	1/20	28/17913	0.0308184	0.089203	0.0512689	4060	1	3 vs. 0
GO:0033688	GO:0033688	regulation of osteoblast proliferation	1/20	28/17913	0.0308184	0.089203	0.0512689	100033819	1	3 vs. 0
GO:0039694	GO:0039694	viral RNA genome replication	1/20	28/17913	0.0308184	0.089203	0.0512689	3576	1	3 vs. 0
GO:0042311	GO:0042311	vasodilation	1/20	28/17913	0.0308184	0.089203	0.0512689	6648	1	3 vs. 0
GO:0048384	GO:0048384	retinoic acid receptor signaling pathway	1/20	28/17913	0.0308184	0.089203	0.0512689	1382	1	3 vs. 0
GO:0050974	GO:0050974	detection of mechanical stimulus involved in sensory perception	1/20	28/17913	0.0308184	0.089203	0.0512689	6387	1	3 vs. 0
GO:2000406	GO:2000406	positive regulation of T cell migration	1/20	28/17913	0.0308184	0.089203	0.0512689	6387	1	3 vs. 0
GO:0003007	GO:0003007	heart morphogenesis	2/20	249/17913	0.0310161	0.0895503	0.0514685	70/6423	2	3 vs. 0
GO:0031668	GO:0031668	cellular response to extracellular stimulus	2/20	251/17913	0.0314757	0.0906499	0.0521005	2353/6423	2	3 vs. 0
GO:0018209	GO:0018209	peptidyl-serine modification	2/20	252/17913	0.0317064	0.0907441	0.0521546	1634/6423	2	3 vs. 0
GO:0003401	GO:0003401	axis elongation	1/20	29/17913	0.0319022	0.0907441	0.0521546	6423	1	3 vs. 0
GO:0050650	GO:0050650	chondroitin sulfate proteoglycan biosynthetic process	1/20	29/17913	0.0319022	0.0907441	0.0521546	1634	1	3 vs. 0
GO:0072606	GO:0072606	interleukin-8 secretion	1/20	29/17913	0.0319022	0.0907441	0.0521546	7114	1	3 vs. 0
GO:1904994	GO:1904994	regulation of leukocyte adhesion to vascular endothelial cell	1/20	29/17913	0.0319022	0.0907441	0.0521546	6387	1	3 vs. 0
GO:0034976	GO:0034976	response to endoplasmic reticulum stress	2/20	254/17913	0.0321701	0.0912806	0.052463	6347/3576	2	3 vs. 0
GO:0032409	GO:0032409	regulation of transporter activity	2/20	257/17913	0.0328706	0.0926794	0.0532669	6347/7114	2	3 vs. 0
GO:0001569	GO:0001569	branching involved in blood vessel morphogenesis	1/20	30/17913	0.0329848	0.0926794	0.0532669	6423	1	3 vs. 0
GO:0090022	GO:0090022	regulation of neutrophil chemotaxis	1/20	30/17913	0.0329848	0.0926794	0.0532669	3576	1	3 vs. 0
GO:1902895	GO:1902895	positive regulation of pri-miRNA transcription by RNA polymerase II	1/20	30/17913	0.0329848	0.0926794	0.0532669	2353	1	3 vs. 0
GO:0060485	GO:0060485	mesenchyme development	2/20	258/17913	0.0331054	0.0927919	0.0533316	70/6423	2	3 vs. 0
GO:0010769	GO:0010769	regulation of cell morphogenesis involved in differentiation	2/20	260/17913	0.0335772	0.0934391	0.0537036	1382/6387	2	3 vs. 0
GO:0000266	GO:0000266	mitochondrial fission	1/20	31/17913	0.0340663	0.0934391	0.0537036	1634	1	3 vs. 0
GO:0015872	GO:0015872	dopamine transport	1/20	31/17913	0.0340663	0.0934391	0.0537036	6387	1	3 vs. 0
GO:0030431	GO:0030431	sleep	1/20	31/17913	0.0340663	0.0934391	0.0537036	2353	1	3 vs. 0
GO:0035767	GO:0035767	endothelial cell chemotaxis	1/20	31/17913	0.0340663	0.0934391	0.0537036	7114	1	3 vs. 0
GO:0051385	GO:0051385	response to mineralocorticoid	1/20	31/17913	0.0340663	0.0934391	0.0537036	2353	1	3 vs. 0
GO:0051955	GO:0051955	regulation of amino acid transport	1/20	31/17913	0.0340663	0.0934391	0.0537036	5999	1	3 vs. 0
GO:1901380	GO:1901380	negative regulation of potassium ion transmembrane transport	1/20	31/17913	0.0340663	0.0934391	0.0537036	5999	1	3 vs. 0
GO:1905063	GO:1905063	regulation of vascular smooth muscle cell differentiation	1/20	31/17913	0.0340663	0.0934391	0.0537036	6648	1	3 vs. 0
GO:0051146	GO:0051146	striated muscle cell differentiation	2/20	263/17913	0.0342898	0.0938287	0.0539275	70/5999	2	3 vs. 0
GO:0010976	GO:0010976	positive regulation of neuron projection development	2/20	265/17913	0.0347682	0.0941604	0.0541181	1382/6387	2	3 vs. 0
GO:0001975	GO:0001975	response to amphetamine	1/20	32/17913	0.0351467	0.0941604	0.0541181	5999	1	3 vs. 0
GO:0010719	GO:0010719	negative regulation of epithelial to mesenchymal transition	1/20	32/17913	0.0351467	0.0941604	0.0541181	6423	1	3 vs. 0
GO:0015804	GO:0015804	neutral amino acid transport	1/20	32/17913	0.0351467	0.0941604	0.0541181	5999	1	3 vs. 0
GO:0055022	GO:0055022	negative regulation of cardiac muscle tissue growth	1/20	32/17913	0.0351467	0.0941604	0.0541181	5999	1	3 vs. 0
GO:0060674	GO:0060674	placenta blood vessel development	1/20	32/17913	0.0351467	0.0941604	0.0541181	3726	1	3 vs. 0
GO:0061117	GO:0061117	negative regulation of heart growth	1/20	32/17913	0.0351467	0.0941604	0.0541181	5999	1	3 vs. 0
GO:0071276	GO:0071276	cellular response to cadmium ion	1/20	32/17913	0.0351467	0.0941604	0.0541181	2353	1	3 vs. 0
GO:2001171	GO:2001171	positive regulation of ATP biosynthetic process	1/20	32/17913	0.0351467	0.0941604	0.0541181	7114	1	3 vs. 0
GO:0007162	GO:0007162	negative regulation of cell adhesion	2/20	271/17913	0.0362193	0.0957161	0.0550123	6387/100033819	2	3 vs. 0
GO:0035115	GO:0035115	embryonic forelimb morphogenesis	1/20	33/17913	0.0362259	0.0957161	0.0550123	1382	1	3 vs. 0
GO:0042339	GO:0042339	keratan sulfate metabolic process	1/20	33/17913	0.0362259	0.0957161	0.0550123	4060	1	3 vs. 0
GO:0048147	GO:0048147	negative regulation of fibroblast proliferation	1/20	33/17913	0.0362259	0.0957161	0.0550123	2495	1	3 vs. 0
GO:0051954	GO:0051954	positive regulation of amine transport	1/20	33/17913	0.0362259	0.0957161	0.0550123	6387	1	3 vs. 0
GO:1901223	GO:1901223	negative regulation of NIK/NF-kappaB signaling	1/20	33/17913	0.0362259	0.0957161	0.0550123	7114	1	3 vs. 0
GO:0051348	GO:0051348	negative regulation of transferase activity	2/20	272/17913	0.0364635	0.0959244	0.055132	5999/6423	2	3 vs. 0
GO:0043542	GO:0043542	endothelial cell migration	2/20	275/17913	0.0371998	0.0959244	0.055132	1634/7114	2	3 vs. 0
GO:0060047	GO:0060047	heart contraction	2/20	275/17913	0.0371998	0.0959244	0.055132	70/5999	2	3 vs. 0
GO:0007212	GO:0007212	dopamine receptor signaling pathway	1/20	34/17913	0.0373039	0.0959244	0.055132	5999	1	3 vs. 0
GO:0014072	GO:0014072	response to isoquinoline alkaloid	1/20	34/17913	0.0373039	0.0959244	0.055132	5999	1	3 vs. 0
GO:0035909	GO:0035909	aorta morphogenesis	1/20	34/17913	0.0373039	0.0959244	0.055132	1281	1	3 vs. 0
GO:0043278	GO:0043278	response to morphine	1/20	34/17913	0.0373039	0.0959244	0.055132	5999	1	3 vs. 0
GO:0048566	GO:0048566	embryonic digestive tract development	1/20	34/17913	0.0373039	0.0959244	0.055132	3576	1	3 vs. 0
GO:0060795	GO:0060795	cell fate commitment involved in formation of primary germ layer	1/20	34/17913	0.0373039	0.0959244	0.055132	6423	1	3 vs. 0
GO:1902622	GO:1902622	regulation of neutrophil migration	1/20	34/17913	0.0373039	0.0959244	0.055132	3576	1	3 vs. 0
GO:2000403	GO:2000403	positive regulation of lymphocyte migration	1/20	34/17913	0.0373039	0.0959244	0.055132	6387	1	3 vs. 0
GO:2001024	GO:2001024	negative regulation of response to drug	1/20	34/17913	0.0373039	0.0959244	0.055132	5999	1	3 vs. 0
GO:0090287	GO:0090287	regulation of cellular response to growth factor stimulus	2/20	276/17913	0.0374466	0.0960767	0.0552195	1634/6423	2	3 vs. 0
GO:0001893	GO:0001893	maternal placenta development	1/20	35/17913	0.0383808	0.0973892	0.0559739	3726	1	3 vs. 0
GO:0048246	GO:0048246	macrophage chemotaxis	1/20	35/17913	0.0383808	0.0973892	0.0559739	6347	1	3 vs. 0
GO:0048333	GO:0048333	mesodermal cell differentiation	1/20	35/17913	0.0383808	0.0973892	0.0559739	6423	1	3 vs. 0
GO:0071542	GO:0071542	dopaminergic neuron differentiation	1/20	35/17913	0.0383808	0.0973892	0.0559739	6423	1	3 vs. 0
GO:2000310	GO:2000310	regulation of NMDA receptor activity	1/20	35/17913	0.0383808	0.0973892	0.0559739	6347	1	3 vs. 0
GO:0003015	GO:0003015	heart process	2/20	284/17913	0.0394435	0.0983852	0.0565463	70/5999	2	3 vs. 0
GO:0010453	GO:0010453	regulation of cell fate commitment	1/20	36/17913	0.0394566	0.0983852	0.0565463	6423	1	3 vs. 0
GO:0034390	GO:0034390	smooth muscle cell apoptotic process	1/20	36/17913	0.0394566	0.0983852	0.0565463	6648	1	3 vs. 0
GO:0034391	GO:0034391	regulation of smooth muscle cell apoptotic process	1/20	36/17913	0.0394566	0.0983852	0.0565463	6648	1	3 vs. 0
GO:0045776	GO:0045776	negative regulation of blood pressure	1/20	36/17913	0.0394566	0.0983852	0.0565463	6648	1	3 vs. 0
GO:0048009	GO:0048009	insulin-like growth factor receptor signaling pathway	1/20	36/17913	0.0394566	0.0983852	0.0565463	3486	1	3 vs. 0
GO:0050982	GO:0050982	detection of mechanical stimulus	1/20	36/17913	0.0394566	0.0983852	0.0565463	6387	1	3 vs. 0
GO:0071634	GO:0071634	regulation of transforming growth factor beta production	1/20	36/17913	0.0394566	0.0983852	0.0565463	4060	1	3 vs. 0
GO:0051235	GO:0051235	maintenance of location	2/20	286/17913	0.0399491	0.0993982	0.0571285	2495/7114	2	3 vs. 0
GO:0010614	GO:0010614	negative regulation of cardiac muscle hypertrophy	1/20	37/17913	0.0405312	0.100413	0.0577116	5999	1	3 vs. 0
GO:0014912	GO:0014912	negative regulation of smooth muscle cell migration	1/20	37/17913	0.0405312	0.100413	0.0577116	3486	1	3 vs. 0
GO:0001825	GO:0001825	blastocyst formation	1/20	38/17913	0.0416047	0.10054	0.0577846	3726	1	3 vs. 0
GO:0010667	GO:0010667	negative regulation of cardiac muscle cell apoptotic process	1/20	38/17913	0.0416047	0.10054	0.0577846	6423	1	3 vs. 0
GO:0043267	GO:0043267	negative regulation of potassium ion transport	1/20	38/17913	0.0416047	0.10054	0.0577846	5999	1	3 vs. 0
GO:0043277	GO:0043277	apoptotic cell clearance	1/20	38/17913	0.0416047	0.10054	0.0577846	6347	1	3 vs. 0
GO:0046329	GO:0046329	negative regulation of JNK cascade	1/20	38/17913	0.0416047	0.10054	0.0577846	6423	1	3 vs. 0
GO:0071604	GO:0071604	transforming growth factor beta production	1/20	38/17913	0.0416047	0.10054	0.0577846	4060	1	3 vs. 0
GO:1902042	GO:1902042	negative regulation of extrinsic apoptotic signaling pathway via death domain receptors	1/20	38/17913	0.0416047	0.10054	0.0577846	6423	1	3 vs. 0
GO:1904037	GO:1904037	positive regulation of epithelial cell apoptotic process	1/20	38/17913	0.0416047	0.10054	0.0577846	6347	1	3 vs. 0
GO:2001222	GO:2001222	regulation of neuron migration	1/20	38/17913	0.0416047	0.10054	0.0577846	1281	1	3 vs. 0
GO:0010632	GO:0010632	regulation of epithelial cell migration	2/20	294/17913	0.0419965	0.10054	0.0577846	1634/7114	2	3 vs. 0
GO:1903037	GO:1903037	regulation of leukocyte cell-cell adhesion	2/20	295/17913	0.0422552	0.10054	0.0577846	6347/6387	2	3 vs. 0
GO:0034599	GO:0034599	cellular response to oxidative stress	2/20	296/17913	0.0425145	0.10054	0.0577846	2353/6648	2	3 vs. 0
GO:0001504	GO:0001504	neurotransmitter uptake	1/20	39/17913	0.042677	0.10054	0.0577846	5999	1	3 vs. 0
GO:0003298	GO:0003298	physiological muscle hypertrophy	1/20	39/17913	0.042677	0.10054	0.0577846	5999	1	3 vs. 0
GO:0003301	GO:0003301	physiological cardiac muscle hypertrophy	1/20	39/17913	0.042677	0.10054	0.0577846	5999	1	3 vs. 0
GO:0010661	GO:0010661	positive regulation of muscle cell apoptotic process	1/20	39/17913	0.042677	0.10054	0.0577846	6648	1	3 vs. 0
GO:0014741	GO:0014741	negative regulation of muscle hypertrophy	1/20	39/17913	0.042677	0.10054	0.0577846	5999	1	3 vs. 0
GO:0017145	GO:0017145	stem cell division	1/20	39/17913	0.042677	0.10054	0.0577846	6423	1	3 vs. 0
GO:0030049	GO:0030049	muscle filament sliding	1/20	39/17913	0.042677	0.10054	0.0577846	70	1	3 vs. 0
GO:0030204	GO:0030204	chondroitin sulfate metabolic process	1/20	39/17913	0.042677	0.10054	0.0577846	1634	1	3 vs. 0
GO:0033275	GO:0033275	actin-myosin filament sliding	1/20	39/17913	0.042677	0.10054	0.0577846	70	1	3 vs. 0
GO:0045823	GO:0045823	positive regulation of heart contraction	1/20	39/17913	0.042677	0.10054	0.0577846	5999	1	3 vs. 0
GO:0050433	GO:0050433	regulation of catecholamine secretion	1/20	39/17913	0.042677	0.10054	0.0577846	6387	1	3 vs. 0
GO:0061049	GO:0061049	cell growth involved in cardiac muscle cell development	1/20	39/17913	0.042677	0.10054	0.0577846	5999	1	3 vs. 0
GO:0006509	GO:0006509	membrane protein ectodomain proteolysis	1/20	40/17913	0.0437482	0.101609	0.058399	7076	1	3 vs. 0
GO:0030810	GO:0030810	positive regulation of nucleotide biosynthetic process	1/20	40/17913	0.0437482	0.101609	0.058399	7114	1	3 vs. 0
GO:0038084	GO:0038084	vascular endothelial growth factor signaling pathway	1/20	40/17913	0.0437482	0.101609	0.058399	1634	1	3 vs. 0
GO:0046621	GO:0046621	negative regulation of organ growth	1/20	40/17913	0.0437482	0.101609	0.058399	5999	1	3 vs. 0
GO:1900373	GO:1900373	positive regulation of purine nucleotide biosynthetic process	1/20	40/17913	0.0437482	0.101609	0.058399	7114	1	3 vs. 0
GO:1902893	GO:1902893	regulation of pri-miRNA transcription by RNA polymerase II	1/20	40/17913	0.0437482	0.101609	0.058399	2353	1	3 vs. 0
GO:2000273	GO:2000273	positive regulation of signaling receptor activity	1/20	40/17913	0.0437482	0.101609	0.058399	6347	1	3 vs. 0
GO:0008631	GO:0008631	intrinsic apoptotic signaling pathway in response to oxidative stress	1/20	41/17913	0.0448182	0.102239	0.0587612	6648	1	3 vs. 0
GO:0010664	GO:0010664	negative regulation of striated muscle cell apoptotic process	1/20	41/17913	0.0448182	0.102239	0.0587612	6423	1	3 vs. 0
GO:0035136	GO:0035136	forelimb morphogenesis	1/20	41/17913	0.0448182	0.102239	0.0587612	1382	1	3 vs. 0
GO:0045773	GO:0045773	positive regulation of axon extension	1/20	41/17913	0.0448182	0.102239	0.0587612	6387	1	3 vs. 0
GO:0050432	GO:0050432	catecholamine secretion	1/20	41/17913	0.0448182	0.102239	0.0587612	6387	1	3 vs. 0
GO:0098815	GO:0098815	modulation of excitatory postsynaptic potential	1/20	41/17913	0.0448182	0.102239	0.0587612	5999	1	3 vs. 0
GO:1903580	GO:1903580	positive regulation of ATP metabolic process	1/20	41/17913	0.0448182	0.102239	0.0587612	7114	1	3 vs. 0
GO:1904706	GO:1904706	negative regulation of vascular smooth muscle cell proliferation	1/20	41/17913	0.0448182	0.102239	0.0587612	6648	1	3 vs. 0
GO:2000404	GO:2000404	regulation of T cell migration	1/20	41/17913	0.0448182	0.102239	0.0587612	6387	1	3 vs. 0
GO:0035886	GO:0035886	vascular smooth muscle cell differentiation	1/20	42/17913	0.0458872	0.104059	0.0598073	6648	1	3 vs. 0
GO:0048247	GO:0048247	lymphocyte chemotaxis	1/20	42/17913	0.0458872	0.104059	0.0598073	6347	1	3 vs. 0
GO:0050654	GO:0050654	chondroitin sulfate proteoglycan metabolic process	1/20	42/17913	0.0458872	0.104059	0.0598073	1634	1	3 vs. 0
GO:0003044	GO:0003044	regulation of systemic arterial blood pressure mediated by a chemical signal	1/20	43/17913	0.0469549	0.105443	0.0606025	6648	1	3 vs. 0
GO:0009409	GO:0009409	response to cold	1/20	43/17913	0.0469549	0.105443	0.0606025	2353	1	3 vs. 0
GO:0010470	GO:0010470	regulation of gastrulation	1/20	43/17913	0.0469549	0.105443	0.0606025	6423	1	3 vs. 0
GO:0051154	GO:0051154	negative regulation of striated muscle cell differentiation	1/20	43/17913	0.0469549	0.105443	0.0606025	5999	1	3 vs. 0
GO:0055026	GO:0055026	negative regulation of cardiac muscle tissue development	1/20	43/17913	0.0469549	0.105443	0.0606025	5999	1	3 vs. 0
GO:0071622	GO:0071622	regulation of granulocyte chemotaxis	1/20	44/17913	0.0480216	0.107594	0.061839	3576	1	3 vs. 0
GO:0010721	GO:0010721	negative regulation of cell development	2/20	317/17913	0.0480997	0.107594	0.061839	1281/5999	2	3 vs. 0
GO:0072330	GO:0072330	monocarboxylic acid biosynthetic process	2/20	318/17913	0.0483722	0.107994	0.0620688	1382/1634	2	3 vs. 0
GO:0071496	GO:0071496	cellular response to external stimulus	2/20	320/17913	0.0489189	0.10833	0.0622621	2353/6423	2	3 vs. 0
GO:0032570	GO:0032570	response to progesterone	1/20	45/17913	0.0490871	0.10833	0.0622621	2353	1	3 vs. 0
GO:0033628	GO:0033628	regulation of cell adhesion mediated by integrin	1/20	45/17913	0.0490871	0.10833	0.0622621	6423	1	3 vs. 0
GO:0050922	GO:0050922	negative regulation of chemotaxis	1/20	45/17913	0.0490871	0.10833	0.0622621	6347	1	3 vs. 0
GO:0061756	GO:0061756	leukocyte adhesion to vascular endothelial cell	1/20	45/17913	0.0490871	0.10833	0.0622621	6387	1	3 vs. 0
GO:0071675	GO:0071675	regulation of mononuclear cell migration	1/20	45/17913	0.0490871	0.10833	0.0622621	6387	1	3 vs. 0
GO:0043405	GO:0043405	regulation of MAP kinase activity	2/20	322/17913	0.0494678	0.108803	0.062534	5999/6423	2	3 vs. 0
GO:0030049	GO:0030049	muscle filament sliding	4/23	39/17913	1.64856e-07	9.52867e-05	5.6051e-05	70/4624/4635/7139	4	3 vs.2
GO:0033275	GO:0033275	actin-myosin filament sliding	4/23	39/17913	1.64856e-07	9.52867e-05	5.6051e-05	70/4624/4635/7139	4	3 vs.2
GO:0009612	GO:0009612	response to mechanical stimulus	5/23	200/17913	4.71537e-06	0.00150162	0.000883309	1116/6387/1634/2353/5270	5	3 vs.2
GO:0014706	GO:0014706	striated muscle tissue development	6/23	376/17913	6.13183e-06	0.00150162	0.000883309	70/1634/1958/2353/4624/7139	6	3 vs.2
GO:0060537	GO:0060537	muscle tissue development	6/23	392/17913	7.7834e-06	0.00150162	0.000883309	70/1634/1958/2353/4624/7139	6	3 vs.2
GO:0007517	GO:0007517	muscle organ development	6/23	403/17913	9.116e-06	0.00150162	0.000883309	70/1634/1958/2353/4624/7139	6	3 vs.2
GO:1904018	GO:1904018	positive regulation of vasculature development	5/23	232/17913	9.70825e-06	0.00150162	0.000883309	1116/1958/3576/6423/6648	5	3 vs.2
GO:0018149	GO:0018149	peptide cross-linking	3/23	34/17913	1.07808e-05	0.00150162	0.000883309	633/1634/2335	3	3 vs.2
GO:1901342	GO:1901342	regulation of vasculature development	6/23	425/17913	1.23388e-05	0.00150162	0.000883309	1116/1634/1958/3576/6423/6648	6	3 vs.2
GO:0070252	GO:0070252	actin-mediated cell contraction	4/23	115/17913	1.29898e-05	0.00150162	0.000883309	70/4624/4635/7139	4	3 vs.2
GO:0030048	GO:0030048	actin filament-based movement	4/23	132/17913	2.23772e-05	0.00215567	0.00126804	70/4624/4635/7139	4	3 vs.2
GO:0060048	GO:0060048	cardiac muscle contraction	4/23	132/17913	2.23772e-05	0.00215567	0.00126804	70/4624/4635/7139	4	3 vs.2
GO:0071347	GO:0071347	cellular response to interleukin-1	4/23	156/17913	4.30758e-05	0.00383043	0.00225319	6347/1116/1958/3576	4	3 vs.2
GO:0030336	GO:0030336	negative regulation of cell migration	5/23	332/17913	5.42585e-05	0.00424842	0.00249907	6347/6387/1634/6423/7076	5	3 vs.2
GO:0030198	GO:0030198	extracellular matrix organization	5/23	334/17913	5.58284e-05	0.00424842	0.00249907	633/1634/2335/6423/7076	5	3 vs.2
GO:0006941	GO:0006941	striated muscle contraction	4/23	170/17913	6.0222e-05	0.00424842	0.00249907	70/4624/4635/7139	4	3 vs.2
GO:0006936	GO:0006936	muscle contraction	5/23	343/17913	6.33341e-05	0.00424842	0.00249907	70/4624/4635/58498/7139	5	3 vs.2
GO:2000146	GO:2000146	negative regulation of cell motility	5/23	347/17913	6.69105e-05	0.00424842	0.00249907	6347/6387/1634/6423/7076	5	3 vs.2
GO:0055008	GO:0055008	cardiac muscle tissue morphogenesis	3/23	63/17913	6.98269e-05	0.00424842	0.00249907	70/4624/7139	3	3 vs.2
GO:0070555	GO:0070555	response to interleukin-1	4/23	183/17913	8.01798e-05	0.00463439	0.00272611	6347/1116/1958/3576	4	3 vs.2
GO:0051271	GO:0051271	negative regulation of cellular component movement	5/23	365/17913	8.49827e-05	0.0046781	0.00275182	6347/6387/1634/6423/7076	5	3 vs.2
GO:0040013	GO:0040013	negative regulation of locomotion	5/23	377/17913	9.89809e-05	0.00497122	0.00292424	6347/6387/1634/6423/7076	5	3 vs.2
GO:0030208	GO:0030208	dermatan sulfate biosynthetic process	2/23	12/17913	0.000103273	0.00497122	0.00292424	633/1634	2	3 vs.2
GO:0043462	GO:0043462	regulation of ATPase activity	3/23	72/17913	0.000104082	0.00497122	0.00292424	4624/4635/7139	3	3 vs.2
GO:0003208	GO:0003208	cardiac ventricle morphogenesis	3/23	73/17913	0.000108452	0.00497122	0.00292424	4624/6423/7139	3	3 vs.2
GO:0043062	GO:0043062	extracellular structure organization	5/23	387/17913	0.000111951	0.00497122	0.00292424	633/1634/2335/6423/7076	5	3 vs.2
GO:0030205	GO:0030205	dermatan sulfate metabolic process	2/23	13/17913	0.000121955	0.00497122	0.00292424	633/1634	2	3 vs.2
GO:0060415	GO:0060415	muscle tissue morphogenesis	3/23	76/17913	0.000122276	0.00497122	0.00292424	70/4624/7139	3	3 vs.2
GO:0001558	GO:0001558	regulation of cell growth	5/23	396/17913	0.00012471	0.00497122	0.00292424	6387/2335/3487/5270/6423	5	3 vs.2
GO:0030207	GO:0030207	chondroitin sulfate catabolic process	2/23	14/17913	0.000142169	0.00547825	0.0032225	633/1634	2	3 vs.2
GO:0048644	GO:0048644	muscle organ morphogenesis	3/23	82/17913	0.000153264	0.00571528	0.00336193	70/4624/7139	3	3 vs.2
GO:0050651	GO:0050651	dermatan sulfate proteoglycan biosynthetic process	2/23	15/17913	0.000163913	0.00592137	0.00348316	633/1634	2	3 vs.2
GO:0044706	GO:0044706	multi-multicellular organism process	4/23	225/17913	0.000177894	0.00623167	0.00366569	2353/3726/5270/7076	4	3 vs.2
GO:0050655	GO:0050655	dermatan sulfate proteoglycan metabolic process	2/23	16/17913	0.000187183	0.00636423	0.00374366	633/1634	2	3 vs.2
GO:0003012	GO:0003012	muscle system process	5/23	448/17913	0.000221818	0.00732632	0.0043096	70/4624/4635/58498/7139	5	3 vs.2
GO:2001243	GO:2001243	negative regulation of intrinsic apoptotic signaling pathway	3/23	94/17913	0.000229662	0.0073747	0.00433806	6387/6423/6648	3	3 vs.2
GO:0061448	GO:0061448	connective tissue development	4/23	243/17913	0.000238819	0.00746149	0.00438911	1116/1958/6423/7076	4	3 vs.2
GO:0003007	GO:0003007	heart morphogenesis	4/23	249/17913	0.000262111	0.00769472	0.00452631	70/4624/6423/7139	4	3 vs.2
GO:0090280	GO:0090280	positive regulation of calcium ion import	2/23	19/17913	0.000266112	0.00769472	0.00452631	6347/6387	2	3 vs.2
GO:0016049	GO:0016049	cell growth	5/23	466/17913	0.000266253	0.00769472	0.00452631	6387/2335/3487/5270/6423	5	3 vs.2
GO:0002688	GO:0002688	regulation of leukocyte chemotaxis	3/23	105/17913	0.000318238	0.00897277	0.0052781	6347/6387/3576	3	3 vs.2
GO:0036499	GO:0036499	PERK-mediated unfolded protein response	2/23	21/17913	0.000326293	0.00898084	0.00528285	6347/3576	2	3 vs.2
GO:0033622	GO:0033622	integrin activation	2/23	22/17913	0.000358643	0.0095908	0.00564165	6387/2335	2	3 vs.2
GO:0009636	GO:0009636	response to toxic substance	5/23	499/17913	0.000365048	0.0095908	0.00564165	70/57016/1958/2353/6648	5	3 vs.2
GO:0060047	GO:0060047	heart contraction	4/23	275/17913	0.000382301	0.00982088	0.00577699	70/4624/4635/7139	4	3 vs.2
GO:0003015	GO:0003015	heart process	4/23	284/17913	0.00043184	0.0108523	0.00638372	70/4624/4635/7139	4	3 vs.2
GO:0032496	GO:0032496	response to lipopolysaccharide	4/23	295/17913	0.000498442	0.0121142	0.00712597	6347/1634/2353/3576	4	3 vs.2
GO:0030206	GO:0030206	chondroitin sulfate biosynthetic process	2/23	26/17913	0.00050301	0.0121142	0.00712597	633/1634	2	3 vs.2
GO:0002026	GO:0002026	regulation of the force of heart contraction	2/23	27/17913	0.000542827	0.0125531	0.00738419	4624/4635	2	3 vs.2
GO:0051592	GO:0051592	response to calcium ion	3/23	126/17913	0.000542955	0.0125531	0.00738419	2353/3726/7139	3	3 vs.2
GO:0003206	GO:0003206	cardiac chamber morphogenesis	3/23	129/17913	0.000581534	0.0127141	0.00747887	4624/6423/7139	3	3 vs.2
GO:0050974	GO:0050974	detection of mechanical stimulus involved in sensory perception	2/23	28/17913	0.000584126	0.0127141	0.00747887	6387/5270	2	3 vs.2
GO:0002237	GO:0002237	response to molecule of bacterial origin	4/23	309/17913	0.000593454	0.0127141	0.00747887	6347/1634/2353/3576	4	3 vs.2
GO:0060070	GO:0060070	canonical Wnt signaling pathway	4/23	311/17913	0.000608009	0.0127141	0.00747887	1958/3487/4624/6423	4	3 vs.2
GO:0003231	GO:0003231	cardiac ventricle development	3/23	131/17913	0.000608204	0.0127141	0.00747887	4624/6423/7139	3	3 vs.2
GO:1901214	GO:1901214	regulation of neuron death	4/23	313/17913	0.000622816	0.0127141	0.00747887	6347/1958/2353/6648	4	3 vs.2
GO:0050650	GO:0050650	chondroitin sulfate proteoglycan biosynthetic process	2/23	29/17913	0.000626905	0.0127141	0.00747887	633/1634	2	3 vs.2
GO:0030509	GO:0030509	BMP signaling pathway	3/23	134/17913	0.000649659	0.0129484	0.00761669	1958/4624/6423	3	3 vs.2
GO:0007568	GO:0007568	aging	4/23	318/17913	0.000660958	0.0129503	0.00761782	1634/2353/6648/7076	4	3 vs.2
GO:0007178	GO:0007178	transmembrane receptor protein serine/threonine kinase signaling pathway	4/23	323/17913	0.000700735	0.0131584	0.00774026	1958/2353/4624/6423	4	3 vs.2
GO:0033687	GO:0033687	osteoblast proliferation	2/23	31/17913	0.000716887	0.0131584	0.00774026	100033819/3726	2	3 vs.2
GO:1902230	GO:1902230	negative regulation of intrinsic apoptotic signaling pathway in response to DNA damage	2/23	31/17913	0.000716887	0.0131584	0.00774026	6387/6423	2	3 vs.2
GO:0048638	GO:0048638	regulation of developmental growth	4/23	325/17913	0.000717112	0.0131584	0.00774026	6387/2335/4624/6423	4	3 vs.2
GO:0071772	GO:0071772	response to BMP	3/23	147/17913	0.000850101	0.0151187	0.00889337	1958/4624/6423	3	3 vs.2
GO:0071773	GO:0071773	cellular response to BMP stimulus	3/23	147/17913	0.000850101	0.0151187	0.00889337	1958/4624/6423	3	3 vs.2
GO:0070997	GO:0070997	neuron death	4/23	347/17913	0.000915685	0.0160384	0.00943433	6347/1958/2353/6648	4	3 vs.2
GO:0050982	GO:0050982	detection of mechanical stimulus	2/23	36/17913	0.000967483	0.0166927	0.00981923	6387/5270	2	3 vs.2
GO:0007519	GO:0007519	skeletal muscle tissue development	3/23	156/17913	0.00100958	0.0171629	0.0100958	1634/1958/2353	3	3 vs.2
GO:0030204	GO:0030204	chondroitin sulfate metabolic process	2/23	39/17913	0.00113528	0.0183982	0.0108225	633/1634	2	3 vs.2
GO:0090279	GO:0090279	regulation of calcium ion import	2/23	39/17913	0.00113528	0.0183982	0.0108225	6347/6387	2	3 vs.2
GO:1902229	GO:1902229	regulation of intrinsic apoptotic signaling pathway in response to DNA damage	2/23	39/17913	0.00113528	0.0183982	0.0108225	6387/6423	2	3 vs.2
GO:2001242	GO:2001242	regulation of intrinsic apoptotic signaling pathway	3/23	163/17913	0.00114591	0.0183982	0.0108225	6387/6423/6648	3	3 vs.2
GO:0060538	GO:0060538	skeletal muscle organ development	3/23	165/17913	0.00118689	0.0187951	0.011056	1634/1958/2353	3	3 vs.2
GO:0030307	GO:0030307	positive regulation of cell growth	3/23	166/17913	0.00120773	0.0188666	0.011098	6387/2335/6423	3	3 vs.2
GO:0045773	GO:0045773	positive regulation of axon extension	2/23	41/17913	0.00125436	0.0190758	0.011221	6387/2335	2	3 vs.2
GO:0090090	GO:0090090	negative regulation of canonical Wnt signaling pathway	3/23	169/17913	0.00127161	0.0190758	0.011221	1958/3487/6423	3	3 vs.2
GO:0003205	GO:0003205	cardiac chamber development	3/23	170/17913	0.00129338	0.0190758	0.011221	4624/6423/7139	3	3 vs.2
GO:0097529	GO:0097529	myeloid leukocyte migration	3/23	170/17913	0.00129338	0.0190758	0.011221	6347/6387/3576	3	3 vs.2
GO:0050654	GO:0050654	chondroitin sulfate proteoglycan metabolic process	2/23	42/17913	0.00131605	0.0190758	0.011221	633/1634	2	3 vs.2
GO:0045765	GO:0045765	regulation of angiogenesis	4/23	383/17913	0.00132012	0.0190758	0.011221	1116/1634/3576/6423	4	3 vs.2
GO:0045785	GO:0045785	positive regulation of cell adhesion	4/23	388/17913	0.00138479	0.0197632	0.0116254	6347/6387/2335/6423	4	3 vs.2
GO:0002548	GO:0002548	monocyte chemotaxis	2/23	44/17913	0.00144372	0.0203529	0.0119723	6347/6387	2	3 vs.2
GO:0051216	GO:0051216	cartilage development	3/23	182/17913	0.00157306	0.0217037	0.0127669	1116/6423/7076	3	3 vs.2
GO:0006984	GO:0006984	ER-nucleus signaling pathway	2/23	46/17913	0.00157708	0.0217037	0.0127669	6347/3576	2	3 vs.2
GO:0002685	GO:0002685	regulation of leukocyte migration	3/23	186/17913	0.00167407	0.0221703	0.0130414	6347/6387/3576	3	3 vs.2
GO:0050920	GO:0050920	regulation of chemotaxis	3/23	186/17913	0.00167407	0.0221703	0.0130414	6347/6387/3576	3	3 vs.2
GO:0002686	GO:0002686	negative regulation of leukocyte migration	2/23	48/17913	0.00171611	0.0221703	0.0130414	6347/6387	2	3 vs.2
GO:0044273	GO:0044273	sulfur compound catabolic process	2/23	48/17913	0.00171611	0.0221703	0.0130414	633/1634	2	3 vs.2
GO:0055010	GO:0055010	ventricular cardiac muscle tissue morphogenesis	2/23	48/17913	0.00171611	0.0221703	0.0130414	4624/7139	2	3 vs.2
GO:0030595	GO:0030595	leukocyte chemotaxis	3/23	188/17913	0.00172606	0.0221703	0.0130414	6347/6387/3576	3	3 vs.2
GO:0007565	GO:0007565	female pregnancy	3/23	193/17913	0.00186047	0.0233811	0.0137536	2353/3726/7076	3	3 vs.2
GO:0051966	GO:0051966	regulation of synaptic transmission, glutamatergic	2/23	50/17913	0.00186078	0.0233811	0.0137536	6347/5270	2	3 vs.2
GO:0050673	GO:0050673	epithelial cell proliferation	4/23	425/17913	0.00193423	0.0234921	0.0138189	6347/6387/3487/6423	4	3 vs.2
GO:0030239	GO:0030239	myofibril assembly	2/23	51/17913	0.00193522	0.0234921	0.0138189	70/4624	2	3 vs.2
GO:0032781	GO:0032781	positive regulation of ATPase activity	2/23	51/17913	0.00193522	0.0234921	0.0138189	4635/7139	2	3 vs.2
GO:0048608	GO:0048608	reproductive structure development	4/23	426/17913	0.0019509	0.0234921	0.0138189	1634/3726/5270/6423	4	3 vs.2
GO:0030178	GO:0030178	negative regulation of Wnt signaling pathway	3/23	198/17913	0.00200125	0.0236097	0.0138881	1958/3487/6423	3	3 vs.2
GO:0061458	GO:0061458	reproductive system development	4/23	429/17913	0.00200151	0.0236097	0.0138881	1634/3726/5270/6423	4	3 vs.2
GO:0030166	GO:0030166	proteoglycan biosynthetic process	2/23	53/17913	0.0020883	0.0243393	0.0143172	633/1634	2	3 vs.2
GO:0009314	GO:0009314	response to radiation	4/23	435/17913	0.00210547	0.0243393	0.0143172	6387/1958/2353/6423	4	3 vs.2
GO:0045766	GO:0045766	positive regulation of angiogenesis	3/23	203/17913	0.00214854	0.0245912	0.0144654	1116/3576/6423	3	3 vs.2
GO:0003229	GO:0003229	ventricular cardiac muscle tissue development	2/23	55/17913	0.00224694	0.0254654	0.0149796	4624/7139	2	3 vs.2
GO:0060560	GO:0060560	developmental growth involved in morphogenesis	3/23	214/17913	0.00249596	0.0280129	0.0164782	6387/2335/6423	3	3 vs.2
GO:0045123	GO:0045123	cellular extravasation	2/23	59/17913	0.00258084	0.0284139	0.016714	6347/6387	2	3 vs.2
GO:0072678	GO:0072678	T cell migration	2/23	59/17913	0.00258084	0.0284139	0.016714	6347/6387	2	3 vs.2
GO:2000401	GO:2000401	regulation of lymphocyte migration	2/23	60/17913	0.00266776	0.0290937	0.0171139	6347/6387	2	3 vs.2
GO:0050900	GO:0050900	leukocyte migration	4/23	467/17913	0.00272413	0.0291031	0.0171194	6347/6387/2335/3576	4	3 vs.2
GO:0048738	GO:0048738	cardiac muscle tissue development	3/23	221/17913	0.00273418	0.0291031	0.0171194	70/4624/7139	3	3 vs.2
GO:0006027	GO:0006027	glycosaminoglycan catabolic process	2/23	61/17913	0.00275604	0.0291031	0.0171194	633/1634	2	3 vs.2
GO:0001649	GO:0001649	osteoblast differentiation	3/23	222/17913	0.00276932	0.0291031	0.0171194	100033819/3726/6423	3	3 vs.2
GO:2001234	GO:2001234	negative regulation of apoptotic signaling pathway	3/23	223/17913	0.00280474	0.0292097	0.0171822	6387/6423/6648	3	3 vs.2
GO:0035249	GO:0035249	synaptic transmission, glutamatergic	2/23	62/17913	0.00284569	0.0293716	0.0172774	6347/5270	2	3 vs.2
GO:0006026	GO:0006026	aminoglycan catabolic process	2/23	63/17913	0.0029367	0.0295203	0.0173649	633/1634	2	3 vs.2
GO:0035914	GO:0035914	skeletal muscle cell differentiation	2/23	63/17913	0.0029367	0.0295203	0.0173649	1958/2353	2	3 vs.2
GO:0071277	GO:0071277	cellular response to calcium ion	2/23	63/17913	0.0029367	0.0295203	0.0173649	2353/3726	2	3 vs.2
GO:0071674	GO:0071674	mononuclear cell migration	2/23	68/17913	0.00341208	0.033545	0.0197324	6347/6387	2	3 vs.2
GO:0016055	GO:0016055	Wnt signaling pathway	4/23	498/17913	0.00343359	0.033545	0.0197324	1958/3487/4624/6423	4	3 vs.2
GO:0198738	GO:0198738	cell-cell signaling by wnt	4/23	500/17913	0.00348331	0.033545	0.0197324	1958/3487/4624/6423	4	3 vs.2
GO:0097237	GO:0097237	cellular response to toxic substance	3/23	241/17913	0.00349091	0.033545	0.0197324	57016/1958/6648	3	3 vs.2
GO:0070509	GO:0070509	calcium ion import	2/23	69/17913	0.0035112	0.033545	0.0197324	6347/6387	2	3 vs.2
GO:0071479	GO:0071479	cellular response to ionizing radiation	2/23	69/17913	0.0035112	0.033545	0.0197324	1958/6423	2	3 vs.2
GO:0050772	GO:0050772	positive regulation of axonogenesis	2/23	72/17913	0.00381657	0.0359594	0.0211526	6387/2335	2	3 vs.2
GO:0008016	GO:0008016	regulation of heart contraction	3/23	249/17913	0.00382613	0.0359594	0.0211526	4624/4635/7139	3	3 vs.2
GO:0018209	GO:0018209	peptidyl-serine modification	3/23	252/17913	0.00395674	0.036887	0.0216983	633/1634/6423	3	3 vs.2
GO:0060326	GO:0060326	cell chemotaxis	3/23	253/17913	0.00400088	0.0370001	0.0217648	6347/6387/3576	3	3 vs.2
GO:0060485	GO:0060485	mesenchyme development	3/23	258/17913	0.0042261	0.0386153	0.0227149	70/2335/6423	3	3 vs.2
GO:0030516	GO:0030516	regulation of axon extension	2/23	76/17913	0.00424233	0.0386153	0.0227149	6387/2335	2	3 vs.2
GO:0055013	GO:0055013	cardiac muscle cell development	2/23	78/17913	0.00446313	0.0400022	0.0235307	70/4624	2	3 vs.2
GO:0060828	GO:0060828	regulation of canonical Wnt signaling pathway	3/23	264/17913	0.00450643	0.0400022	0.0235307	1958/3487/6423	3	3 vs.2
GO:0006029	GO:0006029	proteoglycan metabolic process	2/23	79/17913	0.00457549	0.0400022	0.0235307	633/1634	2	3 vs.2
GO:2001021	GO:2001021	negative regulation of response to DNA damage stimulus	2/23	79/17913	0.00457549	0.0400022	0.0235307	6387/6423	2	3 vs.2
GO:0045927	GO:0045927	positive regulation of growth	3/23	266/17913	0.00460233	0.0400022	0.0235307	6387/2335/6423	3	3 vs.2
GO:0071356	GO:0071356	cellular response to tumor necrosis factor	3/23	266/17913	0.00460233	0.0400022	0.0235307	6347/1116/3576	3	3 vs.2
GO:0002690	GO:0002690	positive regulation of leukocyte chemotaxis	2/23	81/17913	0.00480413	0.0414446	0.0243791	6387/3576	2	3 vs.2
GO:0007162	GO:0007162	negative regulation of cell adhesion	3/23	271/17913	0.00484752	0.0415091	0.0244171	6387/100033819/5270	3	3 vs.2
GO:0097193	GO:0097193	intrinsic apoptotic signaling pathway	3/23	277/17913	0.00515205	0.0435131	0.0255959	6387/6423/6648	3	3 vs.2
GO:0055006	GO:0055006	cardiac cell development	2/23	84/17913	0.00515683	0.0435131	0.0255959	70/4624	2	3 vs.2
GO:0072676	GO:0072676	lymphocyte migration	2/23	87/17913	0.00552114	0.0459217	0.0270128	6347/6387	2	3 vs.2
GO:0034612	GO:0034612	response to tumor necrosis factor	3/23	284/17913	0.00552173	0.0459217	0.0270128	6347/1116/3576	3	3 vs.2
GO:0061387	GO:0061387	regulation of extent of cell growth	2/23	90/17913	0.00589699	0.0486923	0.0286425	6387/2335	2	3 vs.2
GO:1903522	GO:1903522	regulation of blood circulation	3/23	292/17913	0.00596343	0.0488916	0.0287598	4624/4635/7139	3	3 vs.2
GO:0010927	GO:0010927	cellular component assembly involved in morphogenesis	2/23	91/17913	0.00602481	0.0490471	0.0288512	70/4624	2	3 vs.2
GO:0008630	GO:0008630	intrinsic apoptotic signaling pathway in response to DNA damage	2/23	92/17913	0.00615391	0.0497477	0.0292633	6387/6423	2	3 vs.2
GO:1901216	GO:1901216	positive regulation of neuron death	2/23	93/17913	0.00628427	0.0504487	0.0296757	1958/2353	2	3 vs.2
GO:0030316	GO:0030316	osteoclast differentiation	2/23	94/17913	0.00641589	0.0511501	0.0300883	2353/3726	2	3 vs.2
GO:0010660	GO:0010660	regulation of muscle cell apoptotic process	2/23	96/17913	0.00668291	0.052914	0.0311259	6423/6648	2	3 vs.2
GO:0010657	GO:0010657	muscle cell apoptotic process	2/23	100/17913	0.00723194	0.0568716	0.0334539	6423/6648	2	3 vs.2
GO:0019233	GO:0019233	sensory perception of pain	2/23	101/17913	0.00737231	0.0571972	0.0336454	6347/6387	2	3 vs.2
GO:0048675	GO:0048675	axon extension	2/23	101/17913	0.00737231	0.0571972	0.0336454	6387/2335	2	3 vs.2
GO:0045861	GO:0045861	negative regulation of proteolysis	3/23	324/17913	0.0079402	0.0611925	0.0359956	5270/6423/7076	3	3 vs.2
GO:0007015	GO:0007015	actin filament organization	3/23	325/17913	0.00800749	0.0613024	0.0360602	70/6387/7139	3	3 vs.2
GO:0006024	GO:0006024	glycosaminoglycan biosynthetic process	2/23	107/17913	0.00824036	0.0622605	0.0366238	633/1634	2	3 vs.2
GO:1990748	GO:1990748	cellular detoxification	2/23	107/17913	0.00824036	0.0622605	0.0366238	57016/6648	2	3 vs.2
GO:0006023	GO:0006023	aminoglycan biosynthetic process	2/23	108/17913	0.00838931	0.0629743	0.0370437	633/1634	2	3 vs.2
GO:0010038	GO:0010038	response to metal ion	3/23	335/17913	0.0086992	0.0648792	0.0381642	2353/3726/7139	3	3 vs.2
GO:0030968	GO:0030968	endoplasmic reticulum unfolded protein response	2/23	112/17913	0.00899725	0.0662473	0.038969	6347/3576	2	3 vs.2
GO:1903510	GO:1903510	mucopolysaccharide metabolic process	2/23	112/17913	0.00899725	0.0662473	0.038969	633/1634	2	3 vs.2
GO:0030111	GO:0030111	regulation of Wnt signaling pathway	3/23	341/17913	0.0091307	0.0665409	0.0391417	1958/3487/6423	3	3 vs.2
GO:0098754	GO:0098754	detoxification	2/23	113/17913	0.00915225	0.0665409	0.0391417	57016/6648	2	3 vs.2
GO:0001704	GO:0001704	formation of primary germ layer	2/23	117/17913	0.00978421	0.0698182	0.0410695	2335/6423	2	3 vs.2
GO:0014066	GO:0014066	regulation of phosphatidylinositol 3-kinase signaling	2/23	117/17913	0.00978421	0.0698182	0.0410695	1634/5270	2	3 vs.2
GO:0034754	GO:0034754	cellular hormone metabolic process	2/23	117/17913	0.00978421	0.0698182	0.0410695	57016/1958	2	3 vs.2
GO:0051928	GO:0051928	positive regulation of calcium ion transport	2/23	119/17913	0.0101073	0.0716814	0.0421655	6347/6387	2	3 vs.2
GO:0019079	GO:0019079	viral genome replication	2/23	120/17913	0.0102707	0.0723956	0.0425856	6347/3576	2	3 vs.2
GO:0002687	GO:0002687	positive regulation of leukocyte migration	2/23	121/17913	0.0104352	0.0726689	0.0427464	6387/3576	2	3 vs.2
GO:0055007	GO:0055007	cardiac muscle cell differentiation	2/23	121/17913	0.0104352	0.0726689	0.0427464	70/4624	2	3 vs.2
GO:0042692	GO:0042692	muscle cell differentiation	3/23	359/17913	0.0105003	0.0726844	0.0427556	70/4624/6648	3	3 vs.2
GO:0043687	GO:0043687	post-translational protein modification	3/23	360/17913	0.0105797	0.0727983	0.0428225	2335/3487/7076	3	3 vs.2
GO:0034620	GO:0034620	cellular response to unfolded protein	2/23	123/17913	0.0107677	0.0730921	0.0429954	6347/3576	2	3 vs.2
GO:0008360	GO:0008360	regulation of cell shape	2/23	124/17913	0.0109357	0.0730921	0.0429954	6347/2335	2	3 vs.2
GO:0042177	GO:0042177	negative regulation of protein catabolic process	2/23	124/17913	0.0109357	0.0730921	0.0429954	5270/7076	2	3 vs.2
GO:0010959	GO:0010959	regulation of metal ion transport	3/23	365/17913	0.0109821	0.0730921	0.0429954	6347/6387/5270	3	3 vs.2
GO:0009581	GO:0009581	detection of external stimulus	2/23	125/17913	0.0111049	0.0730921	0.0429954	6387/5270	2	3 vs.2
GO:0050678	GO:0050678	regulation of epithelial cell proliferation	3/23	369/17913	0.0113103	0.0730921	0.0429954	6347/6387/6423	3	3 vs.2
GO:0002576	GO:0002576	platelet degranulation	2/23	128/17913	0.0116195	0.0730921	0.0429954	2335/7076	2	3 vs.2
GO:0009582	GO:0009582	detection of abiotic stimulus	2/23	128/17913	0.0116195	0.0730921	0.0429954	6387/5270	2	3 vs.2
GO:0045667	GO:0045667	regulation of osteoblast differentiation	2/23	128/17913	0.0116195	0.0730921	0.0429954	100033819/6423	2	3 vs.2
GO:0050921	GO:0050921	positive regulation of chemotaxis	2/23	130/17913	0.0119683	0.0730921	0.0429954	6387/3576	2	3 vs.2
GO:0048565	GO:0048565	digestive tract development	2/23	132/17913	0.0123217	0.0730921	0.0429954	3576/6423	2	3 vs.2
GO:0030647	GO:0030647	aminoglycoside antibiotic metabolic process	1/23	10/17913	0.0127691	0.0730921	0.0429954	57016	1	3 vs.2
GO:0033483	GO:0033483	gas homeostasis	1/23	10/17913	0.0127691	0.0730921	0.0429954	6648	1	3 vs.2
GO:0034350	GO:0034350	regulation of glial cell apoptotic process	1/23	10/17913	0.0127691	0.0730921	0.0429954	6347	1	3 vs.2
GO:0045080	GO:0045080	positive regulation of chemokine biosynthetic process	1/23	10/17913	0.0127691	0.0730921	0.0429954	1958	1	3 vs.2
GO:0048739	GO:0048739	cardiac muscle fiber development	1/23	10/17913	0.0127691	0.0730921	0.0429954	4624	1	3 vs.2
GO:0051901	GO:0051901	positive regulation of mitochondrial depolarization	1/23	10/17913	0.0127691	0.0730921	0.0429954	1634	1	3 vs.2
GO:0071481	GO:0071481	cellular response to X-ray	1/23	10/17913	0.0127691	0.0730921	0.0429954	6423	1	3 vs.2
GO:0072124	GO:0072124	regulation of glomerular mesangial cell proliferation	1/23	10/17913	0.0127691	0.0730921	0.0429954	1958	1	3 vs.2
GO:0072203	GO:0072203	cell proliferation involved in metanephros development	1/23	10/17913	0.0127691	0.0730921	0.0429954	1958	1	3 vs.2
GO:0090179	GO:0090179	planar cell polarity pathway involved in neural tube closure	1/23	10/17913	0.0127691	0.0730921	0.0429954	6423	1	3 vs.2
GO:1904338	GO:1904338	regulation of dopaminergic neuron differentiation	1/23	10/17913	0.0127691	0.0730921	0.0429954	6423	1	3 vs.2
GO:2000035	GO:2000035	regulation of stem cell division	1/23	10/17913	0.0127691	0.0730921	0.0429954	6423	1	3 vs.2
GO:2000425	GO:2000425	regulation of apoptotic cell clearance	1/23	10/17913	0.0127691	0.0730921	0.0429954	6347	1	3 vs.2
GO:0035967	GO:0035967	cellular response to topologically incorrect protein	2/23	135/17913	0.0128603	0.0730921	0.0429954	6347/3576	2	3 vs.2
GO:0001503	GO:0001503	ossification	3/23	388/17913	0.0129476	0.0730921	0.0429954	100033819/3726/6423	3	3 vs.2
GO:0022407	GO:0022407	regulation of cell-cell adhesion	3/23	389/17913	0.0130374	0.0730921	0.0429954	6347/6387/5270	3	3 vs.2
GO:0010770	GO:0010770	positive regulation of cell morphogenesis involved in differentiation	2/23	138/17913	0.0134092	0.0730921	0.0429954	6387/2335	2	3 vs.2
GO:0014065	GO:0014065	phosphatidylinositol 3-kinase signaling	2/23	138/17913	0.0134092	0.0730921	0.0429954	1634/5270	2	3 vs.2
GO:0044344	GO:0044344	cellular response to fibroblast growth factor stimulus	2/23	138/17913	0.0134092	0.0730921	0.0429954	6347/3576	2	3 vs.2
GO:2001233	GO:2001233	regulation of apoptotic signaling pathway	3/23	397/17913	0.0137685	0.0730921	0.0429954	6387/6423/6648	3	3 vs.2
GO:0052547	GO:0052547	regulation of peptidase activity	3/23	398/17913	0.0138615	0.0730921	0.0429954	2335/6423/7076	3	3 vs.2
GO:0009629	GO:0009629	response to gravity	1/23	11/17913	0.0140374	0.0730921	0.0429954	2353	1	3 vs.2
GO:0010755	GO:0010755	regulation of plasminogen activation	1/23	11/17913	0.0140374	0.0730921	0.0429954	5270	1	3 vs.2
GO:0035747	GO:0035747	natural killer cell chemotaxis	1/23	11/17913	0.0140374	0.0730921	0.0429954	6347	1	3 vs.2
GO:0046886	GO:0046886	positive regulation of hormone biosynthetic process	1/23	11/17913	0.0140374	0.0730921	0.0429954	1958	1	3 vs.2
GO:0048505	GO:0048505	regulation of timing of cell differentiation	1/23	11/17913	0.0140374	0.0730921	0.0429954	5270	1	3 vs.2
GO:0050930	GO:0050930	induction of positive chemotaxis	1/23	11/17913	0.0140374	0.0730921	0.0429954	3576	1	3 vs.2
GO:0072110	GO:0072110	glomerular mesangial cell proliferation	1/23	11/17913	0.0140374	0.0730921	0.0429954	1958	1	3 vs.2
GO:0090178	GO:0090178	regulation of establishment of planar polarity involved in neural tube closure	1/23	11/17913	0.0140374	0.0730921	0.0429954	6423	1	3 vs.2
GO:0090193	GO:0090193	positive regulation of glomerulus development	1/23	11/17913	0.0140374	0.0730921	0.0429954	1958	1	3 vs.2
GO:0097048	GO:0097048	dendritic cell apoptotic process	1/23	11/17913	0.0140374	0.0730921	0.0429954	6387	1	3 vs.2
GO:1905902	GO:1905902	regulation of mesoderm formation	1/23	11/17913	0.0140374	0.0730921	0.0429954	6423	1	3 vs.2
GO:2000668	GO:2000668	regulation of dendritic cell apoptotic process	1/23	11/17913	0.0140374	0.0730921	0.0429954	6387	1	3 vs.2
GO:0055123	GO:0055123	digestive system development	2/23	143/17913	0.0143464	0.0730921	0.0429954	3576/6423	2	3 vs.2
GO:0043434	GO:0043434	response to peptide hormone	3/23	404/17913	0.0144273	0.0730921	0.0429954	6387/1958/7076	3	3 vs.2
GO:0010212	GO:0010212	response to ionizing radiation	2/23	144/17913	0.0145371	0.0730921	0.0429954	1958/6423	2	3 vs.2
GO:0050806	GO:0050806	positive regulation of synaptic transmission	2/23	145/17913	0.014729	0.0730921	0.0429954	6347/5270	2	3 vs.2
GO:0055002	GO:0055002	striated muscle cell development	2/23	145/17913	0.014729	0.0730921	0.0429954	70/4624	2	3 vs.2
GO:0071774	GO:0071774	response to fibroblast growth factor	2/23	145/17913	0.014729	0.0730921	0.0429954	6347/3576	2	3 vs.2
GO:0043524	GO:0043524	negative regulation of neuron apoptotic process	2/23	146/17913	0.014922	0.0730921	0.0429954	6347/6648	2	3 vs.2
GO:0001976	GO:0001976	neurological system process involved in regulation of systemic arterial blood pressure	1/23	12/17913	0.0153041	0.0730921	0.0429954	6648	1	3 vs.2
GO:0010454	GO:0010454	negative regulation of cell fate commitment	1/23	12/17913	0.0153041	0.0730921	0.0429954	6423	1	3 vs.2
GO:0021681	GO:0021681	cerebellar granular layer development	1/23	12/17913	0.0153041	0.0730921	0.0429954	5270	1	3 vs.2
GO:0033605	GO:0033605	positive regulation of catecholamine secretion	1/23	12/17913	0.0153041	0.0730921	0.0429954	6387	1	3 vs.2
GO:0040034	GO:0040034	regulation of development, heterochronic	1/23	12/17913	0.0153041	0.0730921	0.0429954	5270	1	3 vs.2
GO:0050722	GO:0050722	regulation of interleukin-1 beta biosynthetic process	1/23	12/17913	0.0153041	0.0730921	0.0429954	1958	1	3 vs.2
GO:0061450	GO:0061450	trophoblast cell migration	1/23	12/17913	0.0153041	0.0730921	0.0429954	7076	1	3 vs.2
GO:0090177	GO:0090177	establishment of planar polarity involved in neural tube closure	1/23	12/17913	0.0153041	0.0730921	0.0429954	6423	1	3 vs.2
GO:0090331	GO:0090331	negative regulation of platelet aggregation	1/23	12/17913	0.0153041	0.0730921	0.0429954	5270	1	3 vs.2
GO:1901163	GO:1901163	regulation of trophoblast cell migration	1/23	12/17913	0.0153041	0.0730921	0.0429954	7076	1	3 vs.2
GO:1902947	GO:1902947	regulation of tau-protein kinase activity	1/23	12/17913	0.0153041	0.0730921	0.0429954	1958	1	3 vs.2
GO:1904181	GO:1904181	positive regulation of membrane depolarization	1/23	12/17913	0.0153041	0.0730921	0.0429954	1634	1	3 vs.2
GO:1904995	GO:1904995	negative regulation of leukocyte adhesion to vascular endothelial cell	1/23	12/17913	0.0153041	0.0730921	0.0429954	6387	1	3 vs.2
GO:1905461	GO:1905461	positive regulation of vascular associated smooth muscle cell apoptotic process	1/23	12/17913	0.0153041	0.0730921	0.0429954	6648	1	3 vs.2
GO:0050770	GO:0050770	regulation of axonogenesis	2/23	148/17913	0.0153113	0.0730921	0.0429954	6387/2335	2	3 vs.2
GO:1990138	GO:1990138	neuron projection extension	2/23	148/17913	0.0153113	0.0730921	0.0429954	6387/2335	2	3 vs.2
GO:0001890	GO:0001890	placenta development	2/23	151/17913	0.0159035	0.0730921	0.0429954	1634/3726	2	3 vs.2
GO:0051346	GO:0051346	negative regulation of hydrolase activity	3/23	420/17913	0.0160002	0.0730921	0.0429954	6423/7076/7139	3	3 vs.2
GO:0008361	GO:0008361	regulation of cell size	2/23	154/17913	0.0165054	0.0730921	0.0429954	6387/2335	2	3 vs.2
GO:0035051	GO:0035051	cardiocyte differentiation	2/23	154/17913	0.0165054	0.0730921	0.0429954	70/4624	2	3 vs.2
GO:0003085	GO:0003085	negative regulation of systemic arterial blood pressure	1/23	13/17913	0.0165693	0.0730921	0.0429954	6648	1	3 vs.2
GO:0007320	GO:0007320	insemination	1/23	13/17913	0.0165693	0.0730921	0.0429954	5270	1	3 vs.2
GO:0010766	GO:0010766	negative regulation of sodium ion transport	1/23	13/17913	0.0165693	0.0730921	0.0429954	5270	1	3 vs.2
GO:0042659	GO:0042659	regulation of cell fate specification	1/23	13/17913	0.0165693	0.0730921	0.0429954	6423	1	3 vs.2
GO:0043568	GO:0043568	positive regulation of insulin-like growth factor receptor signaling pathway	1/23	13/17913	0.0165693	0.0730921	0.0429954	3487	1	3 vs.2
GO:0045073	GO:0045073	regulation of chemokine biosynthetic process	1/23	13/17913	0.0165693	0.0730921	0.0429954	1958	1	3 vs.2
GO:0050720	GO:0050720	interleukin-1 beta biosynthetic process	1/23	13/17913	0.0165693	0.0730921	0.0429954	1958	1	3 vs.2
GO:0050966	GO:0050966	detection of mechanical stimulus involved in sensory perception of pain	1/23	13/17913	0.0165693	0.0730921	0.0429954	6387	1	3 vs.2
GO:0090594	GO:0090594	inflammatory response to wounding	1/23	13/17913	0.0165693	0.0730921	0.0429954	7076	1	3 vs.2
GO:0090677	GO:0090677	reversible differentiation	1/23	13/17913	0.0165693	0.0730921	0.0429954	6648	1	3 vs.2
GO:2001044	GO:2001044	regulation of integrin-mediated signaling pathway	1/23	13/17913	0.0165693	0.0730921	0.0429954	7076	1	3 vs.2
GO:0090288	GO:0090288	negative regulation of cellular response to growth factor stimulus	2/23	156/17913	0.0169121	0.0730921	0.0429954	1634/6423	2	3 vs.2
GO:0022604	GO:0022604	regulation of cell morphogenesis	3/23	430/17913	0.017031	0.0730921	0.0429954	6347/6387/2335	3	3 vs.2
GO:0030203	GO:0030203	glycosaminoglycan metabolic process	2/23	157/17913	0.017117	0.0730921	0.0429954	633/1634	2	3 vs.2
GO:0050954	GO:0050954	sensory perception of mechanical stimulus	2/23	159/17913	0.0175301	0.0730921	0.0429954	6387/5270	2	3 vs.2
GO:0055001	GO:0055001	muscle cell development	2/23	159/17913	0.0175301	0.0730921	0.0429954	70/4624	2	3 vs.2
GO:0048015	GO:0048015	phosphatidylinositol-mediated signaling	2/23	160/17913	0.0177383	0.0730921	0.0429954	1634/5270	2	3 vs.2
GO:0003214	GO:0003214	cardiac left ventricle morphogenesis	1/23	14/17913	0.0178329	0.0730921	0.0429954	6423	1	3 vs.2
GO:0007501	GO:0007501	mesodermal cell fate specification	1/23	14/17913	0.0178329	0.0730921	0.0429954	6423	1	3 vs.2
GO:0032780	GO:0032780	negative regulation of ATPase activity	1/23	14/17913	0.0178329	0.0730921	0.0429954	7139	1	3 vs.2
GO:0042033	GO:0042033	chemokine biosynthetic process	1/23	14/17913	0.0178329	0.0730921	0.0429954	1958	1	3 vs.2
GO:0042249	GO:0042249	establishment of planar polarity of embryonic epithelium	1/23	14/17913	0.0178329	0.0730921	0.0429954	6423	1	3 vs.2
GO:0045360	GO:0045360	regulation of interleukin-1 biosynthetic process	1/23	14/17913	0.0178329	0.0730921	0.0429954	1958	1	3 vs.2
GO:0048841	GO:0048841	regulation of axon extension involved in axon guidance	1/23	14/17913	0.0178329	0.0730921	0.0429954	6387	1	3 vs.2
GO:0050755	GO:0050755	chemokine metabolic process	1/23	14/17913	0.0178329	0.0730921	0.0429954	1958	1	3 vs.2
GO:0051770	GO:0051770	positive regulation of nitric-oxide synthase biosynthetic process	1/23	14/17913	0.0178329	0.0730921	0.0429954	6347	1	3 vs.2
GO:0060026	GO:0060026	convergent extension	1/23	14/17913	0.0178329	0.0730921	0.0429954	6423	1	3 vs.2
GO:0072216	GO:0072216	positive regulation of metanephros development	1/23	14/17913	0.0178329	0.0730921	0.0429954	1958	1	3 vs.2
GO:0090141	GO:0090141	positive regulation of mitochondrial fission	1/23	14/17913	0.0178329	0.0730921	0.0429954	1634	1	3 vs.2
GO:1900747	GO:1900747	negative regulation of vascular endothelial growth factor signaling pathway	1/23	14/17913	0.0178329	0.0730921	0.0429954	1634	1	3 vs.2
GO:1901722	GO:1901722	regulation of cell proliferation involved in kidney development	1/23	14/17913	0.0178329	0.0730921	0.0429954	1958	1	3 vs.2
GO:1905049	GO:1905049	negative regulation of metallopeptidase activity	1/23	14/17913	0.0178329	0.0730921	0.0429954	7076	1	3 vs.2
GO:2000095	GO:2000095	regulation of Wnt signaling pathway, planar cell polarity pathway	1/23	14/17913	0.0178329	0.0730921	0.0429954	6423	1	3 vs.2
GO:0006022	GO:0006022	aminoglycan metabolic process	2/23	161/17913	0.0179475	0.0730921	0.0429954	633/1634	2	3 vs.2
GO:0006986	GO:0006986	response to unfolded protein	2/23	161/17913	0.0179475	0.0730921	0.0429954	6347/3576	2	3 vs.2
GO:0090066	GO:0090066	regulation of anatomical structure size	3/23	442/17913	0.0183167	0.0730921	0.0429954	6387/2335/6648	3	3 vs.2
GO:0031032	GO:0031032	actomyosin structure organization	2/23	163/17913	0.0183691	0.0730921	0.0429954	70/4624	2	3 vs.2
GO:0048017	GO:0048017	inositol lipid-mediated signaling	2/23	163/17913	0.0183691	0.0730921	0.0429954	1634/5270	2	3 vs.2
GO:0050680	GO:0050680	negative regulation of epithelial cell proliferation	2/23	163/17913	0.0183691	0.0730921	0.0429954	6347/6423	2	3 vs.2
GO:0001667	GO:0001667	ameboidal-type cell migration	3/23	446/17913	0.0187571	0.0730921	0.0429954	1634/2335/7076	3	3 vs.2
GO:0034614	GO:0034614	cellular response to reactive oxygen species	2/23	165/17913	0.0187949	0.0730921	0.0429954	2353/6648	2	3 vs.2
GO:0001829	GO:0001829	trophectodermal cell differentiation	1/23	15/17913	0.019095	0.0730921	0.0429954	3726	1	3 vs.2
GO:0007512	GO:0007512	adult heart development	1/23	15/17913	0.019095	0.0730921	0.0429954	4624	1	3 vs.2
GO:0010566	GO:0010566	regulation of ketone biosynthetic process	1/23	15/17913	0.019095	0.0730921	0.0429954	1958	1	3 vs.2
GO:0032352	GO:0032352	positive regulation of hormone metabolic process	1/23	15/17913	0.019095	0.0730921	0.0429954	1958	1	3 vs.2
GO:0033689	GO:0033689	negative regulation of osteoblast proliferation	1/23	15/17913	0.019095	0.0730921	0.0429954	100033819	1	3 vs.2
GO:0034111	GO:0034111	negative regulation of homotypic cell-cell adhesion	1/23	15/17913	0.019095	0.0730921	0.0429954	5270	1	3 vs.2
GO:0034310	GO:0034310	primary alcohol catabolic process	1/23	15/17913	0.019095	0.0730921	0.0429954	57016	1	3 vs.2
GO:0034349	GO:0034349	glial cell apoptotic process	1/23	15/17913	0.019095	0.0730921	0.0429954	6347	1	3 vs.2
GO:0035635	GO:0035635	entry of bacterium into host cell	1/23	15/17913	0.019095	0.0730921	0.0429954	3576	1	3 vs.2
GO:0042222	GO:0042222	interleukin-1 biosynthetic process	1/23	15/17913	0.019095	0.0730921	0.0429954	1958	1	3 vs.2
GO:0043508	GO:0043508	negative regulation of JUN kinase activity	1/23	15/17913	0.019095	0.0730921	0.0429954	6423	1	3 vs.2
GO:0045091	GO:0045091	regulation of single stranded viral RNA replication via double stranded DNA intermediate	1/23	15/17913	0.019095	0.0730921	0.0429954	3576	1	3 vs.2
GO:0045475	GO:0045475	locomotor rhythm	1/23	15/17913	0.019095	0.0730921	0.0429954	1958	1	3 vs.2
GO:0050961	GO:0050961	detection of temperature stimulus involved in sensory perception	1/23	15/17913	0.019095	0.0730921	0.0429954	6387	1	3 vs.2
GO:0050965	GO:0050965	detection of temperature stimulus involved in sensory perception of pain	1/23	15/17913	0.019095	0.0730921	0.0429954	6387	1	3 vs.2
GO:0072109	GO:0072109	glomerular mesangium development	1/23	15/17913	0.019095	0.0730921	0.0429954	1958	1	3 vs.2
GO:0090192	GO:0090192	regulation of glomerulus development	1/23	15/17913	0.019095	0.0730921	0.0429954	1958	1	3 vs.2
GO:1900239	GO:1900239	regulation of phenotypic switching	1/23	15/17913	0.019095	0.0730921	0.0429954	6648	1	3 vs.2
GO:1900451	GO:1900451	positive regulation of glutamate receptor signaling pathway	1/23	15/17913	0.019095	0.0730921	0.0429954	6347	1	3 vs.2
GO:1902548	GO:1902548	negative regulation of cellular response to vascular endothelial growth factor stimulus	1/23	15/17913	0.019095	0.0730921	0.0429954	1634	1	3 vs.2
GO:1905276	GO:1905276	regulation of epithelial tube formation	1/23	15/17913	0.019095	0.0730921	0.0429954	6423	1	3 vs.2
GO:2000402	GO:2000402	negative regulation of lymphocyte migration	1/23	15/17913	0.019095	0.0730921	0.0429954	6347	1	3 vs.2
GO:0030308	GO:0030308	negative regulation of cell growth	2/23	167/17913	0.0192249	0.0731052	0.0430031	5270/6423	2	3 vs.2
GO:0071248	GO:0071248	cellular response to metal ion	2/23	167/17913	0.0192249	0.0731052	0.0430031	2353/3726	2	3 vs.2
GO:0008217	GO:0008217	regulation of blood pressure	2/23	169/17913	0.0196591	0.0742676	0.0436868	4624/6648	2	3 vs.2
GO:0022408	GO:0022408	negative regulation of cell-cell adhesion	2/23	169/17913	0.0196591	0.0742676	0.0436868	6387/5270	2	3 vs.2
GO:0050769	GO:0050769	positive regulation of neurogenesis	3/23	455/17913	0.0197697	0.0743645	0.0437438	6387/2335/5270	3	3 vs.2
GO:0001936	GO:0001936	regulation of endothelial cell proliferation	2/23	170/17913	0.0198777	0.0743645	0.0437438	6347/6387	2	3 vs.2
GO:0048771	GO:0048771	tissue remodeling	2/23	170/17913	0.0198777	0.0743645	0.0437438	633/7076	2	3 vs.2
GO:0010975	GO:0010975	regulation of neuron projection development	3/23	458/17913	0.020114	0.0747016	0.0439421	6387/2335/6423	3	3 vs.2
GO:0014067	GO:0014067	negative regulation of phosphatidylinositol 3-kinase signaling	1/23	16/17913	0.0203555	0.0747016	0.0439421	5270	1	3 vs.2
GO:0039692	GO:0039692	single stranded viral RNA replication via double stranded DNA intermediate	1/23	16/17913	0.0203555	0.0747016	0.0439421	3576	1	3 vs.2
GO:0042448	GO:0042448	progesterone metabolic process	1/23	16/17913	0.0203555	0.0747016	0.0439421	1958	1	3 vs.2
GO:0044849	GO:0044849	estrous cycle	1/23	16/17913	0.0203555	0.0747016	0.0439421	1958	1	3 vs.2
GO:0072224	GO:0072224	metanephric glomerulus development	1/23	16/17913	0.0203555	0.0747016	0.0439421	1958	1	3 vs.2
GO:0071478	GO:0071478	cellular response to radiation	2/23	173/17913	0.0205398	0.0751393	0.0441996	1958/6423	2	3 vs.2
GO:0035966	GO:0035966	response to topologically incorrect protein	2/23	175/17913	0.0209864	0.0765307	0.045018	6347/3576	2	3 vs.2
GO:0071222	GO:0071222	cellular response to lipopolysaccharide	2/23	176/17913	0.0212112	0.0768655	0.045215	6347/3576	2	3 vs.2
GO:1901136	GO:1901136	carbohydrate derivative catabolic process	2/23	176/17913	0.0212112	0.0768655	0.045215	633/1634	2	3 vs.2
GO:0016137	GO:0016137	glycoside metabolic process	1/23	17/17913	0.0216145	0.0772943	0.0454672	57016	1	3 vs.2
GO:0048711	GO:0048711	positive regulation of astrocyte differentiation	1/23	17/17913	0.0216145	0.0772943	0.0454672	5270	1	3 vs.2
GO:0055003	GO:0055003	cardiac myofibril assembly	1/23	17/17913	0.0216145	0.0772943	0.0454672	70	1	3 vs.2
GO:1904948	GO:1904948	midbrain dopaminergic neuron differentiation	1/23	17/17913	0.0216145	0.0772943	0.0454672	6423	1	3 vs.2
GO:0007369	GO:0007369	gastrulation	2/23	178/17913	0.0216638	0.0772943	0.0454672	2335/6423	2	3 vs.2
GO:0010952	GO:0010952	positive regulation of peptidase activity	2/23	180/17913	0.0221205	0.0784568	0.0461511	2335/6423	2	3 vs.2
GO:0001501	GO:0001501	skeletal system development	3/23	479/17913	0.0226177	0.0784568	0.0461511	1116/6423/7076	3	3 vs.2
GO:0048639	GO:0048639	positive regulation of developmental growth	2/23	183/17913	0.0228131	0.0784568	0.0461511	6387/2335	2	3 vs.2
GO:0071219	GO:0071219	cellular response to molecule of bacterial origin	2/23	183/17913	0.0228131	0.0784568	0.0461511	6347/3576	2	3 vs.2
GO:0007250	GO:0007250	activation of NF-kappaB-inducing kinase activity	1/23	18/17913	0.0228719	0.0784568	0.0461511	1116	1	3 vs.2
GO:0035994	GO:0035994	response to muscle stretch	1/23	18/17913	0.0228719	0.0784568	0.0461511	2353	1	3 vs.2
GO:0036166	GO:0036166	phenotypic switching	1/23	18/17913	0.0228719	0.0784568	0.0461511	6648	1	3 vs.2
GO:0036342	GO:0036342	post-anal tail morphogenesis	1/23	18/17913	0.0228719	0.0784568	0.0461511	6423	1	3 vs.2
GO:0090026	GO:0090026	positive regulation of monocyte chemotaxis	1/23	18/17913	0.0228719	0.0784568	0.0461511	6387	1	3 vs.2
GO:0090330	GO:0090330	regulation of platelet aggregation	1/23	18/17913	0.0228719	0.0784568	0.0461511	5270	1	3 vs.2
GO:1902176	GO:1902176	negative regulation of oxidative stress-induced intrinsic apoptotic signaling pathway	1/23	18/17913	0.0228719	0.0784568	0.0461511	6648	1	3 vs.2
GO:1902644	GO:1902644	tertiary alcohol metabolic process	1/23	18/17913	0.0228719	0.0784568	0.0461511	57016	1	3 vs.2
GO:1905065	GO:1905065	positive regulation of vascular smooth muscle cell differentiation	1/23	18/17913	0.0228719	0.0784568	0.0461511	6648	1	3 vs.2
GO:0001935	GO:0001935	endothelial cell proliferation	2/23	185/17913	0.0232798	0.0796196	0.046835	6347/6387	2	3 vs.2
GO:0002521	GO:0002521	leukocyte differentiation	3/23	485/17913	0.0233633	0.0796695	0.0468644	1958/2353/3726	3	3 vs.2
GO:1901652	GO:1901652	response to peptide	3/23	491/17913	0.0241224	0.0796907	0.0468769	6387/1958/7076	3	3 vs.2
GO:0001710	GO:0001710	mesodermal cell fate commitment	1/23	19/17913	0.0241278	0.0796907	0.0468769	6423	1	3 vs.2
GO:0002689	GO:0002689	negative regulation of leukocyte chemotaxis	1/23	19/17913	0.0241278	0.0796907	0.0468769	6347	1	3 vs.2
GO:0010544	GO:0010544	negative regulation of platelet activation	1/23	19/17913	0.0241278	0.0796907	0.0468769	5270	1	3 vs.2
GO:0016048	GO:0016048	detection of temperature stimulus	1/23	19/17913	0.0241278	0.0796907	0.0468769	6387	1	3 vs.2
GO:0051412	GO:0051412	response to corticosterone	1/23	19/17913	0.0241278	0.0796907	0.0468769	2353	1	3 vs.2
GO:0051767	GO:0051767	nitric-oxide synthase biosynthetic process	1/23	19/17913	0.0241278	0.0796907	0.0468769	6347	1	3 vs.2
GO:0051769	GO:0051769	regulation of nitric-oxide synthase biosynthetic process	1/23	19/17913	0.0241278	0.0796907	0.0468769	6347	1	3 vs.2
GO:0060716	GO:0060716	labyrinthine layer blood vessel development	1/23	19/17913	0.0241278	0.0796907	0.0468769	3726	1	3 vs.2
GO:1905288	GO:1905288	vascular associated smooth muscle cell apoptotic process	1/23	19/17913	0.0241278	0.0796907	0.0468769	6648	1	3 vs.2
GO:1905459	GO:1905459	regulation of vascular associated smooth muscle cell apoptotic process	1/23	19/17913	0.0241278	0.0796907	0.0468769	6648	1	3 vs.2
GO:0044272	GO:0044272	sulfur compound biosynthetic process	2/23	190/17913	0.0244639	0.0805704	0.0473944	633/1634	2	3 vs.2
GO:0007620	GO:0007620	copulation	1/23	20/17913	0.0253821	0.0814284	0.0478991	5270	1	3 vs.2
GO:0014046	GO:0014046	dopamine secretion	1/23	20/17913	0.0253821	0.0814284	0.0478991	6387	1	3 vs.2
GO:0014059	GO:0014059	regulation of dopamine secretion	1/23	20/17913	0.0253821	0.0814284	0.0478991	6387	1	3 vs.2
GO:0033630	GO:0033630	positive regulation of cell adhesion mediated by integrin	1/23	20/17913	0.0253821	0.0814284	0.0478991	6423	1	3 vs.2
GO:0034393	GO:0034393	positive regulation of smooth muscle cell apoptotic process	1/23	20/17913	0.0253821	0.0814284	0.0478991	6648	1	3 vs.2
GO:0048846	GO:0048846	axon extension involved in axon guidance	1/23	20/17913	0.0253821	0.0814284	0.0478991	6387	1	3 vs.2
GO:1902284	GO:1902284	neuron projection extension involved in neuron projection guidance	1/23	20/17913	0.0253821	0.0814284	0.0478991	6387	1	3 vs.2
GO:2000380	GO:2000380	regulation of mesoderm development	1/23	20/17913	0.0253821	0.0814284	0.0478991	6423	1	3 vs.2
GO:0007626	GO:0007626	locomotory behavior	2/23	194/17913	0.0254288	0.0814284	0.0478991	6387/1958	2	3 vs.2
GO:0071241	GO:0071241	cellular response to inorganic substance	2/23	194/17913	0.0254288	0.0814284	0.0478991	2353/3726	2	3 vs.2
GO:0050951	GO:0050951	sensory perception of temperature stimulus	1/23	21/17913	0.0266349	0.0835098	0.0491234	6387	1	3 vs.2
GO:0051043	GO:0051043	regulation of membrane protein ectodomain proteolysis	1/23	21/17913	0.0266349	0.0835098	0.0491234	7076	1	3 vs.2
GO:0051900	GO:0051900	regulation of mitochondrial depolarization	1/23	21/17913	0.0266349	0.0835098	0.0491234	1634	1	3 vs.2
GO:0072111	GO:0072111	cell proliferation involved in kidney development	1/23	21/17913	0.0266349	0.0835098	0.0491234	1958	1	3 vs.2
GO:0097709	GO:0097709	connective tissue replacement	1/23	21/17913	0.0266349	0.0835098	0.0491234	7076	1	3 vs.2
GO:1902667	GO:1902667	regulation of axon guidance	1/23	21/17913	0.0266349	0.0835098	0.0491234	6387	1	3 vs.2
GO:0030278	GO:0030278	regulation of ossification	2/23	199/17913	0.0266567	0.0835098	0.0491234	100033819/6423	2	3 vs.2
GO:0048762	GO:0048762	mesenchymal cell differentiation	2/23	199/17913	0.0266567	0.0835098	0.0491234	2335/6423	2	3 vs.2
GO:0002573	GO:0002573	myeloid leukocyte differentiation	2/23	201/17913	0.0271546	0.084611	0.0497711	2353/3726	2	3 vs.2
GO:2001020	GO:2001020	regulation of response to DNA damage stimulus	2/23	201/17913	0.0271546	0.084611	0.0497711	6387/6423	2	3 vs.2
GO:0019430	GO:0019430	removal of superoxide radicals	1/23	22/17913	0.0278862	0.0852815	0.0501656	6648	1	3 vs.2
GO:0031639	GO:0031639	plasminogen activation	1/23	22/17913	0.0278862	0.0852815	0.0501656	5270	1	3 vs.2
GO:0033233	GO:0033233	regulation of protein sumoylation	1/23	22/17913	0.0278862	0.0852815	0.0501656	1958	1	3 vs.2
GO:0044342	GO:0044342	type B pancreatic cell proliferation	1/23	22/17913	0.0278862	0.0852815	0.0501656	3487	1	3 vs.2
GO:0050927	GO:0050927	positive regulation of positive chemotaxis	1/23	22/17913	0.0278862	0.0852815	0.0501656	3576	1	3 vs.2
GO:0071425	GO:0071425	hematopoietic stem cell proliferation	1/23	22/17913	0.0278862	0.0852815	0.0501656	6423	1	3 vs.2
GO:2000050	GO:2000050	regulation of non-canonical Wnt signaling pathway	1/23	22/17913	0.0278862	0.0852815	0.0501656	6423	1	3 vs.2
GO:0071216	GO:0071216	cellular response to biotic stimulus	2/23	206/17913	0.0284158	0.0866719	0.0509835	6347/3576	2	3 vs.2
GO:1901215	GO:1901215	negative regulation of neuron death	2/23	207/17913	0.0286709	0.0868069	0.0510629	6347/6648	2	3 vs.2
GO:0007617	GO:0007617	mating behavior	1/23	23/17913	0.0291359	0.0868069	0.0510629	5270	1	3 vs.2
GO:0050926	GO:0050926	regulation of positive chemotaxis	1/23	23/17913	0.0291359	0.0868069	0.0510629	3576	1	3 vs.2
GO:0051882	GO:0051882	mitochondrial depolarization	1/23	23/17913	0.0291359	0.0868069	0.0510629	1634	1	3 vs.2
GO:0051968	GO:0051968	positive regulation of synaptic transmission, glutamatergic	1/23	23/17913	0.0291359	0.0868069	0.0510629	6347	1	3 vs.2
GO:0071677	GO:0071677	positive regulation of mononuclear cell migration	1/23	23/17913	0.0291359	0.0868069	0.0510629	6387	1	3 vs.2
GO:0072215	GO:0072215	regulation of metanephros development	1/23	23/17913	0.0291359	0.0868069	0.0510629	1958	1	3 vs.2
GO:0090140	GO:0090140	regulation of mitochondrial fission	1/23	23/17913	0.0291359	0.0868069	0.0510629	1634	1	3 vs.2
GO:1900746	GO:1900746	regulation of vascular endothelial growth factor signaling pathway	1/23	23/17913	0.0291359	0.0868069	0.0510629	1634	1	3 vs.2
GO:0010951	GO:0010951	negative regulation of endopeptidase activity	2/23	210/17913	0.0294417	0.0872681	0.0513342	6423/7076	2	3 vs.2
GO:0043523	GO:0043523	regulation of neuron apoptotic process	2/23	210/17913	0.0294417	0.0872681	0.0513342	6347/6648	2	3 vs.2
GO:0043567	GO:0043567	regulation of insulin-like growth factor receptor signaling pathway	1/23	24/17913	0.0303841	0.0884735	0.0520432	3487	1	3 vs.2
GO:0046697	GO:0046697	decidualization	1/23	24/17913	0.0303841	0.0884735	0.0520432	3726	1	3 vs.2
GO:0071450	GO:0071450	cellular response to oxygen radical	1/23	24/17913	0.0303841	0.0884735	0.0520432	6648	1	3 vs.2
GO:0071451	GO:0071451	cellular response to superoxide	1/23	24/17913	0.0303841	0.0884735	0.0520432	6648	1	3 vs.2
GO:0072012	GO:0072012	glomerulus vasculature development	1/23	24/17913	0.0303841	0.0884735	0.0520432	1958	1	3 vs.2
GO:0090023	GO:0090023	positive regulation of neutrophil chemotaxis	1/23	24/17913	0.0303841	0.0884735	0.0520432	3576	1	3 vs.2
GO:1902547	GO:1902547	regulation of cellular response to vascular endothelial growth factor stimulus	1/23	24/17913	0.0303841	0.0884735	0.0520432	1634	1	3 vs.2
GO:0042445	GO:0042445	hormone metabolic process	2/23	215/17913	0.0307448	0.0892991	0.0525289	57016/1958	2	3 vs.2
GO:0048588	GO:0048588	developmental cell growth	2/23	216/17913	0.0310082	0.0898384	0.0528461	6387/2335	2	3 vs.2
GO:0034110	GO:0034110	regulation of homotypic cell-cell adhesion	1/23	25/17913	0.0316307	0.0900618	0.0529775	5270	1	3 vs.2
GO:0045672	GO:0045672	positive regulation of osteoclast differentiation	1/23	25/17913	0.0316307	0.0900618	0.0529775	2353	1	3 vs.2
GO:0050901	GO:0050901	leukocyte tethering or rolling	1/23	25/17913	0.0316307	0.0900618	0.0529775	6387	1	3 vs.2
GO:0060384	GO:0060384	innervation	1/23	25/17913	0.0316307	0.0900618	0.0529775	5270	1	3 vs.2
GO:0090025	GO:0090025	regulation of monocyte chemotaxis	1/23	25/17913	0.0316307	0.0900618	0.0529775	6387	1	3 vs.2
GO:1901623	GO:1901623	regulation of lymphocyte chemotaxis	1/23	25/17913	0.0316307	0.0900618	0.0529775	6347	1	3 vs.2
GO:2000353	GO:2000353	positive regulation of endothelial cell apoptotic process	1/23	25/17913	0.0316307	0.0900618	0.0529775	6347	1	3 vs.2
GO:0009266	GO:0009266	response to temperature stimulus	2/23	219/17913	0.0318038	0.0903323	0.0531366	6387/2353	2	3 vs.2
GO:0002691	GO:0002691	regulation of cellular extravasation	1/23	26/17913	0.0328758	0.0911418	0.0536128	6387	1	3 vs.2
GO:0006700	GO:0006700	C21-steroid hormone biosynthetic process	1/23	26/17913	0.0328758	0.0911418	0.0536128	1958	1	3 vs.2
GO:0045992	GO:0045992	negative regulation of embryonic development	1/23	26/17913	0.0328758	0.0911418	0.0536128	6423	1	3 vs.2
GO:0051152	GO:0051152	positive regulation of smooth muscle cell differentiation	1/23	26/17913	0.0328758	0.0911418	0.0536128	6648	1	3 vs.2
GO:0061437	GO:0061437	renal system vasculature development	1/23	26/17913	0.0328758	0.0911418	0.0536128	1958	1	3 vs.2
GO:0061440	GO:0061440	kidney vasculature development	1/23	26/17913	0.0328758	0.0911418	0.0536128	1958	1	3 vs.2
GO:0071624	GO:0071624	positive regulation of granulocyte chemotaxis	1/23	26/17913	0.0328758	0.0911418	0.0536128	3576	1	3 vs.2
GO:1902175	GO:1902175	regulation of oxidative stress-induced intrinsic apoptotic signaling pathway	1/23	26/17913	0.0328758	0.0911418	0.0536128	6648	1	3 vs.2
GO:1905048	GO:1905048	regulation of metallopeptidase activity	1/23	26/17913	0.0328758	0.0911418	0.0536128	7076	1	3 vs.2
GO:0010466	GO:0010466	negative regulation of peptidase activity	2/23	223/17913	0.0328773	0.0911418	0.0536128	6423/7076	2	3 vs.2
GO:0000303	GO:0000303	response to superoxide	1/23	27/17913	0.0341194	0.0928048	0.054591	6648	1	3 vs.2
GO:0002063	GO:0002063	chondrocyte development	1/23	27/17913	0.0341194	0.0928048	0.054591	6423	1	3 vs.2
GO:0035902	GO:0035902	response to immobilization stress	1/23	27/17913	0.0341194	0.0928048	0.054591	2353	1	3 vs.2
GO:0046885	GO:0046885	regulation of hormone biosynthetic process	1/23	27/17913	0.0341194	0.0928048	0.054591	1958	1	3 vs.2
GO:1901661	GO:1901661	quinone metabolic process	1/23	27/17913	0.0341194	0.0928048	0.054591	57016	1	3 vs.2
GO:1902624	GO:1902624	positive regulation of neutrophil migration	1/23	27/17913	0.0341194	0.0928048	0.054591	3576	1	3 vs.2
GO:1905563	GO:1905563	negative regulation of vascular endothelial cell proliferation	1/23	27/17913	0.0341194	0.0928048	0.054591	6347	1	3 vs.2
GO:2001025	GO:2001025	positive regulation of response to drug	1/23	27/17913	0.0341194	0.0928048	0.054591	6387	1	3 vs.2
GO:0000302	GO:0000302	response to reactive oxygen species	2/23	230/17913	0.0347901	0.0941859	0.0554035	2353/6648	2	3 vs.2
GO:0050663	GO:0050663	cytokine secretion	2/23	230/17913	0.0347901	0.0941859	0.0554035	1116/2335	2	3 vs.2
GO:0097305	GO:0097305	response to alcohol	2/23	232/17913	0.0353446	0.0941885	0.055405	70/2353	2	3 vs.2
GO:0000305	GO:0000305	response to oxygen radical	1/23	28/17913	0.0353614	0.0941885	0.055405	6648	1	3 vs.2
GO:0010165	GO:0010165	response to X-ray	1/23	28/17913	0.0353614	0.0941885	0.055405	6423	1	3 vs.2
GO:0033688	GO:0033688	regulation of osteoblast proliferation	1/23	28/17913	0.0353614	0.0941885	0.055405	100033819	1	3 vs.2
GO:0039694	GO:0039694	viral RNA genome replication	1/23	28/17913	0.0353614	0.0941885	0.055405	3576	1	3 vs.2
GO:0042311	GO:0042311	vasodilation	1/23	28/17913	0.0353614	0.0941885	0.055405	6648	1	3 vs.2
GO:2000406	GO:2000406	positive regulation of T cell migration	1/23	28/17913	0.0353614	0.0941885	0.055405	6387	1	3 vs.2
GO:0003401	GO:0003401	axis elongation	1/23	29/17913	0.036602	0.0959453	0.0564384	6423	1	3 vs.2
GO:0006929	GO:0006929	substrate-dependent cell migration	1/23	29/17913	0.036602	0.0959453	0.0564384	2335	1	3 vs.2
GO:0010800	GO:0010800	positive regulation of peptidyl-threonine phosphorylation	1/23	29/17913	0.036602	0.0959453	0.0564384	1116	1	3 vs.2
GO:0021696	GO:0021696	cerebellar cortex morphogenesis	1/23	29/17913	0.036602	0.0959453	0.0564384	5270	1	3 vs.2
GO:0071480	GO:0071480	cellular response to gamma radiation	1/23	29/17913	0.036602	0.0959453	0.0564384	1958	1	3 vs.2
GO:0072606	GO:0072606	interleukin-8 secretion	1/23	29/17913	0.036602	0.0959453	0.0564384	1116	1	3 vs.2
GO:1904994	GO:1904994	regulation of leukocyte adhesion to vascular endothelial cell	1/23	29/17913	0.036602	0.0959453	0.0564384	6387	1	3 vs.2
GO:0051402	GO:0051402	neuron apoptotic process	2/23	238/17913	0.0370287	0.0968443	0.0569673	6347/6648	2	3 vs.2
GO:0001569	GO:0001569	branching involved in blood vessel morphogenesis	1/23	30/17913	0.037841	0.0973156	0.0572445	6423	1	3 vs.2
GO:0003209	GO:0003209	cardiac atrium morphogenesis	1/23	30/17913	0.037841	0.0973156	0.0572445	4624	1	3 vs.2
GO:0010543	GO:0010543	regulation of platelet activation	1/23	30/17913	0.037841	0.0973156	0.0572445	5270	1	3 vs.2
GO:0019098	GO:0019098	reproductive behavior	1/23	30/17913	0.037841	0.0973156	0.0572445	5270	1	3 vs.2
GO:0045879	GO:0045879	negative regulation of smoothened signaling pathway	1/23	30/17913	0.037841	0.0973156	0.0572445	5270	1	3 vs.2
GO:0090022	GO:0090022	regulation of neutrophil chemotaxis	1/23	30/17913	0.037841	0.0973156	0.0572445	3576	1	3 vs.2
GO:1902895	GO:1902895	positive regulation of pri-miRNA transcription by RNA polymerase II	1/23	30/17913	0.037841	0.0973156	0.0572445	2353	1	3 vs.2
GO:0042180	GO:0042180	cellular ketone metabolic process	2/23	241/17913	0.0378824	0.0973156	0.0572445	57016/1958	2	3 vs.2
GO:0045926	GO:0045926	negative regulation of growth	2/23	244/17913	0.0387437	0.0986346	0.0580204	5270/6423	2	3 vs.2
GO:0051924	GO:0051924	regulation of calcium ion transport	2/23	244/17913	0.0387437	0.0986346	0.0580204	6347/6387	2	3 vs.2
GO:0000266	GO:0000266	mitochondrial fission	1/23	31/17913	0.0390784	0.0986346	0.0580204	1634	1	3 vs.2
GO:0015872	GO:0015872	dopamine transport	1/23	31/17913	0.0390784	0.0986346	0.0580204	6387	1	3 vs.2
GO:0030431	GO:0030431	sleep	1/23	31/17913	0.0390784	0.0986346	0.0580204	2353	1	3 vs.2
GO:0042572	GO:0042572	retinol metabolic process	1/23	31/17913	0.0390784	0.0986346	0.0580204	57016	1	3 vs.2
GO:0051385	GO:0051385	response to mineralocorticoid	1/23	31/17913	0.0390784	0.0986346	0.0580204	2353	1	3 vs.2
GO:1905063	GO:1905063	regulation of vascular smooth muscle cell differentiation	1/23	31/17913	0.0390784	0.0986346	0.0580204	6648	1	3 vs.2
GO:0003299	GO:0003299	muscle hypertrophy in response to stress	1/23	32/17913	0.0403144	0.100438	0.0590814	4624	1	3 vs.2
GO:0010719	GO:0010719	negative regulation of epithelial to mesenchymal transition	1/23	32/17913	0.0403144	0.100438	0.0590814	6423	1	3 vs.2
GO:0014887	GO:0014887	cardiac muscle adaptation	1/23	32/17913	0.0403144	0.100438	0.0590814	4624	1	3 vs.2
GO:0014898	GO:0014898	cardiac muscle hypertrophy in response to stress	1/23	32/17913	0.0403144	0.100438	0.0590814	4624	1	3 vs.2
GO:0060674	GO:0060674	placenta blood vessel development	1/23	32/17913	0.0403144	0.100438	0.0590814	3726	1	3 vs.2
GO:0071276	GO:0071276	cellular response to cadmium ion	1/23	32/17913	0.0403144	0.100438	0.0590814	2353	1	3 vs.2
GO:0031668	GO:0031668	cellular response to extracellular stimulus	2/23	251/17913	0.0407827	0.101387	0.0596392	2353/6423	2	3 vs.2
GO:0051954	GO:0051954	positive regulation of amine transport	1/23	33/17913	0.0415488	0.10307	0.0606291	6387	1	3 vs.2
GO:0034976	GO:0034976	response to endoplasmic reticulum stress	2/23	254/17913	0.041669	0.103146	0.0606744	6347/3576	2	3 vs.2
GO:0033363	GO:0033363	secretory granule organization	1/23	34/17913	0.0427817	0.104779	0.0616347	5270	1	3 vs.2
GO:0048566	GO:0048566	embryonic digestive tract development	1/23	34/17913	0.0427817	0.104779	0.0616347	3576	1	3 vs.2
GO:0060795	GO:0060795	cell fate commitment involved in formation of primary germ layer	1/23	34/17913	0.0427817	0.104779	0.0616347	6423	1	3 vs.2
GO:1902622	GO:1902622	regulation of neutrophil migration	1/23	34/17913	0.0427817	0.104779	0.0616347	3576	1	3 vs.2
GO:2000403	GO:2000403	positive regulation of lymphocyte migration	1/23	34/17913	0.0427817	0.104779	0.0616347	6387	1	3 vs.2
GO:0010769	GO:0010769	regulation of cell morphogenesis involved in differentiation	2/23	260/17913	0.0434636	0.105778	0.0622223	6387/2335	2	3 vs.2
GO:0001893	GO:0001893	maternal placenta development	1/23	35/17913	0.0440131	0.105778	0.0622223	3726	1	3 vs.2
GO:0003230	GO:0003230	cardiac atrium development	1/23	35/17913	0.0440131	0.105778	0.0622223	4624	1	3 vs.2
GO:0021587	GO:0021587	cerebellum morphogenesis	1/23	35/17913	0.0440131	0.105778	0.0622223	5270	1	3 vs.2
GO:0048246	GO:0048246	macrophage chemotaxis	1/23	35/17913	0.0440131	0.105778	0.0622223	6347	1	3 vs.2
GO:0048333	GO:0048333	mesodermal cell differentiation	1/23	35/17913	0.0440131	0.105778	0.0622223	6423	1	3 vs.2
GO:0048710	GO:0048710	regulation of astrocyte differentiation	1/23	35/17913	0.0440131	0.105778	0.0622223	5270	1	3 vs.2
GO:0071542	GO:0071542	dopaminergic neuron differentiation	1/23	35/17913	0.0440131	0.105778	0.0622223	6423	1	3 vs.2
GO:2000310	GO:2000310	regulation of NMDA receptor activity	1/23	35/17913	0.0440131	0.105778	0.0622223	6347	1	3 vs.2
GO:0051146	GO:0051146	striated muscle cell differentiation	2/23	263/17913	0.0443717	0.106419	0.0625991	70/4624	2	3 vs.2
GO:0010976	GO:0010976	positive regulation of neuron projection development	2/23	265/17913	0.0449812	0.107059	0.0629759	6387/2335	2	3 vs.2
GO:0010453	GO:0010453	regulation of cell fate commitment	1/23	36/17913	0.045243	0.107059	0.0629759	6423	1	3 vs.2
GO:0034390	GO:0034390	smooth muscle cell apoptotic process	1/23	36/17913	0.045243	0.107059	0.0629759	6648	1	3 vs.2
GO:0034391	GO:0034391	regulation of smooth muscle cell apoptotic process	1/23	36/17913	0.045243	0.107059	0.0629759	6648	1	3 vs.2
GO:0045776	GO:0045776	negative regulation of blood pressure	1/23	36/17913	0.045243	0.107059	0.0629759	6648	1	3 vs.2
GO:0048009	GO:0048009	insulin-like growth factor receptor signaling pathway	1/23	36/17913	0.045243	0.107059	0.0629759	3487	1	3 vs.2
GO:0043270	GO:0043270	positive regulation of ion transport	2/23	266/17913	0.0452871	0.107059	0.0629759	6347/6387	2	3 vs.2
GO:0043491	GO:0043491	protein kinase B signaling	2/23	268/17913	0.0459012	0.108289	0.0636997	6347/1116	2	3 vs.2
GO:0001755	GO:0001755	neural crest cell migration	1/23	37/17913	0.0464713	0.108308	0.0637107	2335	1	3 vs.2
GO:0008207	GO:0008207	C21-steroid hormone metabolic process	1/23	37/17913	0.0464713	0.108308	0.0637107	1958	1	3 vs.2
GO:0010955	GO:0010955	negative regulation of protein processing	1/23	37/17913	0.0464713	0.108308	0.0637107	5270	1	3 vs.2
GO:0042181	GO:0042181	ketone biosynthetic process	1/23	37/17913	0.0464713	0.108308	0.0637107	1958	1	3 vs.2
GO:0045214	GO:0045214	sarcomere organization	1/23	37/17913	0.0464713	0.108308	0.0637107	4624	1	3 vs.2
GO:1903318	GO:1903318	negative regulation of protein maturation	1/23	37/17913	0.0464713	0.108308	0.0637107	5270	1	3 vs.2
GO:0070372	GO:0070372	regulation of ERK1 and ERK2 cascade	2/23	271/17913	0.0468284	0.108921	0.064071	1116/2335	2	3 vs.2
GO:0001825	GO:0001825	blastocyst formation	1/23	38/17913	0.0476982	0.109403	0.0643547	3726	1	3 vs.2
GO:0010667	GO:0010667	negative regulation of cardiac muscle cell apoptotic process	1/23	38/17913	0.0476982	0.109403	0.0643547	6423	1	3 vs.2
GO:0032350	GO:0032350	regulation of hormone metabolic process	1/23	38/17913	0.0476982	0.109403	0.0643547	1958	1	3 vs.2
GO:0043277	GO:0043277	apoptotic cell clearance	1/23	38/17913	0.0476982	0.109403	0.0643547	6347	1	3 vs.2
GO:0046329	GO:0046329	negative regulation of JNK cascade	1/23	38/17913	0.0476982	0.109403	0.0643547	6423	1	3 vs.2
GO:1902042	GO:1902042	negative regulation of extrinsic apoptotic signaling pathway via death domain receptors	1/23	38/17913	0.0476982	0.109403	0.0643547	6423	1	3 vs.2
GO:1904037	GO:1904037	positive regulation of epithelial cell apoptotic process	1/23	38/17913	0.0476982	0.109403	0.0643547	6347	1	3 vs.2
GO:0001822	GO:0001822	kidney development	2/23	276/17913	0.0483891	0.110549	0.0650288	1634/1958	2	3 vs.2
GO:0090287	GO:0090287	regulation of cellular response to growth factor stimulus	2/23	276/17913	0.0483891	0.110549	0.0650288	1634/6423	2	3 vs.2
GO:0010661	GO:0010661	positive regulation of muscle cell apoptotic process	1/23	39/17913	0.0489235	0.110893	0.0652314	6648	1	3 vs.2
GO:0017145	GO:0017145	stem cell division	1/23	39/17913	0.0489235	0.110893	0.0652314	6423	1	3 vs.2
GO:0021575	GO:0021575	hindbrain morphogenesis	1/23	39/17913	0.0489235	0.110893	0.0652314	5270	1	3 vs.2
GO:0050433	GO:0050433	regulation of catecholamine secretion	1/23	39/17913	0.0489235	0.110893	0.0652314	6387	1	3 vs.2
GO:0030049	GO:0030049	muscle filament sliding	4/20	39/17913	9.06249e-08	4.49046e-05	2.67582e-05	70/4624/4635/7139	4	3 vs.5
GO:0033275	GO:0033275	actin-myosin filament sliding	4/20	39/17913	9.06249e-08	4.49046e-05	2.67582e-05	70/4624/4635/7139	4	3 vs.5
GO:0009612	GO:0009612	response to mechanical stimulus	5/20	200/17913	2.23266e-06	0.000612175	0.000364789	1116/6387/1634/2353/5270	5	3 vs.5
GO:0014706	GO:0014706	striated muscle tissue development	6/20	376/17913	2.48338e-06	0.000612175	0.000364789	70/1634/1958/2353/4624/7139	6	3 vs.5
GO:0060537	GO:0060537	muscle tissue development	6/20	392/17913	3.15957e-06	0.000612175	0.000364789	70/1634/1958/2353/4624/7139	6	3 vs.5
GO:0007517	GO:0007517	muscle organ development	6/20	403/17913	3.70641e-06	0.000612175	0.000364789	70/1634/1958/2353/4624/7139	6	3 vs.5
GO:0070252	GO:0070252	actin-mediated cell contraction	4/20	115/17913	7.21385e-06	0.00102128	0.000608567	70/4624/4635/7139	4	3 vs.5
GO:0030048	GO:0030048	actin filament-based movement	4/20	132/17913	1.24554e-05	0.00137148	0.000817248	70/4624/4635/7139	4	3 vs.5
GO:0060048	GO:0060048	cardiac muscle contraction	4/20	132/17913	1.24554e-05	0.00137148	0.000817248	70/4624/4635/7139	4	3 vs.5
GO:0007178	GO:0007178	transmembrane receptor protein serine/threonine kinase signaling pathway	5/20	323/17913	2.29348e-05	0.00227284	0.00135436	1278/1958/2353/4624/6423	5	3 vs.5
GO:0030198	GO:0030198	extracellular matrix organization	5/20	334/17913	2.69337e-05	0.00242648	0.00144591	633/1278/1634/6423/7076	5	3 vs.5
GO:0006936	GO:0006936	muscle contraction	5/20	343/17913	3.05931e-05	0.00252648	0.0015055	70/4624/4635/58498/7139	5	3 vs.5
GO:0006941	GO:0006941	striated muscle contraction	4/20	170/17913	3.36909e-05	0.00256829	0.00153041	70/4624/4635/7139	4	3 vs.5
GO:0055008	GO:0055008	cardiac muscle tissue morphogenesis	3/20	63/17913	4.52876e-05	0.00320572	0.00191025	70/4624/7139	3	3 vs.5
GO:0043062	GO:0043062	extracellular structure organization	5/20	387/17913	5.44109e-05	0.00359475	0.00214207	633/1278/1634/6423/7076	5	3 vs.5
GO:0043462	GO:0043462	regulation of ATPase activity	3/20	72/17913	6.75808e-05	0.00410548	0.00244641	4624/4635/7139	3	3 vs.5
GO:0003208	GO:0003208	cardiac ventricle morphogenesis	3/20	73/17913	7.0427e-05	0.00410548	0.00244641	4624/6423/7139	3	3 vs.5
GO:0030208	GO:0030208	dermatan sulfate biosynthetic process	2/20	12/17913	7.76435e-05	0.00414309	0.00246882	633/1634	2	3 vs.5
GO:0060415	GO:0060415	muscle tissue morphogenesis	3/20	76/17913	7.94336e-05	0.00414309	0.00246882	70/4624/7139	3	3 vs.5
GO:1901342	GO:1901342	regulation of vasculature development	5/20	425/17913	8.48081e-05	0.00420224	0.00250407	1116/1634/1958/6423/6648	5	3 vs.5
GO:0030205	GO:0030205	dermatan sulfate metabolic process	2/20	13/17913	9.1699e-05	0.00430133	0.00256312	633/1634	2	3 vs.5
GO:0048644	GO:0048644	muscle organ morphogenesis	3/20	82/17913	9.96394e-05	0.00430133	0.00256312	70/4624/7139	3	3 vs.5
GO:0044706	GO:0044706	multi-multicellular organism process	4/20	225/17913	0.000100256	0.00430133	0.00256312	2353/3726/5270/7076	4	3 vs.5
GO:0030207	GO:0030207	chondroitin sulfate catabolic process	2/20	14/17913	0.000106911	0.00430133	0.00256312	633/1634	2	3 vs.5
GO:0003012	GO:0003012	muscle system process	5/20	448/17913	0.000108731	0.00430133	0.00256312	70/4624/4635/58498/7139	5	3 vs.5
GO:1904018	GO:1904018	positive regulation of vasculature development	4/20	232/17913	0.00011285	0.00430133	0.00256312	1116/1958/6423/6648	4	3 vs.5
GO:0050651	GO:0050651	dermatan sulfate proteoglycan biosynthetic process	2/20	15/17913	0.000123276	0.00452468	0.00269621	633/1634	2	3 vs.5
GO:0061448	GO:0061448	connective tissue development	4/20	243/17913	0.000134915	0.00477504	0.00284539	1116/1958/6423/7076	4	3 vs.5
GO:0050655	GO:0050655	dermatan sulfate proteoglycan metabolic process	2/20	16/17913	0.000140792	0.00478016	0.00284845	633/1634	2	3 vs.5
GO:0003007	GO:0003007	heart morphogenesis	4/20	249/17913	0.000148192	0.00478016	0.00284845	70/4624/6423/7139	4	3 vs.5
GO:2001243	GO:2001243	negative regulation of intrinsic apoptotic signaling pathway	3/20	94/17913	0.000149531	0.00478016	0.00284845	6387/6423/6648	3	3 vs.5
GO:0009636	GO:0009636	response to toxic substance	5/20	499/17913	0.00018022	0.00558119	0.00332577	70/57016/1958/2353/6648	5	3 vs.5
GO:0060047	GO:0060047	heart contraction	4/20	275/17913	0.000216895	0.00651342	0.00388128	70/4624/4635/7139	4	3 vs.5
GO:0003015	GO:0003015	heart process	4/20	284/17913	0.000245295	0.00714962	0.00426038	70/4624/4635/7139	4	3 vs.5
GO:0051592	GO:0051592	response to calcium ion	3/20	126/17913	0.000354929	0.00991756	0.00590977	2353/3726/7139	3	3 vs.5
GO:0007568	GO:0007568	aging	4/20	318/17913	0.000377143	0.00991756	0.00590977	1634/2353/6648/7076	4	3 vs.5
GO:0030206	GO:0030206	chondroitin sulfate biosynthetic process	2/20	26/17913	0.000378767	0.00991756	0.00590977	633/1634	2	3 vs.5
GO:0003206	GO:0003206	cardiac chamber morphogenesis	3/20	129/17913	0.00038029	0.00991756	0.00590977	4624/6423/7139	3	3 vs.5
GO:0003231	GO:0003231	cardiac ventricle development	3/20	131/17913	0.00039783	0.010109	0.00602382	4624/6423/7139	3	3 vs.5
GO:0002026	GO:0002026	regulation of the force of heart contraction	2/20	27/17913	0.000408795	0.0101279	0.0060351	4624/4635	2	3 vs.5
GO:0030509	GO:0030509	BMP signaling pathway	3/20	134/17913	0.000425105	0.0102314	0.00609677	1958/4624/6423	3	3 vs.5
GO:0050974	GO:0050974	detection of mechanical stimulus involved in sensory perception	2/20	28/17913	0.000439946	0.0102314	0.00609677	6387/5270	2	3 vs.5
GO:0030336	GO:0030336	negative regulation of cell migration	4/20	332/17913	0.000443945	0.0102314	0.00609677	6387/1634/6423/7076	4	3 vs.5
GO:0050650	GO:0050650	chondroitin sulfate proteoglycan biosynthetic process	2/20	29/17913	0.000472218	0.0106356	0.00633767	633/1634	2	3 vs.5
GO:2000146	GO:2000146	negative regulation of cell motility	4/20	347/17913	0.000524511	0.0112684	0.00671473	6387/1634/6423/7076	4	3 vs.5
GO:0033687	GO:0033687	osteoblast proliferation	2/20	31/17913	0.000540117	0.0112684	0.00671473	100033819/3726	2	3 vs.5
GO:1902230	GO:1902230	negative regulation of intrinsic apoptotic signaling pathway in response to DNA damage	2/20	31/17913	0.000540117	0.0112684	0.00671473	6387/6423	2	3 vs.5
GO:0071772	GO:0071772	response to BMP	3/20	147/17913	0.000557167	0.0112684	0.00671473	1958/4624/6423	3	3 vs.5
GO:0071773	GO:0071773	cellular response to BMP stimulus	3/20	147/17913	0.000557167	0.0112684	0.00671473	1958/4624/6423	3	3 vs.5
GO:0051271	GO:0051271	negative regulation of cellular component movement	4/20	365/17913	0.000634397	0.0125738	0.00749257	6387/1634/6423/7076	4	3 vs.5
GO:0018149	GO:0018149	peptide cross-linking	2/20	34/17913	0.000650318	0.0126245	0.00752278	633/1634	2	3 vs.5
GO:0007519	GO:0007519	skeletal muscle tissue development	3/20	156/17913	0.000662434	0.0126245	0.00752278	1634/1958/2353	3	3 vs.5
GO:0040013	GO:0040013	negative regulation of locomotion	4/20	377/17913	0.000716204	0.0133845	0.00797568	6387/1634/6423/7076	4	3 vs.5
GO:0050982	GO:0050982	detection of mechanical stimulus	2/20	36/17913	0.000729327	0.0133845	0.00797568	6387/5270	2	3 vs.5
GO:2001242	GO:2001242	regulation of intrinsic apoptotic signaling pathway	3/20	163/17913	0.000752541	0.0135594	0.00807991	6387/6423/6648	3	3 vs.5
GO:0060538	GO:0060538	skeletal muscle organ development	3/20	165/17913	0.000779649	0.013797	0.00822148	1634/1958/2353	3	3 vs.5
GO:0001503	GO:0001503	ossification	4/20	388/17913	0.000797554	0.0138662	0.00826275	1278/100033819/3726/6423	4	3 vs.5
GO:0008217	GO:0008217	regulation of blood pressure	3/20	169/17913	0.000835718	0.0139082	0.00828777	1278/4624/6648	3	3 vs.5
GO:0003205	GO:0003205	cardiac chamber development	3/20	170/17913	0.000850126	0.0139082	0.00828777	4624/6423/7139	3	3 vs.5
GO:0030204	GO:0030204	chondroitin sulfate metabolic process	2/20	39/17913	0.000856107	0.0139082	0.00828777	633/1634	2	3 vs.5
GO:1902229	GO:1902229	regulation of intrinsic apoptotic signaling pathway in response to DNA damage	2/20	39/17913	0.000856107	0.0139082	0.00828777	6387/6423	2	3 vs.5
GO:0050654	GO:0050654	chondroitin sulfate proteoglycan metabolic process	2/20	42/17913	0.000992753	0.015868	0.0094556	633/1634	2	3 vs.5
GO:0051216	GO:0051216	cartilage development	3/20	182/17913	0.0010355	0.0162886	0.00970623	1116/6423/7076	3	3 vs.5
GO:0048608	GO:0048608	reproductive structure development	4/20	426/17913	0.00112928	0.0173685	0.0103497	1634/3726/5270/6423	4	3 vs.5
GO:0030199	GO:0030199	collagen fibril organization	2/20	45/17913	0.0011392	0.0173685	0.0103497	1278/6423	2	3 vs.5
GO:0061458	GO:0061458	reproductive system development	4/20	429/17913	0.00115904	0.0174032	0.0103704	1634/3726/5270/6423	4	3 vs.5
GO:0009314	GO:0009314	response to radiation	4/20	435/17913	0.00122021	0.0178725	0.0106501	6387/1958/2353/6423	4	3 vs.5
GO:0007565	GO:0007565	female pregnancy	3/20	193/17913	0.00122637	0.0178725	0.0106501	2353/3726/7076	3	3 vs.5
GO:0044273	GO:0044273	sulfur compound catabolic process	2/20	48/17913	0.0012954	0.0183392	0.0109281	633/1634	2	3 vs.5
GO:0055010	GO:0055010	ventricular cardiac muscle tissue morphogenesis	2/20	48/17913	0.0012954	0.0183392	0.0109281	4624/7139	2	3 vs.5
GO:0030239	GO:0030239	myofibril assembly	2/20	51/17913	0.00146128	0.0201129	0.0119851	70/4624	2	3 vs.5
GO:0032781	GO:0032781	positive regulation of ATPase activity	2/20	51/17913	0.00146128	0.0201129	0.0119851	4635/7139	2	3 vs.5
GO:0030166	GO:0030166	proteoglycan biosynthetic process	2/20	53/17913	0.00157722	0.0214113	0.0127588	633/1634	2	3 vs.5
GO:0003229	GO:0003229	ventricular cardiac muscle tissue development	2/20	55/17913	0.00169742	0.0227316	0.0135455	4624/7139	2	3 vs.5
GO:0001501	GO:0001501	skeletal system development	4/20	479/17913	0.00174028	0.0229949	0.0137024	1116/1278/6423/7076	4	3 vs.5
GO:0048738	GO:0048738	cardiac muscle tissue development	3/20	221/17913	0.00180858	0.023577	0.0140493	70/4624/7139	3	3 vs.5
GO:0001649	GO:0001649	osteoblast differentiation	3/20	222/17913	0.00183205	0.023577	0.0140493	100033819/3726/6423	3	3 vs.5
GO:2001234	GO:2001234	negative regulation of apoptotic signaling pathway	3/20	223/17913	0.00185571	0.023577	0.0140493	6387/6423/6648	3	3 vs.5
GO:0006027	GO:0006027	glycosaminoglycan catabolic process	2/20	61/17913	0.00208339	0.0261347	0.0155734	633/1634	2	3 vs.5
GO:0006026	GO:0006026	aminoglycan catabolic process	2/20	63/17913	0.00222045	0.026835	0.0159907	633/1634	2	3 vs.5
GO:0035914	GO:0035914	skeletal muscle cell differentiation	2/20	63/17913	0.00222045	0.026835	0.0159907	1958/2353	2	3 vs.5
GO:0071277	GO:0071277	cellular response to calcium ion	2/20	63/17913	0.00222045	0.026835	0.0159907	2353/3726	2	3 vs.5
GO:0097237	GO:0097237	cellular response to toxic substance	3/20	241/17913	0.00231486	0.0276388	0.0164697	57016/1958/6648	3	3 vs.5
GO:0008016	GO:0008016	regulation of heart contraction	3/20	249/17913	0.00253965	0.0299619	0.017854	4624/4635/7139	3	3 vs.5
GO:0018209	GO:0018209	peptidyl-serine modification	3/20	252/17913	0.00262733	0.0306126	0.0182417	633/1634/6423	3	3 vs.5
GO:0071479	GO:0071479	cellular response to ionizing radiation	2/20	69/17913	0.00265659	0.0306126	0.0182417	1958/6423	2	3 vs.5
GO:0007162	GO:0007162	negative regulation of cell adhesion	3/20	271/17913	0.00322638	0.0367511	0.0218996	6387/100033819/5270	3	3 vs.5
GO:0055013	GO:0055013	cardiac muscle cell development	2/20	78/17913	0.00338019	0.0377415	0.0224898	70/4624	2	3 vs.5
GO:0097193	GO:0097193	intrinsic apoptotic signaling pathway	3/20	277/17913	0.00343162	0.0377415	0.0224898	6387/6423/6648	3	3 vs.5
GO:0006029	GO:0006029	proteoglycan metabolic process	2/20	79/17913	0.00346567	0.0377415	0.0224898	633/1634	2	3 vs.5
GO:2001021	GO:2001021	negative regulation of response to DNA damage stimulus	2/20	79/17913	0.00346567	0.0377415	0.0224898	6387/6423	2	3 vs.5
GO:0055006	GO:0055006	cardiac cell development	2/20	84/17913	0.00390816	0.0420977	0.0250856	70/4624	2	3 vs.5
GO:1903522	GO:1903522	regulation of blood circulation	3/20	292/17913	0.00397941	0.0424042	0.0252682	4624/4635/7139	3	3 vs.5
GO:0010927	GO:0010927	cellular component assembly involved in morphogenesis	2/20	91/17913	0.0045695	0.0481742	0.0287065	70/4624	2	3 vs.5
GO:0008630	GO:0008630	intrinsic apoptotic signaling pathway in response to DNA damage	2/20	92/17913	0.00466793	0.0486939	0.0290162	6387/6423	2	3 vs.5
GO:0060070	GO:0060070	canonical Wnt signaling pathway	3/20	311/17913	0.00474632	0.0487055	0.0290231	1958/4624/6423	3	3 vs.5
GO:1901216	GO:1901216	positive regulation of neuron death	2/20	93/17913	0.00476734	0.0487055	0.0290231	1958/2353	2	3 vs.5
GO:1901214	GO:1901214	regulation of neuron death	3/20	313/17913	0.00483191	0.0487264	0.0290355	1958/2353/6648	3	3 vs.5
GO:0030316	GO:0030316	osteoclast differentiation	2/20	94/17913	0.00486772	0.0487264	0.0290355	2353/3726	2	3 vs.5
GO:0010660	GO:0010660	regulation of muscle cell apoptotic process	2/20	96/17913	0.00507143	0.0502578	0.0299481	6423/6648	2	3 vs.5
GO:0045861	GO:0045861	negative regulation of proteolysis	3/20	324/17913	0.00531944	0.0516204	0.03076	5270/6423/7076	3	3 vs.5
GO:0007015	GO:0007015	actin filament organization	3/20	325/17913	0.00536519	0.0516204	0.03076	70/6387/7139	3	3 vs.5
GO:0048638	GO:0048638	regulation of developmental growth	3/20	325/17913	0.00536519	0.0516204	0.03076	6387/4624/6423	3	3 vs.5
GO:0010657	GO:0010657	muscle cell apoptotic process	2/20	100/17913	0.00549049	0.052318	0.0311758	6423/6648	2	3 vs.5
GO:0010038	GO:0010038	response to metal ion	3/20	335/17913	0.00583582	0.055079	0.032821	2353/3726/7139	3	3 vs.5
GO:0006024	GO:0006024	glycosaminoglycan biosynthetic process	2/20	107/17913	0.0062609	0.0579865	0.0345535	633/1634	2	3 vs.5
GO:1990748	GO:1990748	cellular detoxification	2/20	107/17913	0.0062609	0.0579865	0.0345535	57016/6648	2	3 vs.5
GO:0006023	GO:0006023	aminoglycan biosynthetic process	2/20	108/17913	0.00637478	0.0584835	0.0348497	633/1634	2	3 vs.5
GO:0070997	GO:0070997	neuron death	3/20	347/17913	0.00643259	0.0584835	0.0348497	1958/2353/6648	3	3 vs.5
GO:1903510	GO:1903510	mucopolysaccharide metabolic process	2/20	112/17913	0.00683974	0.0616199	0.0367186	633/1634	2	3 vs.5
GO:0098754	GO:0098754	detoxification	2/20	113/17913	0.00695834	0.0621235	0.0370188	57016/6648	2	3 vs.5
GO:0042692	GO:0042692	muscle cell differentiation	3/20	359/17913	0.00706485	0.0625113	0.0372498	70/4624/6648	3	3 vs.5
GO:0014066	GO:0014066	regulation of phosphatidylinositol 3-kinase signaling	2/20	117/17913	0.00744208	0.0646939	0.0385504	1634/5270	2	3 vs.5
GO:0034754	GO:0034754	cellular hormone metabolic process	2/20	117/17913	0.00744208	0.0646939	0.0385504	57016/1958	2	3 vs.5
GO:0055007	GO:0055007	cardiac muscle cell differentiation	2/20	121/17913	0.0079407	0.0684281	0.0407756	70/4624	2	3 vs.5
GO:0042177	GO:0042177	negative regulation of protein catabolic process	2/20	124/17913	0.00832435	0.0709998	0.042308	5270/7076	2	3 vs.5
GO:0045765	GO:0045765	regulation of angiogenesis	3/20	383/17913	0.00843794	0.0709998	0.042308	1116/1634/6423	3	3 vs.5
GO:0009581	GO:0009581	detection of external stimulus	2/20	125/17913	0.00845406	0.0709998	0.042308	6387/5270	2	3 vs.5
GO:0009582	GO:0009582	detection of abiotic stimulus	2/20	128/17913	0.00884869	0.0716269	0.0426817	6387/5270	2	3 vs.5
GO:0045667	GO:0045667	regulation of osteoblast differentiation	2/20	128/17913	0.00884869	0.0716269	0.0426817	100033819/6423	2	3 vs.5
GO:0051291	GO:0051291	protein heterooligomerization	2/20	128/17913	0.00884869	0.0716269	0.0426817	1278/7139	2	3 vs.5
GO:0001558	GO:0001558	regulation of cell growth	3/20	396/17913	0.00924328	0.0716269	0.0426817	6387/5270/6423	3	3 vs.5
GO:2001233	GO:2001233	regulation of apoptotic signaling pathway	3/20	397/17913	0.00930704	0.0716269	0.0426817	6387/6423/6648	3	3 vs.5
GO:0043434	GO:0043434	response to peptide hormone	3/20	404/17913	0.00976071	0.0716269	0.0426817	6387/1958/7076	3	3 vs.5
GO:0014065	GO:0014065	phosphatidylinositol 3-kinase signaling	2/20	138/17913	0.0102228	0.0716269	0.0426817	1634/5270	2	3 vs.5
GO:0051346	GO:0051346	negative regulation of hydrolase activity	3/20	420/17913	0.0108461	0.0716269	0.0426817	6423/7076/7139	3	3 vs.5
GO:0010212	GO:0010212	response to ionizing radiation	2/20	144/17913	0.0110901	0.0716269	0.0426817	1958/6423	2	3 vs.5
GO:0030647	GO:0030647	aminoglycoside antibiotic metabolic process	1/20	10/17913	0.0111119	0.0716269	0.0426817	57016	1	3 vs.5
GO:0033483	GO:0033483	gas homeostasis	1/20	10/17913	0.0111119	0.0716269	0.0426817	6648	1	3 vs.5
GO:0045080	GO:0045080	positive regulation of chemokine biosynthetic process	1/20	10/17913	0.0111119	0.0716269	0.0426817	1958	1	3 vs.5
GO:0048739	GO:0048739	cardiac muscle fiber development	1/20	10/17913	0.0111119	0.0716269	0.0426817	4624	1	3 vs.5
GO:0051901	GO:0051901	positive regulation of mitochondrial depolarization	1/20	10/17913	0.0111119	0.0716269	0.0426817	1634	1	3 vs.5
GO:0071481	GO:0071481	cellular response to X-ray	1/20	10/17913	0.0111119	0.0716269	0.0426817	6423	1	3 vs.5
GO:0072124	GO:0072124	regulation of glomerular mesangial cell proliferation	1/20	10/17913	0.0111119	0.0716269	0.0426817	1958	1	3 vs.5
GO:0072203	GO:0072203	cell proliferation involved in metanephros development	1/20	10/17913	0.0111119	0.0716269	0.0426817	1958	1	3 vs.5
GO:0090179	GO:0090179	planar cell polarity pathway involved in neural tube closure	1/20	10/17913	0.0111119	0.0716269	0.0426817	6423	1	3 vs.5
GO:1904338	GO:1904338	regulation of dopaminergic neuron differentiation	1/20	10/17913	0.0111119	0.0716269	0.0426817	6423	1	3 vs.5
GO:2000035	GO:2000035	regulation of stem cell division	1/20	10/17913	0.0111119	0.0716269	0.0426817	6423	1	3 vs.5
GO:0055002	GO:0055002	striated muscle cell development	2/20	145/17913	0.0112377	0.0716269	0.0426817	70/4624	2	3 vs.5
GO:0001890	GO:0001890	placenta development	2/20	151/17913	0.0121417	0.0716269	0.0426817	1634/3726	2	3 vs.5
GO:0009629	GO:0009629	response to gravity	1/20	11/17913	0.0122166	0.0716269	0.0426817	2353	1	3 vs.5
GO:0010755	GO:0010755	regulation of plasminogen activation	1/20	11/17913	0.0122166	0.0716269	0.0426817	5270	1	3 vs.5
GO:0046886	GO:0046886	positive regulation of hormone biosynthetic process	1/20	11/17913	0.0122166	0.0716269	0.0426817	1958	1	3 vs.5
GO:0048505	GO:0048505	regulation of timing of cell differentiation	1/20	11/17913	0.0122166	0.0716269	0.0426817	5270	1	3 vs.5
GO:0072110	GO:0072110	glomerular mesangial cell proliferation	1/20	11/17913	0.0122166	0.0716269	0.0426817	1958	1	3 vs.5
GO:0090178	GO:0090178	regulation of establishment of planar polarity involved in neural tube closure	1/20	11/17913	0.0122166	0.0716269	0.0426817	6423	1	3 vs.5
GO:0090193	GO:0090193	positive regulation of glomerulus development	1/20	11/17913	0.0122166	0.0716269	0.0426817	1958	1	3 vs.5
GO:0097048	GO:0097048	dendritic cell apoptotic process	1/20	11/17913	0.0122166	0.0716269	0.0426817	6387	1	3 vs.5
GO:1905902	GO:1905902	regulation of mesoderm formation	1/20	11/17913	0.0122166	0.0716269	0.0426817	6423	1	3 vs.5
GO:2000668	GO:2000668	regulation of dendritic cell apoptotic process	1/20	11/17913	0.0122166	0.0716269	0.0426817	6387	1	3 vs.5
GO:0030168	GO:0030168	platelet activation	2/20	152/17913	0.0122954	0.0716269	0.0426817	1278/5270	2	3 vs.5
GO:0035051	GO:0035051	cardiocyte differentiation	2/20	154/17913	0.0126054	0.0716269	0.0426817	70/4624	2	3 vs.5
GO:0071347	GO:0071347	cellular response to interleukin-1	2/20	156/17913	0.0129188	0.0716269	0.0426817	1116/1958	2	3 vs.5
GO:0090288	GO:0090288	negative regulation of cellular response to growth factor stimulus	2/20	156/17913	0.0129188	0.0716269	0.0426817	1634/6423	2	3 vs.5
GO:0030203	GO:0030203	glycosaminoglycan metabolic process	2/20	157/17913	0.0130768	0.0716269	0.0426817	633/1634	2	3 vs.5
GO:0001976	GO:0001976	neurological system process involved in regulation of systemic arterial blood pressure	1/20	12/17913	0.0133202	0.0716269	0.0426817	6648	1	3 vs.5
GO:0010454	GO:0010454	negative regulation of cell fate commitment	1/20	12/17913	0.0133202	0.0716269	0.0426817	6423	1	3 vs.5
GO:0021681	GO:0021681	cerebellar granular layer development	1/20	12/17913	0.0133202	0.0716269	0.0426817	5270	1	3 vs.5
GO:0033605	GO:0033605	positive regulation of catecholamine secretion	1/20	12/17913	0.0133202	0.0716269	0.0426817	6387	1	3 vs.5
GO:0040034	GO:0040034	regulation of development, heterochronic	1/20	12/17913	0.0133202	0.0716269	0.0426817	5270	1	3 vs.5
GO:0050722	GO:0050722	regulation of interleukin-1 beta biosynthetic process	1/20	12/17913	0.0133202	0.0716269	0.0426817	1958	1	3 vs.5
GO:0061450	GO:0061450	trophoblast cell migration	1/20	12/17913	0.0133202	0.0716269	0.0426817	7076	1	3 vs.5
GO:0090177	GO:0090177	establishment of planar polarity involved in neural tube closure	1/20	12/17913	0.0133202	0.0716269	0.0426817	6423	1	3 vs.5
GO:0090331	GO:0090331	negative regulation of platelet aggregation	1/20	12/17913	0.0133202	0.0716269	0.0426817	5270	1	3 vs.5
GO:1901163	GO:1901163	regulation of trophoblast cell migration	1/20	12/17913	0.0133202	0.0716269	0.0426817	7076	1	3 vs.5
GO:1902947	GO:1902947	regulation of tau-protein kinase activity	1/20	12/17913	0.0133202	0.0716269	0.0426817	1958	1	3 vs.5
GO:1904181	GO:1904181	positive regulation of membrane depolarization	1/20	12/17913	0.0133202	0.0716269	0.0426817	1634	1	3 vs.5
GO:1904995	GO:1904995	negative regulation of leukocyte adhesion to vascular endothelial cell	1/20	12/17913	0.0133202	0.0716269	0.0426817	6387	1	3 vs.5
GO:1905461	GO:1905461	positive regulation of vascular associated smooth muscle cell apoptotic process	1/20	12/17913	0.0133202	0.0716269	0.0426817	6648	1	3 vs.5
GO:0050954	GO:0050954	sensory perception of mechanical stimulus	2/20	159/17913	0.0133953	0.0716269	0.0426817	6387/5270	2	3 vs.5
GO:0055001	GO:0055001	muscle cell development	2/20	159/17913	0.0133953	0.0716269	0.0426817	70/4624	2	3 vs.5
GO:0048015	GO:0048015	phosphatidylinositol-mediated signaling	2/20	160/17913	0.0135558	0.0716269	0.0426817	1634/5270	2	3 vs.5
GO:0006022	GO:0006022	aminoglycan metabolic process	2/20	161/17913	0.0137172	0.0716269	0.0426817	633/1634	2	3 vs.5
GO:0031032	GO:0031032	actomyosin structure organization	2/20	163/17913	0.0140425	0.0716269	0.0426817	70/4624	2	3 vs.5
GO:0048017	GO:0048017	inositol lipid-mediated signaling	2/20	163/17913	0.0140425	0.0716269	0.0426817	1634/5270	2	3 vs.5
GO:0016049	GO:0016049	cell growth	3/20	466/17913	0.0143483	0.0716269	0.0426817	6387/5270/6423	3	3 vs.5
GO:0034614	GO:0034614	cellular response to reactive oxygen species	2/20	165/17913	0.0143712	0.0716269	0.0426817	2353/6648	2	3 vs.5
GO:0003085	GO:0003085	negative regulation of systemic arterial blood pressure	1/20	13/17913	0.0144226	0.0716269	0.0426817	6648	1	3 vs.5
GO:0007320	GO:0007320	insemination	1/20	13/17913	0.0144226	0.0716269	0.0426817	5270	1	3 vs.5
GO:0010766	GO:0010766	negative regulation of sodium ion transport	1/20	13/17913	0.0144226	0.0716269	0.0426817	5270	1	3 vs.5
GO:0042659	GO:0042659	regulation of cell fate specification	1/20	13/17913	0.0144226	0.0716269	0.0426817	6423	1	3 vs.5
GO:0045073	GO:0045073	regulation of chemokine biosynthetic process	1/20	13/17913	0.0144226	0.0716269	0.0426817	1958	1	3 vs.5
GO:0050720	GO:0050720	interleukin-1 beta biosynthetic process	1/20	13/17913	0.0144226	0.0716269	0.0426817	1958	1	3 vs.5
GO:0050966	GO:0050966	detection of mechanical stimulus involved in sensory perception of pain	1/20	13/17913	0.0144226	0.0716269	0.0426817	6387	1	3 vs.5
GO:0070208	GO:0070208	protein heterotrimerization	1/20	13/17913	0.0144226	0.0716269	0.0426817	1278	1	3 vs.5
GO:0090594	GO:0090594	inflammatory response to wounding	1/20	13/17913	0.0144226	0.0716269	0.0426817	7076	1	3 vs.5
GO:0090677	GO:0090677	reversible differentiation	1/20	13/17913	0.0144226	0.0716269	0.0426817	6648	1	3 vs.5
GO:2001044	GO:2001044	regulation of integrin-mediated signaling pathway	1/20	13/17913	0.0144226	0.0716269	0.0426817	7076	1	3 vs.5
GO:0030307	GO:0030307	positive regulation of cell growth	2/20	166/17913	0.0145367	0.0716269	0.0426817	6387/6423	2	3 vs.5
GO:0030308	GO:0030308	negative regulation of cell growth	2/20	167/17913	0.0147031	0.0716269	0.0426817	5270/6423	2	3 vs.5
GO:0071248	GO:0071248	cellular response to metal ion	2/20	167/17913	0.0147031	0.0716269	0.0426817	2353/3726	2	3 vs.5
GO:0022408	GO:0022408	negative regulation of cell-cell adhesion	2/20	169/17913	0.0150385	0.0716269	0.0426817	6387/5270	2	3 vs.5
GO:0090090	GO:0090090	negative regulation of canonical Wnt signaling pathway	2/20	169/17913	0.0150385	0.0716269	0.0426817	1958/6423	2	3 vs.5
GO:0048771	GO:0048771	tissue remodeling	2/20	170/17913	0.0152074	0.0716269	0.0426817	633/7076	2	3 vs.5
GO:0003214	GO:0003214	cardiac left ventricle morphogenesis	1/20	14/17913	0.0155238	0.0716269	0.0426817	6423	1	3 vs.5
GO:0007501	GO:0007501	mesodermal cell fate specification	1/20	14/17913	0.0155238	0.0716269	0.0426817	6423	1	3 vs.5
GO:0032780	GO:0032780	negative regulation of ATPase activity	1/20	14/17913	0.0155238	0.0716269	0.0426817	7139	1	3 vs.5
GO:0042033	GO:0042033	chemokine biosynthetic process	1/20	14/17913	0.0155238	0.0716269	0.0426817	1958	1	3 vs.5
GO:0042249	GO:0042249	establishment of planar polarity of embryonic epithelium	1/20	14/17913	0.0155238	0.0716269	0.0426817	6423	1	3 vs.5
GO:0045360	GO:0045360	regulation of interleukin-1 biosynthetic process	1/20	14/17913	0.0155238	0.0716269	0.0426817	1958	1	3 vs.5
GO:0048841	GO:0048841	regulation of axon extension involved in axon guidance	1/20	14/17913	0.0155238	0.0716269	0.0426817	6387	1	3 vs.5
GO:0050755	GO:0050755	chemokine metabolic process	1/20	14/17913	0.0155238	0.0716269	0.0426817	1958	1	3 vs.5
GO:0060026	GO:0060026	convergent extension	1/20	14/17913	0.0155238	0.0716269	0.0426817	6423	1	3 vs.5
GO:0072216	GO:0072216	positive regulation of metanephros development	1/20	14/17913	0.0155238	0.0716269	0.0426817	1958	1	3 vs.5
GO:0090141	GO:0090141	positive regulation of mitochondrial fission	1/20	14/17913	0.0155238	0.0716269	0.0426817	1634	1	3 vs.5
GO:1900747	GO:1900747	negative regulation of vascular endothelial growth factor signaling pathway	1/20	14/17913	0.0155238	0.0716269	0.0426817	1634	1	3 vs.5
GO:1901722	GO:1901722	regulation of cell proliferation involved in kidney development	1/20	14/17913	0.0155238	0.0716269	0.0426817	1958	1	3 vs.5
GO:1905049	GO:1905049	negative regulation of metallopeptidase activity	1/20	14/17913	0.0155238	0.0716269	0.0426817	7076	1	3 vs.5
GO:2000095	GO:2000095	regulation of Wnt signaling pathway, planar cell polarity pathway	1/20	14/17913	0.0155238	0.0716269	0.0426817	6423	1	3 vs.5
GO:0071478	GO:0071478	cellular response to radiation	2/20	173/17913	0.0157191	0.0716269	0.0426817	1958/6423	2	3 vs.5
GO:0002521	GO:0002521	leukocyte differentiation	3/20	485/17913	0.0159631	0.0716269	0.0426817	1958/2353/3726	3	3 vs.5
GO:1901136	GO:1901136	carbohydrate derivative catabolic process	2/20	176/17913	0.0162381	0.0716269	0.0426817	633/1634	2	3 vs.5
GO:1901652	GO:1901652	response to peptide	3/20	491/17913	0.0164938	0.0716269	0.0426817	6387/1958/7076	3	3 vs.5
GO:0001829	GO:0001829	trophectodermal cell differentiation	1/20	15/17913	0.0166238	0.0716269	0.0426817	3726	1	3 vs.5
GO:0007512	GO:0007512	adult heart development	1/20	15/17913	0.0166238	0.0716269	0.0426817	4624	1	3 vs.5
GO:0010566	GO:0010566	regulation of ketone biosynthetic process	1/20	15/17913	0.0166238	0.0716269	0.0426817	1958	1	3 vs.5
GO:0032352	GO:0032352	positive regulation of hormone metabolic process	1/20	15/17913	0.0166238	0.0716269	0.0426817	1958	1	3 vs.5
GO:0033689	GO:0033689	negative regulation of osteoblast proliferation	1/20	15/17913	0.0166238	0.0716269	0.0426817	100033819	1	3 vs.5
GO:0034111	GO:0034111	negative regulation of homotypic cell-cell adhesion	1/20	15/17913	0.0166238	0.0716269	0.0426817	5270	1	3 vs.5
GO:0034310	GO:0034310	primary alcohol catabolic process	1/20	15/17913	0.0166238	0.0716269	0.0426817	57016	1	3 vs.5
GO:0042222	GO:0042222	interleukin-1 biosynthetic process	1/20	15/17913	0.0166238	0.0716269	0.0426817	1958	1	3 vs.5
GO:0043508	GO:0043508	negative regulation of JUN kinase activity	1/20	15/17913	0.0166238	0.0716269	0.0426817	6423	1	3 vs.5
GO:0045475	GO:0045475	locomotor rhythm	1/20	15/17913	0.0166238	0.0716269	0.0426817	1958	1	3 vs.5
GO:0050961	GO:0050961	detection of temperature stimulus involved in sensory perception	1/20	15/17913	0.0166238	0.0716269	0.0426817	6387	1	3 vs.5
GO:0050965	GO:0050965	detection of temperature stimulus involved in sensory perception of pain	1/20	15/17913	0.0166238	0.0716269	0.0426817	6387	1	3 vs.5
GO:0072109	GO:0072109	glomerular mesangium development	1/20	15/17913	0.0166238	0.0716269	0.0426817	1958	1	3 vs.5
GO:0090192	GO:0090192	regulation of glomerulus development	1/20	15/17913	0.0166238	0.0716269	0.0426817	1958	1	3 vs.5
GO:1900239	GO:1900239	regulation of phenotypic switching	1/20	15/17913	0.0166238	0.0716269	0.0426817	6648	1	3 vs.5
GO:1902548	GO:1902548	negative regulation of cellular response to vascular endothelial growth factor stimulus	1/20	15/17913	0.0166238	0.0716269	0.0426817	1634	1	3 vs.5
GO:1905276	GO:1905276	regulation of epithelial tube formation	1/20	15/17913	0.0166238	0.0716269	0.0426817	6423	1	3 vs.5
GO:0016055	GO:0016055	Wnt signaling pathway	3/20	498/17913	0.0171255	0.0734692	0.0437795	1958/4624/6423	3	3 vs.5
GO:0198738	GO:0198738	cell-cell signaling by wnt	3/20	500/17913	0.0173085	0.0737948	0.0439735	1958/4624/6423	3	3 vs.5
GO:0070555	GO:0070555	response to interleukin-1	2/20	183/17913	0.0174778	0.0737948	0.0439735	1116/1958	2	3 vs.5
GO:0007179	GO:0007179	transforming growth factor beta receptor signaling pathway	2/20	184/17913	0.0176581	0.0737948	0.0439735	1278/2353	2	3 vs.5
GO:0014067	GO:0014067	negative regulation of phosphatidylinositol 3-kinase signaling	1/20	16/17913	0.0177227	0.0737948	0.0439735	5270	1	3 vs.5
GO:0042448	GO:0042448	progesterone metabolic process	1/20	16/17913	0.0177227	0.0737948	0.0439735	1958	1	3 vs.5
GO:0044849	GO:0044849	estrous cycle	1/20	16/17913	0.0177227	0.0737948	0.0439735	1958	1	3 vs.5
GO:0072224	GO:0072224	metanephric glomerulus development	1/20	16/17913	0.0177227	0.0737948	0.0439735	1958	1	3 vs.5
GO:0044272	GO:0044272	sulfur compound biosynthetic process	2/20	190/17913	0.0187568	0.076753	0.0457363	633/1634	2	3 vs.5
GO:0016137	GO:0016137	glycoside metabolic process	1/20	17/17913	0.0188204	0.076753	0.0457363	57016	1	3 vs.5
GO:0048711	GO:0048711	positive regulation of astrocyte differentiation	1/20	17/17913	0.0188204	0.076753	0.0457363	5270	1	3 vs.5
GO:0055003	GO:0055003	cardiac myofibril assembly	1/20	17/17913	0.0188204	0.076753	0.0457363	70	1	3 vs.5
GO:1904948	GO:1904948	midbrain dopaminergic neuron differentiation	1/20	17/17913	0.0188204	0.076753	0.0457363	6423	1	3 vs.5
GO:0007626	GO:0007626	locomotory behavior	2/20	194/17913	0.0195051	0.0777073	0.0463049	6387/1958	2	3 vs.5
GO:0071241	GO:0071241	cellular response to inorganic substance	2/20	194/17913	0.0195051	0.0777073	0.0463049	2353/3726	2	3 vs.5
GO:0007250	GO:0007250	activation of NF-kappaB-inducing kinase activity	1/20	18/17913	0.0199169	0.0777073	0.0463049	1116	1	3 vs.5
GO:0035994	GO:0035994	response to muscle stretch	1/20	18/17913	0.0199169	0.0777073	0.0463049	2353	1	3 vs.5
GO:0036166	GO:0036166	phenotypic switching	1/20	18/17913	0.0199169	0.0777073	0.0463049	6648	1	3 vs.5
GO:0036342	GO:0036342	post-anal tail morphogenesis	1/20	18/17913	0.0199169	0.0777073	0.0463049	6423	1	3 vs.5
GO:0090026	GO:0090026	positive regulation of monocyte chemotaxis	1/20	18/17913	0.0199169	0.0777073	0.0463049	6387	1	3 vs.5
GO:0090330	GO:0090330	regulation of platelet aggregation	1/20	18/17913	0.0199169	0.0777073	0.0463049	5270	1	3 vs.5
GO:1902176	GO:1902176	negative regulation of oxidative stress-induced intrinsic apoptotic signaling pathway	1/20	18/17913	0.0199169	0.0777073	0.0463049	6648	1	3 vs.5
GO:1902644	GO:1902644	tertiary alcohol metabolic process	1/20	18/17913	0.0199169	0.0777073	0.0463049	57016	1	3 vs.5
GO:1905065	GO:1905065	positive regulation of vascular smooth muscle cell differentiation	1/20	18/17913	0.0199169	0.0777073	0.0463049	6648	1	3 vs.5
GO:0030178	GO:0030178	negative regulation of Wnt signaling pathway	2/20	198/17913	0.0202659	0.0779894	0.046473	1958/6423	2	3 vs.5
GO:0030278	GO:0030278	regulation of ossification	2/20	199/17913	0.020458	0.0779894	0.046473	100033819/6423	2	3 vs.5
GO:0071229	GO:0071229	cellular response to acid chemical	2/20	199/17913	0.020458	0.0779894	0.046473	1278/1958	2	3 vs.5
GO:0002573	GO:0002573	myeloid leukocyte differentiation	2/20	201/17913	0.0208447	0.0779894	0.046473	2353/3726	2	3 vs.5
GO:2001020	GO:2001020	regulation of response to DNA damage stimulus	2/20	201/17913	0.0208447	0.0779894	0.046473	6387/6423	2	3 vs.5
GO:0001710	GO:0001710	mesodermal cell fate commitment	1/20	19/17913	0.0210123	0.0779894	0.046473	6423	1	3 vs.5
GO:0010544	GO:0010544	negative regulation of platelet activation	1/20	19/17913	0.0210123	0.0779894	0.046473	5270	1	3 vs.5
GO:0016048	GO:0016048	detection of temperature stimulus	1/20	19/17913	0.0210123	0.0779894	0.046473	6387	1	3 vs.5
GO:0051412	GO:0051412	response to corticosterone	1/20	19/17913	0.0210123	0.0779894	0.046473	2353	1	3 vs.5
GO:0060716	GO:0060716	labyrinthine layer blood vessel development	1/20	19/17913	0.0210123	0.0779894	0.046473	3726	1	3 vs.5
GO:0090280	GO:0090280	positive regulation of calcium ion import	1/20	19/17913	0.0210123	0.0779894	0.046473	6387	1	3 vs.5
GO:1905288	GO:1905288	vascular associated smooth muscle cell apoptotic process	1/20	19/17913	0.0210123	0.0779894	0.046473	6648	1	3 vs.5
GO:1905459	GO:1905459	regulation of vascular associated smooth muscle cell apoptotic process	1/20	19/17913	0.0210123	0.0779894	0.046473	6648	1	3 vs.5
GO:0045766	GO:0045766	positive regulation of angiogenesis	2/20	203/17913	0.0212344	0.0785196	0.046789	1116/6423	2	3 vs.5
GO:0007620	GO:0007620	copulation	1/20	20/17913	0.0221065	0.0793751	0.0472988	5270	1	3 vs.5
GO:0014046	GO:0014046	dopamine secretion	1/20	20/17913	0.0221065	0.0793751	0.0472988	6387	1	3 vs.5
GO:0014059	GO:0014059	regulation of dopamine secretion	1/20	20/17913	0.0221065	0.0793751	0.0472988	6387	1	3 vs.5
GO:0033630	GO:0033630	positive regulation of cell adhesion mediated by integrin	1/20	20/17913	0.0221065	0.0793751	0.0472988	6423	1	3 vs.5
GO:0034393	GO:0034393	positive regulation of smooth muscle cell apoptotic process	1/20	20/17913	0.0221065	0.0793751	0.0472988	6648	1	3 vs.5
GO:0048846	GO:0048846	axon extension involved in axon guidance	1/20	20/17913	0.0221065	0.0793751	0.0472988	6387	1	3 vs.5
GO:1902284	GO:1902284	neuron projection extension involved in neuron projection guidance	1/20	20/17913	0.0221065	0.0793751	0.0472988	6387	1	3 vs.5
GO:2000380	GO:2000380	regulation of mesoderm development	1/20	20/17913	0.0221065	0.0793751	0.0472988	6423	1	3 vs.5
GO:0010951	GO:0010951	negative regulation of endopeptidase activity	2/20	210/17913	0.0226224	0.0809343	0.0482279	6423/7076	2	3 vs.5
GO:0050951	GO:0050951	sensory perception of temperature stimulus	1/20	21/17913	0.0231995	0.0812393	0.0484097	6387	1	3 vs.5
GO:0051043	GO:0051043	regulation of membrane protein ectodomain proteolysis	1/20	21/17913	0.0231995	0.0812393	0.0484097	7076	1	3 vs.5
GO:0051900	GO:0051900	regulation of mitochondrial depolarization	1/20	21/17913	0.0231995	0.0812393	0.0484097	1634	1	3 vs.5
GO:0072111	GO:0072111	cell proliferation involved in kidney development	1/20	21/17913	0.0231995	0.0812393	0.0484097	1958	1	3 vs.5
GO:0097709	GO:0097709	connective tissue replacement	1/20	21/17913	0.0231995	0.0812393	0.0484097	7076	1	3 vs.5
GO:1902667	GO:1902667	regulation of axon guidance	1/20	21/17913	0.0231995	0.0812393	0.0484097	6387	1	3 vs.5
GO:0060560	GO:0060560	developmental growth involved in morphogenesis	2/20	214/17913	0.0234322	0.0817651	0.048723	6387/6423	2	3 vs.5
GO:0042445	GO:0042445	hormone metabolic process	2/20	215/17913	0.0236365	0.0821887	0.0489754	57016/1958	2	3 vs.5
GO:0019430	GO:0019430	removal of superoxide radicals	1/20	22/17913	0.0242914	0.0827244	0.0492946	6648	1	3 vs.5
GO:0031639	GO:0031639	plasminogen activation	1/20	22/17913	0.0242914	0.0827244	0.0492946	5270	1	3 vs.5
GO:0033233	GO:0033233	regulation of protein sumoylation	1/20	22/17913	0.0242914	0.0827244	0.0492946	1958	1	3 vs.5
GO:0033622	GO:0033622	integrin activation	1/20	22/17913	0.0242914	0.0827244	0.0492946	6387	1	3 vs.5
GO:0071425	GO:0071425	hematopoietic stem cell proliferation	1/20	22/17913	0.0242914	0.0827244	0.0492946	6423	1	3 vs.5
GO:2000050	GO:2000050	regulation of non-canonical Wnt signaling pathway	1/20	22/17913	0.0242914	0.0827244	0.0492946	6423	1	3 vs.5
GO:0009266	GO:0009266	response to temperature stimulus	2/20	219/17913	0.0244613	0.0830175	0.0494692	6387/2353	2	3 vs.5
GO:0010466	GO:0010466	negative regulation of peptidase activity	2/20	223/17913	0.0252978	0.0841261	0.0501298	6423/7076	2	3 vs.5
GO:0007617	GO:0007617	mating behavior	1/20	23/17913	0.0253821	0.0841261	0.0501298	5270	1	3 vs.5
GO:0051882	GO:0051882	mitochondrial depolarization	1/20	23/17913	0.0253821	0.0841261	0.0501298	1634	1	3 vs.5
GO:0071677	GO:0071677	positive regulation of mononuclear cell migration	1/20	23/17913	0.0253821	0.0841261	0.0501298	6387	1	3 vs.5
GO:0072215	GO:0072215	regulation of metanephros development	1/20	23/17913	0.0253821	0.0841261	0.0501298	1958	1	3 vs.5
GO:0090140	GO:0090140	regulation of mitochondrial fission	1/20	23/17913	0.0253821	0.0841261	0.0501298	1634	1	3 vs.5
GO:1900746	GO:1900746	regulation of vascular endothelial growth factor signaling pathway	1/20	23/17913	0.0253821	0.0841261	0.0501298	1634	1	3 vs.5
GO:0046697	GO:0046697	decidualization	1/20	24/17913	0.0264717	0.0862943	0.0514218	3726	1	3 vs.5
GO:0071450	GO:0071450	cellular response to oxygen radical	1/20	24/17913	0.0264717	0.0862943	0.0514218	6648	1	3 vs.5
GO:0071451	GO:0071451	cellular response to superoxide	1/20	24/17913	0.0264717	0.0862943	0.0514218	6648	1	3 vs.5
GO:0072012	GO:0072012	glomerulus vasculature development	1/20	24/17913	0.0264717	0.0862943	0.0514218	1958	1	3 vs.5
GO:1902547	GO:1902547	regulation of cellular response to vascular endothelial growth factor stimulus	1/20	24/17913	0.0264717	0.0862943	0.0514218	1634	1	3 vs.5
GO:0000302	GO:0000302	response to reactive oxygen species	2/20	230/17913	0.0267899	0.0870453	0.0518694	2353/6648	2	3 vs.5
GO:0097305	GO:0097305	response to alcohol	2/20	232/17913	0.0272227	0.0875387	0.0521634	70/2353	2	3 vs.5
GO:0071560	GO:0071560	cellular response to transforming growth factor beta stimulus	2/20	233/17913	0.0274402	0.0875387	0.0521634	1278/2353	2	3 vs.5
GO:0034110	GO:0034110	regulation of homotypic cell-cell adhesion	1/20	25/17913	0.0275601	0.0875387	0.0521634	5270	1	3 vs.5
GO:0045672	GO:0045672	positive regulation of osteoclast differentiation	1/20	25/17913	0.0275601	0.0875387	0.0521634	2353	1	3 vs.5
GO:0050901	GO:0050901	leukocyte tethering or rolling	1/20	25/17913	0.0275601	0.0875387	0.0521634	6387	1	3 vs.5
GO:0060384	GO:0060384	innervation	1/20	25/17913	0.0275601	0.0875387	0.0521634	5270	1	3 vs.5
GO:0090025	GO:0090025	regulation of monocyte chemotaxis	1/20	25/17913	0.0275601	0.0875387	0.0521634	6387	1	3 vs.5
GO:0002691	GO:0002691	regulation of cellular extravasation	1/20	26/17913	0.0286474	0.0887173	0.0528657	6387	1	3 vs.5
GO:0006700	GO:0006700	C21-steroid hormone biosynthetic process	1/20	26/17913	0.0286474	0.0887173	0.0528657	1958	1	3 vs.5
GO:0045992	GO:0045992	negative regulation of embryonic development	1/20	26/17913	0.0286474	0.0887173	0.0528657	6423	1	3 vs.5
GO:0051152	GO:0051152	positive regulation of smooth muscle cell differentiation	1/20	26/17913	0.0286474	0.0887173	0.0528657	6648	1	3 vs.5
GO:0061437	GO:0061437	renal system vasculature development	1/20	26/17913	0.0286474	0.0887173	0.0528657	1958	1	3 vs.5
GO:0061440	GO:0061440	kidney vasculature development	1/20	26/17913	0.0286474	0.0887173	0.0528657	1958	1	3 vs.5
GO:1902175	GO:1902175	regulation of oxidative stress-induced intrinsic apoptotic signaling pathway	1/20	26/17913	0.0286474	0.0887173	0.0528657	6648	1	3 vs.5
GO:1905048	GO:1905048	regulation of metallopeptidase activity	1/20	26/17913	0.0286474	0.0887173	0.0528657	7076	1	3 vs.5
GO:0071559	GO:0071559	response to transforming growth factor beta	2/20	239/17913	0.0287601	0.088789	0.0529084	1278/2353	2	3 vs.5
GO:0042180	GO:0042180	cellular ketone metabolic process	2/20	241/17913	0.0292057	0.089835	0.0535317	57016/1958	2	3 vs.5
GO:0000303	GO:0000303	response to superoxide	1/20	27/17913	0.0297335	0.089835	0.0535317	6648	1	3 vs.5
GO:0002063	GO:0002063	chondrocyte development	1/20	27/17913	0.0297335	0.089835	0.0535317	6423	1	3 vs.5
GO:0035902	GO:0035902	response to immobilization stress	1/20	27/17913	0.0297335	0.089835	0.0535317	2353	1	3 vs.5
GO:0046885	GO:0046885	regulation of hormone biosynthetic process	1/20	27/17913	0.0297335	0.089835	0.0535317	1958	1	3 vs.5
GO:1901661	GO:1901661	quinone metabolic process	1/20	27/17913	0.0297335	0.089835	0.0535317	57016	1	3 vs.5
GO:2001025	GO:2001025	positive regulation of response to drug	1/20	27/17913	0.0297335	0.089835	0.0535317	6387	1	3 vs.5
GO:0045926	GO:0045926	negative regulation of growth	2/20	244/17913	0.0298794	0.0900015	0.0536309	5270/6423	2	3 vs.5
GO:0000305	GO:0000305	response to oxygen radical	1/20	28/17913	0.0308184	0.0911673	0.0543256	6648	1	3 vs.5
GO:0010165	GO:0010165	response to X-ray	1/20	28/17913	0.0308184	0.0911673	0.0543256	6423	1	3 vs.5
GO:0033688	GO:0033688	regulation of osteoblast proliferation	1/20	28/17913	0.0308184	0.0911673	0.0543256	100033819	1	3 vs.5
GO:0042311	GO:0042311	vasodilation	1/20	28/17913	0.0308184	0.0911673	0.0543256	6648	1	3 vs.5
GO:0085029	GO:0085029	extracellular matrix assembly	1/20	28/17913	0.0308184	0.0911673	0.0543256	1278	1	3 vs.5
GO:2000406	GO:2000406	positive regulation of T cell migration	1/20	28/17913	0.0308184	0.0911673	0.0543256	6387	1	3 vs.5
GO:0031668	GO:0031668	cellular response to extracellular stimulus	2/20	251/17913	0.0314757	0.0924418	0.0550851	2353/6423	2	3 vs.5
GO:0003401	GO:0003401	axis elongation	1/20	29/17913	0.0319022	0.0924418	0.0550851	6423	1	3 vs.5
GO:0010800	GO:0010800	positive regulation of peptidyl-threonine phosphorylation	1/20	29/17913	0.0319022	0.0924418	0.0550851	1116	1	3 vs.5
GO:0021696	GO:0021696	cerebellar cortex morphogenesis	1/20	29/17913	0.0319022	0.0924418	0.0550851	5270	1	3 vs.5
GO:0071480	GO:0071480	cellular response to gamma radiation	1/20	29/17913	0.0319022	0.0924418	0.0550851	1958	1	3 vs.5
GO:0072606	GO:0072606	interleukin-8 secretion	1/20	29/17913	0.0319022	0.0924418	0.0550851	1116	1	3 vs.5
GO:1904994	GO:1904994	regulation of leukocyte adhesion to vascular endothelial cell	1/20	29/17913	0.0319022	0.0924418	0.0550851	6387	1	3 vs.5
GO:0001569	GO:0001569	branching involved in blood vessel morphogenesis	1/20	30/17913	0.0329848	0.093931	0.0559725	6423	1	3 vs.5
GO:0003209	GO:0003209	cardiac atrium morphogenesis	1/20	30/17913	0.0329848	0.093931	0.0559725	4624	1	3 vs.5
GO:0010543	GO:0010543	regulation of platelet activation	1/20	30/17913	0.0329848	0.093931	0.0559725	5270	1	3 vs.5
GO:0019098	GO:0019098	reproductive behavior	1/20	30/17913	0.0329848	0.093931	0.0559725	5270	1	3 vs.5
GO:0045879	GO:0045879	negative regulation of smoothened signaling pathway	1/20	30/17913	0.0329848	0.093931	0.0559725	5270	1	3 vs.5
GO:1902895	GO:1902895	positive regulation of pri-miRNA transcription by RNA polymerase II	1/20	30/17913	0.0329848	0.093931	0.0559725	2353	1	3 vs.5
GO:0060485	GO:0060485	mesenchyme development	2/20	258/17913	0.0331054	0.0940043	0.0560162	70/6423	2	3 vs.5
GO:0000266	GO:0000266	mitochondrial fission	1/20	31/17913	0.0340663	0.0950979	0.0566678	1634	1	3 vs.5
GO:0015872	GO:0015872	dopamine transport	1/20	31/17913	0.0340663	0.0950979	0.0566678	6387	1	3 vs.5
GO:0030431	GO:0030431	sleep	1/20	31/17913	0.0340663	0.0950979	0.0566678	2353	1	3 vs.5
GO:0042572	GO:0042572	retinol metabolic process	1/20	31/17913	0.0340663	0.0950979	0.0566678	57016	1	3 vs.5
GO:0051385	GO:0051385	response to mineralocorticoid	1/20	31/17913	0.0340663	0.0950979	0.0566678	2353	1	3 vs.5
GO:1905063	GO:1905063	regulation of vascular smooth muscle cell differentiation	1/20	31/17913	0.0340663	0.0950979	0.0566678	6648	1	3 vs.5
GO:0051146	GO:0051146	striated muscle cell differentiation	2/20	263/17913	0.0342898	0.0954529	0.0568793	70/4624	2	3 vs.5
GO:0060828	GO:0060828	regulation of canonical Wnt signaling pathway	2/20	264/17913	0.0345287	0.0956878	0.0570193	1958/6423	2	3 vs.5
GO:0045927	GO:0045927	positive regulation of growth	2/20	266/17913	0.0350085	0.0956878	0.0570193	6387/6423	2	3 vs.5
GO:0003299	GO:0003299	muscle hypertrophy in response to stress	1/20	32/17913	0.0351467	0.0956878	0.0570193	4624	1	3 vs.5
GO:0010719	GO:0010719	negative regulation of epithelial to mesenchymal transition	1/20	32/17913	0.0351467	0.0956878	0.0570193	6423	1	3 vs.5
GO:0014887	GO:0014887	cardiac muscle adaptation	1/20	32/17913	0.0351467	0.0956878	0.0570193	4624	1	3 vs.5
GO:0014898	GO:0014898	cardiac muscle hypertrophy in response to stress	1/20	32/17913	0.0351467	0.0956878	0.0570193	4624	1	3 vs.5
GO:0060674	GO:0060674	placenta blood vessel development	1/20	32/17913	0.0351467	0.0956878	0.0570193	3726	1	3 vs.5
GO:0071276	GO:0071276	cellular response to cadmium ion	1/20	32/17913	0.0351467	0.0956878	0.0570193	2353	1	3 vs.5
GO:0051954	GO:0051954	positive regulation of amine transport	1/20	33/17913	0.0362259	0.0983557	0.0586091	6387	1	3 vs.5
GO:0033363	GO:0033363	secretory granule organization	1/20	34/17913	0.0373039	0.100296	0.0597653	5270	1	3 vs.5
GO:0060795	GO:0060795	cell fate commitment involved in formation of primary germ layer	1/20	34/17913	0.0373039	0.100296	0.0597653	6423	1	3 vs.5
GO:2000403	GO:2000403	positive regulation of lymphocyte migration	1/20	34/17913	0.0373039	0.100296	0.0597653	6387	1	3 vs.5
GO:0001822	GO:0001822	kidney development	2/20	276/17913	0.0374466	0.100296	0.0597653	1634/1958	2	3 vs.5
GO:0090287	GO:0090287	regulation of cellular response to growth factor stimulus	2/20	276/17913	0.0374466	0.100296	0.0597653	1634/6423	2	3 vs.5
GO:0001893	GO:0001893	maternal placenta development	1/20	35/17913	0.0383808	0.101158	0.060279	3726	1	3 vs.5
GO:0003230	GO:0003230	cardiac atrium development	1/20	35/17913	0.0383808	0.101158	0.060279	4624	1	3 vs.5
GO:0021587	GO:0021587	cerebellum morphogenesis	1/20	35/17913	0.0383808	0.101158	0.060279	5270	1	3 vs.5
GO:0048333	GO:0048333	mesodermal cell differentiation	1/20	35/17913	0.0383808	0.101158	0.060279	6423	1	3 vs.5
GO:0048710	GO:0048710	regulation of astrocyte differentiation	1/20	35/17913	0.0383808	0.101158	0.060279	5270	1	3 vs.5
GO:0071542	GO:0071542	dopaminergic neuron differentiation	1/20	35/17913	0.0383808	0.101158	0.060279	6423	1	3 vs.5
GO:0010453	GO:0010453	regulation of cell fate commitment	1/20	36/17913	0.0394566	0.102899	0.0613162	6423	1	3 vs.5
GO:0034390	GO:0034390	smooth muscle cell apoptotic process	1/20	36/17913	0.0394566	0.102899	0.0613162	6648	1	3 vs.5
GO:0034391	GO:0034391	regulation of smooth muscle cell apoptotic process	1/20	36/17913	0.0394566	0.102899	0.0613162	6648	1	3 vs.5
GO:0045776	GO:0045776	negative regulation of blood pressure	1/20	36/17913	0.0394566	0.102899	0.0613162	6648	1	3 vs.5
GO:0009895	GO:0009895	negative regulation of catabolic process	2/20	288/17913	0.0404572	0.104058	0.0620071	5270/7076	2	3 vs.5
GO:0008207	GO:0008207	C21-steroid hormone metabolic process	1/20	37/17913	0.0405312	0.104058	0.0620071	1958	1	3 vs.5
GO:0010955	GO:0010955	negative regulation of protein processing	1/20	37/17913	0.0405312	0.104058	0.0620071	5270	1	3 vs.5
GO:0042181	GO:0042181	ketone biosynthetic process	1/20	37/17913	0.0405312	0.104058	0.0620071	1958	1	3 vs.5
GO:0045214	GO:0045214	sarcomere organization	1/20	37/17913	0.0405312	0.104058	0.0620071	4624	1	3 vs.5
GO:1903318	GO:1903318	negative regulation of protein maturation	1/20	37/17913	0.0405312	0.104058	0.0620071	5270	1	3 vs.5
GO:0072001	GO:0072001	renal system development	2/20	291/17913	0.0412241	0.105179	0.0626751	1634/1958	2	3 vs.5
GO:0001825	GO:0001825	blastocyst formation	1/20	38/17913	0.0416047	0.105179	0.0626751	3726	1	3 vs.5
GO:0010667	GO:0010667	negative regulation of cardiac muscle cell apoptotic process	1/20	38/17913	0.0416047	0.105179	0.0626751	6423	1	3 vs.5
GO:0032350	GO:0032350	regulation of hormone metabolic process	1/20	38/17913	0.0416047	0.105179	0.0626751	1958	1	3 vs.5
GO:0046329	GO:0046329	negative regulation of JNK cascade	1/20	38/17913	0.0416047	0.105179	0.0626751	6423	1	3 vs.5
GO:1902042	GO:1902042	negative regulation of extrinsic apoptotic signaling pathway via death domain receptors	1/20	38/17913	0.0416047	0.105179	0.0626751	6423	1	3 vs.5
GO:0032496	GO:0032496	response to lipopolysaccharide	2/20	295/17913	0.0422552	0.105997	0.0631626	1634/2353	2	3 vs.5
GO:0034599	GO:0034599	cellular response to oxidative stress	2/20	296/17913	0.0425145	0.105997	0.0631626	2353/6648	2	3 vs.5
GO:0010661	GO:0010661	positive regulation of muscle cell apoptotic process	1/20	39/17913	0.042677	0.105997	0.0631626	6648	1	3 vs.5
GO:0017145	GO:0017145	stem cell division	1/20	39/17913	0.042677	0.105997	0.0631626	6423	1	3 vs.5
GO:0021575	GO:0021575	hindbrain morphogenesis	1/20	39/17913	0.042677	0.105997	0.0631626	5270	1	3 vs.5
GO:0050433	GO:0050433	regulation of catecholamine secretion	1/20	39/17913	0.042677	0.105997	0.0631626	6387	1	3 vs.5
GO:0090279	GO:0090279	regulation of calcium ion import	1/20	39/17913	0.042677	0.105997	0.0631626	6387	1	3 vs.5
GO:0006509	GO:0006509	membrane protein ectodomain proteolysis	1/20	40/17913	0.0437482	0.107579	0.0641053	7076	1	3 vs.5
GO:0007618	GO:0007618	mating	1/20	40/17913	0.0437482	0.107579	0.0641053	5270	1	3 vs.5
GO:0038084	GO:0038084	vascular endothelial growth factor signaling pathway	1/20	40/17913	0.0437482	0.107579	0.0641053	1634	1	3 vs.5
GO:1902893	GO:1902893	regulation of pri-miRNA transcription by RNA polymerase II	1/20	40/17913	0.0437482	0.107579	0.0641053	2353	1	3 vs.5
GO:0009101	GO:0009101	glycoprotein biosynthetic process	2/20	302/17913	0.0440833	0.107803	0.0642387	633/1634	2	3 vs.5
GO:0008631	GO:0008631	intrinsic apoptotic signaling pathway in response to oxidative stress	1/20	41/17913	0.0448182	0.107803	0.0642387	6648	1	3 vs.5
GO:0010664	GO:0010664	negative regulation of striated muscle cell apoptotic process	1/20	41/17913	0.0448182	0.107803	0.0642387	6423	1	3 vs.5
GO:0045773	GO:0045773	positive regulation of axon extension	1/20	41/17913	0.0448182	0.107803	0.0642387	6387	1	3 vs.5
GO:0050432	GO:0050432	catecholamine secretion	1/20	41/17913	0.0448182	0.107803	0.0642387	6387	1	3 vs.5
GO:0072210	GO:0072210	metanephric nephron development	1/20	41/17913	0.0448182	0.107803	0.0642387	1958	1	3 vs.5
GO:0090184	GO:0090184	positive regulation of kidney development	1/20	41/17913	0.0448182	0.107803	0.0642387	1958	1	3 vs.5
GO:1904706	GO:1904706	negative regulation of vascular smooth muscle cell proliferation	1/20	41/17913	0.0448182	0.107803	0.0642387	6648	1	3 vs.5
GO:2000404	GO:2000404	regulation of T cell migration	1/20	41/17913	0.0448182	0.107803	0.0642387	6387	1	3 vs.5
GO:0017001	GO:0017001	antibiotic catabolic process	1/20	42/17913	0.0458872	0.109441	0.0652149	57016	1	3 vs.5
GO:0032731	GO:0032731	positive regulation of interleukin-1 beta production	1/20	42/17913	0.0458872	0.109441	0.0652149	1958	1	3 vs.5
GO:0035886	GO:0035886	vascular smooth muscle cell differentiation	1/20	42/17913	0.0458872	0.109441	0.0652149	6648	1	3 vs.5
GO:0002237	GO:0002237	response to molecule of bacterial origin	2/20	309/17913	0.0459411	0.109441	0.0652149	1634/2353	2	3 vs.5
GO:0071214	GO:0071214	cellular response to abiotic stimulus	2/20	310/17913	0.0462088	0.109553	0.0652812	1958/6423	2	3 vs.5
GO:0104004	GO:0104004	cellular response to environmental stimulus	2/20	310/17913	0.0462088	0.109553	0.0652812	1958/6423	2	3 vs.5
GO:0003044	GO:0003044	regulation of systemic arterial blood pressure mediated by a chemical signal	1/20	43/17913	0.0469549	0.110528	0.0658625	6648	1	3 vs.5
GO:0009409	GO:0009409	response to cold	1/20	43/17913	0.0469549	0.110528	0.0658625	2353	1	3 vs.5
GO:0010470	GO:0010470	regulation of gastrulation	1/20	43/17913	0.0469549	0.110528	0.0658625	6423	1	3 vs.5
GO:0002548	GO:0002548	monocyte chemotaxis	1/20	44/17913	0.0480216	0.112504	0.0670402	6387	1	3 vs.5
GO:0046164	GO:0046164	alcohol catabolic process	1/20	44/17913	0.0480216	0.112504	0.0670402	57016	1	3 vs.5
GO:0072330	GO:0072330	monocarboxylic acid biosynthetic process	2/20	318/17913	0.0483722	0.113059	0.0673704	633/1634	2	3 vs.5
GO:0071496	GO:0071496	cellular response to external stimulus	2/20	320/17913	0.0489189	0.113129	0.0674121	2353/6423	2	3 vs.5
GO:0001974	GO:0001974	blood vessel remodeling	1/20	45/17913	0.0490871	0.113129	0.0674121	633	1	3 vs.5
GO:0032570	GO:0032570	response to progesterone	1/20	45/17913	0.0490871	0.113129	0.0674121	2353	1	3 vs.5
GO:0033628	GO:0033628	regulation of cell adhesion mediated by integrin	1/20	45/17913	0.0490871	0.113129	0.0674121	6423	1	3 vs.5
GO:0061756	GO:0061756	leukocyte adhesion to vascular endothelial cell	1/20	45/17913	0.0490871	0.113129	0.0674121	6387	1	3 vs.5
GO:0071675	GO:0071675	regulation of mononuclear cell migration	1/20	45/17913	0.0490871	0.113129	0.0674121	6387	1	3 vs.5
GO:0030198	GO:0030198	extracellular matrix organization	7/16	334/17913	7.28767e-09	6.40587e-06	3.56712e-06	633/1281/1634/4060/4313/6423/7076	7	3 vs.6
GO:0043062	GO:0043062	extracellular structure organization	7/16	387/17913	2.01301e-08	8.84719e-06	4.92658e-06	633/1281/1634/4060/4313/6423/7076	7	3 vs.6
GO:0030336	GO:0030336	negative regulation of cell migration	6/16	332/17913	2.65314e-07	7.56023e-05	4.20994e-05	1281/6387/1634/3486/6423/7076	6	3 vs.6
GO:2000146	GO:2000146	negative regulation of cell motility	6/16	347/17913	3.44038e-07	7.56023e-05	4.20994e-05	1281/6387/1634/3486/6423/7076	6	3 vs.6
GO:0051271	GO:0051271	negative regulation of cellular component movement	6/16	365/17913	4.62944e-07	8.13855e-05	4.53197e-05	1281/6387/1634/3486/6423/7076	6	3 vs.6
GO:0040013	GO:0040013	negative regulation of locomotion	6/16	377/17913	5.5958e-07	8.19784e-05	4.56499e-05	1281/6387/1634/3486/6423/7076	6	3 vs.6
GO:0001501	GO:0001501	skeletal system development	6/16	479/17913	2.25933e-06	0.000283707	0.000157983	1281/3481/4060/4313/6423/7076	6	3 vs.6
GO:0018149	GO:0018149	peptide cross-linking	3/16	34/17913	3.44006e-06	0.000377977	0.000210478	633/1281/1634	3	3 vs.6
GO:0030199	GO:0030199	collagen fibril organization	3/16	45/17913	8.10877e-06	0.000791957	0.000441004	1281/4060/6423	3	3 vs.6
GO:0044273	GO:0044273	sulfur compound catabolic process	3/16	48/17913	9.86754e-06	0.000867357	0.00048299	633/1634/4060	3	3 vs.6
GO:0001503	GO:0001503	ossification	5/16	388/17913	1.66687e-05	0.00133198	0.000741717	100033819/3481/3486/4313/6423	5	3 vs.6
GO:0001558	GO:0001558	regulation of cell growth	5/16	396/17913	1.83927e-05	0.00134726	0.000750228	6387/3486/3487/5270/6423	5	3 vs.6
GO:0006027	GO:0006027	glycosaminoglycan catabolic process	3/16	61/17913	2.03877e-05	0.00137853	0.000767636	633/1634/4060	3	3 vs.6
GO:0006026	GO:0006026	aminoglycan catabolic process	3/16	63/17913	2.24711e-05	0.00141087	0.000785645	633/1634/4060	3	3 vs.6
GO:0009612	GO:0009612	response to mechanical stimulus	4/16	200/17913	2.47064e-05	0.0014478	0.00080621	1281/6387/1634/5270	4	3 vs.6
GO:0001649	GO:0001649	osteoblast differentiation	4/16	222/17913	3.71757e-05	0.00204234	0.00113728	100033819/3481/3486/6423	4	3 vs.6
GO:0016049	GO:0016049	cell growth	5/16	466/17913	4.01766e-05	0.00207737	0.00115679	6387/3486/3487/5270/6423	5	3 vs.6
GO:0030208	GO:0030208	dermatan sulfate biosynthetic process	2/16	12/17913	4.91111e-05	0.00239826	0.00133548	633/1634	2	3 vs.6
GO:0030205	GO:0030205	dermatan sulfate metabolic process	2/16	13/17913	5.80101e-05	0.00254954	0.00141972	633/1634	2	3 vs.6
GO:0043568	GO:0043568	positive regulation of insulin-like growth factor receptor signaling pathway	2/16	13/17913	5.80101e-05	0.00254954	0.00141972	3486/3487	2	3 vs.6
GO:0030207	GO:0030207	chondroitin sulfate catabolic process	2/16	14/17913	6.76432e-05	0.00283135	0.00157665	633/1634	2	3 vs.6
GO:2001243	GO:2001243	negative regulation of intrinsic apoptotic signaling pathway	3/16	94/17913	7.45806e-05	0.00297984	0.00165933	6387/6423/6648	3	3 vs.6
GO:0050651	GO:0050651	dermatan sulfate proteoglycan biosynthetic process	2/16	15/17913	7.80092e-05	0.00298131	0.00166015	633/1634	2	3 vs.6
GO:0050655	GO:0050655	dermatan sulfate proteoglycan metabolic process	2/16	16/17913	8.91069e-05	0.00326354	0.00181731	633/1634	2	3 vs.6
GO:0006024	GO:0006024	glycosaminoglycan biosynthetic process	3/16	107/17913	0.000109655	0.00381103	0.00212219	633/1634/4060	3	3 vs.6
GO:0006023	GO:0006023	aminoglycan biosynthetic process	3/16	108/17913	0.000112727	0.00381103	0.00212219	633/1634/4060	3	3 vs.6
GO:1903510	GO:1903510	mucopolysaccharide metabolic process	3/16	112/17913	0.000125574	0.00404744	0.00225383	633/1634/4060	3	3 vs.6
GO:0010906	GO:0010906	regulation of glucose metabolic process	3/16	113/17913	0.000128929	0.00404744	0.00225383	3481/3486/3487	3	3 vs.6
GO:0044342	GO:0044342	type B pancreatic cell proliferation	2/16	22/17913	0.000170995	0.00518293	0.00288613	3486/3487	2	3 vs.6
GO:0043567	GO:0043567	regulation of insulin-like growth factor receptor signaling pathway	2/16	24/17913	0.000204093	0.00597994	0.00332995	3486/3487	2	3 vs.6
GO:0010675	GO:0010675	regulation of cellular carbohydrate metabolic process	3/16	138/17913	0.000232783	0.00659462	0.00367223	3481/3486/3487	3	3 vs.6
GO:0030206	GO:0030206	chondroitin sulfate biosynthetic process	2/16	26/17913	0.000240077	0.00659462	0.00367223	633/1634	2	3 vs.6
GO:0055123	GO:0055123	digestive system development	3/16	143/17913	0.000258507	0.00688569	0.00383432	1281/3481/6423	3	3 vs.6
GO:0050974	GO:0050974	detection of mechanical stimulus involved in sensory perception	2/16	28/17913	0.000278937	0.00721135	0.00401566	6387/5270	2	3 vs.6
GO:0050650	GO:0050650	chondroitin sulfate proteoglycan biosynthetic process	2/16	29/17913	0.000299443	0.00752031	0.00418771	633/1634	2	3 vs.6
GO:0030203	GO:0030203	glycosaminoglycan metabolic process	3/16	157/17913	0.00034015	0.0081391	0.00453228	633/1634/4060	3	3 vs.6
GO:1902230	GO:1902230	negative regulation of intrinsic apoptotic signaling pathway in response to DNA damage	2/16	31/17913	0.000342602	0.0081391	0.00453228	6387/6423	2	3 vs.6
GO:0006022	GO:0006022	aminoglycan metabolic process	3/16	161/17913	0.000366193	0.00847063	0.00471689	633/1634/4060	3	3 vs.6
GO:2001242	GO:2001242	regulation of intrinsic apoptotic signaling pathway	3/16	163/17913	0.000379684	0.00855749	0.00476526	6387/6423/6648	3	3 vs.6
GO:0048660	GO:0048660	regulation of smooth muscle cell proliferation	3/16	172/17913	0.000444361	0.00888805	0.00494934	3486/4313/6648	3	3 vs.6
GO:0050673	GO:0050673	epithelial cell proliferation	4/16	425/17913	0.000453345	0.00888805	0.00494934	6387/3486/3487/6423	4	3 vs.6
GO:0048608	GO:0048608	reproductive structure development	4/16	426/17913	0.000457394	0.00888805	0.00494934	1634/3481/5270/6423	4	3 vs.6
GO:0048659	GO:0048659	smooth muscle cell proliferation	3/16	174/17913	0.000459635	0.00888805	0.00494934	3486/4313/6648	3	3 vs.6
GO:0048009	GO:0048009	insulin-like growth factor receptor signaling pathway	2/16	36/17913	0.000462963	0.00888805	0.00494934	3486/3487	2	3 vs.6
GO:0050982	GO:0050982	detection of mechanical stimulus	2/16	36/17913	0.000462963	0.00888805	0.00494934	6387/5270	2	3 vs.6
GO:0061458	GO:0061458	reproductive system development	4/16	429/17913	0.000469698	0.00888805	0.00494934	1634/3481/5270/6423	4	3 vs.6
GO:1901136	GO:1901136	carbohydrate derivative catabolic process	3/16	176/17913	0.000475243	0.00888805	0.00494934	633/1634/4060	3	3 vs.6
GO:0051216	GO:0051216	cartilage development	3/16	182/17913	0.000524104	0.00955793	0.00532236	4060/6423/7076	3	3 vs.6
GO:0030204	GO:0030204	chondroitin sulfate metabolic process	2/16	39/17913	0.000543682	0.00955793	0.00532236	633/1634	2	3 vs.6
GO:1902229	GO:1902229	regulation of intrinsic apoptotic signaling pathway in response to DNA damage	2/16	39/17913	0.000543682	0.00955793	0.00532236	6387/6423	2	3 vs.6
GO:0044272	GO:0044272	sulfur compound biosynthetic process	3/16	190/17913	0.000594119	0.0102398	0.00570207	633/1634/4060	3	3 vs.6
GO:0050654	GO:0050654	chondroitin sulfate proteoglycan metabolic process	2/16	42/17913	0.000630742	0.010662	0.00593714	633/1634	2	3 vs.6
GO:0006109	GO:0006109	regulation of carbohydrate metabolic process	3/16	198/17913	0.000669874	0.0111098	0.00618652	3481/3486/3487	3	3 vs.6
GO:0006006	GO:0006006	glucose metabolic process	3/16	204/17913	0.00073057	0.0118921	0.00662213	3481/3486/3487	3	3 vs.6
GO:1901652	GO:1901652	response to peptide	4/16	491/17913	0.00078072	0.0124773	0.00694804	6387/3481/4313/7076	4	3 vs.6
GO:2001234	GO:2001234	negative regulation of apoptotic signaling pathway	3/16	223/17913	0.000945658	0.0147064	0.00818931	6387/6423/6648	3	3 vs.6
GO:0007566	GO:0007566	embryo implantation	2/16	52/17913	0.000966341	0.0147064	0.00818931	4313/7076	2	3 vs.6
GO:0044706	GO:0044706	multi-multicellular organism process	3/16	225/17913	0.000970389	0.0147064	0.00818931	4313/5270/7076	3	3 vs.6
GO:0030166	GO:0030166	proteoglycan biosynthetic process	2/16	53/17913	0.00100371	0.0149536	0.00832698	633/1634	2	3 vs.6
GO:0019318	GO:0019318	hexose metabolic process	3/16	239/17913	0.00115509	0.0169221	0.00942313	3481/3486/3487	3	3 vs.6
GO:0033002	GO:0033002	muscle cell proliferation	3/16	243/17913	0.00121167	0.0171784	0.00956583	3486/4313/6648	3	3 vs.6
GO:0061448	GO:0061448	connective tissue development	3/16	243/17913	0.00121167	0.0171784	0.00956583	4060/6423/7076	3	3 vs.6
GO:0018209	GO:0018209	peptidyl-serine modification	3/16	252/17913	0.00134533	0.0187705	0.0104524	633/1634/6423	3	3 vs.6
GO:0044262	GO:0044262	cellular carbohydrate metabolic process	3/16	256/17913	0.0014076	0.0193326	0.0107654	3481/3486/3487	3	3 vs.6
GO:0071230	GO:0071230	cellular response to amino acid stimulus	2/16	64/17913	0.00146004	0.0197442	0.0109946	1281/4313	2	3 vs.6
GO:0045927	GO:0045927	positive regulation of growth	3/16	266/17913	0.00157119	0.0209254	0.0116524	6387/3481/6423	3	3 vs.6
GO:0007162	GO:0007162	negative regulation of cell adhesion	3/16	271/17913	0.00165729	0.0217426	0.0121074	6387/100033819/5270	3	3 vs.6
GO:0048662	GO:0048662	negative regulation of smooth muscle cell proliferation	2/16	69/17913	0.00169462	0.0219054	0.0121981	3486/6648	2	3 vs.6
GO:0005996	GO:0005996	monosaccharide metabolic process	3/16	277/17913	0.00176446	0.0221566	0.012338	3481/3486/3487	3	3 vs.6
GO:0097193	GO:0097193	intrinsic apoptotic signaling pathway	3/16	277/17913	0.00176446	0.0221566	0.012338	6387/6423/6648	3	3 vs.6
GO:0022617	GO:0022617	extracellular matrix disassembly	2/16	78/17913	0.00215906	0.0266589	0.0148451	4313/7076	2	3 vs.6
GO:0006029	GO:0006029	proteoglycan metabolic process	2/16	79/17913	0.00221399	0.0266589	0.0148451	633/1634	2	3 vs.6
GO:2001021	GO:2001021	negative regulation of response to DNA damage stimulus	2/16	79/17913	0.00221399	0.0266589	0.0148451	6387/6423	2	3 vs.6
GO:0007568	GO:0007568	aging	3/16	318/17913	0.00261425	0.0310531	0.017292	1634/6648/7076	3	3 vs.6
GO:1904705	GO:1904705	regulation of vascular smooth muscle cell proliferation	2/16	88/17913	0.00273793	0.0313358	0.0174494	4313/6648	2	3 vs.6
GO:1990874	GO:1990874	vascular smooth muscle cell proliferation	2/16	88/17913	0.00273793	0.0313358	0.0174494	4313/6648	2	3 vs.6
GO:0045861	GO:0045861	negative regulation of proteolysis	3/16	324/17913	0.00275649	0.0313358	0.0174494	5270/6423/7076	3	3 vs.6
GO:0048638	GO:0048638	regulation of developmental growth	3/16	325/17913	0.00278065	0.0313358	0.0174494	6387/3481/6423	3	3 vs.6
GO:0008630	GO:0008630	intrinsic apoptotic signaling pathway in response to DNA damage	2/16	92/17913	0.00298777	0.0332436	0.0185118	6387/6423	2	3 vs.6
GO:0007229	GO:0007229	integrin-mediated signaling pathway	2/16	94/17913	0.00311657	0.0342433	0.0190685	1281/7076	2	3 vs.6
GO:0010660	GO:0010660	regulation of muscle cell apoptotic process	2/16	96/17913	0.00324795	0.0352462	0.019627	6423/6648	2	3 vs.6
GO:0006790	GO:0006790	sulfur compound metabolic process	3/16	346/17913	0.00331888	0.0355768	0.019811	633/1634/4060	3	3 vs.6
GO:0010657	GO:0010657	muscle cell apoptotic process	2/16	100/17913	0.0035184	0.0372612	0.020749	6423/6648	2	3 vs.6
GO:0043687	GO:0043687	post-translational protein modification	3/16	360/17913	0.00371107	0.0388337	0.0216246	3486/3487/7076	3	3 vs.6
GO:0043200	GO:0043200	response to amino acid	2/16	106/17913	0.00394322	0.0407775	0.0227071	1281/4313	2	3 vs.6
GO:1990748	GO:1990748	cellular detoxification	2/16	107/17913	0.00401624	0.0410497	0.0228586	57016/6648	2	3 vs.6
GO:0098754	GO:0098754	detoxification	2/16	113/17913	0.00446757	0.0451379	0.0251352	57016/6648	2	3 vs.6
GO:0045785	GO:0045785	positive regulation of cell adhesion	3/16	388/17913	0.00457837	0.0455444	0.0253615	6387/3481/6423	3	3 vs.6
GO:0022407	GO:0022407	regulation of cell-cell adhesion	3/16	389/17913	0.00461143	0.0455444	0.0253615	6387/3481/5270	3	3 vs.6
GO:0001704	GO:0001704	formation of primary germ layer	2/16	117/17913	0.00478097	0.046181	0.025716	4313/6423	2	3 vs.6
GO:0014066	GO:0014066	regulation of phosphatidylinositol 3-kinase signaling	2/16	117/17913	0.00478097	0.046181	0.025716	1634/5270	2	3 vs.6
GO:2001233	GO:2001233	regulation of apoptotic signaling pathway	3/16	397/17913	0.00488123	0.046637	0.0259699	6387/6423/6648	3	3 vs.6
GO:0043434	GO:0043434	response to peptide hormone	3/16	404/17913	0.00512507	0.0484401	0.026974	6387/3481/7076	3	3 vs.6
GO:0042177	GO:0042177	negative regulation of protein catabolic process	2/16	124/17913	0.00535327	0.0500587	0.0278753	5270/7076	2	3 vs.6
GO:0009581	GO:0009581	detection of external stimulus	2/16	125/17913	0.00543748	0.050311	0.0280158	6387/5270	2	3 vs.6
GO:0002576	GO:0002576	platelet degranulation	2/16	128/17913	0.00569381	0.05107	0.0284385	3481/7076	2	3 vs.6
GO:0009582	GO:0009582	detection of abiotic stimulus	2/16	128/17913	0.00569381	0.05107	0.0284385	6387/5270	2	3 vs.6
GO:0045667	GO:0045667	regulation of osteoblast differentiation	2/16	128/17913	0.00569381	0.05107	0.0284385	100033819/6423	2	3 vs.6
GO:1901342	GO:1901342	regulation of vasculature development	3/16	425/17913	0.00590069	0.0523909	0.029174	1634/6423/6648	3	3 vs.6
GO:0048565	GO:0048565	digestive tract development	2/16	132/17913	0.0060441	0.0531277	0.0295843	1281/6423	2	3 vs.6
GO:0009314	GO:0009314	response to radiation	3/16	435/17913	0.00629365	0.0547735	0.0305008	1281/6387/6423	3	3 vs.6
GO:0062012	GO:0062012	regulation of small molecule metabolic process	3/16	439/17913	0.00645516	0.0556283	0.0309768	3481/3486/3487	3	3 vs.6
GO:0014065	GO:0014065	phosphatidylinositol 3-kinase signaling	2/16	138/17913	0.00658768	0.0562191	0.0313058	1634/5270	2	3 vs.6
GO:0001890	GO:0001890	placenta development	2/16	151/17913	0.00783914	0.0633666	0.0352859	1634/3481	2	3 vs.6
GO:0001764	GO:0001764	neuron migration	2/16	152/17913	0.00793954	0.0633666	0.0352859	1281/6387	2	3 vs.6
GO:0030168	GO:0030168	platelet activation	2/16	152/17913	0.00793954	0.0633666	0.0352859	1281/5270	2	3 vs.6
GO:0090288	GO:0090288	negative regulation of cellular response to growth factor stimulus	2/16	156/17913	0.00834697	0.0633666	0.0352859	1634/6423	2	3 vs.6
GO:0050954	GO:0050954	sensory perception of mechanical stimulus	2/16	159/17913	0.00865865	0.0633666	0.0352859	6387/5270	2	3 vs.6
GO:0048015	GO:0048015	phosphatidylinositol-mediated signaling	2/16	160/17913	0.0087637	0.0633666	0.0352859	1634/5270	2	3 vs.6
GO:0030647	GO:0030647	aminoglycoside antibiotic metabolic process	1/16	10/17913	0.00889847	0.0633666	0.0352859	57016	1	3 vs.6
GO:0033483	GO:0033483	gas homeostasis	1/16	10/17913	0.00889847	0.0633666	0.0352859	6648	1	3 vs.6
GO:0051901	GO:0051901	positive regulation of mitochondrial depolarization	1/16	10/17913	0.00889847	0.0633666	0.0352859	1634	1	3 vs.6
GO:0060346	GO:0060346	bone trabecula formation	1/16	10/17913	0.00889847	0.0633666	0.0352859	4313	1	3 vs.6
GO:0071481	GO:0071481	cellular response to X-ray	1/16	10/17913	0.00889847	0.0633666	0.0352859	6423	1	3 vs.6
GO:0090179	GO:0090179	planar cell polarity pathway involved in neural tube closure	1/16	10/17913	0.00889847	0.0633666	0.0352859	6423	1	3 vs.6
GO:1904338	GO:1904338	regulation of dopaminergic neuron differentiation	1/16	10/17913	0.00889847	0.0633666	0.0352859	6423	1	3 vs.6
GO:2000035	GO:2000035	regulation of stem cell division	1/16	10/17913	0.00889847	0.0633666	0.0352859	6423	1	3 vs.6
GO:0051302	GO:0051302	regulation of cell division	2/16	162/17913	0.00897554	0.0633666	0.0352859	3481/6423	2	3 vs.6
GO:0048017	GO:0048017	inositol lipid-mediated signaling	2/16	163/17913	0.00908232	0.0633666	0.0352859	1634/5270	2	3 vs.6
GO:0043410	GO:0043410	positive regulation of MAPK cascade	3/16	499/17913	0.00918211	0.0633666	0.0352859	3481/3486/3487	3	3 vs.6
GO:0034614	GO:0034614	cellular response to reactive oxygen species	2/16	165/17913	0.0092976	0.0633666	0.0352859	4313/6648	2	3 vs.6
GO:0030307	GO:0030307	positive regulation of cell growth	2/16	166/17913	0.0094061	0.0633666	0.0352859	6387/6423	2	3 vs.6
GO:0030308	GO:0030308	negative regulation of cell growth	2/16	167/17913	0.00951518	0.0633666	0.0352859	5270/6423	2	3 vs.6
GO:0022408	GO:0022408	negative regulation of cell-cell adhesion	2/16	169/17913	0.00973503	0.0633666	0.0352859	6387/5270	2	3 vs.6
GO:0090090	GO:0090090	negative regulation of canonical Wnt signaling pathway	2/16	169/17913	0.00973503	0.0633666	0.0352859	3487/6423	2	3 vs.6
GO:0010755	GO:0010755	regulation of plasminogen activation	1/16	11/17913	0.00978422	0.0633666	0.0352859	5270	1	3 vs.6
GO:0032908	GO:0032908	regulation of transforming growth factor beta1 production	1/16	11/17913	0.00978422	0.0633666	0.0352859	4060	1	3 vs.6
GO:0048505	GO:0048505	regulation of timing of cell differentiation	1/16	11/17913	0.00978422	0.0633666	0.0352859	5270	1	3 vs.6
GO:0090178	GO:0090178	regulation of establishment of planar polarity involved in neural tube closure	1/16	11/17913	0.00978422	0.0633666	0.0352859	6423	1	3 vs.6
GO:0097048	GO:0097048	dendritic cell apoptotic process	1/16	11/17913	0.00978422	0.0633666	0.0352859	6387	1	3 vs.6
GO:1905902	GO:1905902	regulation of mesoderm formation	1/16	11/17913	0.00978422	0.0633666	0.0352859	6423	1	3 vs.6
GO:2000668	GO:2000668	regulation of dendritic cell apoptotic process	1/16	11/17913	0.00978422	0.0633666	0.0352859	6387	1	3 vs.6
GO:2001223	GO:2001223	negative regulation of neuron migration	1/16	11/17913	0.00978422	0.0633666	0.0352859	1281	1	3 vs.6
GO:0048771	GO:0048771	tissue remodeling	2/16	170/17913	0.00984581	0.0633666	0.0352859	633/7076	2	3 vs.6
GO:0001976	GO:0001976	neurological system process involved in regulation of systemic arterial blood pressure	1/16	12/17913	0.0106692	0.0633666	0.0352859	6648	1	3 vs.6
GO:0010454	GO:0010454	negative regulation of cell fate commitment	1/16	12/17913	0.0106692	0.0633666	0.0352859	6423	1	3 vs.6
GO:0021681	GO:0021681	cerebellar granular layer development	1/16	12/17913	0.0106692	0.0633666	0.0352859	5270	1	3 vs.6
GO:0032905	GO:0032905	transforming growth factor beta1 production	1/16	12/17913	0.0106692	0.0633666	0.0352859	4060	1	3 vs.6
GO:0033605	GO:0033605	positive regulation of catecholamine secretion	1/16	12/17913	0.0106692	0.0633666	0.0352859	6387	1	3 vs.6
GO:0040034	GO:0040034	regulation of development, heterochronic	1/16	12/17913	0.0106692	0.0633666	0.0352859	5270	1	3 vs.6
GO:0042340	GO:0042340	keratan sulfate catabolic process	1/16	12/17913	0.0106692	0.0633666	0.0352859	4060	1	3 vs.6
GO:0061450	GO:0061450	trophoblast cell migration	1/16	12/17913	0.0106692	0.0633666	0.0352859	7076	1	3 vs.6
GO:0090177	GO:0090177	establishment of planar polarity involved in neural tube closure	1/16	12/17913	0.0106692	0.0633666	0.0352859	6423	1	3 vs.6
GO:0090331	GO:0090331	negative regulation of platelet aggregation	1/16	12/17913	0.0106692	0.0633666	0.0352859	5270	1	3 vs.6
GO:1901163	GO:1901163	regulation of trophoblast cell migration	1/16	12/17913	0.0106692	0.0633666	0.0352859	7076	1	3 vs.6
GO:1904181	GO:1904181	positive regulation of membrane depolarization	1/16	12/17913	0.0106692	0.0633666	0.0352859	1634	1	3 vs.6
GO:1904995	GO:1904995	negative regulation of leukocyte adhesion to vascular endothelial cell	1/16	12/17913	0.0106692	0.0633666	0.0352859	6387	1	3 vs.6
GO:1905461	GO:1905461	positive regulation of vascular associated smooth muscle cell apoptotic process	1/16	12/17913	0.0106692	0.0633666	0.0352859	6648	1	3 vs.6
GO:0007369	GO:0007369	gastrulation	2/16	178/17913	0.0107524	0.063432	0.0353223	4313/6423	2	3 vs.6
GO:0048639	GO:0048639	positive regulation of developmental growth	2/16	183/17913	0.0113373	0.0635907	0.0354107	6387/3481	2	3 vs.6
GO:0003085	GO:0003085	negative regulation of systemic arterial blood pressure	1/16	13/17913	0.0115535	0.0635907	0.0354107	6648	1	3 vs.6
GO:0007320	GO:0007320	insemination	1/16	13/17913	0.0115535	0.0635907	0.0354107	5270	1	3 vs.6
GO:0010766	GO:0010766	negative regulation of sodium ion transport	1/16	13/17913	0.0115535	0.0635907	0.0354107	5270	1	3 vs.6
GO:0042659	GO:0042659	regulation of cell fate specification	1/16	13/17913	0.0115535	0.0635907	0.0354107	6423	1	3 vs.6
GO:0050966	GO:0050966	detection of mechanical stimulus involved in sensory perception of pain	1/16	13/17913	0.0115535	0.0635907	0.0354107	6387	1	3 vs.6
GO:0061430	GO:0061430	bone trabecula morphogenesis	1/16	13/17913	0.0115535	0.0635907	0.0354107	4313	1	3 vs.6
GO:0090594	GO:0090594	inflammatory response to wounding	1/16	13/17913	0.0115535	0.0635907	0.0354107	7076	1	3 vs.6
GO:0090677	GO:0090677	reversible differentiation	1/16	13/17913	0.0115535	0.0635907	0.0354107	6648	1	3 vs.6
GO:2001044	GO:2001044	regulation of integrin-mediated signaling pathway	1/16	13/17913	0.0115535	0.0635907	0.0354107	7076	1	3 vs.6
GO:0051147	GO:0051147	regulation of muscle cell differentiation	2/16	185/17913	0.0115751	0.0635907	0.0354107	3481/6648	2	3 vs.6
GO:0003214	GO:0003214	cardiac left ventricle morphogenesis	1/16	14/17913	0.012437	0.0643303	0.0358225	6423	1	3 vs.6
GO:0007501	GO:0007501	mesodermal cell fate specification	1/16	14/17913	0.012437	0.0643303	0.0358225	6423	1	3 vs.6
GO:0042249	GO:0042249	establishment of planar polarity of embryonic epithelium	1/16	14/17913	0.012437	0.0643303	0.0358225	6423	1	3 vs.6
GO:0048841	GO:0048841	regulation of axon extension involved in axon guidance	1/16	14/17913	0.012437	0.0643303	0.0358225	6387	1	3 vs.6
GO:0060026	GO:0060026	convergent extension	1/16	14/17913	0.012437	0.0643303	0.0358225	6423	1	3 vs.6
GO:0090141	GO:0090141	positive regulation of mitochondrial fission	1/16	14/17913	0.012437	0.0643303	0.0358225	1634	1	3 vs.6
GO:1900747	GO:1900747	negative regulation of vascular endothelial growth factor signaling pathway	1/16	14/17913	0.012437	0.0643303	0.0358225	1634	1	3 vs.6
GO:1905049	GO:1905049	negative regulation of metallopeptidase activity	1/16	14/17913	0.012437	0.0643303	0.0358225	7076	1	3 vs.6
GO:2000095	GO:2000095	regulation of Wnt signaling pathway, planar cell polarity pathway	1/16	14/17913	0.012437	0.0643303	0.0358225	6423	1	3 vs.6
GO:0007565	GO:0007565	female pregnancy	2/16	193/17913	0.0125485	0.0643303	0.0358225	4313/7076	2	3 vs.6
GO:0030178	GO:0030178	negative regulation of Wnt signaling pathway	2/16	198/17913	0.0131746	0.0643303	0.0358225	3487/6423	2	3 vs.6
GO:0030278	GO:0030278	regulation of ossification	2/16	199/17913	0.0133015	0.0643303	0.0358225	100033819/6423	2	3 vs.6
GO:0071229	GO:0071229	cellular response to acid chemical	2/16	199/17913	0.0133015	0.0643303	0.0358225	1281/4313	2	3 vs.6
GO:0033689	GO:0033689	negative regulation of osteoblast proliferation	1/16	15/17913	0.0133198	0.0643303	0.0358225	100033819	1	3 vs.6
GO:0034111	GO:0034111	negative regulation of homotypic cell-cell adhesion	1/16	15/17913	0.0133198	0.0643303	0.0358225	5270	1	3 vs.6
GO:0034310	GO:0034310	primary alcohol catabolic process	1/16	15/17913	0.0133198	0.0643303	0.0358225	57016	1	3 vs.6
GO:0043508	GO:0043508	negative regulation of JUN kinase activity	1/16	15/17913	0.0133198	0.0643303	0.0358225	6423	1	3 vs.6
GO:0050961	GO:0050961	detection of temperature stimulus involved in sensory perception	1/16	15/17913	0.0133198	0.0643303	0.0358225	6387	1	3 vs.6
GO:0050965	GO:0050965	detection of temperature stimulus involved in sensory perception of pain	1/16	15/17913	0.0133198	0.0643303	0.0358225	6387	1	3 vs.6
GO:1900239	GO:1900239	regulation of phenotypic switching	1/16	15/17913	0.0133198	0.0643303	0.0358225	6648	1	3 vs.6
GO:1902548	GO:1902548	negative regulation of cellular response to vascular endothelial growth factor stimulus	1/16	15/17913	0.0133198	0.0643303	0.0358225	1634	1	3 vs.6
GO:1905276	GO:1905276	regulation of epithelial tube formation	1/16	15/17913	0.0133198	0.0643303	0.0358225	6423	1	3 vs.6
GO:2001020	GO:2001020	regulation of response to DNA damage stimulus	2/16	201/17913	0.0135568	0.065117	0.0362606	6387/6423	2	3 vs.6
GO:0048705	GO:0048705	skeletal system morphogenesis	2/16	204/17913	0.0139438	0.0666119	0.037093	4313/6423	2	3 vs.6
GO:0014067	GO:0014067	negative regulation of phosphatidylinositol 3-kinase signaling	1/16	16/17913	0.0142019	0.0667564	0.0371735	5270	1	3 vs.6
GO:0035025	GO:0035025	positive regulation of Rho protein signal transduction	1/16	16/17913	0.0142019	0.0667564	0.0371735	1281	1	3 vs.6
GO:0045725	GO:0045725	positive regulation of glycogen biosynthetic process	1/16	16/17913	0.0142019	0.0667564	0.0371735	3481	1	3 vs.6
GO:0010951	GO:0010951	negative regulation of endopeptidase activity	2/16	210/17913	0.0147322	0.0686949	0.0382529	6423/7076	2	3 vs.6
GO:0006349	GO:0006349	regulation of gene expression by genetic imprinting	1/16	17/17913	0.0150832	0.0686949	0.0382529	3481	1	3 vs.6
GO:0016137	GO:0016137	glycoside metabolic process	1/16	17/17913	0.0150832	0.0686949	0.0382529	57016	1	3 vs.6
GO:0048711	GO:0048711	positive regulation of astrocyte differentiation	1/16	17/17913	0.0150832	0.0686949	0.0382529	5270	1	3 vs.6
GO:0070875	GO:0070875	positive regulation of glycogen metabolic process	1/16	17/17913	0.0150832	0.0686949	0.0382529	3481	1	3 vs.6
GO:1904948	GO:1904948	midbrain dopaminergic neuron differentiation	1/16	17/17913	0.0150832	0.0686949	0.0382529	6423	1	3 vs.6
GO:0060560	GO:0060560	developmental growth involved in morphogenesis	2/16	214/17913	0.0152685	0.0691804	0.0385233	6387/6423	2	3 vs.6
GO:0036166	GO:0036166	phenotypic switching	1/16	18/17913	0.0159637	0.0698116	0.0388748	6648	1	3 vs.6
GO:0036342	GO:0036342	post-anal tail morphogenesis	1/16	18/17913	0.0159637	0.0698116	0.0388748	6423	1	3 vs.6
GO:0090026	GO:0090026	positive regulation of monocyte chemotaxis	1/16	18/17913	0.0159637	0.0698116	0.0388748	6387	1	3 vs.6
GO:0090330	GO:0090330	regulation of platelet aggregation	1/16	18/17913	0.0159637	0.0698116	0.0388748	5270	1	3 vs.6
GO:1902176	GO:1902176	negative regulation of oxidative stress-induced intrinsic apoptotic signaling pathway	1/16	18/17913	0.0159637	0.0698116	0.0388748	6648	1	3 vs.6
GO:1902644	GO:1902644	tertiary alcohol metabolic process	1/16	18/17913	0.0159637	0.0698116	0.0388748	57016	1	3 vs.6
GO:1905065	GO:1905065	positive regulation of vascular smooth muscle cell differentiation	1/16	18/17913	0.0159637	0.0698116	0.0388748	6648	1	3 vs.6
GO:0010466	GO:0010466	negative regulation of peptidase activity	2/16	223/17913	0.0165057	0.0704185	0.0392127	6423/7076	2	3 vs.6
GO:0001710	GO:0001710	mesodermal cell fate commitment	1/16	19/17913	0.0168436	0.0704185	0.0392127	6423	1	3 vs.6
GO:0010544	GO:0010544	negative regulation of platelet activation	1/16	19/17913	0.0168436	0.0704185	0.0392127	5270	1	3 vs.6
GO:0016048	GO:0016048	detection of temperature stimulus	1/16	19/17913	0.0168436	0.0704185	0.0392127	6387	1	3 vs.6
GO:0045663	GO:0045663	positive regulation of myoblast differentiation	1/16	19/17913	0.0168436	0.0704185	0.0392127	3486	1	3 vs.6
GO:0090280	GO:0090280	positive regulation of calcium ion import	1/16	19/17913	0.0168436	0.0704185	0.0392127	6387	1	3 vs.6
GO:1905288	GO:1905288	vascular associated smooth muscle cell apoptotic process	1/16	19/17913	0.0168436	0.0704185	0.0392127	6648	1	3 vs.6
GO:1905459	GO:1905459	regulation of vascular associated smooth muscle cell apoptotic process	1/16	19/17913	0.0168436	0.0704185	0.0392127	6648	1	3 vs.6
GO:0000302	GO:0000302	response to reactive oxygen species	2/16	230/17913	0.017497	0.0704185	0.0392127	4313/6648	2	3 vs.6
GO:0007620	GO:0007620	copulation	1/16	20/17913	0.0177227	0.0704185	0.0392127	5270	1	3 vs.6
GO:0014046	GO:0014046	dopamine secretion	1/16	20/17913	0.0177227	0.0704185	0.0392127	6387	1	3 vs.6
GO:0014059	GO:0014059	regulation of dopamine secretion	1/16	20/17913	0.0177227	0.0704185	0.0392127	6387	1	3 vs.6
GO:0033630	GO:0033630	positive regulation of cell adhesion mediated by integrin	1/16	20/17913	0.0177227	0.0704185	0.0392127	6423	1	3 vs.6
GO:0034393	GO:0034393	positive regulation of smooth muscle cell apoptotic process	1/16	20/17913	0.0177227	0.0704185	0.0392127	6648	1	3 vs.6
GO:0046628	GO:0046628	positive regulation of insulin receptor signaling pathway	1/16	20/17913	0.0177227	0.0704185	0.0392127	3481	1	3 vs.6
GO:0048745	GO:0048745	smooth muscle tissue development	1/16	20/17913	0.0177227	0.0704185	0.0392127	1281	1	3 vs.6
GO:0048846	GO:0048846	axon extension involved in axon guidance	1/16	20/17913	0.0177227	0.0704185	0.0392127	6387	1	3 vs.6
GO:0071636	GO:0071636	positive regulation of transforming growth factor beta production	1/16	20/17913	0.0177227	0.0704185	0.0392127	4060	1	3 vs.6
GO:1902284	GO:1902284	neuron projection extension involved in neuron projection guidance	1/16	20/17913	0.0177227	0.0704185	0.0392127	6387	1	3 vs.6
GO:2000380	GO:2000380	regulation of mesoderm development	1/16	20/17913	0.0177227	0.0704185	0.0392127	6423	1	3 vs.6
GO:1904018	GO:1904018	positive regulation of vasculature development	2/16	232/17913	0.0177849	0.0704185	0.0392127	6423/6648	2	3 vs.6
GO:0050951	GO:0050951	sensory perception of temperature stimulus	1/16	21/17913	0.018601	0.0720278	0.0401089	6387	1	3 vs.6
GO:0051043	GO:0051043	regulation of membrane protein ectodomain proteolysis	1/16	21/17913	0.018601	0.0720278	0.0401089	7076	1	3 vs.6
GO:0051900	GO:0051900	regulation of mitochondrial depolarization	1/16	21/17913	0.018601	0.0720278	0.0401089	1634	1	3 vs.6
GO:0097709	GO:0097709	connective tissue replacement	1/16	21/17913	0.018601	0.0720278	0.0401089	7076	1	3 vs.6
GO:1902667	GO:1902667	regulation of axon guidance	1/16	21/17913	0.018601	0.0720278	0.0401089	6387	1	3 vs.6
GO:0097237	GO:0097237	cellular response to toxic substance	2/16	241/17913	0.0191053	0.0731421	0.0407294	57016/6648	2	3 vs.6
GO:0019430	GO:0019430	removal of superoxide radicals	1/16	22/17913	0.0194786	0.0731421	0.0407294	6648	1	3 vs.6
GO:0031639	GO:0031639	plasminogen activation	1/16	22/17913	0.0194786	0.0731421	0.0407294	5270	1	3 vs.6
GO:0033622	GO:0033622	integrin activation	1/16	22/17913	0.0194786	0.0731421	0.0407294	6387	1	3 vs.6
GO:0071425	GO:0071425	hematopoietic stem cell proliferation	1/16	22/17913	0.0194786	0.0731421	0.0407294	6423	1	3 vs.6
GO:1900078	GO:1900078	positive regulation of cellular response to insulin stimulus	1/16	22/17913	0.0194786	0.0731421	0.0407294	3481	1	3 vs.6
GO:2000050	GO:2000050	regulation of non-canonical Wnt signaling pathway	1/16	22/17913	0.0194786	0.0731421	0.0407294	6423	1	3 vs.6
GO:0045926	GO:0045926	negative regulation of growth	2/16	244/17913	0.0195545	0.0731421	0.0407294	5270/6423	2	3 vs.6
GO:0050730	GO:0050730	regulation of peptidyl-tyrosine phosphorylation	2/16	245/17913	0.0197052	0.0733936	0.0408694	3481/6423	2	3 vs.6
GO:0021537	GO:0021537	telencephalon development	2/16	246/17913	0.0198564	0.0736448	0.0410093	1281/6387	2	3 vs.6
GO:0007617	GO:0007617	mating behavior	1/16	23/17913	0.0203555	0.073936	0.0411715	5270	1	3 vs.6
GO:0051882	GO:0051882	mitochondrial depolarization	1/16	23/17913	0.0203555	0.073936	0.0411715	1634	1	3 vs.6
GO:0071677	GO:0071677	positive regulation of mononuclear cell migration	1/16	23/17913	0.0203555	0.073936	0.0411715	6387	1	3 vs.6
GO:0090140	GO:0090140	regulation of mitochondrial fission	1/16	23/17913	0.0203555	0.073936	0.0411715	1634	1	3 vs.6
GO:1900746	GO:1900746	regulation of vascular endothelial growth factor signaling pathway	1/16	23/17913	0.0203555	0.073936	0.0411715	1634	1	3 vs.6
GO:0042104	GO:0042104	positive regulation of activated T cell proliferation	1/16	24/17913	0.0212317	0.0755573	0.0420743	3481	1	3 vs.6
GO:0060343	GO:0060343	trabecula formation	1/16	24/17913	0.0212317	0.0755573	0.0420743	4313	1	3 vs.6
GO:0071450	GO:0071450	cellular response to oxygen radical	1/16	24/17913	0.0212317	0.0755573	0.0420743	6648	1	3 vs.6
GO:0071451	GO:0071451	cellular response to superoxide	1/16	24/17913	0.0212317	0.0755573	0.0420743	6648	1	3 vs.6
GO:1902547	GO:1902547	regulation of cellular response to vascular endothelial growth factor stimulus	1/16	24/17913	0.0212317	0.0755573	0.0420743	1634	1	3 vs.6
GO:0034110	GO:0034110	regulation of homotypic cell-cell adhesion	1/16	25/17913	0.0221071	0.0768069	0.0427701	5270	1	3 vs.6
GO:0050901	GO:0050901	leukocyte tethering or rolling	1/16	25/17913	0.0221071	0.0768069	0.0427701	6387	1	3 vs.6
GO:0060384	GO:0060384	innervation	1/16	25/17913	0.0221071	0.0768069	0.0427701	5270	1	3 vs.6
GO:0060669	GO:0060669	embryonic placenta morphogenesis	1/16	25/17913	0.0221071	0.0768069	0.0427701	3481	1	3 vs.6
GO:0071514	GO:0071514	genetic imprinting	1/16	25/17913	0.0221071	0.0768069	0.0427701	3481	1	3 vs.6
GO:0090025	GO:0090025	regulation of monocyte chemotaxis	1/16	25/17913	0.0221071	0.0768069	0.0427701	6387	1	3 vs.6
GO:0060828	GO:0060828	regulation of canonical Wnt signaling pathway	2/16	264/17913	0.0226627	0.0779961	0.0434323	3487/6423	2	3 vs.6
GO:0002691	GO:0002691	regulation of cellular extravasation	1/16	26/17913	0.0229818	0.0779961	0.0434323	6387	1	3 vs.6
GO:0045992	GO:0045992	negative regulation of embryonic development	1/16	26/17913	0.0229818	0.0779961	0.0434323	6423	1	3 vs.6
GO:0051152	GO:0051152	positive regulation of smooth muscle cell differentiation	1/16	26/17913	0.0229818	0.0779961	0.0434323	6648	1	3 vs.6
GO:1902175	GO:1902175	regulation of oxidative stress-induced intrinsic apoptotic signaling pathway	1/16	26/17913	0.0229818	0.0779961	0.0434323	6648	1	3 vs.6
GO:1905048	GO:1905048	regulation of metallopeptidase activity	1/16	26/17913	0.0229818	0.0779961	0.0434323	7076	1	3 vs.6
GO:0000303	GO:0000303	response to superoxide	1/16	27/17913	0.0238557	0.0797307	0.0443983	6648	1	3 vs.6
GO:0002063	GO:0002063	chondrocyte development	1/16	27/17913	0.0238557	0.0797307	0.0443983	6423	1	3 vs.6
GO:1901661	GO:1901661	quinone metabolic process	1/16	27/17913	0.0238557	0.0797307	0.0443983	57016	1	3 vs.6
GO:2001025	GO:2001025	positive regulation of response to drug	1/16	27/17913	0.0238557	0.0797307	0.0443983	6387	1	3 vs.6
GO:0090287	GO:0090287	regulation of cellular response to growth factor stimulus	2/16	276/17913	0.0246204	0.0799145	0.0445006	1634/6423	2	3 vs.6
GO:0000305	GO:0000305	response to oxygen radical	1/16	28/17913	0.0247289	0.0799145	0.0445006	6648	1	3 vs.6
GO:0005979	GO:0005979	regulation of glycogen biosynthetic process	1/16	28/17913	0.0247289	0.0799145	0.0445006	3481	1	3 vs.6
GO:0010165	GO:0010165	response to X-ray	1/16	28/17913	0.0247289	0.0799145	0.0445006	6423	1	3 vs.6
GO:0010962	GO:0010962	regulation of glucan biosynthetic process	1/16	28/17913	0.0247289	0.0799145	0.0445006	3481	1	3 vs.6
GO:0018146	GO:0018146	keratan sulfate biosynthetic process	1/16	28/17913	0.0247289	0.0799145	0.0445006	4060	1	3 vs.6
GO:0033688	GO:0033688	regulation of osteoblast proliferation	1/16	28/17913	0.0247289	0.0799145	0.0445006	100033819	1	3 vs.6
GO:0042311	GO:0042311	vasodilation	1/16	28/17913	0.0247289	0.0799145	0.0445006	6648	1	3 vs.6
GO:2000406	GO:2000406	positive regulation of T cell migration	1/16	28/17913	0.0247289	0.0799145	0.0445006	6387	1	3 vs.6
GO:0003401	GO:0003401	axis elongation	1/16	29/17913	0.0256014	0.0818314	0.0455681	6423	1	3 vs.6
GO:0021696	GO:0021696	cerebellar cortex morphogenesis	1/16	29/17913	0.0256014	0.0818314	0.0455681	5270	1	3 vs.6
GO:1904994	GO:1904994	regulation of leukocyte adhesion to vascular endothelial cell	1/16	29/17913	0.0256014	0.0818314	0.0455681	6387	1	3 vs.6
GO:0001569	GO:0001569	branching involved in blood vessel morphogenesis	1/16	30/17913	0.0264732	0.0831068	0.0462783	6423	1	3 vs.6
GO:0010543	GO:0010543	regulation of platelet activation	1/16	30/17913	0.0264732	0.0831068	0.0462783	5270	1	3 vs.6
GO:0019098	GO:0019098	reproductive behavior	1/16	30/17913	0.0264732	0.0831068	0.0462783	5270	1	3 vs.6
GO:0045879	GO:0045879	negative regulation of smoothened signaling pathway	1/16	30/17913	0.0264732	0.0831068	0.0462783	5270	1	3 vs.6
GO:0060325	GO:0060325	face morphogenesis	1/16	30/17913	0.0264732	0.0831068	0.0462783	4313	1	3 vs.6
GO:0009895	GO:0009895	negative regulation of catabolic process	2/16	288/17913	0.026646	0.0833516	0.0464146	5270/7076	2	3 vs.6
GO:0000266	GO:0000266	mitochondrial fission	1/16	31/17913	0.0273442	0.0840403	0.0467981	1634	1	3 vs.6
GO:0015872	GO:0015872	dopamine transport	1/16	31/17913	0.0273442	0.0840403	0.0467981	6387	1	3 vs.6
GO:0033687	GO:0033687	osteoblast proliferation	1/16	31/17913	0.0273442	0.0840403	0.0467981	100033819	1	3 vs.6
GO:0042572	GO:0042572	retinol metabolic process	1/16	31/17913	0.0273442	0.0840403	0.0467981	57016	1	3 vs.6
GO:1905063	GO:1905063	regulation of vascular smooth muscle cell differentiation	1/16	31/17913	0.0273442	0.0840403	0.0467981	6648	1	3 vs.6
GO:1903037	GO:1903037	regulation of leukocyte cell-cell adhesion	2/16	295/17913	0.0278582	0.0853219	0.0475117	6387/3481	2	3 vs.6
GO:0034599	GO:0034599	cellular response to oxidative stress	2/16	296/17913	0.0280332	0.085519	0.0476215	4313/6648	2	3 vs.6
GO:0010719	GO:0010719	negative regulation of epithelial to mesenchymal transition	1/16	32/17913	0.0282145	0.085519	0.0476215	6423	1	3 vs.6
GO:0040018	GO:0040018	positive regulation of multicellular organism growth	1/16	32/17913	0.0282145	0.085519	0.0476215	3481	1	3 vs.6
GO:0042339	GO:0042339	keratan sulfate metabolic process	1/16	33/17913	0.029084	0.0869815	0.0484359	4060	1	3 vs.6
GO:0051954	GO:0051954	positive regulation of amine transport	1/16	33/17913	0.029084	0.0869815	0.0484359	6387	1	3 vs.6
GO:0070873	GO:0070873	regulation of glycogen metabolic process	1/16	33/17913	0.029084	0.0869815	0.0484359	3481	1	3 vs.6
GO:0009101	GO:0009101	glycoprotein biosynthetic process	2/16	302/17913	0.0290928	0.0869815	0.0484359	633/1634	2	3 vs.6
GO:0033363	GO:0033363	secretory granule organization	1/16	34/17913	0.0299529	0.0883509	0.0491984	5270	1	3 vs.6
GO:0035909	GO:0035909	aorta morphogenesis	1/16	34/17913	0.0299529	0.0883509	0.0491984	1281	1	3 vs.6
GO:0060795	GO:0060795	cell fate commitment involved in formation of primary germ layer	1/16	34/17913	0.0299529	0.0883509	0.0491984	6423	1	3 vs.6
GO:2000403	GO:2000403	positive regulation of lymphocyte migration	1/16	34/17913	0.0299529	0.0883509	0.0491984	6387	1	3 vs.6
GO:0060070	GO:0060070	canonical Wnt signaling pathway	2/16	311/17913	0.0307123	0.0891172	0.0496252	3487/6423	2	3 vs.6
GO:0021587	GO:0021587	cerebellum morphogenesis	1/16	35/17913	0.030821	0.0891172	0.0496252	5270	1	3 vs.6
GO:0048333	GO:0048333	mesodermal cell differentiation	1/16	35/17913	0.030821	0.0891172	0.0496252	6423	1	3 vs.6
GO:0048710	GO:0048710	regulation of astrocyte differentiation	1/16	35/17913	0.030821	0.0891172	0.0496252	5270	1	3 vs.6
GO:0060323	GO:0060323	head morphogenesis	1/16	35/17913	0.030821	0.0891172	0.0496252	4313	1	3 vs.6
GO:0071542	GO:0071542	dopaminergic neuron differentiation	1/16	35/17913	0.030821	0.0891172	0.0496252	6423	1	3 vs.6
GO:0010453	GO:0010453	regulation of cell fate commitment	1/16	36/17913	0.0316883	0.0898517	0.0500342	6423	1	3 vs.6
GO:0032885	GO:0032885	regulation of polysaccharide biosynthetic process	1/16	36/17913	0.0316883	0.0898517	0.0500342	3481	1	3 vs.6
GO:0034390	GO:0034390	smooth muscle cell apoptotic process	1/16	36/17913	0.0316883	0.0898517	0.0500342	6648	1	3 vs.6
GO:0034391	GO:0034391	regulation of smooth muscle cell apoptotic process	1/16	36/17913	0.0316883	0.0898517	0.0500342	6648	1	3 vs.6
GO:0045776	GO:0045776	negative regulation of blood pressure	1/16	36/17913	0.0316883	0.0898517	0.0500342	6648	1	3 vs.6
GO:0071634	GO:0071634	regulation of transforming growth factor beta production	1/16	36/17913	0.0316883	0.0898517	0.0500342	4060	1	3 vs.6
GO:0072330	GO:0072330	monocarboxylic acid biosynthetic process	2/16	318/17913	0.0319967	0.0904344	0.0503586	633/1634	2	3 vs.6
GO:0010955	GO:0010955	negative regulation of protein processing	1/16	37/17913	0.032555	0.0905564	0.0504266	5270	1	3 vs.6
GO:0014912	GO:0014912	negative regulation of smooth muscle cell migration	1/16	37/17913	0.032555	0.0905564	0.0504266	3486	1	3 vs.6
GO:0030574	GO:0030574	collagen catabolic process	1/16	37/17913	0.032555	0.0905564	0.0504266	4313	1	3 vs.6
GO:0046006	GO:0046006	regulation of activated T cell proliferation	1/16	37/17913	0.032555	0.0905564	0.0504266	3481	1	3 vs.6
GO:1903318	GO:1903318	negative regulation of protein maturation	1/16	37/17913	0.032555	0.0905564	0.0504266	5270	1	3 vs.6
GO:0007178	GO:0007178	transmembrane receptor protein serine/threonine kinase signaling pathway	2/16	323/17913	0.0329272	0.0912328	0.0508032	1281/6423	2	3 vs.6
GO:0010667	GO:0010667	negative regulation of cardiac muscle cell apoptotic process	1/16	38/17913	0.0334209	0.0912328	0.0508032	6423	1	3 vs.6
GO:0046329	GO:0046329	negative regulation of JNK cascade	1/16	38/17913	0.0334209	0.0912328	0.0508032	6423	1	3 vs.6
GO:0071604	GO:0071604	transforming growth factor beta production	1/16	38/17913	0.0334209	0.0912328	0.0508032	4060	1	3 vs.6
GO:1902042	GO:1902042	negative regulation of extrinsic apoptotic signaling pathway via death domain receptors	1/16	38/17913	0.0334209	0.0912328	0.0508032	6423	1	3 vs.6
GO:2001222	GO:2001222	regulation of neuron migration	1/16	38/17913	0.0334209	0.0912328	0.0508032	1281	1	3 vs.6
GO:0007159	GO:0007159	leukocyte cell-cell adhesion	2/16	328/17913	0.0338685	0.0916032	0.0510095	6387/3481	2	3 vs.6
GO:0001101	GO:0001101	response to acid chemical	2/16	330/17913	0.034248	0.0916032	0.0510095	1281/4313	2	3 vs.6
GO:0010661	GO:0010661	positive regulation of muscle cell apoptotic process	1/16	39/17913	0.0342861	0.0916032	0.0510095	6648	1	3 vs.6
GO:0017145	GO:0017145	stem cell division	1/16	39/17913	0.0342861	0.0916032	0.0510095	6423	1	3 vs.6
GO:0021575	GO:0021575	hindbrain morphogenesis	1/16	39/17913	0.0342861	0.0916032	0.0510095	5270	1	3 vs.6
GO:0050433	GO:0050433	regulation of catecholamine secretion	1/16	39/17913	0.0342861	0.0916032	0.0510095	6387	1	3 vs.6
GO:0090279	GO:0090279	regulation of calcium ion import	1/16	39/17913	0.0342861	0.0916032	0.0510095	6387	1	3 vs.6
GO:0007596	GO:0007596	blood coagulation	2/16	331/17913	0.0344383	0.0917312	0.0510808	1281/5270	2	3 vs.6
GO:0006509	GO:0006509	membrane protein ectodomain proteolysis	1/16	40/17913	0.0351505	0.0920249	0.0512443	7076	1	3 vs.6
GO:0007618	GO:0007618	mating	1/16	40/17913	0.0351505	0.0920249	0.0512443	5270	1	3 vs.6
GO:0038084	GO:0038084	vascular endothelial growth factor signaling pathway	1/16	40/17913	0.0351505	0.0920249	0.0512443	1634	1	3 vs.6
GO:0007599	GO:0007599	hemostasis	2/16	336/17913	0.0353967	0.0920249	0.0512443	1281/5270	2	3 vs.6
GO:0050817	GO:0050817	coagulation	2/16	337/17913	0.0355896	0.0920249	0.0512443	1281/5270	2	3 vs.6
GO:0008631	GO:0008631	intrinsic apoptotic signaling pathway in response to oxidative stress	1/16	41/17913	0.0360143	0.0920249	0.0512443	6648	1	3 vs.6
GO:0010664	GO:0010664	negative regulation of striated muscle cell apoptotic process	1/16	41/17913	0.0360143	0.0920249	0.0512443	6423	1	3 vs.6
GO:0010907	GO:0010907	positive regulation of glucose metabolic process	1/16	41/17913	0.0360143	0.0920249	0.0512443	3481	1	3 vs.6
GO:0032881	GO:0032881	regulation of polysaccharide metabolic process	1/16	41/17913	0.0360143	0.0920249	0.0512443	3481	1	3 vs.6
GO:0045773	GO:0045773	positive regulation of axon extension	1/16	41/17913	0.0360143	0.0920249	0.0512443	6387	1	3 vs.6
GO:0050432	GO:0050432	catecholamine secretion	1/16	41/17913	0.0360143	0.0920249	0.0512443	6387	1	3 vs.6
GO:0050798	GO:0050798	activated T cell proliferation	1/16	41/17913	0.0360143	0.0920249	0.0512443	3481	1	3 vs.6
GO:1904706	GO:1904706	negative regulation of vascular smooth muscle cell proliferation	1/16	41/17913	0.0360143	0.0920249	0.0512443	6648	1	3 vs.6
GO:2000404	GO:2000404	regulation of T cell migration	1/16	41/17913	0.0360143	0.0920249	0.0512443	6387	1	3 vs.6
GO:0030111	GO:0030111	regulation of Wnt signaling pathway	2/16	341/17913	0.0363655	0.092653	0.0515941	3487/6423	2	3 vs.6
GO:0017001	GO:0017001	antibiotic catabolic process	1/16	42/17913	0.0368773	0.0934154	0.0520186	57016	1	3 vs.6
GO:0035886	GO:0035886	vascular smooth muscle cell differentiation	1/16	42/17913	0.0368773	0.0934154	0.0520186	6648	1	3 vs.6
GO:0018108	GO:0018108	peptidyl-tyrosine phosphorylation	2/16	346/17913	0.0373448	0.0943277	0.0525267	3481/6423	2	3 vs.6
GO:0003044	GO:0003044	regulation of systemic arterial blood pressure mediated by a chemical signal	1/16	43/17913	0.0377396	0.0947803	0.0527787	6648	1	3 vs.6
GO:0010470	GO:0010470	regulation of gastrulation	1/16	43/17913	0.0377396	0.0947803	0.0527787	6423	1	3 vs.6
GO:0018212	GO:0018212	peptidyl-tyrosine modification	2/16	349/17913	0.0379373	0.0950054	0.052904	3481/6423	2	3 vs.6
GO:0002548	GO:0002548	monocyte chemotaxis	1/16	44/17913	0.0386011	0.0960861	0.0535058	6387	1	3 vs.6
GO:0046164	GO:0046164	alcohol catabolic process	1/16	44/17913	0.0386011	0.0960861	0.0535058	57016	1	3 vs.6
GO:0042176	GO:0042176	regulation of protein catabolic process	2/16	354/17913	0.038933	0.0960861	0.0535058	5270/7076	2	3 vs.6
GO:0001974	GO:0001974	blood vessel remodeling	1/16	45/17913	0.039462	0.0960861	0.0535058	633	1	3 vs.6
GO:0005978	GO:0005978	glycogen biosynthetic process	1/16	45/17913	0.039462	0.0960861	0.0535058	3481	1	3 vs.6
GO:0009250	GO:0009250	glucan biosynthetic process	1/16	45/17913	0.039462	0.0960861	0.0535058	3481	1	3 vs.6
GO:0033628	GO:0033628	regulation of cell adhesion mediated by integrin	1/16	45/17913	0.039462	0.0960861	0.0535058	6423	1	3 vs.6
GO:0035987	GO:0035987	endodermal cell differentiation	1/16	45/17913	0.039462	0.0960861	0.0535058	4313	1	3 vs.6
GO:0061756	GO:0061756	leukocyte adhesion to vascular endothelial cell	1/16	45/17913	0.039462	0.0960861	0.0535058	6387	1	3 vs.6
GO:0071675	GO:0071675	regulation of mononuclear cell migration	1/16	45/17913	0.039462	0.0960861	0.0535058	6387	1	3 vs.6
GO:0042692	GO:0042692	muscle cell differentiation	2/16	359/17913	0.0399389	0.0963129	0.0536321	3481/6648	2	3 vs.6
GO:0021695	GO:0021695	cerebellar cortex development	1/16	46/17913	0.0403221	0.0963129	0.0536321	5270	1	3 vs.6
GO:0030514	GO:0030514	negative regulation of BMP signaling pathway	1/16	46/17913	0.0403221	0.0963129	0.0536321	6423	1	3 vs.6
GO:0031638	GO:0031638	zymogen activation	1/16	46/17913	0.0403221	0.0963129	0.0536321	5270	1	3 vs.6
GO:0045687	GO:0045687	positive regulation of glial cell differentiation	1/16	46/17913	0.0403221	0.0963129	0.0536321	5270	1	3 vs.6
GO:0060324	GO:0060324	face development	1/16	46/17913	0.0403221	0.0963129	0.0536321	4313	1	3 vs.6
GO:2000107	GO:2000107	negative regulation of leukocyte apoptotic process	1/16	46/17913	0.0403221	0.0963129	0.0536321	6387	1	3 vs.6
GO:0010959	GO:0010959	regulation of metal ion transport	2/16	365/17913	0.0411593	0.0975702	0.0543322	6387/5270	2	3 vs.6
GO:0035722	GO:0035722	interleukin-12-mediated signaling pathway	1/16	47/17913	0.0411815	0.0975702	0.0543322	6648	1	3 vs.6
GO:0061383	GO:0061383	trabecula morphogenesis	1/16	47/17913	0.0411815	0.0975702	0.0543322	4313	1	3 vs.6
GO:0009100	GO:0009100	glycoprotein metabolic process	2/16	369/17913	0.0419808	0.0980194	0.0545824	633/1634	2	3 vs.6
GO:0050678	GO:0050678	regulation of epithelial cell proliferation	2/16	369/17913	0.0419808	0.0980194	0.0545824	6387/6423	2	3 vs.6
GO:0002686	GO:0002686	negative regulation of leukocyte migration	1/16	48/17913	0.0420402	0.0980194	0.0545824	6387	1	3 vs.6
GO:0010171	GO:0010171	body morphogenesis	1/16	48/17913	0.0420402	0.0980194	0.0545824	4313	1	3 vs.6
GO:0045840	GO:0045840	positive regulation of mitotic nuclear division	1/16	48/17913	0.0420402	0.0980194	0.0545824	3481	1	3 vs.6
GO:0048546	GO:0048546	digestive tract morphogenesis	1/16	48/17913	0.0420402	0.0980194	0.0545824	6423	1	3 vs.6
GO:0052548	GO:0052548	regulation of endopeptidase activity	2/16	370/17913	0.0421872	0.0981019	0.0546284	6423/7076	2	3 vs.6
GO:0030900	GO:0030900	forebrain development	2/16	371/17913	0.042394	0.0981147	0.0546355	1281/6387	2	3 vs.6
GO:0003254	GO:0003254	regulation of membrane depolarization	1/16	49/17913	0.0428981	0.0981147	0.0546355	1634	1	3 vs.6
GO:0030195	GO:0030195	negative regulation of blood coagulation	1/16	49/17913	0.0428981	0.0981147	0.0546355	5270	1	3 vs.6
GO:0035272	GO:0035272	exocrine system development	1/16	49/17913	0.0428981	0.0981147	0.0546355	3481	1	3 vs.6
GO:0071349	GO:0071349	cellular response to interleukin-12	1/16	49/17913	0.0428981	0.0981147	0.0546355	6648	1	3 vs.6
GO:1904707	GO:1904707	positive regulation of vascular smooth muscle cell proliferation	1/16	49/17913	0.0428981	0.0981147	0.0546355	4313	1	3 vs.6
GO:0001706	GO:0001706	endoderm formation	1/16	50/17913	0.0437554	0.0981147	0.0546355	4313	1	3 vs.6
GO:0032873	GO:0032873	negative regulation of stress-activated MAPK cascade	1/16	50/17913	0.0437554	0.0981147	0.0546355	6423	1	3 vs.6
GO:0045661	GO:0045661	regulation of myoblast differentiation	1/16	50/17913	0.0437554	0.0981147	0.0546355	3486	1	3 vs.6
GO:0050732	GO:0050732	negative regulation of peptidyl-tyrosine phosphorylation	1/16	50/17913	0.0437554	0.0981147	0.0546355	6423	1	3 vs.6
GO:0051966	GO:0051966	regulation of synaptic transmission, glutamatergic	1/16	50/17913	0.0437554	0.0981147	0.0546355	5270	1	3 vs.6
GO:0070303	GO:0070303	negative regulation of stress-activated protein kinase signaling cascade	1/16	50/17913	0.0437554	0.0981147	0.0546355	6423	1	3 vs.6
GO:0070671	GO:0070671	response to interleukin-12	1/16	50/17913	0.0437554	0.0981147	0.0546355	6648	1	3 vs.6
GO:1900047	GO:1900047	negative regulation of hemostasis	1/16	50/17913	0.0437554	0.0981147	0.0546355	5270	1	3 vs.6
GO:0045668	GO:0045668	negative regulation of osteoblast differentiation	1/16	51/17913	0.0446119	0.0992756	0.0552819	100033819	1	3 vs.6
GO:0046579	GO:0046579	positive regulation of Ras protein signal transduction	1/16	51/17913	0.0446119	0.0992756	0.0552819	1281	1	3 vs.6
GO:0070098	GO:0070098	chemokine-mediated signaling pathway	1/16	51/17913	0.0446119	0.0992756	0.0552819	6387	1	3 vs.6
GO:0045765	GO:0045765	regulation of angiogenesis	2/16	383/17913	0.0449056	0.0996769	0.0555054	1634/6423	2	3 vs.6
GO:0051150	GO:0051150	regulation of smooth muscle cell differentiation	1/16	52/17913	0.0454677	0.100417	0.0559177	6648	1	3 vs.6
GO:2000242	GO:2000242	negative regulation of reproductive process	1/16	52/17913	0.0454677	0.100417	0.0559177	7076	1	3 vs.6
GO:0050819	GO:0050819	negative regulation of coagulation	1/16	53/17913	0.0463228	0.102049	0.0568265	5270	1	3 vs.6
GO:0060537	GO:0060537	muscle tissue development	2/16	392/17913	0.0468258	0.1029	0.0573	1281/1634	2	3 vs.6
GO:0051937	GO:0051937	catecholamine transport	1/16	54/17913	0.0471771	0.1029	0.0573001	6387	1	3 vs.6
GO:0097755	GO:0097755	positive regulation of blood vessel diameter	1/16	54/17913	0.0471771	0.1029	0.0573001	6648	1	3 vs.6
GO:1904645	GO:1904645	response to amyloid-beta	1/16	54/17913	0.0471771	0.1029	0.0573001	4313	1	3 vs.6
GO:0048285	GO:0048285	organelle fission	2/16	395/17913	0.0474726	0.103288	0.0575164	1634/3481	2	3 vs.6
GO:0052547	GO:0052547	regulation of peptidase activity	2/16	398/17913	0.0481229	0.104444	0.0581602	6423/7076	2	3 vs.6
GO:0033619	GO:0033619	membrane protein proteolysis	1/16	56/17913	0.0488837	0.105574	0.0587894	7076	1	3 vs.6
GO:1903202	GO:1903202	negative regulation of oxidative stress-induced cell death	1/16	56/17913	0.0488837	0.105574	0.0587894	6648	1	3 vs.6
GO:0007517	GO:0007517	muscle organ development	2/16	403/17913	0.0492141	0.105599	0.0588029	1281/1634	2	3 vs.6
GO:0001836	GO:0001836	release of cytochrome c from mitochondria	1/16	57/17913	0.0497359	0.105599	0.0588029	6648	1	3 vs.6
GO:0010665	GO:0010665	regulation of cardiac muscle cell apoptotic process	1/16	57/17913	0.0497359	0.105599	0.0588029	6423	1	3 vs.6
GO:0022029	GO:0022029	telencephalon cell migration	1/16	57/17913	0.0497359	0.105599	0.0588029	6387	1	3 vs.6
GO:0035904	GO:0035904	aorta development	1/16	57/17913	0.0497359	0.105599	0.0588029	1281	1	3 vs.6
GO:1900408	GO:1900408	negative regulation of cellular response to oxidative stress	1/16	57/17913	0.0497359	0.105599	0.0588029	6648	1	3 vs.6
GO:1902041	GO:1902041	regulation of extrinsic apoptotic signaling pathway via death domain receptors	1/16	57/17913	0.0497359	0.105599	0.0588029	6423	1	3 vs.6

## Sheet: EXT DATA FIG 4D
Input Data Extended Data Figure 4d
Analysis of HVPs at seeding site +/- pharmacologic CXCR4 blockage (AMD3100)
	percentage				cell number
						RFA with AMD
		RFA with AMD				HVPs at RFA	total
	n1	6.77966			n1	4	59
	n2	17.1429			n2	12	70
	n3	3.57143			n3	3	84
						RFA no AMD
		RFA no AMD				HVPs at RFA	total
	n1	80.6452			n1	75	93
	n2	87.156			n2	95	109
	n3	73.4375			n3	47	64
						seeding site with AMD
		Seeding site with AMD				HVPs at seeding site	total
	n1	72.8814			n1	43	59
	n2	84.2857			n2	59	70
	n3	90.4762			n3	76	84
						seeding site no AMD
		Seeding site no AMD				HVPs at seeding site	total
	n1	8.60215			n1	8	93
	n2	5.50459			n2	6	109
	n3	4.6875			n3	3	64
					sum	HVPs	total
		RFA with AMD			RFA with AMD	19	213
	AVG	9.16465			RFA no AMD	217	266
	ST DEV	7.0931			Seeding site with AMD	178	213
	SEM	4.0952			Seeding site no AMD	17	266
		RFA no AMD
	AVG	80.4129
	ST DEV	6.86218
	SEM	3.96188
		Seeding site with AMD
	AVG	82.5478
	ST DEV	8.92524
	SEM	5.15299
		Seeding site no AMD
	AVG	6.26475
	ST DEV	2.06507
	SEM	1.19227
	Statistical analysis (Prism_Graph Pad)
	no AMD
	vs,
	with AMD
	Two-way ANOVA	Ordinary
	Alpha	0.05
	Source of Variation	% of total variation	P value	P value summary	Significant?
	Interaction	97.71	<0,0001	****	Yes
	Row Factor	0.002627	0.924	ns	No
	Column Factor	0.1138	0.5354	ns	No
	ANOVA table	SS	DF	MS	F (DFn, DFd)	P value
	Interaction	16324	1	16324	F (1, 8) = 360,1	P<0,0001
	Row Factor	0.4389	1	0.4389	F (1, 8) = 0,009683	P=0,9240
	Column Factor	19.01	1	19.01	F (1, 8) = 0,4194	P=0,5354
	Residual	362.7	8	45.33
	Difference between column means
	Mean of no AMD	43.34
	Mean of with AMD	45.86
	Difference between means	-2.517
	SE of difference	3.887
	95% CI of difference	-11,48 to 6,447
	Difference between row means
	Mean of Seeding site	44.41
	Mean of RFA	44.79
	Difference between means	-0.3825
	SE of difference	3.887
	95% CI of difference	-9,346 to 8,581
	Interaction CI
	Mean diff, A1 - B1	-76.28
	Mean diff, A2 - B2	71.25
	(A1 -B1) - (A2 - B2)	-147.5
	95% CI of difference	-165,5 to -129,6
	(B1 - A1) - (B2 - A2)	147.5
	95% CI of difference	129,6 to 165,5
	Šídák's multiple comparisons test	Mean Diff,	95,00% CI of diff,	Below threshold?	Summary	Adjusted P Value
	no AMD - with AMD
	Seeding site	-76.28	-91,36 to -61,20	Yes	****	<0,0001
	RFA	71.25	56,17 to 86,33	Yes	****	<0,0001
	Test details	Mean 1	Mean 2	Mean Diff,	SE of diff,	N1	N2	t	DF
	no AMD - with AMD
	Seeding site	6.265	82.55	-76.28	5.497	3	3	13.88	8
	RFA	80.41	9.165	71.25	5.497	3	3	12.96	8
