# Supplementary material for: Migratory and anti-fibrotic programmes define the regenerative potential of human cardiac progenitors
Source: Nat Cell Biol. 2022 May 12;24(5):659–71. doi: 10.1038/s41556-022-00899-8 (PMC9106586; doi:10.1038/s41556-022-00899-8)
Supplement: Source Data Extended Data Fig. 5 — Source data for Extended Data Fig. 5. [file 41556_2022_899_MOESM18_ESM.xlsx]

## Sheet: EXT DATA FIG 5A
Input Data Extended Data Figure 5a
Top 30 genes of clusters highlighted in the diffusion map (Fig. 4e).
Gene	p_val	avg_logFC	pct.1	pct.2	p_val_adj	cluster
REN	1.39065e-94	127070687470822	0.484028	0.079	5.5985e-91	0. HVPs (s)
AC010970.2	8.87609e-49	0.630514	0.693056	1	3.57334e-46	0. HVPs (s)
PLAT	7.32504e-29	0.658822	0.654861	0.505556	2.94892e-23	0. HVPs (s)
ACTA1	2.1956e-27	0.754808	0.455556	0.265972	8.83905e-24	0. HVPs (s)
SPP1	5.71932e-18	0.252805	0.251389	0.089	2.30248e-13	0. HVPs (s)
G6PC3	3.97731e-14	-0.250061	0.0493056	0.602083	1.60118e-09	0. HVPs (s)
SHISA3	1.47027e-07	0.39434	0.470139	0.306944	0.0005919	0. HVPs (s)
NEAT1	4.75245e-07	0.331559	0.61875	0.499306	0.0191324	0. HVPs (s)
SERINC1	1.71e-06	0.48305	0.559028	0.602778	0.0688412	0. HVPs (s)
HES1	3.06346e-06	0.437273	0.553472	0.477778	0.123329	0. HVPs (s)
ADAMTS6	9.23177e-06	0.272575	0.461806	0.293056	0.371653	0. HVPs (s)
CLU	0.000520289	0.26146	0.552778	0.374306	20.9458	0. HVPs (s)
VPS35	0.00725793	0.393566	0.507639	0.0569444	292.19	0. HVPs (s)
NAV2	0.0203528	0.359324	0.477778	0.323611	819.363	0. HVPs (s)
STX8	2.7677	0.32681	0.327083	0.438194	111422	0. HVPs (s)
PCSK5	36.182	0.477627	0.413194	0.309722	1.45662e+06	0. HVPs (s)
PLN	52.3159	0.385884	0.567361	0.429861	2.10613e+06	0. HVPs (s)
HSPA1A	40.0749	0.402032	0.485417	00:56:00	1.61333e+07	0. HVPs (s)
AHNAK	7256.29	0.30793	0.552778	0.434028	2.92124e+08	0. HVPs (s)
STRA6	11107.4	0.289767	0.454167	0.359028	4.47163e+08	0. HVPs (s)
DALRD3	15466.5	0.284126	0.28125	0.382639	6.22649e+08	0. HVPs (s)
XPNPEP1	267598	0.283153	0.302083	0.399306	0.000107729578924212	0. HVPs (s)
KCNQ1OT1	703850	0.255213	0.595139	0.579167	0.000283355861642375	0. HVPs (s)
MT-CYB	731882	0.325844	0.693056	1	0.000294640950599248	0. HVPs (s)
MT-TE	75559.3	0.343669	0.05	0.475	0.000304186812478234	0. HVPs (s)
TGFBI	1.33674e+06	0.255848	0.502778	0.379167	0.000538142948755468	0. HVPs (s)
DNAJB1	510007	0.30957	0.523611	0.545139	0.00205318442962531	0. HVPs (s)
CTDSP1	0.0022717265106156	0.270898	0.261111	0.309028	1	0. HVPs (s)
GPT2	0.00430656362333664	0.27007	0.259028	0.307639	1	0. HVPs (s)
LAMA5	0.00782396603431769	0.472239	00:52:00	0.399306	1	0. HVPs (s)
LDHA	2.52074e-148	152221638592635	1	0.633333	1.0148e-143	2. HVPs
PPIA	3.71599e-147	116153349561576	1	0.674306	1.49598e-142	2. HVPs
NGFRAP1	3.24924e-141	115136847175285	1	0.0673611	1.30808e-136	2. HVPs
HMGA1	4.07448e-134	117877299354703	0.690278	0.615278	1.6403e-129	2. HVPs
TMSB10	1.57875e-131	10818807032741	1	0.669444	6.35573e-130	2. HVPs
ENO1	7.39661e-130	110781457369646	1	0.0680556	2.97773e-125	2. HVPs
TUBB	6.31603e-126	112155784529708	1	0.654861	2.54271e-121	2. HVPs
GAPDH	9.63282e-125	0.929379	1	0.688194	3.87798e-120	2. HVPs
NDUFA4	1.48134e-123	108689821660108	0.693056	0.607639	5.96357e-119	2. HVPs
GSTP1	1.97842e-123	0.980426	1	0.664583	7.96474e-119	2. HVPs
HMGN2	1.29588e-122	108812373404437	1	0.647222	5.21697e-118	2. HVPs
STMN1	3.21133e-122	0.991085	1	0.667361	1.29282e-117	2. HVPs
TPI1	3.32716e-121	105822688567625	1	0.667361	1.33945e-116	2. HVPs
ATP5G2	1.62244e-120	0.93361	0.691667	0.660417	6.53162e-116	2. HVPs
HMGB2	2.75981e-114	152610165383388	0.685417	0.492361	1.11104e-109	2. HVPs
ID1	7.60414e-114	128228177528864	0.688194	0.563889	3.06128e-109	2. HVPs
H2AFZ	5.48624e-113	110500204498994	1	0.627778	2.20865e-108	2. HVPs
UBE2C	2.56056e-107	12705040383155	0.635417	0.217361	1.03083e-102	2. HVPs
KRT19	5.21551e-104	0.983959	1	0.665278	2.09966e-99	2. HVPs
CKS1B	4.75337e-98	0.957031	0.664583	0.425694	1.91361e-93	2. HVPs
EMP2	4.09295e-97	0.97999	0.672222	0.539583	1.64774e-92	2. HVPs
CTSV	7.11016e-94	108928595295282	1	0.622222	2.86241e-89	2. HVPs
PHGDH	1.40811e-89	0.920424	0.669444	0.535417	5.66878e-85	2. HVPs
CKS2	6.7371e-89	0.979612	0.654861	0.428472	2.71222e-84	2. HVPs
SLC2A3	2.71061e-82	100082793594803	0.672222	00:08:00	1.09124e-77	2. HVPs
PTTG1	5.1272e-78	0.974766	0.640278	0.388194	2.06411e-73	2. HVPs
TUBB4B	4.52449e-66	0.963166	0.682639	0.560417	1.82147e-61	2. HVPs
TOP2A	1.33417e-54	0.948606	0.595833	0.338194	5.37109e-50	2. HVPs
CCNB1	1.57832e-54	0.946259	0.615972	0.392361	6.35398e-50	2. HVPs
HIST1H4C	2.34318e-49	110217415804612	0.672222	0.0576389	9.43319e-45	2. HVPs
H19	1.33044e-171	235725264108242	0.0673611	0.052	5.35609e-167	4. HVPs (m/c)
CHI3L1	6.1336e-150	158392500209906	0.678472	0.078	2.46927e-145	4. HVPs (m/c)
IL8	8.63763e-113	145588059581361	0.626389	00:08:00	3.47734e-108	4. HVPs (m/c)
CCL2	1.25544e-93	148431812969316	0.688889	0.133333	5.05417e-89	4. HVPs (m/c)
AKR1B10	1.21301e-82	170911724204594	0.688889	0.176389	4.88334e-78	4. HVPs (m/c)
BGN	1.22284e-80	209005103332112	0.684028	0.174306	4.92292e-76	4. HVPs (m/c)
FTH1P10	8.07481e-72	151869981865755	1	0.272222	3.25076e-67	4. HVPs (m/c)
ZFP36	8.03603e-68	111552546477938	0.663194	00:27:00	3.23514e-63	4. HVPs (m/c)
JUNB	1.01934e-63	132373340478386	0.684028	0.271528	4.10365e-59	4. HVPs (m/c)
DCN	2.6207e-60	252837369817213	0.684028	0.297917	1.05504e-55	4. HVPs (m/c)
COL6A3	7.60007e-54	119753891210742	0.684028	0.271528	3.05964e-49	4. HVPs (m/c)
DUSP1	7.77671e-51	125687352966189	0.688889	0.295139	3.13075e-46	4. HVPs (m/c)
IGFBP5	9.09285e-50	128266918756338	0.0673611	0.236806	3.6606e-45	4. HVPs (m/c)
CXCL12	1.029e-49	153134929974351	0.688889	0.372222	4.14253e-45	4. HVPs (m/c)
TIMP1	6.92591e-45	221865934011368	1	0.622222	2.78823e-40	4. HVPs (m/c)
FOS	4.05144e-41	170102048087049	0.688889	0.60625	1.63103e-36	4. HVPs (m/c)
IGFBP7	4.01567e-40	111632446227511	0.688889	00:45:00	1.61663e-35	4. HVPs (m/c)
COL3A1	5.29883e-38	166243329705049	0.688889	0.606944	2.1332e-33	4. HVPs (m/c)
MMP2	9.3336e-37	133695664943992	0.688889	0.509722	3.75752e-32	4. HVPs (m/c)
FN1	1.50849e-36	1696977608557	0.688889	0.0673611	6.07288e-32	4. HVPs (m/c)
RGS4	1.99566e-31	115227325022939	0.0673611	0.355556	8.03415e-27	4. HVPs (m/c)
IGFBP4	4.95613e-31	13938502916093	0.688889	0.415278	1.99524e-26	4. HVPs (m/c)
SOD2	1.63303e-29	170035634206442	1	0.559028	6.57425e-25	4. HVPs (m/c)
LUM	1.30725e-25	122584203830258	0.684028	0.438889	5.26272e-21	4. HVPs (m/c)
NFKBIA	1.06602e-24	117357200626553	1	0.472917	4.29158e-20	4. HVPs (m/c)
SPARC	4.00117e-23	12593072433046	1	0.686806	1.61079e-18	4. HVPs (m/c)
RGS5	3.32222e-22	121138647688089	0.688889	0.603472	1.33746e-17	4. HVPs (m/c)
COL1A2	3.56076e-21	140517578439366	1	0.636111	1.43349e-17	4. HVPs (m/c)
IGFBP3	8.02724e-14	11345606106455	0.684028	0.434028	3.23161e-09	4. HVPs (m/c)
MYH6	8.7992e-11	120533170007514	0.688889	0.05625	3.54238e-06	4. HVPs (m/c)

## Sheet: EXT DATA FIG 5B
Input Data Extended Data Figure 5b
Differentially secreted proteins in injuried NHP heart slice with or without HVPs at 48h.
Protein	Comparison	Species	Fold change	pvalue
GOT2	RFA+CPs vs RFA	NHP	4.09	0.00196405
ATP5A1	RFA+CPs vs RFA	NHP	2.98	0.00332339
FSTL1	RFA+CPs vs RFA	NHP	2.9	0.0202012
MDH2	RFA+CPs vs RFA	NHP	2.88	0.00674195
DLD	RFA+CPs vs RFA	NHP	2.4	0.0150987
SPARC	RFA+CPs vs RFA	NHP	1.95	0.0417364
HSPG2	RFA+CPs vs RFA	NHP	1.86	0.0580985
LDHA	RFA+CPs vs RFA	Human	1.85	0.0433432
COL6A1	RFA+CPs vs RFA	Human	-2.02	0.0507277
PRDX1	RFA+CPs vs RFA	Ambigous	3.46	0.00265892
FN1	RFA+CPs vs RFA	Ambigous	3.11	0.00170529
LDHB	RFA+CPs vs RFA	Ambigous	2.74	0.0250963
YWHAZ	RFA+CPs vs RFA	Ambigous	2.46	0.00859902
SPTAN1	RFA+CPs vs RFA	Ambigous	2.06	0.0269405
THBS4	RFA+CPs vs RFA	Ambigous	-2.3	0.0105548
COL1A2	RFA+CPs vs RFA	Ambigous	-2.84	0.00267059
