# Supplementary material for: Migratory and anti-fibrotic programmes define the regenerative potential of human cardiac progenitors
Source: Nat Cell Biol. 2022 May 12;24(5):659–71. doi: 10.1038/s41556-022-00899-8 (PMC9106586; doi:10.1038/s41556-022-00899-8)
Supplement: Source Data Extended Data Fig. 6 — Source data for Extended Data Fig. 6. [file 41556_2022_899_MOESM19_ESM.xlsx]

## Sheet: EXT DATA FIG 6B
Input Data Extended Data Figure 6b
Analysis of ROBO1 and SLIT2 expression in injured CFs cultured with HVPs (CFs+HVPs) or alone in conditioned medium from HVP-CF co-culture (CFs cond) on D8
		HVPs+CFs					CFs cond.
	ROBO1	0.012591	0.011889	0.012787		ROBO1	0.164785	0.160297	0.163733
	SLIT2	0.030387	0.052506	0.027685		SLIT2	0.000401	0.000364	0.000154
		HVPs+CFs
		Mean	ST DEV	SEM
	ROBO1	0.0124223	0.000472162	0.000272603
	SLIT2	0.0368593	0.0136176	0.00786212
		CFs cond.
		Mean	ST DEV	SEM
	ROBO1	0.162938	0.00234716	0.00135513
	SLIT2	0.000306333	0.000133215	7.69119e-05
	Statistical analysis (Prism_Graph Pad)
	CFs cond_ROBO1					CFs cond_SLIT2
	vs,					vs,
	HVPs+CFs_ROBO1					HVPs+CFs_SLIT2
	Unpaired t test					Unpaired t test
	P value	<0,0001				P value	0.0097
	P value summary	****				P value summary	**
	Significantly different (P < 0.05)?	Yes				Significantly different (P < 0.05)?	Yes
	One- or two-tailed P value?	Two-tailed				One- or two-tailed P value?	Two-tailed
	t, df	t=108,9, df=4				t, df	t=4,649, df=4
	How big is the difference?					How big is the difference?
	Mean of column A	0.01242				Mean of column C	0.03686
	Mean of column B	0.1629				Mean of column D	0.0003063
	Difference between means (B - A) ± SEM	0,1505 ± 0,001382				Difference between means (D - C) ± SEM	-0,03655 ± 0,007862
	95% confidence interval	0,1467 to 0,1544				95% confidence interval	-0,05838 to -0,01472
	R squared (eta squared)	0.9997				R squared (eta squared)	0.8438
	F test to compare variances					F test to compare variances
	F, DFn, Dfd	24,71, 2, 2				F, DFn, Dfd	10449, 2, 2
	P value	0.0778				P value	0.0002
	P value summary	ns				P value summary	***
	Significantly different (P < 0.05)?	No				Significantly different (P < 0.05)?	Yes
