# Supplementary material for: Migratory and anti-fibrotic programmes define the regenerative potential of human cardiac progenitors
Source: Nat Cell Biol. 2022 May 12;24(5):659–71. doi: 10.1038/s41556-022-00899-8 (PMC9106586; doi:10.1038/s41556-022-00899-8)
Supplement: Source Data Extended Data Fig. 7 — Source data for Extended Data Fig. 7. [file 41556_2022_899_MOESM20_ESM.xlsx]

## Sheet: EXT DATA FIG 7C
Input Data Extended Data Figure 7c
Analysis of CD68 positive cells in RFA and adjacent areas in the presence or absence of HVPs
	RFA	# of CD68 positive cells per frame	# of CD68 positive cells per mm2			adjacant area	# of CD68 positive cells per frame	# of CD68 positive cells per mm2
	n1	13	291.447			n1	1	22.419
	n2	5	112.095			n2	3	67.257
	n3	21	470.799			n3	2	44.838
	n4	14	313.866			n4	0	0
	n5	6	134.514			n5	2	44.838
	n6	8	179.352			n6	3	67.257
	n7	12	269.028			n7	0	0
	MEAN	11.2857	253.015			MEAN	1.57143	35.2299
	SEM	5.11899	46.85			SEM	1.17803	10.78
	RFA	# of CD68 positive cells per frame	# of CD68 positive cells per mm2			adjacant area	# of CD68 positive cells per frame	# of CD68 positive cells per mm2
	n1	4	89.676			n1	0	0
	n2	6	134.514			n2	1	22.419
	n3	5	112.095			n3	1	22.419
	n4	8	179.352			n4	2	44.838
	n5	7	156.933			n5	0	0
	n6	5	112.095			n6	0	0
	n7	5	112.095			n7	0	0
	MEAN	5.71429	128.109			MEAN	0.571429	12.8109
	SEM	1.27775	11.69			SEM	0.728431	6.67
	Statistical analysis (Prism_Graph Pad)
	ANOVA summary
	F	19.14
	P value	<0,0001
	P value summary	****
	Significant diff. among means (P < 0.05)?	Yes
	R squared	0.7053
	Brown-Forsythe test
	F (DFn, DFd)	5,574 (3, 24)
	P value	0.0048
	P value summary	**
	Are SDs significantly different (P < 0.05)?	Yes
	Bartlett's test
	Bartlett's statistic (corrected)	25.68
	P value	<0,0001
	P value summary	****
	Are SDs significantly different (P < 0.05)?	Yes
	ANOVA table	SS	DF	MS	F (DFn, DFd)	P value
	Treatment (between columns)	250516	3	83505	F (3, 24) = 19,14	P<0,0001
	Residual (within columns)	104687	24	4362
	Total	355203	27
	Data summary
	Number of treatments (columns)	4
	Number of values (total)	28
	Number of families	1
	Number of comparisons per family	6
	Alpha	0.05
	Tukey's multiple comparisons test	Mean Diff,	95,00% CI of diff,	Below threshold?	Summary	Adjusted P Value
	RFA no HVP vs. adjacent no HVP	217.8	120,4 to 315,2	Yes	****	<0,0001	A-B
	RFA no HVP vs. RFA with HVP	124.9	27,52 to 222,3	Yes	**	0.0085	A-C
	RFA no HVP vs. adjacent with HVP	240.2	142,8 to 337,6	Yes	****	<0,0001	A-D
	adjacent no HVP vs. RFA with HVP	-92.88	-190,3 to 4,507	No	ns	0.0654	B-C
	adjacent no HVP vs. adjacent with HVP	22.42	-74,97 to 119,8	No	ns	0.9197	B-D
	RFA with HVP vs. adjacent with HVP	115.3	17,91 to 212,7	Yes	*	0.0161	C-D
	Test details	Mean 1	Mean 2	Mean Diff,	SE of diff,	n1	n2	q	DF
	RFA no HVP vs. adjacent no HVP	253	35.23	217.8	35.3	7	7	8.724	24
	RFA no HVP vs. RFA with HVP	253	128.1	124.9	35.3	7	7	5.004	24
	RFA no HVP vs. adjacent with HVP	253	12.81	240.2	35.3	7	7	9.623	24
	adjacent no HVP vs. RFA with HVP	35.23	128.1	-92.88	35.3	7	7	3.721	24
	adjacent no HVP vs. adjacent with HVP	35.23	12.81	22.42	35.3	7	7	0.8981	24
	RFA with HVP vs. adjacent with HVP	128.1	12.81	115.3	35.3	7	7	4.619	24
