# Supplementary material for: Migratory and anti-fibrotic programmes define the regenerative potential of human cardiac progenitors
Source: Nat Cell Biol. 2022 May 12;24(5):659–71. doi: 10.1038/s41556-022-00899-8 (PMC9106586; doi:10.1038/s41556-022-00899-8)
Supplement: Source Data Extended Data Fig. 8 — Source data for Extended Data Fig. 8. [file 41556_2022_899_MOESM21_ESM.xlsx]

## Sheet: EXT DATA FIG 8D
Input Data Extended Data Figure 8d
Blood concentration of Cyclosporine A (µg/L) on indicated days of in vivo MI study
	vehicle recipients		Time
			(day)
			-6	-5	-1	1	1.02	1.13	1.33	2	4	8	12	15	20	30	40	50	60	80	87
			Blood_concentration
			(ug/L)
		n1	35	54	n.s.	1420	12500	1310	591	104	66	95	321	208	420	61	104	490	321	183	123
		n2	920	524	n.s.	n.s.	15800	1820	874	n.s.	n.s.	172	100	175	241	119	262	221	237	223	220
		n3	n.s.	114	470	114	15100	2040	2670	193	355	61	125	68	58	226	748	443	1050	376	435
		n4	86	274	589	278	13500	1210	n.s.	393	282	352	477	381	226	253	156	582	535	594	82
		n5	3210	1570	288	218	16200	2070	1980	193	378	548	386	577	430	320	495	581	n.s.	795	61
		n6	495	204	935	337	10000	2550	1970	125	162	118	1170	116	374	773	646	633	571	135	10
		n7	162	276	319	57	12100	1570	1490	39	120	25	218	235	275	150	91	463	70	1340	104
		n8	183	24	543	655	13400	1340	1280	219	221	113	825	811	466	286	533	971	201	608	139
		n9	509	301	350	160	17000	1730	1580	148	667	258	556	511	746	212	157	817	248	79	295
		n10	221	137	212	201	17700	2340	1080	111	1130	171	73	n.s.	596	97	165	138	161	646	332
	HVP recipients		Time
			(day)
			-6	-5	-1	1	1.02	1.13	1.33	2	4	8	12	15	20	30	40	50	60	80	87
			Blood_concentration
			(ug/L)
		n1	54	63	n.s.	57	11500	1130	690	90	116	100	148	113	125	91	104	154	233	37	81
		n2	451	68	n.s.	n.s.	11000	1130	506	n.s.	n.s.	59	76	65	68	58	192	240	148	224	506
		n3	218	88	n.s.	1190	13900	1270	1480	n.s.	n.s.	172	120	111	32	236	280	195	375	144	134
		n4	77	155	501	2320	6700	737	n.s.	n.s.	75	71	78	73	52	148	250	184	140	133	824
		n5	n.s.	87	521	1670	12300	1890	1370	134	95	42	25	56	69	195	306	324	40	215	333
		n6	442	588	1130	403	14500	1540	2040	670	546	376	882	224	136	401	510	202	241	300	627
		n7	225	58	298	181	13800	1370	1560	142	95	346	66	63	557	160	113	903	49	234	1770
	n.s.: no sample collected
			Time
			(day)
			-6	-5	-1	1	1.02	1.13	1.33	2	4	8	12	15	20	30	40	50	60	80	87
			Blood_concentration
			(ug/L)
vehicle recipicents		N	9	10	8	9	10	10	9	9	9	10	10	9	10	10	10	10	9	10	10
		AVG	646.778	347.8	463.25	382.222	14330	1798	1501.67	169.444	375.667	191.3	425.1	342.444	383.2	249.7	335.7	533.9	377.111	497.9	180.1
		ST DEV	1000.43	453.205	230.602	425.911	2434.95	452.47	639.3	100.432	334.278	157.658	351.126	247.162	197.143	202.222	245.615	248.421	301.411	385.495	135.943
		SEM	333.477	143.316	81.53	141.97	770	143.084	213.1	33.4772	111.426	49.8558	111.036	82.3873	62.342	63.9483	77.6703	78.5575	100.47	121.904	42.989
			Time
			(day)
			-6	-5	-1	1	1.02	1.13	1.33	2	4	8	12	15	20	30	40	50	60	80	87
			Blood_concentration
			(ug/L)
HVP recipients		N	6	7	4	6	7	7	6	4	5	7	7	7	7	7	7	7	7	7	7
		AVG	244.5	158.143	612.5	970.167	11957.1	1295.29	1274.33	259	185.4	166.571	199.286	100.714	148.429	184.143	250.714	314.571	175.143	183.857	610.714
		ST DEV	171.509	192.343	359.407	909.778	2661.99	361.965	574.645	274.952	202.102	139.487	303.608	59.05	184.059	112.776	138.493	265.11	118.163	85.9524	575.274
		SEM	70.0184	72.6988	179.704	371.415	1006.14	136.81	234.598	137.476	90.3829	52.7211	114.753	22.3188	69.5677	42.6254	52.3453	100.202	44.6614	32.4869	217.433
